# Supplementary material for: A plant-specific clade of serine/arginine-rich proteins regulates RNA splicing homeostasis and thermotolerance in tomato
Source: Nucleic Acids Res. 2024 Aug 24;52(19):11466–80. doi: 10.1093/nar/gkae730 (PMC11514476; doi:10.1093/nar/gkae730)
Supplement: gkae730_Supplemental_Files [file gkae730_supplemental_files.zip]

Archive with 10 entries (10 files):
- Supplemental_Data_1.xlsx
- Supplemental_Data_2.xlsx
- Supplemental_Data_3-GO.xlsx
- Supplemental_Data_4.xlsx
- Supplemental_Data_5.xlsx
- Supplemental_Data_6.xlsx
- Supplemental_Data_7.xlsx
- Supplemental_Data_8_de novo motif.xlsx
- Supplemental_Data_9.xlsx
- SUPPLEMENTARY DATA.pdf
