# Supplementary material for: A plant-specific clade of serine/arginine-rich proteins regulates RNA splicing homeostasis and thermotolerance in tomato
Source: Nucleic Acids Res. 2024 Aug 24;52(19):11466–80. doi: 10.1093/nar/gkae730 (PMC11514476; doi:10.1093/nar/gkae730)
Supplement: gkae730_Supplemental_Files [file gkae730_supplemental_files.zip › Supplemental_Data_1.xlsx]

## Sheet: Exon Skipping
module_id	gene_id	gene_name	seqid	strand	lsv_id	event_id	complex	denovo	reference_exon_coord	spliced_with	spliced_with_coord	junction_name	junction_coord	event_size	event_non_changing	event_changing	junction_changing	WT_Control_median_psi	WT_HS_median_psi	WT_HS.WT_Control_median_dpsi	WT_HS.WT_Control_probability_changing	WT_HS.WT_Control_probability_non_changing
gene:Solyc01g150166.1_1	gene:Solyc01g150166.1	Solyc01g150166.1	SL4.0ch01	-	gene:Solyc01g150166.1:s:86453266-86453340	gene:Solyc01g150166.1_1_CE_1	True	False	86453266-86453340	C2	86446659-86447363	C1_C2	86447363-86453266	148	False	True	True	0.891	0.512	-0.381	1	0
gene:Solyc01g150166.1_1	gene:Solyc01g150166.1	Solyc01g150166.1	SL4.0ch01	-	gene:Solyc01g150166.1:s:86453266-86453340	gene:Solyc01g150166.1_1_CE_1	True	True	86453266-86453340	A	86449906-86450053	C1_A	86450053-86453266	148	False	True	True	0.055	0.445	0.391	1	0
gene:Solyc01g150166.1_1	gene:Solyc01g150166.1	Solyc01g150166.1	SL4.0ch01	-	gene:Solyc01g150166.1:t:86446659-86447363	gene:Solyc01g150166.1_1_CE_1	True	False	86446659-86447363	C1	86453266-86453340	C2_C1	86447363-86453266	148	False	True	True	0.859	0.516	-0.353	1	0
gene:Solyc01g150166.1_1	gene:Solyc01g150166.1	Solyc01g150166.1	SL4.0ch01	-	gene:Solyc01g150166.1:t:86446659-86447363	gene:Solyc01g150166.1_1_CE_1	True	True	86446659-86447363	A	86449906-86450053	C2_A	86447363-86449906	148	False	True	True	0.03	0.359	0.341	1	0
gene:Solyc07g053860.3_1	gene:Solyc07g053860.3	Solyc07g053860.3	SL4.0ch07	+	gene:Solyc07g053860.3:s:62197138-62197305	gene:Solyc07g053860.3_1_CE_1	False	True	62197138-62197305	C2	62199364-62199575	C1_C2	62197305-62199364	67	False	True	True	0.001	0.043	0.012	0.395	0.459
gene:Solyc07g053860.3_1	gene:Solyc07g053860.3	Solyc07g053860.3	SL4.0ch07	+	gene:Solyc07g053860.3:s:62197138-62197305	gene:Solyc07g053860.3_1_CE_1	False	False	62197138-62197305	A	62198013-62198079	C1_A	62197305-62198013	67	False	True	True	0.999	0.957	-0.012	0.395	0.459
gene:Solyc07g053860.3_1	gene:Solyc07g053860.3	Solyc07g053860.3	SL4.0ch07	+	gene:Solyc07g053860.3:t:62199364-62199575	gene:Solyc07g053860.3_1_CE_1	False	True	62199364-62199575	C1	62197138-62197305	C2_C1	62197305-62199364	67	False	True	True	0.001	0.037	0.007	0.319	0.583
gene:Solyc07g053860.3_1	gene:Solyc07g053860.3	Solyc07g053860.3	SL4.0ch07	+	gene:Solyc07g053860.3:t:62199364-62199575	gene:Solyc07g053860.3_1_CE_1	False	False	62199364-62199575	A	62198013-62198079	C2_A	62198079-62199364	67	False	True	True	0.999	0.963	-0.007	0.319	0.583
gene:Solyc01g106190.4_2	gene:Solyc01g106190.4	Solyc01g106190.4	SL4.0ch01	+	gene:Solyc01g106190.4:s:86469762-86469863	gene:Solyc01g106190.4_2_CE_2	True	True	86469762-86469863	C2	86470246-86470425	C1_C2	86469863-86470246	160	False	True	True	0.212	0.333	0.07	0.762	0.049
gene:Solyc01g106190.4_2	gene:Solyc01g106190.4	Solyc01g106190.4	SL4.0ch01	+	gene:Solyc01g106190.4:s:86469762-86469863	gene:Solyc01g106190.4_2_CE_2	True	True	86469762-86469863	A	86469980-86470139	C1_A	86469863-86469980	160	False	True	True	0.672	0.533	-0.097	0.79	0.03
gene:Solyc01g106190.4_2	gene:Solyc01g106190.4	Solyc01g106190.4	SL4.0ch01	+	gene:Solyc01g106190.4:t:86470246-86470425	gene:Solyc01g106190.4_2_CE_2	True	True	86470246-86470425	C1	86469762-86469863	C2_C1	86469863-86470246	160	False	True	True	0.249	0.284	0.019	0.682	0.098
gene:Solyc01g106190.4_2	gene:Solyc01g106190.4	Solyc01g106190.4	SL4.0ch01	+	gene:Solyc01g106190.4:t:86470246-86470425	gene:Solyc01g106190.4_2_CE_2	True	False	86470246-86470425	A	86469980-86470139	C2_A	86470139-86470246	160	False	True	True	0.656	0.572	-0.042	0.713	0.077
gene:Solyc01g009120.3_2	gene:Solyc01g009120.3	Solyc01g009120.3	SL4.0ch01	-	gene:Solyc01g009120.3:s:3084229-3084330	gene:Solyc01g009120.3_2_CE_2	True	False	3084229-3084330	C2	3082629-3082720	C1_C2	3082720-3084229	59	False	True	True	0.958	0.871	-0.07	0.844	0.04
gene:Solyc01g009120.3_2	gene:Solyc01g009120.3	Solyc01g009120.3	SL4.0ch01	-	gene:Solyc01g009120.3:s:3084229-3084330	gene:Solyc01g009120.3_2_CE_2	True	True	3084229-3084330	A	3083247-3083305	C1_A	3083305-3084229	59	False	True	True	0.042	0.129	0.07	0.844	0.04
gene:Solyc01g009120.3_2	gene:Solyc01g009120.3	Solyc01g009120.3	SL4.0ch01	-	gene:Solyc01g009120.3:t:3082629-3082720	gene:Solyc01g009120.3_2_CE_2	True	False	3082629-3082720	C1	3084229-3084330	C2_C1	3082720-3084229	59	False	True	False	0.825	0.713	-0.094	0.86	0.026
gene:Solyc01g009120.3_2	gene:Solyc01g009120.3	Solyc01g009120.3	SL4.0ch01	-	gene:Solyc01g009120.3:t:3082629-3082720	gene:Solyc01g009120.3_2_CE_2	True	True	3082629-3082720	A	3083247-3083305	C2_A	3082720-3083247	59	False	True	True	0.102	0.269	0.162	0.981	0.002
gene:Solyc03g118530.3_1	gene:Solyc03g118530.3	Solyc03g118530.3	SL4.0ch03	-	gene:Solyc03g118530.3:s:61865817-61866709	gene:Solyc03g118530.3_1_CE_1	True	False	61865817-61866709	C2	61860559-61860629	C1_C2	61860629-61865817	269	False	True	True	0.977	0.79	-0.19	1	0
gene:Solyc03g118530.3_1	gene:Solyc03g118530.3	Solyc03g118530.3	SL4.0ch03	-	gene:Solyc03g118530.3:s:61865817-61866709	gene:Solyc03g118530.3_1_CE_1	True	True	61865817-61866709	A	61864107-61864375	C1_A	61864375-61865817	269	False	True	True	0.001	0.172	0.148	1	0
gene:Solyc03g118530.3_1	gene:Solyc03g118530.3	Solyc03g118530.3	SL4.0ch03	-	gene:Solyc03g118530.3:t:61860559-61860629	gene:Solyc03g118530.3_1_CE_1	True	False	61860559-61860629	C1	61865817-61866709	C2_C1	61860629-61865817	269	False	True	True	0.989	0.976	-0.004	0.282	0.647
gene:Solyc03g118530.3_1	gene:Solyc03g118530.3	Solyc03g118530.3	SL4.0ch03	-	gene:Solyc03g118530.3:t:61860559-61860629	gene:Solyc03g118530.3_1_CE_1	True	True	61860559-61860629	A	61864107-61864375	C2_A	61860629-61864107	269	False	True	True	0.011	0.024	0.004	0.282	0.647
gene:Solyc01g106350.4_1	gene:Solyc01g106350.4	Solyc01g106350.4	SL4.0ch01	+	gene:Solyc01g106350.4:s:86587051-86587160	gene:Solyc01g106350.4_1_CE_1	False	True	86587051-86587160	C2	86587892-86588106	C1_C2	86587160-86587892	61	False	True	True	0.007	0.459	0.437	1	0
gene:Solyc01g106350.4_1	gene:Solyc01g106350.4	Solyc01g106350.4	SL4.0ch01	+	gene:Solyc01g106350.4:s:86587051-86587160	gene:Solyc01g106350.4_1_CE_1	False	False	86587051-86587160	A	86587264-86587324	C1_A	86587160-86587264	61	False	True	True	0.993	0.541	-0.437	1	0
gene:Solyc01g106350.4_1	gene:Solyc01g106350.4	Solyc01g106350.4	SL4.0ch01	+	gene:Solyc01g106350.4:t:86587892-86588106	gene:Solyc01g106350.4_1_CE_1	False	True	86587892-86588106	C1	86587051-86587160	C2_C1	86587160-86587892	61	False	True	True	0.008	0.5	0.483	1	0
gene:Solyc01g106350.4_1	gene:Solyc01g106350.4	Solyc01g106350.4	SL4.0ch01	+	gene:Solyc01g106350.4:t:86587892-86588106	gene:Solyc01g106350.4_1_CE_1	False	False	86587892-86588106	A	86587264-86587324	C2_A	86587324-86587892	61	False	True	True	0.992	0.5	-0.483	1	0
gene:Solyc01g106350.4_3	gene:Solyc01g106350.4	Solyc01g106350.4	SL4.0ch01	+	gene:Solyc01g106350.4:s:86588569-86588716	gene:Solyc01g106350.4_3_CE_1	False	False	86588569-86588716	C2	86588963-86589075	C1_C2	86588716-86588963	75	False	True	True	0.816	0.633	-0.13	0.851	0.017
gene:Solyc01g106350.4_3	gene:Solyc01g106350.4	Solyc01g106350.4	SL4.0ch01	+	gene:Solyc01g106350.4:s:86588569-86588716	gene:Solyc01g106350.4_3_CE_1	False	True	86588569-86588716	A	86588796-86588870	C1_A	86588716-86588796	75	False	True	True	0.184	0.367	0.13	0.851	0.017
gene:Solyc01g106350.4_3	gene:Solyc01g106350.4	Solyc01g106350.4	SL4.0ch01	+	gene:Solyc01g106350.4:t:86588963-86589075	gene:Solyc01g106350.4_3_CE_1	False	False	86588963-86589075	C1	86588569-86588716	C2_C1	86588716-86588963	75	False	True	True	0.845	0.802	-0.027	0.67	0.107
gene:Solyc01g106350.4_3	gene:Solyc01g106350.4	Solyc01g106350.4	SL4.0ch01	+	gene:Solyc01g106350.4:t:86588963-86589075	gene:Solyc01g106350.4_3_CE_1	False	True	86588963-86589075	A	86588796-86588870	C2_A	86588870-86588963	75	False	True	True	0.155	0.198	0.027	0.67	0.107
gene:Solyc01g106350.4_6	gene:Solyc01g106350.4	Solyc01g106350.4	SL4.0ch01	+	gene:Solyc01g106350.4:s:86591497-86591577	gene:Solyc01g106350.4_6_CE_1	True	True	86591497-86591577	C2	86591916-86592019	C1_C2	86591577-86591916	84	False	True	True	0.118	0.612	0.481	0.999	0
gene:Solyc01g106350.4_6	gene:Solyc01g106350.4	Solyc01g106350.4	SL4.0ch01	+	gene:Solyc01g106350.4:s:86591497-86591577	gene:Solyc01g106350.4_6_CE_1	True	False	86591497-86591577	A	86591660-86591743	C1_A	86591577-86591660	84	False	True	True	0.875	0.337	-0.54	1	0
gene:Solyc01g106350.4_6	gene:Solyc01g106350.4	Solyc01g106350.4	SL4.0ch01	+	gene:Solyc01g106350.4:t:86591916-86592019	gene:Solyc01g106350.4_6_CE_1	True	True	86591916-86592019	C1	86591497-86591577	C2_C1	86591577-86591916	84	False	True	True	0.152	0.618	0.444	0.991	0
gene:Solyc01g106350.4_6	gene:Solyc01g106350.4	Solyc01g106350.4	SL4.0ch01	+	gene:Solyc01g106350.4:t:86591916-86592019	gene:Solyc01g106350.4_6_CE_1	True	False	86591916-86592019	A	86591660-86591743	C2_A	86591743-86591916	84	False	True	True	0.848	0.382	-0.444	0.991	0
gene:Solyc03g118550.3_1	gene:Solyc03g118550.3	Solyc03g118550.3	SL4.0ch03	+	gene:Solyc03g118550.3:s:61882982-61883098	gene:Solyc03g118550.3_1_CE_1	True	True	61882982-61883098	C2	61883909-61883939	C1_C2	61883098-61883909	54	False	True	True	0.143	0.377	0.236	1	0
gene:Solyc03g118550.3_1	gene:Solyc03g118550.3	Solyc03g118550.3	SL4.0ch03	+	gene:Solyc03g118550.3:s:61882982-61883098	gene:Solyc03g118550.3_1_CE_1	True	False	61882982-61883098	A	61883177-61883230	C1_A	61883098-61883177	54	False	True	True	0.857	0.623	-0.236	1	0
gene:Solyc03g118550.3_1	gene:Solyc03g118550.3	Solyc03g118550.3	SL4.0ch03	+	gene:Solyc03g118550.3:t:61883909-61883939	gene:Solyc03g118550.3_1_CE_1	True	True	61883909-61883939	C1	61882982-61883098	C2_C1	61883098-61883909	54	False	True	True	0.13	0.323	0.192	0.999	0
gene:Solyc03g118550.3_1	gene:Solyc03g118550.3	Solyc03g118550.3	SL4.0ch03	+	gene:Solyc03g118550.3:t:61883909-61883939	gene:Solyc03g118550.3_1_CE_1	True	False	61883909-61883939	A	61883177-61883230	C2_A	61883230-61883909	54	False	True	True	0.77	0.62	-0.142	0.961	0.004
gene:Solyc01g106360.3_2	gene:Solyc01g106360.3	Solyc01g106360.3	SL4.0ch01	+	gene:Solyc01g106360.3:s:86598333-86598442	gene:Solyc01g106360.3_2_CE_1	True	True	86598333-86598442	C2	86599505-86599695	C1_C2	86598442-86599505	61	False	True	True	0.053	0.4	0.352	1	0
gene:Solyc01g106360.3_2	gene:Solyc01g106360.3	Solyc01g106360.3	SL4.0ch01	+	gene:Solyc01g106360.3:s:86598333-86598442	gene:Solyc01g106360.3_2_CE_1	True	False	86598333-86598442	A	86598515-86598575	C1_A	86598442-86598515	61	False	True	True	0.946	0.552	-0.396	1	0
gene:Solyc01g106360.3_2	gene:Solyc01g106360.3	Solyc01g106360.3	SL4.0ch01	+	gene:Solyc01g106360.3:t:86599505-86599695	gene:Solyc01g106360.3_2_CE_1	True	True	86599505-86599695	C1	86598333-86598442	C2_C1	86598442-86599505	61	False	True	True	0.072	0.408	0.343	1	0
gene:Solyc01g106360.3_2	gene:Solyc01g106360.3	Solyc01g106360.3	SL4.0ch01	+	gene:Solyc01g106360.3:t:86599505-86599695	gene:Solyc01g106360.3_2_CE_1	True	False	86599505-86599695	A	86598515-86598575	C2_A	86598575-86599505	61	False	True	True	0.91	0.463	-0.458	1	0
gene:Solyc11g069765.1_2	gene:Solyc11g069765.1	Solyc11g069765.1	SL4.0ch11	-	gene:Solyc11g069765.1:s:52446176-52446239	gene:Solyc11g069765.1_2_CE_1	True	True	52446176-52446239	C2	52441699-52441758	C1_C2	52441758-52446176	67	False	False	True	0.806	0.908	0.083	0.838	0.034
gene:Solyc11g069765.1_2	gene:Solyc11g069765.1	Solyc11g069765.1	SL4.0ch11	-	gene:Solyc11g069765.1:s:52446176-52446239	gene:Solyc11g069765.1_2_CE_1	True	False	52446176-52446239	A	52444284-52444350	C1_A	52444350-52446176	67	False	False	True	0.194	0.092	-0.083	0.838	0.034
gene:Solyc11g069765.1_2	gene:Solyc11g069765.1	Solyc11g069765.1	SL4.0ch11	-	gene:Solyc11g069765.1:t:52441699-52441758	gene:Solyc11g069765.1_2_CE_1	True	True	52441699-52441758	C1	52446176-52446239	C2_C1	52441758-52446176	67	False	False	True	0.704	0.827	0.093	0.866	0.025
gene:Solyc11g069765.1_2	gene:Solyc11g069765.1	Solyc11g069765.1	SL4.0ch11	-	gene:Solyc11g069765.1:t:52441699-52441758	gene:Solyc11g069765.1_2_CE_1	True	False	52441699-52441758	A	52444284-52444350	C2_A	52441758-52444284	67	False	False	False	0.171	0.076	-0.082	0.866	0.029
gene:Solyc03g118620.3_2	gene:Solyc03g118620.3	Solyc03g118620.3	SL4.0ch03	-	gene:Solyc03g118620.3:s:61916086-61916167	gene:Solyc03g118620.3_2_CE_1	False	True	61916086-61916167	C2	61915654-61915760	C1_C2	61915760-61916086	126	False	True	True	0.053	0.111	0.047	0.732	0.094
gene:Solyc03g118620.3_2	gene:Solyc03g118620.3	Solyc03g118620.3	SL4.0ch03	-	gene:Solyc03g118620.3:s:61916086-61916167	gene:Solyc03g118620.3_2_CE_1	False	False	61916086-61916167	A	61915874-61915999	C1_A	61915999-61916086	126	False	True	True	0.947	0.889	-0.047	0.732	0.094
gene:Solyc03g118620.3_2	gene:Solyc03g118620.3	Solyc03g118620.3	SL4.0ch03	-	gene:Solyc03g118620.3:t:61915654-61915760	gene:Solyc03g118620.3_2_CE_1	False	True	61915654-61915760	C1	61916086-61916167	C2_C1	61915760-61916086	126	False	True	True	0.052	0.087	0.027	0.614	0.193
gene:Solyc03g118620.3_2	gene:Solyc03g118620.3	Solyc03g118620.3	SL4.0ch03	-	gene:Solyc03g118620.3:t:61915654-61915760	gene:Solyc03g118620.3_2_CE_1	False	False	61915654-61915760	A	61915874-61915999	C2_A	61915760-61915874	126	False	True	True	0.948	0.913	-0.027	0.614	0.193
gene:Solyc09g008940.4_1	gene:Solyc09g008940.4	Solyc09g008940.4	SL4.0ch09	+	gene:Solyc09g008940.4:s:2374146-2374277	gene:Solyc09g008940.4_1_CE_1	False	True	2374146-2374277	C2	2376428-2377040	C1_C2	2374277-2376428	162	False	True	True	0.088	0.146	0.037	0.695	0.12
gene:Solyc09g008940.4_1	gene:Solyc09g008940.4	Solyc09g008940.4	SL4.0ch09	+	gene:Solyc09g008940.4:s:2374146-2374277	gene:Solyc09g008940.4_1_CE_1	False	False	2374146-2374277	A	2376010-2376171	C1_A	2374277-2376010	162	False	True	True	0.912	0.854	-0.037	0.695	0.12
gene:Solyc09g008940.4_1	gene:Solyc09g008940.4	Solyc09g008940.4	SL4.0ch09	+	gene:Solyc09g008940.4:t:2376428-2377040	gene:Solyc09g008940.4_1_CE_1	False	True	2376428-2377040	C1	2374146-2374277	C2_C1	2374277-2376428	162	False	True	True	0.121	0.161	0.019	0.613	0.181
gene:Solyc09g008940.4_1	gene:Solyc09g008940.4	Solyc09g008940.4	SL4.0ch09	+	gene:Solyc09g008940.4:t:2376428-2377040	gene:Solyc09g008940.4_1_CE_1	False	False	2376428-2377040	A	2376010-2376171	C2_A	2376171-2376428	162	False	True	True	0.879	0.839	-0.019	0.613	0.181
gene:Solyc11g069810.3_1	gene:Solyc11g069810.3	Solyc11g069810.3	SL4.0ch11	-	gene:Solyc11g069810.3:s:52507110-52507330	gene:Solyc11g069810.3_1_CE_3	True	False	52507110-52507330	C2	52505394-52505721	C1_C2	52505721-52507110	152	False	False	False	0.727	0.565	-0.115	0.848	0.021
gene:Solyc11g069810.3_1	gene:Solyc11g069810.3	Solyc11g069810.3	SL4.0ch11	-	gene:Solyc11g069810.3:s:52507110-52507330	gene:Solyc11g069810.3_1_CE_3	True	True	52507110-52507330	A	52506869-52507020	C1_A	52507020-52507110	152	False	False	False	0.161	0.125	-0.016	0.616	0.175
gene:Solyc11g069810.3_1	gene:Solyc11g069810.3	Solyc11g069810.3	SL4.0ch11	-	gene:Solyc11g069810.3:t:52505394-52505721	gene:Solyc11g069810.3_1_CE_3	True	False	52505394-52505721	C1	52507110-52507330	C2_C1	52505721-52507110	152	False	False	True	0.632	0.57	-0.038	0.689	0.095
gene:Solyc11g069810.3_1	gene:Solyc11g069810.3	Solyc11g069810.3	SL4.0ch11	-	gene:Solyc11g069810.3:t:52505394-52505721	gene:Solyc11g069810.3_1_CE_3	True	True	52505394-52505721	A	52506869-52507020	C2_A	52505721-52506869	152	False	False	True	0.368	0.43	0.038	0.689	0.095
gene:Solyc02g086610.4_1	gene:Solyc02g086610.4	Solyc02g086610.4	SL4.0ch02	+	gene:Solyc02g086610.4:s:47282104-47282302	gene:Solyc02g086610.4_1_CE_1	False	True	47282193-47282302	C2	47283116-47283365	C1_C2	47282302-47283116	38	False	True	True	0.048	0.096	0.038	0.68	0.132
gene:Solyc02g086610.4_1	gene:Solyc02g086610.4	Solyc02g086610.4	SL4.0ch02	+	gene:Solyc02g086610.4:s:47282104-47282302	gene:Solyc02g086610.4_1_CE_1	False	True	47282193-47282302	A	47282604-47282641	C1_A	47282302-47282604	38	False	True	True	0.951	0.901	-0.038	0.68	0.13
gene:Solyc02g086610.4_1	gene:Solyc02g086610.4	Solyc02g086610.4	SL4.0ch02	+	gene:Solyc02g086610.4:t:47283116-47283365	gene:Solyc02g086610.4_1_CE_1	False	True	47283116-47283365	C1	47282193-47282302	C2_C1	47282302-47283116	38	False	True	True	0.056	0.104	0.036	0.65	0.147
gene:Solyc02g086610.4_1	gene:Solyc02g086610.4	Solyc02g086610.4	SL4.0ch02	+	gene:Solyc02g086610.4:t:47283116-47283365	gene:Solyc02g086610.4_1_CE_1	False	False	47283116-47283365	A	47282604-47282641	C2_A	47282641-47283116	38	False	True	True	0.944	0.896	-0.036	0.65	0.147
gene:Solyc02g086610.4_3	gene:Solyc02g086610.4	Solyc02g086610.4	SL4.0ch02	+	gene:Solyc02g086610.4:s:47285033-47285175	gene:Solyc02g086610.4_3_CE_1	False	False	47285033-47285175	C2	47286092-47286214	C1_C2	47285175-47286092	156	False	True	True	0.999	0.904	-0.064	0.917	0.025
gene:Solyc02g086610.4_3	gene:Solyc02g086610.4	Solyc02g086610.4	SL4.0ch02	+	gene:Solyc02g086610.4:s:47285033-47285175	gene:Solyc02g086610.4_3_CE_1	False	True	47285033-47285175	A	47285828-47285983	C1_A	47285175-47285828	156	False	True	True	0.001	0.096	0.064	0.917	0.025
gene:Solyc02g086610.4_3	gene:Solyc02g086610.4	Solyc02g086610.4	SL4.0ch02	+	gene:Solyc02g086610.4:t:47286092-47286214	gene:Solyc02g086610.4_3_CE_1	False	False	47286092-47286214	C1	47285033-47285175	C2_C1	47285175-47286092	156	False	True	False	0.999	0.92	-0.052	0.865	0.049
gene:Solyc02g086610.4_3	gene:Solyc02g086610.4	Solyc02g086610.4	SL4.0ch02	+	gene:Solyc02g086610.4:t:47286092-47286214	gene:Solyc02g086610.4_3_CE_1	False	True	47286092-47286214	A	47285828-47285983	C2_A	47285983-47286092	156	False	True	False	0.001	0.08	0.052	0.865	0.049
gene:Solyc09g009080.4_4	gene:Solyc09g009080.4	Solyc09g009080.4	SL4.0ch09	+	gene:Solyc09g009080.4:s:2456479-2456943	gene:Solyc09g009080.4_4_CE_1	False	True	2456479-2456943	C2	2457228-2457285	C1_C2	2456943-2457228	37	False	True	True	0.001	0.242	0.207	1	0
gene:Solyc09g009080.4_4	gene:Solyc09g009080.4	Solyc09g009080.4	SL4.0ch09	+	gene:Solyc09g009080.4:s:2456479-2456943	gene:Solyc09g009080.4_4_CE_1	False	False	2456479-2456943	A	2457071-2457107	C1_A	2456943-2457071	37	False	True	True	0.999	0.758	-0.207	1	0
gene:Solyc09g009080.4_4	gene:Solyc09g009080.4	Solyc09g009080.4	SL4.0ch09	+	gene:Solyc09g009080.4:t:2457228-2457285	gene:Solyc09g009080.4_4_CE_1	False	True	2457228-2457285	C1	2456479-2456943	C2_C1	2456943-2457228	37	False	True	True	0.001	0.254	0.213	1	0
gene:Solyc09g009080.4_4	gene:Solyc09g009080.4	Solyc09g009080.4	SL4.0ch09	+	gene:Solyc09g009080.4:t:2457228-2457285	gene:Solyc09g009080.4_4_CE_1	False	False	2457228-2457285	A	2457071-2457107	C2_A	2457107-2457228	37	False	True	True	0.999	0.746	-0.213	1	0
gene:Solyc03g118690.4_2	gene:Solyc03g118690.4	Solyc03g118690.4	SL4.0ch03	+	gene:Solyc03g118690.4:s:61991305-61991457	gene:Solyc03g118690.4_2_CE_1	False	True	61991305-61991457	C2	61992344-61992469	C1_C2	61991457-61992344	125	False	True	True	0.002	0.176	0.139	0.999	0
gene:Solyc03g118690.4_2	gene:Solyc03g118690.4	Solyc03g118690.4	SL4.0ch03	+	gene:Solyc03g118690.4:s:61991305-61991457	gene:Solyc03g118690.4_2_CE_1	False	False	61991305-61991457	A	61991639-61991763	C1_A	61991457-61991639	125	False	True	True	0.998	0.824	-0.139	0.999	0
gene:Solyc03g118690.4_2	gene:Solyc03g118690.4	Solyc03g118690.4	SL4.0ch03	+	gene:Solyc03g118690.4:t:61992344-61992469	gene:Solyc03g118690.4_2_CE_1	False	True	61992344-61992469	C1	61991305-61991457	C2_C1	61991457-61992344	125	False	True	True	0.002	0.145	0.115	0.995	0.001
gene:Solyc03g118690.4_2	gene:Solyc03g118690.4	Solyc03g118690.4	SL4.0ch03	+	gene:Solyc03g118690.4:t:61992344-61992469	gene:Solyc03g118690.4_2_CE_1	False	False	61992344-61992469	A	61991639-61991763	C2_A	61991763-61992344	125	False	True	True	0.998	0.855	-0.115	0.995	0.001
gene:Solyc03g118690.4_3	gene:Solyc03g118690.4	Solyc03g118690.4	SL4.0ch03	+	gene:Solyc03g118690.4:s:61992344-61992469	gene:Solyc03g118690.4_3_CE_1	False	False	61992344-61992469	C2	61993253-61993435	C1_C2	61992469-61993253	107	False	True	True	0.988	0.91	-0.06	0.967	0.011
gene:Solyc03g118690.4_3	gene:Solyc03g118690.4	Solyc03g118690.4	SL4.0ch03	+	gene:Solyc03g118690.4:s:61992344-61992469	gene:Solyc03g118690.4_3_CE_1	False	True	61992344-61992469	A	61992975-61993081	C1_A	61992469-61992975	107	False	True	True	0.012	0.09	0.06	0.967	0.011
gene:Solyc03g118690.4_3	gene:Solyc03g118690.4	Solyc03g118690.4	SL4.0ch03	+	gene:Solyc03g118690.4:t:61993253-61993435	gene:Solyc03g118690.4_3_CE_1	False	False	61993253-61993435	C1	61992344-61992469	C2_C1	61992469-61993253	107	False	True	True	0.975	0.93	-0.034	0.718	0.147
gene:Solyc03g118690.4_3	gene:Solyc03g118690.4	Solyc03g118690.4	SL4.0ch03	+	gene:Solyc03g118690.4:t:61993253-61993435	gene:Solyc03g118690.4_3_CE_1	False	True	61993253-61993435	A	61992975-61993081	C2_A	61993081-61993253	107	False	True	True	0.025	0.07	0.034	0.718	0.147
gene:Solyc02g086660.4_1	gene:Solyc02g086660.4	Solyc02g086660.4	SL4.0ch02	-	gene:Solyc02g086660.4:s:47321990-47322340	gene:Solyc02g086660.4_1_CE_1	False	True	47321990-47322340	C2	47320261-47320635	C1_C2	47320635-47321990	278	False	True	True	0.002	0.105	0.073	0.968	0.008
gene:Solyc02g086660.4_1	gene:Solyc02g086660.4	Solyc02g086660.4	SL4.0ch02	-	gene:Solyc02g086660.4:s:47321990-47322340	gene:Solyc02g086660.4_1_CE_1	False	False	47321990-47322340	A	47321516-47321793	C1_A	47321793-47321990	278	False	True	True	0.998	0.895	-0.073	0.968	0.008
gene:Solyc02g086660.4_1	gene:Solyc02g086660.4	Solyc02g086660.4	SL4.0ch02	-	gene:Solyc02g086660.4:t:47320261-47320635	gene:Solyc02g086660.4_1_CE_1	False	True	47320261-47320635	C1	47321990-47322340	C2_C1	47320635-47321990	278	False	True	True	0.003	0.145	0.106	0.992	0.001
gene:Solyc02g086660.4_1	gene:Solyc02g086660.4	Solyc02g086660.4	SL4.0ch02	-	gene:Solyc02g086660.4:t:47320261-47320635	gene:Solyc02g086660.4_1_CE_1	False	False	47320261-47320635	A	47321516-47321793	C2_A	47320635-47321516	278	False	True	True	0.997	0.855	-0.106	0.992	0.001
gene:Solyc10g055450.2_1	gene:Solyc10g055450.2	Solyc10g055450.2	SL4.0ch10	+	gene:Solyc10g055450.2:s:55841497-55842865	gene:Solyc10g055450.2_1_CE_1	False	True	55841497-55842865	C2	55846944-55848485	C1_C2	55842865-55846944	93	False	True	True	0.006	0.145	0.115	0.997	0
gene:Solyc10g055450.2_1	gene:Solyc10g055450.2	Solyc10g055450.2	SL4.0ch10	+	gene:Solyc10g055450.2:s:55841497-55842865	gene:Solyc10g055450.2_1_CE_1	False	False	55841497-55842865	A	55845672-55845764	C1_A	55842865-55845672	93	False	True	True	0.994	0.855	-0.115	0.997	0
gene:Solyc10g055450.2_1	gene:Solyc10g055450.2	Solyc10g055450.2	SL4.0ch10	+	gene:Solyc10g055450.2:t:55846944-55848485	gene:Solyc10g055450.2_1_CE_1	False	True	55846944-55848485	C1	55841497-55842865	C2_C1	55842865-55846944	93	False	True	True	0.005	0.115	0.085	0.99	0.002
gene:Solyc10g055450.2_1	gene:Solyc10g055450.2	Solyc10g055450.2	SL4.0ch10	+	gene:Solyc10g055450.2:t:55846944-55848485	gene:Solyc10g055450.2_1_CE_1	False	False	55846944-55848485	A	55845672-55845764	C2_A	55845764-55846944	93	False	True	True	0.995	0.885	-0.085	0.99	0.002
gene:Solyc09g009120.4_1	gene:Solyc09g009120.4	Solyc09g009120.4	SL4.0ch09	+	gene:Solyc09g009120.4:s:2498050-2498166	gene:Solyc09g009120.4_1_CE_2	True	True	2498050-2498166	C2	2499329-2501209	C1_C2	2498166-2499329	405	False	True	True	0.004	0.132	0.096	0.928	0.014
gene:Solyc09g009120.4_1	gene:Solyc09g009120.4	Solyc09g009120.4	SL4.0ch09	+	gene:Solyc09g009120.4:s:2498050-2498166	gene:Solyc09g009120.4_1_CE_2	True	False	2498050-2498166	A	2498270-2498674	C1_A	2498166-2498270	405	False	True	True	0.996	0.868	-0.096	0.928	0.014
gene:Solyc09g009120.4_1	gene:Solyc09g009120.4	Solyc09g009120.4	SL4.0ch09	+	gene:Solyc09g009120.4:t:2499329-2501209	gene:Solyc09g009120.4_1_CE_2	True	True	2499329-2501209	C1	2498050-2498166	C2_C1	2498166-2499329	405	False	True	True	0.002	0.059	0.023	0.549	0.278
gene:Solyc09g009120.4_1	gene:Solyc09g009120.4	Solyc09g009120.4	SL4.0ch09	+	gene:Solyc09g009120.4:t:2499329-2501209	gene:Solyc09g009120.4_1_CE_2	True	False	2499329-2501209	A	2498270-2498674	C2_A	2498674-2499329	405	False	True	True	0.997	0.874	-0.095	0.989	0.002
gene:Solyc01g009443.1_2	gene:Solyc01g009443.1	Solyc01g009443.1	SL4.0ch01	-	gene:Solyc01g009443.1:s:3623225-3623346	gene:Solyc01g009443.1_2_CE_1	False	True	3623225-3623346	C2	3621355-3621438	C1_C2	3621438-3623225	138	False	True	True	0	0.06	0.035	0.751	0.108
gene:Solyc01g009443.1_2	gene:Solyc01g009443.1	Solyc01g009443.1	SL4.0ch01	-	gene:Solyc01g009443.1:s:3623225-3623346	gene:Solyc01g009443.1_2_CE_1	False	False	3623225-3623346	A	3621534-3621671	C1_A	3621671-3623225	138	False	True	True	0.972	0.924	-0.05	0.949	0.018
gene:Solyc01g009443.1_2	gene:Solyc01g009443.1	Solyc01g009443.1	SL4.0ch01	-	gene:Solyc01g009443.1:t:3621355-3621438	gene:Solyc01g009443.1_2_CE_1	False	True	3621355-3621438	C1	3623225-3623346	C2_C1	3621438-3623225	138	False	True	True	0	0.056	0.031	0.697	0.171
gene:Solyc01g009443.1_2	gene:Solyc01g009443.1	Solyc01g009443.1	SL4.0ch01	-	gene:Solyc01g009443.1:t:3621355-3621438	gene:Solyc01g009443.1_2_CE_1	False	False	3621355-3621438	A	3621534-3621671	C2_A	3621438-3621534	138	False	True	True	1	0.944	-0.031	0.697	0.171
gene:Solyc11g070100.2_1	gene:Solyc11g070100.2	Solyc11g070100.2	SL4.0ch11	+	gene:Solyc11g070100.2:s:52695625-52695857	gene:Solyc11g070100.2_1_CE_1	True	False	52695625-52695857	C2	52696471-52696870	C1_C2	52695857-52696471	137	False	True	True	0.966	0.401	-0.574	1	0
gene:Solyc11g070100.2_1	gene:Solyc11g070100.2	Solyc11g070100.2	SL4.0ch11	+	gene:Solyc11g070100.2:s:52695625-52695857	gene:Solyc11g070100.2_1_CE_1	True	True	52695625-52695857	A	52696255-52696391	C1_A	52695857-52696255	137	False	True	True	0.031	0.546	0.52	1	0
gene:Solyc11g070100.2_1	gene:Solyc11g070100.2	Solyc11g070100.2	SL4.0ch11	+	gene:Solyc11g070100.2:t:52696471-52696870	gene:Solyc11g070100.2_1_CE_1	True	False	52696471-52696870	C1	52695625-52695857	C2_C1	52695857-52696471	137	False	True	True	0.967	0.387	-0.59	1	0
gene:Solyc11g070100.2_1	gene:Solyc11g070100.2	Solyc11g070100.2	SL4.0ch11	+	gene:Solyc11g070100.2:t:52696471-52696870	gene:Solyc11g070100.2_1_CE_1	True	True	52696471-52696870	A	52696255-52696391	C2_A	52696391-52696471	137	False	True	True	0.033	0.613	0.59	1	0
gene:Solyc11g070100.2_1	gene:Solyc11g070100.2	Solyc11g070100.2	SL4.0ch11	+	gene:Solyc11g070100.2:s:52695625-52695857	gene:Solyc11g070100.2_1_CE_2	True	True	52695625-52695857	C2	52696944-52697118	C1_C2	52695857-52696944	400	False	True	True	0.003	0.053	0.017	0.433	0.368
gene:Solyc11g070100.2_1	gene:Solyc11g070100.2	Solyc11g070100.2	SL4.0ch11	+	gene:Solyc11g070100.2:s:52695625-52695857	gene:Solyc11g070100.2_1_CE_2	True	False	52695625-52695857	A	52696471-52696870	C1_A	52695857-52696471	400	False	True	True	0.966	0.401	-0.574	1	0
gene:Solyc11g070100.2_1	gene:Solyc11g070100.2	Solyc11g070100.2	SL4.0ch11	+	gene:Solyc11g070100.2:t:52696944-52697118	gene:Solyc11g070100.2_1_CE_2	True	True	52696944-52697118	C1	52695625-52695857	C2_C1	52695857-52696944	400	False	True	True	0.003	0.027	0.004	0.276	0.661
gene:Solyc11g070100.2_1	gene:Solyc11g070100.2	Solyc11g070100.2	SL4.0ch11	+	gene:Solyc11g070100.2:t:52696944-52697118	gene:Solyc11g070100.2_1_CE_2	True	False	52696944-52697118	A	52696471-52696870	C2_A	52696870-52696944	400	False	True	True	0.997	0.973	-0.004	0.276	0.661
gene:Solyc11g070100.2_2	gene:Solyc11g070100.2	Solyc11g070100.2	SL4.0ch11	+	gene:Solyc11g070100.2:s:52696944-52697118	gene:Solyc11g070100.2_2_CE_1	True	False	52696944-52697118	C2	52698980-52699031	C1_C2	52697118-52698980	228	False	True	True	0.572	0.129	-0.442	1	0
gene:Solyc11g070100.2_2	gene:Solyc11g070100.2	Solyc11g070100.2	SL4.0ch11	+	gene:Solyc11g070100.2:s:52696944-52697118	gene:Solyc11g070100.2_2_CE_1	True	True	52696944-52697118	A	52698585-52698812	C1_A	52697118-52698585	228	False	True	True	0.301	0.587	0.273	0.996	0
gene:Solyc11g070100.2_2	gene:Solyc11g070100.2	Solyc11g070100.2	SL4.0ch11	+	gene:Solyc11g070100.2:t:52698980-52699031	gene:Solyc11g070100.2_2_CE_1	True	False	52698980-52699031	C1	52696944-52697118	C2_C1	52697118-52698980	228	False	True	True	0.716	0.216	-0.505	1	0
gene:Solyc11g070100.2_2	gene:Solyc11g070100.2	Solyc11g070100.2	SL4.0ch11	+	gene:Solyc11g070100.2:t:52698980-52699031	gene:Solyc11g070100.2_2_CE_1	True	True	52698980-52699031	A	52698585-52698812	C2_A	52698812-52698980	228	False	True	True	0.112	0.299	0.157	0.915	0.008
gene:Solyc06g060990.4_1	gene:Solyc06g060990.4	Solyc06g060990.4	SL4.0ch06	+	gene:Solyc06g060990.4:s:36629656-36629956	gene:Solyc06g060990.4_1_CE_1	True	True	36629656-36629956	C2	36634016-36634438	C1_C2	36629956-36634016	557	False	True	True	0.005	0.147	0.112	0.992	0.001
gene:Solyc06g060990.4_1	gene:Solyc06g060990.4	Solyc06g060990.4	SL4.0ch06	+	gene:Solyc06g060990.4:s:36629656-36629956	gene:Solyc06g060990.4_1_CE_1	True	False	36629656-36629956	A	36632344-36632900	C1_A	36629956-36632344	557	False	True	True	0.964	0.819	-0.135	0.985	0.002
gene:Solyc06g060990.4_1	gene:Solyc06g060990.4	Solyc06g060990.4	SL4.0ch06	+	gene:Solyc06g060990.4:t:36634016-36634438	gene:Solyc06g060990.4_1_CE_1	True	True	36634016-36634438	C1	36629656-36629956	C2_C1	36629956-36634016	557	False	True	True	0.004	0.082	0.049	0.872	0.052
gene:Solyc06g060990.4_1	gene:Solyc06g060990.4	Solyc06g060990.4	SL4.0ch06	+	gene:Solyc06g060990.4:t:36634016-36634438	gene:Solyc06g060990.4_1_CE_1	True	False	36634016-36634438	A	36632344-36632900	C2_A	36632900-36634016	557	False	True	True	0.979	0.887	-0.076	0.96	0.01
gene:Solyc01g009610.3_1	gene:Solyc01g009610.3	Solyc01g009610.3	SL4.0ch01	-	gene:Solyc01g009610.3:s:3808187-3808666	gene:Solyc01g009610.3_1_CE_1	True	True	3808523-3808666	C2	3806946-3807064	C1_C2	3807064-3808523	55	False	True	True	0.043	0.167	0.12	0.958	0.006
gene:Solyc01g009610.3_1	gene:Solyc01g009610.3	Solyc01g009610.3	SL4.0ch01	-	gene:Solyc01g009610.3:s:3808187-3808666	gene:Solyc01g009610.3_1_CE_1	True	False	3808523-3808666	A	3808045-3808099	C1_A	3808099-3808523	55	False	True	True	0.938	0.741	-0.193	0.999	0
gene:Solyc01g009610.3_1	gene:Solyc01g009610.3	Solyc01g009610.3	SL4.0ch01	-	gene:Solyc01g009610.3:t:3806946-3807064	gene:Solyc01g009610.3_1_CE_1	True	True	3806946-3807064	C1	3808523-3808666	C2_C1	3807064-3808523	55	False	True	True	0.043	0.16	0.117	0.959	0.006
gene:Solyc01g009610.3_1	gene:Solyc01g009610.3	Solyc01g009610.3	SL4.0ch01	-	gene:Solyc01g009610.3:t:3806946-3807064	gene:Solyc01g009610.3_1_CE_1	True	False	3806946-3807064	A	3808045-3808099	C2_A	3807064-3808045	55	False	True	True	0.957	0.84	-0.117	0.959	0.006
gene:Solyc06g061030.3_1	gene:Solyc06g061030.3	Solyc06g061030.3	SL4.0ch06	+	gene:Solyc06g061030.3:s:36737613-36737679	gene:Solyc06g061030.3_1_CE_1	False	True	36737613-36737679	C2	36738059-36738136	C1_C2	36737679-36738059	47	False	True	True	0.042	0.161	0.103	0.885	0.019
gene:Solyc06g061030.3_1	gene:Solyc06g061030.3	Solyc06g061030.3	SL4.0ch06	+	gene:Solyc06g061030.3:s:36737613-36737679	gene:Solyc06g061030.3_1_CE_1	False	False	36737613-36737679	A	36737932-36737978	C1_A	36737679-36737932	47	False	True	True	0.958	0.839	-0.103	0.885	0.019
gene:Solyc06g061030.3_1	gene:Solyc06g061030.3	Solyc06g061030.3	SL4.0ch06	+	gene:Solyc06g061030.3:t:36738059-36738136	gene:Solyc06g061030.3_1_CE_1	False	True	36738059-36738136	C1	36737613-36737679	C2_C1	36737679-36738059	47	False	True	True	0.038	0.138	0.086	0.859	0.029
gene:Solyc06g061030.3_1	gene:Solyc06g061030.3	Solyc06g061030.3	SL4.0ch06	+	gene:Solyc06g061030.3:t:36738059-36738136	gene:Solyc06g061030.3_1_CE_1	False	False	36738059-36738136	A	36737932-36737978	C2_A	36737978-36738059	47	False	True	True	0.962	0.862	-0.086	0.859	0.029
gene:Solyc06g061120.4_2	gene:Solyc06g061120.4	Solyc06g061120.4	SL4.0ch06	+	gene:Solyc06g061120.4:s:36797790-36798011	gene:Solyc06g061120.4_2_CE_1	True	True	36797790-36798011	C2	36799550-36799635	C1_C2	36798011-36799550	219	False	True	True	0.004	0.199	0.168	0.997	0
gene:Solyc06g061120.4_2	gene:Solyc06g061120.4	Solyc06g061120.4	SL4.0ch06	+	gene:Solyc06g061120.4:s:36797790-36798011	gene:Solyc06g061120.4_2_CE_1	True	False	36797790-36798011	A	36799205-36799423	C1_A	36798011-36799205	219	False	True	True	0.996	0.801	-0.168	0.997	0
gene:Solyc06g061120.4_2	gene:Solyc06g061120.4	Solyc06g061120.4	SL4.0ch06	+	gene:Solyc06g061120.4:t:36799550-36799635	gene:Solyc06g061120.4_2_CE_1	True	True	36799550-36799635	C1	36797790-36798011	C2_C1	36798011-36799550	219	False	True	True	0.003	0.156	0.13	0.988	0.002
gene:Solyc06g061120.4_2	gene:Solyc06g061120.4	Solyc06g061120.4	SL4.0ch06	+	gene:Solyc06g061120.4:t:36799550-36799635	gene:Solyc06g061120.4_2_CE_1	True	False	36799550-36799635	A	36799205-36799423	C2_A	36799423-36799550	219	False	True	True	0.918	0.691	-0.215	0.985	0.001
gene:Solyc05g006760.4_1	gene:Solyc05g006760.4	Solyc05g006760.4	SL4.0ch05	+	gene:Solyc05g006760.4:s:1436543-1436686	gene:Solyc05g006760.4_1_CE_1	False	True	1436543-1436686	C2	1437427-1437556	C1_C2	1436686-1437427	95	False	True	False	0.315	0.419	0.057	0.739	0.054
gene:Solyc05g006760.4_1	gene:Solyc05g006760.4	Solyc05g006760.4	SL4.0ch05	+	gene:Solyc05g006760.4:s:1436543-1436686	gene:Solyc05g006760.4_1_CE_1	False	False	1436543-1436686	A	1437250-1437344	C1_A	1436686-1437250	95	False	True	False	0.685	0.581	-0.057	0.739	0.054
gene:Solyc05g006760.4_1	gene:Solyc05g006760.4	Solyc05g006760.4	SL4.0ch05	+	gene:Solyc05g006760.4:t:1437427-1437556	gene:Solyc05g006760.4_1_CE_1	False	True	1437427-1437556	C1	1436543-1436686	C2_C1	1436686-1437427	95	False	True	True	0.27	0.523	0.186	0.892	0.007
gene:Solyc05g006760.4_1	gene:Solyc05g006760.4	Solyc05g006760.4	SL4.0ch05	+	gene:Solyc05g006760.4:t:1437427-1437556	gene:Solyc05g006760.4_1_CE_1	False	False	1437427-1437556	A	1437250-1437344	C2_A	1437344-1437427	95	False	True	True	0.73	0.477	-0.186	0.892	0.007
gene:Solyc05g006760.4_3	gene:Solyc05g006760.4	Solyc05g006760.4	SL4.0ch05	+	gene:Solyc05g006760.4:s:1438286-1438392	gene:Solyc05g006760.4_3_CE_1	False	True	1438286-1438392	C2	1439115-1439204	C1_C2	1438392-1439115	52	False	True	True	0.003
gene:Solyc05g006760.4_3	gene:Solyc05g006760.4	Solyc05g006760.4	SL4.0ch05	+	gene:Solyc05g006760.4:s:1438286-1438392	gene:Solyc05g006760.4_3_CE_1	False	False	1438286-1438392	A	1438467-1438518	C1_A	1438392-1438467	52	False	True	True	0.997
gene:Solyc05g006760.4_3	gene:Solyc05g006760.4	Solyc05g006760.4	SL4.0ch05	+	gene:Solyc05g006760.4:t:1439115-1439204	gene:Solyc05g006760.4_3_CE_1	False	True	1439115-1439204	C1	1438286-1438392	C2_C1	1438392-1439115	52	False	True	True	0.002	0.069	0.027	0.523	0.245
gene:Solyc05g006760.4_3	gene:Solyc05g006760.4	Solyc05g006760.4	SL4.0ch05	+	gene:Solyc05g006760.4:t:1439115-1439204	gene:Solyc05g006760.4_3_CE_1	False	False	1439115-1439204	A	1438467-1438518	C2_A	1438518-1439115	52	False	True	True	0.998	0.931	-0.027	0.523	0.245
gene:Solyc01g106880.3_3	gene:Solyc01g106880.3	Solyc01g106880.3	SL4.0ch01	+	gene:Solyc01g106880.3:s:86905612-86905726	gene:Solyc01g106880.3_3_CE_1	False	False	86905612-86905726	C2	86906664-86906830	C1_C2	86905726-86906664	107	False	True	True	0.897
gene:Solyc01g106880.3_3	gene:Solyc01g106880.3	Solyc01g106880.3	SL4.0ch01	+	gene:Solyc01g106880.3:s:86905612-86905726	gene:Solyc01g106880.3_3_CE_1	False	True	86905612-86905726	A	86906345-86906451	C1_A	86905726-86906345	107	False	True	True	0.103
gene:Solyc01g106880.3_3	gene:Solyc01g106880.3	Solyc01g106880.3	SL4.0ch01	+	gene:Solyc01g106880.3:t:86906664-86906830	gene:Solyc01g106880.3_3_CE_1	False	False	86906664-86906830	C1	86905612-86905726	C2_C1	86905726-86906664	107	False	True	True	0.972	0.414	-0.546	0.999	0
gene:Solyc01g106880.3_3	gene:Solyc01g106880.3	Solyc01g106880.3	SL4.0ch01	+	gene:Solyc01g106880.3:t:86906664-86906830	gene:Solyc01g106880.3_3_CE_1	False	True	86906664-86906830	A	86906345-86906451	C2_A	86906451-86906664	107	False	True	True	0.028	0.586	0.546	0.999	0
gene:Solyc03g119090.3_1	gene:Solyc03g119090.3	Solyc03g119090.3	SL4.0ch03	-	gene:Solyc03g119090.3:s:62242895-62243428	gene:Solyc03g119090.3_1_CE_1	True	False	62242895-62243428	C2	62240072-62240233	C1_C2	62240233-62242895	73	False	True	True	0.986	0.893	-0.073	0.978	0.006
gene:Solyc03g119090.3_1	gene:Solyc03g119090.3	Solyc03g119090.3	SL4.0ch03	-	gene:Solyc03g119090.3:s:62242895-62243428	gene:Solyc03g119090.3_1_CE_1	True	True	62242895-62243428	A	62241019-62241091	C1_A	62241091-62242895	73	False	True	True	0.014	0.107	0.073	0.978	0.006
gene:Solyc03g119090.3_1	gene:Solyc03g119090.3	Solyc03g119090.3	SL4.0ch03	-	gene:Solyc03g119090.3:t:62240072-62240233	gene:Solyc03g119090.3_1_CE_1	True	False	62240072-62240233	C1	62242895-62243428	C2_C1	62240233-62242895	73	False	True	True	0.977	0.896	-0.068	0.896	0.028
gene:Solyc03g119090.3_1	gene:Solyc03g119090.3	Solyc03g119090.3	SL4.0ch03	-	gene:Solyc03g119090.3:t:62240072-62240233	gene:Solyc03g119090.3_1_CE_1	True	True	62240072-62240233	A	62241019-62241091	C2_A	62240233-62241019	73	False	True	True	0.023	0.104	0.068	0.896	0.028
gene:Solyc01g106940.4_1	gene:Solyc01g106940.4	Solyc01g106940.4	SL4.0ch01	+	gene:Solyc01g106940.4:s:86943469-86943686	gene:Solyc01g106940.4_1_CE_1	True	True	86943469-86943686	C2	86944672-86944755	C1_C2	86943686-86944672	85	False	True	True	0.089	0.17	0.069	0.786	0.052
gene:Solyc01g106940.4_1	gene:Solyc01g106940.4	Solyc01g106940.4	SL4.0ch01	+	gene:Solyc01g106940.4:s:86943469-86943686	gene:Solyc01g106940.4_1_CE_1	True	False	86943469-86943686	A	86943996-86944080	C1_A	86943686-86943996	85	False	True	True	0.911	0.83	-0.069	0.786	0.052
gene:Solyc01g106940.4_1	gene:Solyc01g106940.4	Solyc01g106940.4	SL4.0ch01	+	gene:Solyc01g106940.4:t:86944672-86944755	gene:Solyc01g106940.4_1_CE_1	True	True	86944672-86944755	C1	86943469-86943686	C2_C1	86943686-86944672	85	False	True	True	0.079	0.157	0.063	0.78	0.059
gene:Solyc01g106940.4_1	gene:Solyc01g106940.4	Solyc01g106940.4	SL4.0ch01	+	gene:Solyc01g106940.4:t:86944672-86944755	gene:Solyc01g106940.4_1_CE_1	True	False	86944672-86944755	A	86943996-86944080	C2_A	86944080-86944672	85	False	True	True	0.921	0.843	-0.063	0.78	0.059
gene:Solyc01g106940.4_1	gene:Solyc01g106940.4	Solyc01g106940.4	SL4.0ch01	+	gene:Solyc01g106940.4:s:86943996-86944080	gene:Solyc01g106940.4_1_CE_2	True	True	86943996-86944080	C2	86944997-86945347	C1_C2	86944080-86944997	84	False	True	True	0.014	0.202	0.165	0.988	0.001
gene:Solyc01g106940.4_1	gene:Solyc01g106940.4	Solyc01g106940.4	SL4.0ch01	+	gene:Solyc01g106940.4:s:86943996-86944080	gene:Solyc01g106940.4_1_CE_2	True	False	86943996-86944080	A	86944672-86944755	C1_A	86944080-86944672	84	False	True	True	0.986	0.798	-0.165	0.988	0.001
gene:Solyc01g106940.4_1	gene:Solyc01g106940.4	Solyc01g106940.4	SL4.0ch01	+	gene:Solyc01g106940.4:t:86944997-86945347	gene:Solyc01g106940.4_1_CE_2	True	True	86944997-86945347	C1	86943996-86944080	C2_C1	86944080-86944997	84	False	True	True	0.014	0.148	0.116	0.978	0.004
gene:Solyc01g106940.4_1	gene:Solyc01g106940.4	Solyc01g106940.4	SL4.0ch01	+	gene:Solyc01g106940.4:t:86944997-86945347	gene:Solyc01g106940.4_1_CE_2	True	False	86944997-86945347	A	86944672-86944755	C2_A	86944755-86944997	84	False	True	True	0.986	0.852	-0.116	0.978	0.004
gene:Solyc01g106950.3_1	gene:Solyc01g106950.3	Solyc01g106950.3	SL4.0ch01	+	gene:Solyc01g106950.3:s:86947630-86947692	gene:Solyc01g106950.3_1_CE_1	True	True	86947630-86947692	C2	86948808-86948916	C1_C2	86947692-86948808	94	False	True	True	0.095	0.233	0.123	0.96	0.006
gene:Solyc01g106950.3_1	gene:Solyc01g106950.3	Solyc01g106950.3	SL4.0ch01	+	gene:Solyc01g106950.3:s:86947630-86947692	gene:Solyc01g106950.3_1_CE_1	True	False	86947630-86947692	A	86948550-86948643	C1_A	86947692-86948550	94	False	True	True	0.897	0.679	-0.211	0.999	0
gene:Solyc01g106950.3_1	gene:Solyc01g106950.3	Solyc01g106950.3	SL4.0ch01	+	gene:Solyc01g106950.3:t:86948808-86948916	gene:Solyc01g106950.3_1_CE_1	True	True	86948808-86948916	C1	86947630-86947692	C2_C1	86947692-86948808	94	False	True	True	0.182	0.335	0.122	0.881	0.016
gene:Solyc01g106950.3_1	gene:Solyc01g106950.3	Solyc01g106950.3	SL4.0ch01	+	gene:Solyc01g106950.3:t:86948808-86948916	gene:Solyc01g106950.3_1_CE_1	True	False	86948808-86948916	A	86948550-86948643	C2_A	86948643-86948808	94	False	True	True	0.704	0.492	-0.182	0.935	0.005
gene:Solyc01g106950.3_2	gene:Solyc01g106950.3	Solyc01g106950.3	SL4.0ch01	+	gene:Solyc01g106950.3:s:86948808-86948916	gene:Solyc01g106950.3_2_CE_1	False	True	86948808-86948916	C2	86949364-86949447	C1_C2	86948916-86949364	39	False	True	True	0.06	0.151	0.068	0.804	0.049
gene:Solyc01g106950.3_2	gene:Solyc01g106950.3	Solyc01g106950.3	SL4.0ch01	+	gene:Solyc01g106950.3:s:86948808-86948916	gene:Solyc01g106950.3_2_CE_1	False	False	86948808-86948916	A	86949008-86949046	C1_A	86948916-86949008	39	False	True	True	0.94	0.849	-0.068	0.804	0.049
gene:Solyc01g106950.3_2	gene:Solyc01g106950.3	Solyc01g106950.3	SL4.0ch01	+	gene:Solyc01g106950.3:t:86949364-86949447	gene:Solyc01g106950.3_2_CE_1	False	True	86949364-86949447	C1	86948808-86948916	C2_C1	86948916-86949364	39	False	True	True	0.057	0.169	0.091	0.852	0.028
gene:Solyc01g106950.3_2	gene:Solyc01g106950.3	Solyc01g106950.3	SL4.0ch01	+	gene:Solyc01g106950.3:t:86949364-86949447	gene:Solyc01g106950.3_2_CE_1	False	False	86949364-86949447	A	86949008-86949046	C2_A	86949046-86949364	39	False	True	True	0.943	0.831	-0.091	0.852	0.028
gene:Solyc11g071290.2_1	gene:Solyc11g071290.2	Solyc11g071290.2	SL4.0ch11	+	gene:Solyc11g071290.2:s:52889385-52889527	gene:Solyc11g071290.2_1_CE_2	True	True	52889385-52889527	C2	52890416-52890818	C1_C2	52889527-52890416	38	False	True	True	0.007	0.075	0.046	0.853	0.063
gene:Solyc11g071290.2_1	gene:Solyc11g071290.2	Solyc11g071290.2	SL4.0ch11	+	gene:Solyc11g071290.2:s:52889385-52889527	gene:Solyc11g071290.2_1_CE_2	True	False	52889385-52889527	A	52889678-52889715	C1_A	52889527-52889678	38	False	True	True	0.993	0.925	-0.046	0.853	0.063
gene:Solyc11g071290.2_1	gene:Solyc11g071290.2	Solyc11g071290.2	SL4.0ch11	+	gene:Solyc11g071290.2:t:52890416-52890818	gene:Solyc11g071290.2_1_CE_2	True	True	52890416-52890818	C1	52889385-52889527	C2_C1	52889527-52890416	38	False	True	True	0.009	0.099	0.061	0.934	0.021
gene:Solyc11g071290.2_1	gene:Solyc11g071290.2	Solyc11g071290.2	SL4.0ch11	+	gene:Solyc11g071290.2:t:52890416-52890818	gene:Solyc11g071290.2_1_CE_2	True	False	52890416-52890818	A	52889678-52889715	C2_A	52889715-52890416	38	False	True	True	0.99	0.845	-0.124	0.997	0
gene:Solyc03g119140.4_3	gene:Solyc03g119140.4	Solyc03g119140.4	SL4.0ch03	+	gene:Solyc03g119140.4:s:62288419-62288459	gene:Solyc03g119140.4_3_CE_1	False	False	62288419-62288459	C2	62289277-62289345	C1_C2	62288459-62289277	179	False	True	True	0.973	0.81	-0.157	0.999	0
gene:Solyc03g119140.4_3	gene:Solyc03g119140.4	Solyc03g119140.4	SL4.0ch03	+	gene:Solyc03g119140.4:s:62288419-62288459	gene:Solyc03g119140.4_3_CE_1	False	True	62288419-62288459	A	62288705-62288883	C1_A	62288459-62288705	179	False	True	True	0.027	0.19	0.157	0.999	0
gene:Solyc03g119140.4_3	gene:Solyc03g119140.4	Solyc03g119140.4	SL4.0ch03	+	gene:Solyc03g119140.4:t:62289277-62289345	gene:Solyc03g119140.4_3_CE_1	False	False	62289277-62289345	C1	62288419-62288459	C2_C1	62288459-62289277	179	False	True	True	0.967	0.776	-0.194	1	0
gene:Solyc03g119140.4_3	gene:Solyc03g119140.4	Solyc03g119140.4	SL4.0ch03	+	gene:Solyc03g119140.4:t:62289277-62289345	gene:Solyc03g119140.4_3_CE_1	False	True	62289277-62289345	A	62288705-62288883	C2_A	62288883-62289277	179	False	True	True	0.033	0.224	0.194	1	0
gene:Solyc03g119140.4_4	gene:Solyc03g119140.4	Solyc03g119140.4	SL4.0ch03	+	gene:Solyc03g119140.4:s:62290867-62290965	gene:Solyc03g119140.4_4_CE_2	True	False	62290867-62290935	C2	62292302-62292351	C1_C2	62290935-62292302	130	False	True	True	0.507	0.645	0.103	0.863	0.021
gene:Solyc03g119140.4_4	gene:Solyc03g119140.4	Solyc03g119140.4	SL4.0ch03	+	gene:Solyc03g119140.4:s:62290867-62290965	gene:Solyc03g119140.4_4_CE_2	True	True	62290867-62290935	A	62291174-62291303	C1_A	62290935-62291174	130	False	True	True	0.393	0.276	-0.1	0.876	0.019
gene:Solyc03g119140.4_4	gene:Solyc03g119140.4	Solyc03g119140.4	SL4.0ch03	+	gene:Solyc03g119140.4:t:62292302-62292351	gene:Solyc03g119140.4_4_CE_2	True	False	62292302-62292351	C1	62290867-62290935	C2_C1	62290935-62292302	130	False	True	True	0.504	0.598	0.07	0.763	0.049
gene:Solyc03g119140.4_4	gene:Solyc03g119140.4	Solyc03g119140.4	SL4.0ch03	+	gene:Solyc03g119140.4:t:62292302-62292351	gene:Solyc03g119140.4_4_CE_2	True	True	62292302-62292351	A	62291174-62291303	C2_A	62291303-62292302	130	False	True	True	0.224	0.163	-0.041	0.685	0.098
gene:Solyc09g009640.3_1	gene:Solyc09g009640.3	Solyc09g009640.3	SL4.0ch09	+	gene:Solyc09g009640.3:s:3089656-3089727	gene:Solyc09g009640.3_1_CE_1	True	True	3089656-3089727	C2	3090350-3090675	C1_C2	3089727-3090350	53	False	True	True	0	0.08	0.052	0.995	0.002
gene:Solyc09g009640.3_1	gene:Solyc09g009640.3	Solyc09g009640.3	SL4.0ch09	+	gene:Solyc09g009640.3:s:3089656-3089727	gene:Solyc09g009640.3_1_CE_1	True	False	3089656-3089727	A	3090036-3090088	C1_A	3089727-3090036	53	False	True	True	1	0.92	-0.052	0.995	0.002
gene:Solyc09g009640.3_1	gene:Solyc09g009640.3	Solyc09g009640.3	SL4.0ch09	+	gene:Solyc09g009640.3:t:3090168-3090675	gene:Solyc09g009640.3_1_CE_1	True	True	3090350-3090675	C1	3089656-3089727	C2_C1	3089727-3090350	53	False	True	True	0	0.086	0.054	0.998	0
gene:Solyc09g009640.3_1	gene:Solyc09g009640.3	Solyc09g009640.3	SL4.0ch09	+	gene:Solyc09g009640.3:t:3090168-3090675	gene:Solyc09g009640.3_1_CE_1	True	False	3090350-3090675	A	3090036-3090088	C2_A	3090088-3090350	53	False	True	True	0.921	0.836	-0.085	0.986	0.002
gene:Solyc11g071340.3_1	gene:Solyc11g071340.3	Solyc11g071340.3	SL4.0ch11	-	gene:Solyc11g071340.3:s:52927801-52928310	gene:Solyc11g071340.3_1_CE_1	False	True	52927801-52928310	C2	52924749-52924924	C1_C2	52924924-52927801	377	False	False	False	0.068	0.007	-0.036	0.739	0.133
gene:Solyc11g071340.3_1	gene:Solyc11g071340.3	Solyc11g071340.3	SL4.0ch11	-	gene:Solyc11g071340.3:s:52927801-52928310	gene:Solyc11g071340.3_1_CE_1	False	False	52927801-52928310	A	52925669-52926045	C1_A	52926045-52927801	377	False	False	False	0.932	0.993	0.036	0.739	0.133
gene:Solyc11g071340.3_1	gene:Solyc11g071340.3	Solyc11g071340.3	SL4.0ch11	-	gene:Solyc11g071340.3:t:52924749-52924924	gene:Solyc11g071340.3_1_CE_1	False	True	52924749-52924924	C1	52927801-52928310	C2_C1	52924924-52927801	377	False	False	True	0.101	0.011	-0.063	0.911	0.026
gene:Solyc11g071340.3_1	gene:Solyc11g071340.3	Solyc11g071340.3	SL4.0ch11	-	gene:Solyc11g071340.3:t:52924749-52924924	gene:Solyc11g071340.3_1_CE_1	False	True	52924749-52924924	A	52925669-52926045	C2_A	52924924-52925669	377	False	False	True	0.897	0.987	0.065	0.917	0.024
gene:Solyc03g119170.3_1	gene:Solyc03g119170.3	Solyc03g119170.3	SL4.0ch03	+	gene:Solyc03g119170.3:s:62299811-62300209	gene:Solyc03g119170.3_1_CE_1	False	False	62299811-62300209	C2	62301389-62301800	C1_C2	62300209-62301389	73	False	True	True	0.994	0.91	-0.051	0.825	0.064
gene:Solyc03g119170.3_1	gene:Solyc03g119170.3	Solyc03g119170.3	SL4.0ch03	+	gene:Solyc03g119170.3:s:62299811-62300209	gene:Solyc03g119170.3_1_CE_1	False	True	62299811-62300209	A	62301032-62301104	C1_A	62300209-62301032	73	False	True	True	0.006	0.09	0.051	0.825	0.064
gene:Solyc03g119170.3_1	gene:Solyc03g119170.3	Solyc03g119170.3	SL4.0ch03	+	gene:Solyc03g119170.3:t:62301389-62301800	gene:Solyc03g119170.3_1_CE_1	False	False	62301389-62301800	C1	62299811-62300209	C2_C1	62300209-62301389	73	False	True	True	0.996	0.877	-0.088	0.996	0.001
gene:Solyc03g119170.3_1	gene:Solyc03g119170.3	Solyc03g119170.3	SL4.0ch03	+	gene:Solyc03g119170.3:t:62301389-62301800	gene:Solyc03g119170.3_1_CE_1	False	True	62301389-62301800	A	62301032-62301104	C2_A	62301104-62301389	73	False	True	True	0.004	0.123	0.088	0.996	0.001
gene:Solyc10g083800.2_1	gene:Solyc10g083800.2	Solyc10g083800.2	SL4.0ch10	+	gene:Solyc10g083800.2:s:62712999-62713203	gene:Solyc10g083800.2_1_CE_1	True	True	62712999-62713203	C2	62715599-62715691	C1_C2	62713203-62715599	109	False	True	True	0.18	0.428	0.217	0.954	0.003
gene:Solyc10g083800.2_1	gene:Solyc10g083800.2	Solyc10g083800.2	SL4.0ch10	+	gene:Solyc10g083800.2:s:62712999-62713203	gene:Solyc10g083800.2_1_CE_1	True	False	62712999-62713203	A	62713289-62713397	C1_A	62713203-62713289	109	False	True	True	0.82	0.572	-0.217	0.954	0.003
gene:Solyc10g083800.2_1	gene:Solyc10g083800.2	Solyc10g083800.2	SL4.0ch10	+	gene:Solyc10g083800.2:t:62715599-62715691	gene:Solyc10g083800.2_1_CE_1	True	True	62715599-62715691	C1	62712999-62713203	C2_C1	62713203-62715599	109	False	True	True	0.123	0.418	0.266	0.983	0.001
gene:Solyc10g083800.2_1	gene:Solyc10g083800.2	Solyc10g083800.2	SL4.0ch10	+	gene:Solyc10g083800.2:t:62715599-62715691	gene:Solyc10g083800.2_1_CE_1	True	False	62715599-62715691	A	62713289-62713397	C2_A	62713397-62715599	109	False	True	True	0.869	0.563	-0.28	0.987	0.001
gene:Solyc12g009230.3_1	gene:Solyc12g009230.3	Solyc12g009230.3	SL4.0ch12	-	gene:Solyc12g009230.3:s:2568922-2569005	gene:Solyc12g009230.3_1_CE_2	True	True	2568922-2569005	C2	2566442-2566544	C1_C2	2566544-2568922	62	False	True	True	0.051	0.3	0.235	0.992	0
gene:Solyc12g009230.3_1	gene:Solyc12g009230.3	Solyc12g009230.3	SL4.0ch12	-	gene:Solyc12g009230.3:s:2568922-2569005	gene:Solyc12g009230.3_1_CE_2	True	False	2568922-2569005	A	2567309-2567370	C1_A	2567370-2568922	62	False	True	True	0.916	0.489	-0.436	1	0
gene:Solyc12g009230.3_1	gene:Solyc12g009230.3	Solyc12g009230.3	SL4.0ch12	-	gene:Solyc12g009230.3:t:2566442-2566544	gene:Solyc12g009230.3_1_CE_2	True	True	2566442-2566544	C1	2568922-2569005	C2_C1	2566544-2568922	62	False	True	True	0.056	0.326	0.243	0.989	0.001
gene:Solyc12g009230.3_1	gene:Solyc12g009230.3	Solyc12g009230.3	SL4.0ch12	-	gene:Solyc12g009230.3:t:2566442-2566544	gene:Solyc12g009230.3_1_CE_2	True	False	2566442-2566544	A	2567309-2567370	C2_A	2566544-2567309	62	False	True	True	0.944	0.674	-0.243	0.989	0.001
gene:Solyc07g065550.3_1	gene:Solyc07g065550.3	Solyc07g065550.3	SL4.0ch07	+	gene:Solyc07g065550.3:s:67093180-67093299	gene:Solyc07g065550.3_1_CE_1	False	False	67093180-67093299	C2	67094609-67094709	C1_C2	67093299-67094609	57	False	True	True	0.978	0.873	-0.054	0.696	0.088
gene:Solyc07g065550.3_1	gene:Solyc07g065550.3	Solyc07g065550.3	SL4.0ch07	+	gene:Solyc07g065550.3:s:67093180-67093299	gene:Solyc07g065550.3_1_CE_1	False	True	67093180-67093299	A	67093488-67093544	C1_A	67093299-67093488	57	False	True	True	0.022	0.127	0.054	0.696	0.088
gene:Solyc07g065550.3_1	gene:Solyc07g065550.3	Solyc07g065550.3	SL4.0ch07	+	gene:Solyc07g065550.3:t:67094609-67094709	gene:Solyc07g065550.3_1_CE_1	False	False	67094609-67094709	C1	67093180-67093299	C2_C1	67093299-67094609	57	False	True	True	0.978	0.875	-0.058	0.716	0.078
gene:Solyc07g065550.3_1	gene:Solyc07g065550.3	Solyc07g065550.3	SL4.0ch07	+	gene:Solyc07g065550.3:t:67094609-67094709	gene:Solyc07g065550.3_1_CE_1	False	True	67094609-67094709	A	67093488-67093544	C2_A	67093544-67094609	57	False	True	True	0.022	0.125	0.058	0.716	0.078
gene:Solyc07g065550.3_2	gene:Solyc07g065550.3	Solyc07g065550.3	SL4.0ch07	+	gene:Solyc07g065550.3:s:67096280-67096333	gene:Solyc07g065550.3_2_CE_1	False	True	67096280-67096333	C2	67097116-67097198	C1_C2	67096333-67097116	97	False	True	True	0.276	0.444	0.12	0.824	0.018
gene:Solyc07g065550.3_2	gene:Solyc07g065550.3	Solyc07g065550.3	SL4.0ch07	+	gene:Solyc07g065550.3:s:67096280-67096333	gene:Solyc07g065550.3_2_CE_1	False	False	67096280-67096333	A	67096797-67096893	C1_A	67096333-67096797	97	False	True	True	0.724	0.556	-0.12	0.824	0.018
gene:Solyc07g065550.3_2	gene:Solyc07g065550.3	Solyc07g065550.3	SL4.0ch07	+	gene:Solyc07g065550.3:t:67097116-67097198	gene:Solyc07g065550.3_2_CE_1	False	True	67097116-67097198	C1	67096280-67096333	C2_C1	67096333-67097116	97	False	True	True	0.459	0.465	0.025	0.727	0.052
gene:Solyc07g065550.3_2	gene:Solyc07g065550.3	Solyc07g065550.3	SL4.0ch07	+	gene:Solyc07g065550.3:t:67097116-67097198	gene:Solyc07g065550.3_2_CE_1	False	False	67097116-67097198	A	67096797-67096893	C2_A	67096893-67097116	97	False	True	True	0.541	0.535	-0.025	0.727	0.052
gene:Solyc06g071410.3_1	gene:Solyc06g071410.3	Solyc06g071410.3	SL4.0ch06	-	gene:Solyc06g071410.3:s:41597854-41597975	gene:Solyc06g071410.3_1_CE_1	True	True	41597854-41597975	C2	41596309-41596483	C1_C2	41596483-41597854	197	False	True	True	0.002	0.072	0.038	0.624	0.158
gene:Solyc06g071410.3_1	gene:Solyc06g071410.3	Solyc06g071410.3	SL4.0ch06	-	gene:Solyc06g071410.3:s:41597854-41597975	gene:Solyc06g071410.3_1_CE_1	True	False	41597854-41597975	A	41596583-41596779	C1_A	41596779-41597854	197	False	True	True	0.996	0.876	-0.085	0.894	0.023
gene:Solyc06g071410.3_1	gene:Solyc06g071410.3	Solyc06g071410.3	SL4.0ch06	-	gene:Solyc06g071410.3:t:41596309-41596483	gene:Solyc06g071410.3_1_CE_1	True	True	41596309-41596483	C1	41597854-41597975	C2_C1	41596483-41597854	197	False	True	True	0.004	0.065	0.029	0.578	0.213
gene:Solyc06g071410.3_1	gene:Solyc06g071410.3	Solyc06g071410.3	SL4.0ch06	-	gene:Solyc06g071410.3:t:41596309-41596483	gene:Solyc06g071410.3_1_CE_1	True	False	41596309-41596483	A	41596583-41596779	C2_A	41596483-41596583	197	False	True	True	0.996	0.935	-0.029	0.578	0.213
gene:Solyc05g013240.4_1	gene:Solyc05g013240.4	Solyc05g013240.4	SL4.0ch05	+	gene:Solyc05g013240.4:s:6408428-6408923	gene:Solyc05g013240.4_1_CE_1	True	True	6408428-6408923	C2	6410276-6410550	C1_C2	6408923-6410276	184	False	True	True	0.694	0.716	0.015	0.566	0.197
gene:Solyc05g013240.4_1	gene:Solyc05g013240.4	Solyc05g013240.4	SL4.0ch05	+	gene:Solyc05g013240.4:s:6408428-6408923	gene:Solyc05g013240.4_1_CE_1	True	False	6408428-6408923	A	6410005-6410188	C1_A	6408923-6410005	184	False	True	False	0.191	0.235	0.035	0.658	0.122
gene:Solyc05g013240.4_1	gene:Solyc05g013240.4	Solyc05g013240.4	SL4.0ch05	+	gene:Solyc05g013240.4:t:6410276-6410550	gene:Solyc05g013240.4_1_CE_1	True	True	6410276-6410550	C1	6408428-6408923	C2_C1	6408923-6410276	184	False	True	True	0.813	0.802	-0.012	0.544	0.265
gene:Solyc05g013240.4_1	gene:Solyc05g013240.4	Solyc05g013240.4	SL4.0ch05	+	gene:Solyc05g013240.4:t:6410276-6410550	gene:Solyc05g013240.4_1_CE_1	True	False	6410276-6410550	A	6410005-6410188	C2_A	6410188-6410276	184	False	True	True	0.187	0.198	0.012	0.544	0.265
gene:Solyc09g047870.4_1	gene:Solyc09g047870.4	Solyc09g047870.4	SL4.0ch09	-	gene:Solyc09g047870.4:s:30931493-30931664	gene:Solyc09g047870.4_1_CE_1	False	True	30931493-30931664	C2	30929687-30929766	C1_C2	30929766-30931493	79	False	True	True	0.083	0.355	0.273	1	0
gene:Solyc09g047870.4_1	gene:Solyc09g047870.4	Solyc09g047870.4	SL4.0ch09	-	gene:Solyc09g047870.4:s:30931493-30931664	gene:Solyc09g047870.4_1_CE_1	False	False	30931493-30931664	A	30931309-30931387	C1_A	30931387-30931493	79	False	True	True	0.917	0.645	-0.273	1	0
gene:Solyc09g047870.4_1	gene:Solyc09g047870.4	Solyc09g047870.4	SL4.0ch09	-	gene:Solyc09g047870.4:t:30929687-30929766	gene:Solyc09g047870.4_1_CE_1	False	True	30929687-30929766	C1	30931493-30931664	C2_C1	30929766-30931493	79	False	True	True	0.112	0.436	0.32	1	0
gene:Solyc09g047870.4_1	gene:Solyc09g047870.4	Solyc09g047870.4	SL4.0ch09	-	gene:Solyc09g047870.4:t:30929687-30929766	gene:Solyc09g047870.4_1_CE_1	False	False	30929687-30929766	A	30931309-30931387	C2_A	30929766-30931309	79	False	True	True	0.888	0.564	-0.32	1	0
gene:Solyc10g083960.2_1	gene:Solyc10g083960.2	Solyc10g083960.2	SL4.0ch10	+	gene:Solyc10g083960.2:s:62813974-62814019	gene:Solyc10g083960.2_1_CE_1	True	True	62813974-62814019	C2	62814649-62814766	C1_C2	62814019-62814649	167	False	True	True	0.061	0.033	-0.02	0.598	0.2
gene:Solyc10g083960.2_1	gene:Solyc10g083960.2	Solyc10g083960.2	SL4.0ch10	+	gene:Solyc10g083960.2:s:62813974-62814019	gene:Solyc10g083960.2_1_CE_1	True	False	62813974-62814019	A	62814364-62814530	C1_A	62814019-62814364	167	False	True	True	0.905	0.792	-0.051	0.715	0.078
gene:Solyc10g083960.2_1	gene:Solyc10g083960.2	Solyc10g083960.2	SL4.0ch10	+	gene:Solyc10g083960.2:t:62814649-62814766	gene:Solyc10g083960.2_1_CE_1	True	True	62814649-62814766	C1	62813974-62814019	C2_C1	62814019-62814649	167	False	True	True	0.083	0.042	-0.029	0.661	0.137
gene:Solyc10g083960.2_1	gene:Solyc10g083960.2	Solyc10g083960.2	SL4.0ch10	+	gene:Solyc10g083960.2:t:62814649-62814766	gene:Solyc10g083960.2_1_CE_1	True	False	62814649-62814766	A	62814364-62814530	C2_A	62814530-62814649	167	False	True	True	0.917	0.958	0.029	0.661	0.137
gene:Solyc10g083960.2_3	gene:Solyc10g083960.2	Solyc10g083960.2	SL4.0ch10	+	gene:Solyc10g083960.2:s:62816563-62816820	gene:Solyc10g083960.2_3_CE_1	True	True	62816563-62816820	C2	62818304-62818370	C1_C2	62816820-62818304	102	False	True	True	0.183	0.473	0.264	0.966	0.002
gene:Solyc10g083960.2_3	gene:Solyc10g083960.2	Solyc10g083960.2	SL4.0ch10	+	gene:Solyc10g083960.2:s:62816563-62816820	gene:Solyc10g083960.2_3_CE_1	True	True	62816563-62816820	A	62817650-62817751	C1_A	62816820-62817650	102	False	True	True	0.281	0.16	-0.078	0.789	0.041
gene:Solyc10g083960.2_3	gene:Solyc10g083960.2	Solyc10g083960.2	SL4.0ch10	+	gene:Solyc10g083960.2:t:62818304-62818370	gene:Solyc10g083960.2_3_CE_1	True	True	62818304-62818370	C1	62816563-62816820	C2_C1	62816820-62818304	102	False	True	True	0.17	0.399	0.194	0.941	0.004
gene:Solyc10g083960.2_3	gene:Solyc10g083960.2	Solyc10g083960.2	SL4.0ch10	+	gene:Solyc10g083960.2:t:62818304-62818370	gene:Solyc10g083960.2_3_CE_1	True	False	62818304-62818370	A	62817650-62817751	C2_A	62817751-62818304	102	False	True	True	0.812	0.594	-0.176	0.924	0.006
gene:Solyc10g083960.2_3	gene:Solyc10g083960.2	Solyc10g083960.2	SL4.0ch10	+	gene:Solyc10g083960.2:s:62816563-62816820	gene:Solyc10g083960.2_3_CE_2	True	True	62816563-62816820	C2	62818304-62818370	C1_C2	62816820-62818304	97	False	True	True	0.183	0.473	0.264	0.966	0.002
gene:Solyc10g083960.2_3	gene:Solyc10g083960.2	Solyc10g083960.2	SL4.0ch10	+	gene:Solyc10g083960.2:s:62816563-62816820	gene:Solyc10g083960.2_3_CE_2	True	True	62816563-62816820	A	62817655-62817751	C1_A	62816820-62817655	97	False	True	False	0.55	0.357	-0.144	0.861	0.013
gene:Solyc10g083960.2_3	gene:Solyc10g083960.2	Solyc10g083960.2	SL4.0ch10	+	gene:Solyc10g083960.2:t:62818304-62818370	gene:Solyc10g083960.2_3_CE_2	True	True	62818304-62818370	C1	62816563-62816820	C2_C1	62816820-62818304	97	False	True	True	0.17	0.399	0.194	0.941	0.004
gene:Solyc10g083960.2_3	gene:Solyc10g083960.2	Solyc10g083960.2	SL4.0ch10	+	gene:Solyc10g083960.2:t:62818304-62818370	gene:Solyc10g083960.2_3_CE_2	True	False	62818304-62818370	A	62817655-62817751	C2_A	62817751-62818304	97	False	True	True	0.812	0.594	-0.176	0.924	0.006
gene:Solyc02g090570.4_2	gene:Solyc02g090570.4	Solyc02g090570.4	SL4.0ch02	+	gene:Solyc02g090570.4:s:50153229-50153325	gene:Solyc02g090570.4_2_CE_1	False	True	50153229-50153325	C2	50156435-50156536	C1_C2	50153325-50156435	52	False	True	True	0.039	0.191	0.134	0.939	0.008
gene:Solyc02g090570.4_2	gene:Solyc02g090570.4	Solyc02g090570.4	SL4.0ch02	+	gene:Solyc02g090570.4:s:50153229-50153325	gene:Solyc02g090570.4_2_CE_1	False	False	50153229-50153325	A	50154415-50154466	C1_A	50153325-50154415	52	False	True	True	0.961	0.809	-0.134	0.939	0.008
gene:Solyc02g090570.4_2	gene:Solyc02g090570.4	Solyc02g090570.4	SL4.0ch02	+	gene:Solyc02g090570.4:t:50156435-50156536	gene:Solyc02g090570.4_2_CE_1	False	True	50156435-50156536	C1	50153229-50153325	C2_C1	50153325-50156435	52	False	True	True	0.048	0.21	0.135	0.936	0.008
gene:Solyc02g090570.4_2	gene:Solyc02g090570.4	Solyc02g090570.4	SL4.0ch02	+	gene:Solyc02g090570.4:t:50156435-50156536	gene:Solyc02g090570.4_2_CE_1	False	False	50156435-50156536	A	50154415-50154466	C2_A	50154466-50156435	52	False	True	True	0.952	0.79	-0.135	0.936	0.008
gene:Solyc02g090570.4_3	gene:Solyc02g090570.4	Solyc02g090570.4	SL4.0ch02	+	gene:Solyc02g090570.4:s:50159309-50159420	gene:Solyc02g090570.4_3_CE_1	False	True	50159309-50159420	C2	50160970-50162380	C1_C2	50159420-50160970	155	False	True	True	0.014	0.23	0.195	0.999	0
gene:Solyc02g090570.4_3	gene:Solyc02g090570.4	Solyc02g090570.4	SL4.0ch02	+	gene:Solyc02g090570.4:s:50159309-50159420	gene:Solyc02g090570.4_3_CE_1	False	False	50159309-50159420	A	50159816-50159970	C1_A	50159420-50159816	155	False	True	True	0.986	0.77	-0.195	0.999	0
gene:Solyc02g090570.4_3	gene:Solyc02g090570.4	Solyc02g090570.4	SL4.0ch02	+	gene:Solyc02g090570.4:t:50160970-50162380	gene:Solyc02g090570.4_3_CE_1	False	True	50160970-50162380	C1	50159309-50159420	C2_C1	50159420-50160970	155	False	True	True	0.009	0.156	0.123	0.993	0.001
gene:Solyc02g090570.4_3	gene:Solyc02g090570.4	Solyc02g090570.4	SL4.0ch02	+	gene:Solyc02g090570.4:t:50160970-50162380	gene:Solyc02g090570.4_3_CE_1	False	False	50160970-50162380	A	50159816-50159970	C2_A	50159970-50160970	155	False	True	True	0.991	0.844	-0.123	0.993	0.001
gene:Solyc07g065710.3_1	gene:Solyc07g065710.3	Solyc07g065710.3	SL4.0ch07	-	gene:Solyc07g065710.3:s:67234147-67234292	gene:Solyc07g065710.3_1_CE_1	False	True	67234147-67234292	C2	67232485-67233557	C1_C2	67233557-67234147	45	False	False	True	0.456	0.329	-0.072	0.763	0.038
gene:Solyc07g065710.3_1	gene:Solyc07g065710.3	Solyc07g065710.3	SL4.0ch07	-	gene:Solyc07g065710.3:s:67234147-67234292	gene:Solyc07g065710.3_1_CE_1	False	False	67234147-67234292	A	67233955-67233999	C1_A	67233999-67234147	45	False	False	True	0.544	0.671	0.072	0.763	0.038
gene:Solyc07g065710.3_1	gene:Solyc07g065710.3	Solyc07g065710.3	SL4.0ch07	-	gene:Solyc07g065710.3:t:67232485-67233557	gene:Solyc07g065710.3_1_CE_1	False	True	67232485-67233557	C1	67234147-67234292	C2_C1	67233557-67234147	45	False	False	False	0.08	0.154	0.049	0.712	0.095
gene:Solyc07g065710.3_1	gene:Solyc07g065710.3	Solyc07g065710.3	SL4.0ch07	-	gene:Solyc07g065710.3:t:67232485-67233557	gene:Solyc07g065710.3_1_CE_1	False	False	67232485-67233557	A	67233955-67233999	C2_A	67233557-67233955	45	False	False	False	0.92	0.846	-0.049	0.712	0.095
gene:Solyc12g009500.2_2	gene:Solyc12g009500.2	Solyc12g009500.2	SL4.0ch12	+	gene:Solyc12g009500.2:s:2818226-2818298	gene:Solyc12g009500.2_2_CE_2	True	True	2818226-2818298	C2	2819130-2819276	C1_C2	2818298-2819130	209	False	True	True	0.043	0.354	0.311	1	0
gene:Solyc12g009500.2_2	gene:Solyc12g009500.2	Solyc12g009500.2	SL4.0ch12	+	gene:Solyc12g009500.2:s:2818226-2818298	gene:Solyc12g009500.2_2_CE_2	True	False	2818226-2818298	A	2818783-2818991	C1_A	2818298-2818783	209	False	True	True	0.629	0.402	-0.218	0.994	0
gene:Solyc12g009500.2_2	gene:Solyc12g009500.2	Solyc12g009500.2	SL4.0ch12	+	gene:Solyc12g009500.2:t:2819130-2819276	gene:Solyc12g009500.2_2_CE_2	True	True	2819130-2819276	C1	2818226-2818298	C2_C1	2818298-2819130	209	False	True	True	0.034	0.294	0.267	1	0
gene:Solyc12g009500.2_2	gene:Solyc12g009500.2	Solyc12g009500.2	SL4.0ch12	+	gene:Solyc12g009500.2:t:2819130-2819276	gene:Solyc12g009500.2_2_CE_2	True	False	2819130-2819276	A	2818783-2818991	C2_A	2818991-2819130	209	False	True	True	0.964	0.662	-0.303	1	0
gene:Solyc06g071580.3_2	gene:Solyc06g071580.3	Solyc06g071580.3	SL4.0ch06	+	gene:Solyc06g071580.3:s:41743636-41743690	gene:Solyc06g071580.3_2_CE_1	False	True	41743636-41743690	C2	41744209-41744297	C1_C2	41743690-41744209	112	False	True	True	0.022	0.104	0.05	0.716	0.091
gene:Solyc06g071580.3_2	gene:Solyc06g071580.3	Solyc06g071580.3	SL4.0ch06	+	gene:Solyc06g071580.3:s:41743636-41743690	gene:Solyc06g071580.3_2_CE_1	False	False	41743636-41743690	A	41743803-41743914	C1_A	41743690-41743803	112	False	True	True	0.978	0.896	-0.05	0.716	0.091
gene:Solyc06g071580.3_2	gene:Solyc06g071580.3	Solyc06g071580.3	SL4.0ch06	+	gene:Solyc06g071580.3:t:41744209-41744297	gene:Solyc06g071580.3_2_CE_1	False	True	41744209-41744297	C1	41743636-41743690	C2_C1	41743690-41744209	112	False	True	True	0.026	0.2	0.128	0.841	0.018
gene:Solyc06g071580.3_2	gene:Solyc06g071580.3	Solyc06g071580.3	SL4.0ch06	+	gene:Solyc06g071580.3:t:41744209-41744297	gene:Solyc06g071580.3_2_CE_1	False	False	41744209-41744297	A	41743803-41743914	C2_A	41743914-41744209	112	False	True	True	0.974	0.8	-0.128	0.841	0.018
gene:Solyc09g055260.4_1	gene:Solyc09g055260.4	Solyc09g055260.4	SL4.0ch09	-	gene:Solyc09g055260.4:s:34481872-34482330	gene:Solyc09g055260.4_1_CE_1	False	True	34481872-34482330	C2	34480386-34480903	C1_C2	34480903-34481872	231	False	True	True	0.002	0.074	0.038	0.676	0.14
gene:Solyc09g055260.4_1	gene:Solyc09g055260.4	Solyc09g055260.4	SL4.0ch09	-	gene:Solyc09g055260.4:s:34481872-34482330	gene:Solyc09g055260.4_1_CE_1	False	False	34481872-34482330	A	34481289-34481519	C1_A	34481519-34481872	231	False	True	True	0.998	0.926	-0.038	0.676	0.14
gene:Solyc09g055260.4_1	gene:Solyc09g055260.4	Solyc09g055260.4	SL4.0ch09	-	gene:Solyc09g055260.4:t:34480386-34480903	gene:Solyc09g055260.4_1_CE_1	False	True	34480386-34480903	C1	34481872-34482330	C2_C1	34480903-34481872	231	False	True	True	0.002	0.118	0.072	0.842	0.039
gene:Solyc09g055260.4_1	gene:Solyc09g055260.4	Solyc09g055260.4	SL4.0ch09	-	gene:Solyc09g055260.4:t:34480386-34480903	gene:Solyc09g055260.4_1_CE_1	False	False	34480386-34480903	A	34481289-34481519	C2_A	34480903-34481289	231	False	True	True	0.998	0.882	-0.072	0.842	0.039
gene:Solyc05g013490.4_4	gene:Solyc05g013490.4	Solyc05g013490.4	SL4.0ch05	+	gene:Solyc05g013490.4:s:6785442-6785622	gene:Solyc05g013490.4_4_CE_1	True	True	6785442-6785495	C2	6790344-6790841	C1_C2	6785495-6790344	75	False	True	True	0.272	0.203	-0.061	0.744	0.06
gene:Solyc05g013490.4_4	gene:Solyc05g013490.4	Solyc05g013490.4	SL4.0ch05	+	gene:Solyc05g013490.4:s:6785442-6785622	gene:Solyc05g013490.4_4_CE_1	True	False	6785442-6785495	A	6790118-6790192	C1_A	6785495-6790118	75	False	True	True	0.577	0.561	-0.008	0.543	0.21
gene:Solyc05g013490.4_4	gene:Solyc05g013490.4	Solyc05g013490.4	SL4.0ch05	+	gene:Solyc05g013490.4:t:6790344-6790841	gene:Solyc05g013490.4_4_CE_1	True	True	6790344-6790841	C1	6785442-6785495	C2_C1	6785495-6790344	75	False	True	True	0.458	0.308	-0.131	0.913	0.011
gene:Solyc05g013490.4_4	gene:Solyc05g013490.4	Solyc05g013490.4	SL4.0ch05	+	gene:Solyc05g013490.4:t:6790344-6790841	gene:Solyc05g013490.4_4_CE_1	True	False	6790344-6790841	A	6790118-6790192	C2_A	6790192-6790344	75	False	True	True	0.542	0.692	0.131	0.913	0.011
gene:Solyc12g009610.2_1	gene:Solyc12g009610.2	Solyc12g009610.2	SL4.0ch12	-	gene:Solyc12g009610.2:s:2925493-2925666	gene:Solyc12g009610.2_1_CE_1	False	True	2925493-2925666	C2	2924138-2924245	C1_C2	2924245-2925493	52	False	True	True	0.002	0.089	0.059	0.904	0.031
gene:Solyc12g009610.2_1	gene:Solyc12g009610.2	Solyc12g009610.2	SL4.0ch12	-	gene:Solyc12g009610.2:s:2925493-2925666	gene:Solyc12g009610.2_1_CE_1	False	False	2925493-2925666	A	2924347-2924398	C1_A	2924398-2925493	52	False	True	True	0.998	0.911	-0.059	0.904	0.031
gene:Solyc12g009610.2_1	gene:Solyc12g009610.2	Solyc12g009610.2	SL4.0ch12	-	gene:Solyc12g009610.2:t:2924138-2924245	gene:Solyc12g009610.2_1_CE_1	False	True	2924138-2924245	C1	2925493-2925666	C2_C1	2924245-2925493	52	False	True	False	0.002	0.08	0.052	0.866	0.048
gene:Solyc12g009610.2_1	gene:Solyc12g009610.2	Solyc12g009610.2	SL4.0ch12	-	gene:Solyc12g009610.2:t:2924138-2924245	gene:Solyc12g009610.2_1_CE_1	False	False	2924138-2924245	A	2924347-2924398	C2_A	2924245-2924347	52	False	True	False	0.998	0.92	-0.052	0.866	0.048
gene:Solyc07g065850.3_1	gene:Solyc07g065850.3	Solyc07g065850.3	SL4.0ch07	+	gene:Solyc07g065850.3:s:67293085-67293550	gene:Solyc07g065850.3_1_CE_1	True	False	67293085-67293550	C2	67295928-67296195	C1_C2	67293550-67295928	243	False	True	True	0.989	0.86	-0.115	0.998	0
gene:Solyc07g065850.3_1	gene:Solyc07g065850.3	Solyc07g065850.3	SL4.0ch07	+	gene:Solyc07g065850.3:s:67293085-67293550	gene:Solyc07g065850.3_1_CE_1	True	True	67293085-67293550	A	67294796-67295038	C1_A	67293550-67294796	243	False	True	True	0.001	0.11	0.077	0.964	0.009
gene:Solyc07g065850.3_1	gene:Solyc07g065850.3	Solyc07g065850.3	SL4.0ch07	+	gene:Solyc07g065850.3:t:67295902-67296195	gene:Solyc07g065850.3_1_CE_1	True	False	67295928-67296195	C1	67293085-67293550	C2_C1	67293550-67295928	243	False	True	True	0.98	0.79	-0.179	1	0
gene:Solyc07g065850.3_1	gene:Solyc07g065850.3	Solyc07g065850.3	SL4.0ch07	+	gene:Solyc07g065850.3:t:67295902-67296195	gene:Solyc07g065850.3_1_CE_1	True	True	67295928-67296195	A	67294796-67295038	C2_A	67295038-67295928	243	False	True	True	0.01	0.178	0.147	1	0
gene:Solyc12g009620.2_1	gene:Solyc12g009620.2	Solyc12g009620.2	SL4.0ch12	+	gene:Solyc12g009620.2:s:2939723-2939876	gene:Solyc12g009620.2_1_CE_1	False	False	2939723-2939876	C2	2941697-2941914	C1_C2	2939876-2941697	56	False	True	True	0.979	0.851	-0.122	1	0
gene:Solyc12g009620.2_1	gene:Solyc12g009620.2	Solyc12g009620.2	SL4.0ch12	+	gene:Solyc12g009620.2:s:2939723-2939876	gene:Solyc12g009620.2_1_CE_1	False	True	2939723-2939876	A	2940938-2940993	C1_A	2939876-2940938	56	False	True	True	0.021	0.149	0.122	1	0
gene:Solyc12g009620.2_1	gene:Solyc12g009620.2	Solyc12g009620.2	SL4.0ch12	+	gene:Solyc12g009620.2:t:2941697-2941914	gene:Solyc12g009620.2_1_CE_1	False	False	2941697-2941914	C1	2939723-2939876	C2_C1	2939876-2941697	56	False	True	True	0.975	0.803	-0.167	1	0
gene:Solyc12g009620.2_1	gene:Solyc12g009620.2	Solyc12g009620.2	SL4.0ch12	+	gene:Solyc12g009620.2:t:2941697-2941914	gene:Solyc12g009620.2_1_CE_1	False	True	2941697-2941914	A	2940938-2940993	C2_A	2940993-2941697	56	False	True	True	0.013	0.151	0.127	1	0
gene:Solyc10g084140.2_1	gene:Solyc10g084140.2	Solyc10g084140.2	SL4.0ch10	-	gene:Solyc10g084140.2:s:62951547-62951695	gene:Solyc10g084140.2_1_CE_2	True	True	62951547-62951695	C2	62945406-62945742	C1_C2	62945742-62951547	157	False	True	True	0.16	0.415	0.25	1	0
gene:Solyc10g084140.2_1	gene:Solyc10g084140.2	Solyc10g084140.2	SL4.0ch10	-	gene:Solyc10g084140.2:s:62951547-62951695	gene:Solyc10g084140.2_1_CE_2	True	False	62951547-62951695	A	62946201-62946357	C1_A	62946357-62951547	157	False	True	True	0.806	0.458	-0.347	1	0
gene:Solyc10g084140.2_1	gene:Solyc10g084140.2	Solyc10g084140.2	SL4.0ch10	-	gene:Solyc10g084140.2:t:62945406-62945742	gene:Solyc10g084140.2_1_CE_2	True	True	62945406-62945742	C1	62951547-62951695	C2_C1	62945742-62951547	157	False	True	True	0.086	0.25	0.168	1	0
gene:Solyc10g084140.2_1	gene:Solyc10g084140.2	Solyc10g084140.2	SL4.0ch10	-	gene:Solyc10g084140.2:t:62945406-62945742	gene:Solyc10g084140.2_1_CE_2	True	False	62945406-62945742	A	62946201-62946357	C2_A	62945742-62946201	157	False	True	True	0.914	0.75	-0.168	1	0
gene:Solyc09g055340.4_2	gene:Solyc09g055340.4	Solyc09g055340.4	SL4.0ch09	-	gene:Solyc09g055340.4:s:35877156-35877194	gene:Solyc09g055340.4_2_CE_1	False	True	35877156-35877194	C2	35865283-35865429	C1_C2	35865429-35877156	122	False	True	True	0.012	0.203	0.178	0.999	0
gene:Solyc09g055340.4_2	gene:Solyc09g055340.4	Solyc09g055340.4	SL4.0ch09	-	gene:Solyc09g055340.4:s:35877156-35877194	gene:Solyc09g055340.4_2_CE_1	False	False	35877156-35877194	A	35870369-35870490	C1_A	35870490-35877156	122	False	True	True	0.988	0.797	-0.178	0.999	0
gene:Solyc09g055340.4_2	gene:Solyc09g055340.4	Solyc09g055340.4	SL4.0ch09	-	gene:Solyc09g055340.4:t:35865283-35865429	gene:Solyc09g055340.4_2_CE_1	False	True	35865283-35865429	C1	35877156-35877194	C2_C1	35865429-35877156	122	False	True	True	0.013	0.153	0.123	0.997	0
gene:Solyc09g055340.4_2	gene:Solyc09g055340.4	Solyc09g055340.4	SL4.0ch09	-	gene:Solyc09g055340.4:t:35865283-35865429	gene:Solyc09g055340.4_2_CE_1	False	False	35865283-35865429	A	35870369-35870490	C2_A	35865429-35870369	122	False	True	True	0.987	0.847	-0.123	0.997	0
gene:Solyc05g013530.4_1	gene:Solyc05g013530.4	Solyc05g013530.4	SL4.0ch05	+	gene:Solyc05g013530.4:s:6842575-6842820	gene:Solyc05g013530.4_1_CE_2	True	True	6842575-6842820	C2	6844004-6844219	C1_C2	6842820-6844004	431	False	False	False	0.012	0.084	0.046	0.775	0.088
gene:Solyc05g013530.4_1	gene:Solyc05g013530.4	Solyc05g013530.4	SL4.0ch05	+	gene:Solyc05g013530.4:s:6842575-6842820	gene:Solyc05g013530.4_1_CE_2	True	False	6842575-6842820	A	6842930-6843360	C1_A	6842820-6842930	431	False	False	False	0.988	0.916	-0.046	0.775	0.088
gene:Solyc05g013530.4_1	gene:Solyc05g013530.4	Solyc05g013530.4	SL4.0ch05	+	gene:Solyc05g013530.4:t:6844004-6844219	gene:Solyc05g013530.4_1_CE_2	True	True	6844004-6844219	C1	6842575-6842820	C2_C1	6842820-6844004	431	False	False	True	0.032	0.187	0.118	0.891	0.014
gene:Solyc05g013530.4_1	gene:Solyc05g013530.4	Solyc05g013530.4	SL4.0ch05	+	gene:Solyc05g013530.4:t:6844004-6844219	gene:Solyc05g013530.4_1_CE_2	True	True	6844004-6844219	A	6842930-6843360	C2_A	6843360-6844004	431	False	False	True	0.303	0.075	-0.216	0.953	0.003
gene:Solyc02g090650.4_2	gene:Solyc02g090650.4	Solyc02g090650.4	SL4.0ch02	-	gene:Solyc02g090650.4:s:50234129-50234326	gene:Solyc02g090650.4_2_CE_1	True	False	50234129-50234326	C2	50231570-50231887	C1_C2	50231887-50234129	134	False	True	True	0.893	0.845	-0.033	0.653	0.113
gene:Solyc02g090650.4_2	gene:Solyc02g090650.4	Solyc02g090650.4	SL4.0ch02	-	gene:Solyc02g090650.4:s:50234129-50234326	gene:Solyc02g090650.4_2_CE_1	True	True	50234129-50234326	A	50233100-50233233	C1_A	50233233-50234129	134	False	True	False	0.003	0.03	0.003	0.259	0.677
gene:Solyc02g090650.4_2	gene:Solyc02g090650.4	Solyc02g090650.4	SL4.0ch02	-	gene:Solyc02g090650.4:t:50231570-50231887	gene:Solyc02g090650.4_2_CE_1	True	False	50231570-50231887	C1	50234129-50234326	C2_C1	50231887-50234129	134	False	True	True	0.815	0.765	-0.023	0.603	0.148
gene:Solyc02g090650.4_2	gene:Solyc02g090650.4	Solyc02g090650.4	SL4.0ch02	-	gene:Solyc02g090650.4:t:50231570-50231887	gene:Solyc02g090650.4_2_CE_1	True	True	50231570-50231887	A	50233100-50233233	C2_A	50231887-50233100	134	False	True	True	0.114	0.151	0.025	0.595	0.158
gene:Solyc09g055350.3_3	gene:Solyc09g055350.3	Solyc09g055350.3	SL4.0ch09	+	gene:Solyc09g055350.3:s:36145883-36145943	gene:Solyc09g055350.3_3_CE_1	False	False	36145883-36145943	C2	36148011-36148156	C1_C2	36145943-36148011	248	False	True	True	0.998	0.893	-0.073	0.963	0.01
gene:Solyc09g055350.3_3	gene:Solyc09g055350.3	Solyc09g055350.3	SL4.0ch09	+	gene:Solyc09g055350.3:s:36145883-36145943	gene:Solyc09g055350.3_3_CE_1	False	True	36145883-36145943	A	36146042-36146289	C1_A	36145943-36146042	248	False	True	True	0.002	0.107	0.073	0.963	0.01
gene:Solyc09g055350.3_3	gene:Solyc09g055350.3	Solyc09g055350.3	SL4.0ch09	+	gene:Solyc09g055350.3:t:36148011-36148156	gene:Solyc09g055350.3_3_CE_1	False	False	36148011-36148156	C1	36145883-36145943	C2_C1	36145943-36148011	248	False	True	True	0.991	0.912	-0.05	0.847	0.057
gene:Solyc09g055350.3_3	gene:Solyc09g055350.3	Solyc09g055350.3	SL4.0ch09	+	gene:Solyc09g055350.3:t:36148011-36148156	gene:Solyc09g055350.3_3_CE_1	False	True	36148011-36148156	A	36146042-36146289	C2_A	36146289-36148011	248	False	True	True	0.009	0.088	0.05	0.847	0.057
gene:Solyc09g055350.3_4	gene:Solyc09g055350.3	Solyc09g055350.3	SL4.0ch09	+	gene:Solyc09g055350.3:s:36163084-36163172	gene:Solyc09g055350.3_4_CE_1	False	True	36163084-36163172	C2	36165724-36165804	C1_C2	36163172-36165724	56	False	True	True	0.007	0.119	0.077	0.968	0.008
gene:Solyc09g055350.3_4	gene:Solyc09g055350.3	Solyc09g055350.3	SL4.0ch09	+	gene:Solyc09g055350.3:s:36163084-36163172	gene:Solyc09g055350.3_4_CE_1	False	False	36163084-36163172	A	36163839-36163894	C1_A	36163172-36163839	56	False	True	True	0.993	0.881	-0.077	0.968	0.008
gene:Solyc09g055350.3_4	gene:Solyc09g055350.3	Solyc09g055350.3	SL4.0ch09	+	gene:Solyc09g055350.3:t:36165724-36165804	gene:Solyc09g055350.3_4_CE_1	False	True	36165724-36165804	C1	36163084-36163172	C2_C1	36163172-36165724	56	False	True	True	0.008	0.135	0.099	0.989	0.002
gene:Solyc09g055350.3_4	gene:Solyc09g055350.3	Solyc09g055350.3	SL4.0ch09	+	gene:Solyc09g055350.3:t:36165724-36165804	gene:Solyc09g055350.3_4_CE_1	False	False	36165724-36165804	A	36163839-36163894	C2_A	36163894-36165724	56	False	True	True	0.992	0.865	-0.099	0.989	0.002
gene:Solyc12g009810.3_1	gene:Solyc12g009810.3	Solyc12g009810.3	SL4.0ch12	-	gene:Solyc12g009810.3:s:3053707-3053883	gene:Solyc12g009810.3_1_CE_1	False	False	3053707-3053883	C2	3052399-3052498	C1_C2	3052498-3053707	71	False	True	True	0.961	0.911	-0.045	0.839	0.069
gene:Solyc12g009810.3_1	gene:Solyc12g009810.3	Solyc12g009810.3	SL4.0ch12	-	gene:Solyc12g009810.3:s:3053707-3053883	gene:Solyc12g009810.3_1_CE_1	False	True	3053707-3053883	A	3052958-3053028	C1_A	3053028-3053707	71	False	True	True	0.025	0.058	0.033	0.719	0.155
gene:Solyc12g009810.3_1	gene:Solyc12g009810.3	Solyc12g009810.3	SL4.0ch12	-	gene:Solyc12g009810.3:t:3052399-3052498	gene:Solyc12g009810.3_1_CE_1	False	False	3052399-3052498	C1	3053707-3053883	C2_C1	3052498-3053707	71	False	True	True	0.968	0.91	-0.055	0.959	0.015
gene:Solyc12g009810.3_1	gene:Solyc12g009810.3	Solyc12g009810.3	SL4.0ch12	-	gene:Solyc12g009810.3:t:3052399-3052498	gene:Solyc12g009810.3_1_CE_1	False	True	3052399-3052498	A	3052958-3053028	C2_A	3052498-3052958	71	False	True	True	0.027	0.07	0.047	0.927	0.034
gene:Solyc02g014350.4_2	gene:Solyc02g014350.4	Solyc02g014350.4	SL4.0ch02	+	gene:Solyc02g014350.4:s:14631988-14632039	gene:Solyc02g014350.4_2_CE_1	True	False	14631988-14632039	C2	14635083-14635237	C1_C2	14632039-14635083	66	False	True	True	0.902	0.89	-0.012	0.603	0.179
gene:Solyc02g014350.4_2	gene:Solyc02g014350.4	Solyc02g014350.4	SL4.0ch02	+	gene:Solyc02g014350.4:s:14631988-14632039	gene:Solyc02g014350.4_2_CE_1	True	True	14631988-14632039	A	14634440-14634505	C1_A	14632039-14634440	66	False	True	True	0.098	0.11	0.012	0.603	0.179
gene:Solyc02g014350.4_2	gene:Solyc02g014350.4	Solyc02g014350.4	SL4.0ch02	+	gene:Solyc02g014350.4:t:14635083-14635237	gene:Solyc02g014350.4_2_CE_1	True	False	14635083-14635237	C1	14631988-14632039	C2_C1	14632039-14635083	66	False	True	True	0.879	0.621	-0.245	0.991	0.001
gene:Solyc02g014350.4_2	gene:Solyc02g014350.4	Solyc02g014350.4	SL4.0ch02	+	gene:Solyc02g014350.4:t:14635083-14635237	gene:Solyc02g014350.4_2_CE_1	True	True	14635083-14635237	A	14634440-14634505	C2_A	14634505-14635083	66	False	True	True	0.072	0.143	0.057	0.726	0.075
gene:Solyc02g014350.4_2	gene:Solyc02g014350.4	Solyc02g014350.4	SL4.0ch02	+	gene:Solyc02g014350.4:s:14631988-14632039	gene:Solyc02g014350.4_2_CE_2	True	False	14631988-14632039	C2	14635083-14635237	C1_C2	14632039-14635083	74	False	True	True	0.902	0.89	-0.012	0.603	0.179
gene:Solyc02g014350.4_2	gene:Solyc02g014350.4	Solyc02g014350.4	SL4.0ch02	+	gene:Solyc02g014350.4:s:14631988-14632039	gene:Solyc02g014350.4_2_CE_2	True	True	14631988-14632039	A	14634440-14634513	C1_A	14632039-14634440	74	False	True	True	0.098	0.11	0.012	0.603	0.179
gene:Solyc02g014350.4_2	gene:Solyc02g014350.4	Solyc02g014350.4	SL4.0ch02	+	gene:Solyc02g014350.4:t:14635083-14635237	gene:Solyc02g014350.4_2_CE_2	True	False	14635083-14635237	C1	14631988-14632039	C2_C1	14632039-14635083	74	False	True	True	0.879	0.621	-0.245	0.991	0.001
gene:Solyc02g014350.4_2	gene:Solyc02g014350.4	Solyc02g014350.4	SL4.0ch02	+	gene:Solyc02g014350.4:t:14635083-14635237	gene:Solyc02g014350.4_2_CE_2	True	True	14635083-14635237	A	14634440-14634513	C2_A	14634513-14635083	74	False	True	True	0.042	0.217	0.163	0.971	0.003
gene:Solyc07g066020.2_1	gene:Solyc07g066020.2	Solyc07g066020.2	SL4.0ch07	+	gene:Solyc07g066020.2:s:67404231-67404324	gene:Solyc07g066020.2_1_CE_2	True	True	67404231-67404324	C2	67405648-67405781	C1_C2	67404324-67405648	215	False	False	True	0.147	0.169	0.01	0.601	0.136
gene:Solyc07g066020.2_1	gene:Solyc07g066020.2	Solyc07g066020.2	SL4.0ch07	+	gene:Solyc07g066020.2:s:67404231-67404324	gene:Solyc07g066020.2_1_CE_2	True	False	67404231-67404324	A	67405295-67405509	C1_A	67404324-67405295	215	False	False	False	0.758	0.781	0.008	0.636	0.107
gene:Solyc07g066020.2_1	gene:Solyc07g066020.2	Solyc07g066020.2	SL4.0ch07	+	gene:Solyc07g066020.2:t:67405648-67405781	gene:Solyc07g066020.2_1_CE_2	True	True	67405648-67405781	C1	67404231-67404324	C2_C1	67404324-67405648	215	False	False	True	0.226	0.097	-0.088	0.845	0.03
gene:Solyc07g066020.2_1	gene:Solyc07g066020.2	Solyc07g066020.2	SL4.0ch07	+	gene:Solyc07g066020.2:t:67405648-67405781	gene:Solyc07g066020.2_1_CE_2	True	False	67405648-67405781	A	67405295-67405509	C2_A	67405509-67405648	215	False	False	True	0.765	0.611	-0.109	0.838	0.023
gene:Solyc09g055570.3_1	gene:Solyc09g055570.3	Solyc09g055570.3	SL4.0ch09	+	gene:Solyc09g055570.3:s:38316548-38316619	gene:Solyc09g055570.3_1_CE_1	False	False	38316548-38316619	C2	38320375-38320446	C1_C2	38316619-38320375	158	False	True	True	0.939	0.551	-0.391	1	0
gene:Solyc09g055570.3_1	gene:Solyc09g055570.3	Solyc09g055570.3	SL4.0ch09	+	gene:Solyc09g055570.3:s:38316548-38316619	gene:Solyc09g055570.3_1_CE_1	False	True	38316548-38316619	A	38319538-38319695	C1_A	38316619-38319538	158	False	True	True	0.05	0.41	0.371	1	0
gene:Solyc09g055570.3_1	gene:Solyc09g055570.3	Solyc09g055570.3	SL4.0ch09	+	gene:Solyc09g055570.3:t:38320375-38320446	gene:Solyc09g055570.3_1_CE_1	False	False	38320375-38320446	C1	38316548-38316619	C2_C1	38316619-38320375	158	False	True	True	0.947	0.556	-0.4	1	0
gene:Solyc09g055570.3_1	gene:Solyc09g055570.3	Solyc09g055570.3	SL4.0ch09	+	gene:Solyc09g055570.3:t:38320375-38320446	gene:Solyc09g055570.3_1_CE_1	False	True	38320375-38320446	A	38319538-38319695	C2_A	38319695-38320375	158	False	True	True	0.038	0.414	0.381	1	0
gene:Solyc09g055570.3_4	gene:Solyc09g055570.3	Solyc09g055570.3	SL4.0ch09	+	gene:Solyc09g055570.3:s:38321990-38322061	gene:Solyc09g055570.3_4_CE_1	True	False	38321990-38322061	C2	38323021-38323095	C1_C2	38322061-38323021	31	False	True	True	0.438	0.278	-0.137	0.944	0.007
gene:Solyc09g055570.3_4	gene:Solyc09g055570.3	Solyc09g055570.3	SL4.0ch09	+	gene:Solyc09g055570.3:s:38321990-38322061	gene:Solyc09g055570.3_4_CE_1	True	True	38321990-38322061	A	38322230-38322260	C1_A	38322061-38322230	31	False	True	True	0.102	0.149	0.029	0.607	0.157
gene:Solyc09g055570.3_4	gene:Solyc09g055570.3	Solyc09g055570.3	SL4.0ch09	+	gene:Solyc09g055570.3:t:38323021-38323095	gene:Solyc09g055570.3_4_CE_1	True	False	38323021-38323095	C1	38321990-38322061	C2_C1	38322061-38323021	31	False	True	True	0.493	0.302	-0.179	0.979	0.002
gene:Solyc09g055570.3_4	gene:Solyc09g055570.3	Solyc09g055570.3	SL4.0ch09	+	gene:Solyc09g055570.3:t:38323021-38323095	gene:Solyc09g055570.3_4_CE_1	True	True	38323021-38323095	A	38322230-38322260	C2_A	38322260-38323021	31	False	True	True	0.029	0.204	0.17	0.999	0
gene:Solyc09g055570.3_6	gene:Solyc09g055570.3	Solyc09g055570.3	SL4.0ch09	+	gene:Solyc09g055570.3:s:38325029-38325097	gene:Solyc09g055570.3_6_CE_1	True	True	38325029-38325097	C2	38326140-38326301	C1_C2	38325097-38326140	500	False	True	True	0.002	0.142	0.115	1	0
gene:Solyc09g055570.3_6	gene:Solyc09g055570.3	Solyc09g055570.3	SL4.0ch09	+	gene:Solyc09g055570.3:s:38325029-38325097	gene:Solyc09g055570.3_6_CE_1	True	False	38325029-38325097	A	38325185-38325684	C1_A	38325097-38325185	500	False	True	True	0.998	0.858	-0.115	1	0
gene:Solyc09g055570.3_6	gene:Solyc09g055570.3	Solyc09g055570.3	SL4.0ch09	+	gene:Solyc09g055570.3:t:38326140-38326301	gene:Solyc09g055570.3_6_CE_1	True	True	38326140-38326301	C1	38325029-38325097	C2_C1	38325097-38326140	500	False	True	True	0.001	0.151	0.125	1	0
gene:Solyc09g055570.3_6	gene:Solyc09g055570.3	Solyc09g055570.3	SL4.0ch09	+	gene:Solyc09g055570.3:t:38326140-38326301	gene:Solyc09g055570.3_6_CE_1	True	False	38326140-38326301	A	38325185-38325684	C2_A	38325684-38326140	500	False	True	True	0.925	0.706	-0.219	1	0
gene:Solyc09g055570.3_7	gene:Solyc09g055570.3	Solyc09g055570.3	SL4.0ch09	+	gene:Solyc09g055570.3:s:38326875-38327158	gene:Solyc09g055570.3_7_CE_1	False	True	38326875-38327158	C2	38327919-38328041	C1_C2	38327158-38327919	52	False	True	True	0.026	0.041	0.008	0.389	0.48
gene:Solyc09g055570.3_7	gene:Solyc09g055570.3	Solyc09g055570.3	SL4.0ch09	+	gene:Solyc09g055570.3:s:38326875-38327158	gene:Solyc09g055570.3_7_CE_1	False	False	38326875-38327158	A	38327581-38327632	C1_A	38327158-38327581	52	False	True	True	0.974	0.959	-0.008	0.389	0.48
gene:Solyc09g055570.3_7	gene:Solyc09g055570.3	Solyc09g055570.3	SL4.0ch09	+	gene:Solyc09g055570.3:t:38327919-38328041	gene:Solyc09g055570.3_7_CE_1	False	True	38327919-38328041	C1	38326875-38327158	C2_C1	38327158-38327919	52	False	True	True	0.023	0.033	0.003	0.287	0.643
gene:Solyc09g055570.3_7	gene:Solyc09g055570.3	Solyc09g055570.3	SL4.0ch09	+	gene:Solyc09g055570.3:t:38327919-38328041	gene:Solyc09g055570.3_7_CE_1	False	False	38327919-38328041	A	38327581-38327632	C2_A	38327632-38327919	52	False	True	True	0.977	0.967	-0.003	0.287	0.643
gene:Solyc06g071850.3_2	gene:Solyc06g071850.3	Solyc06g071850.3	SL4.0ch06	+	gene:Solyc06g071850.3:s:41929505-41929718	gene:Solyc06g071850.3_2_CE_2	True	False	41929505-41929718	C2	41930594-41930686	C1_C2	41929718-41930594	283	False	True	True	0.847	0.471	-0.344	0.998	0
gene:Solyc06g071850.3_2	gene:Solyc06g071850.3	Solyc06g071850.3	SL4.0ch06	+	gene:Solyc06g071850.3:s:41929505-41929718	gene:Solyc06g071850.3_2_CE_2	True	True	41929505-41929718	A	41930200-41930482	C1_A	41929718-41930200	283	False	True	True	0.013	0.228	0.193	0.997	0
gene:Solyc06g071850.3_2	gene:Solyc06g071850.3	Solyc06g071850.3	SL4.0ch06	+	gene:Solyc06g071850.3:t:41930594-41930686	gene:Solyc06g071850.3_2_CE_2	True	False	41930594-41930686	C1	41929505-41929718	C2_C1	41929718-41930594	283	False	True	True	0.776	0.349	-0.425	1	0
gene:Solyc06g071850.3_2	gene:Solyc06g071850.3	Solyc06g071850.3	SL4.0ch06	+	gene:Solyc06g071850.3:t:41930594-41930686	gene:Solyc06g071850.3_2_CE_2	True	True	41930594-41930686	A	41930200-41930482	C2_A	41930482-41930594	283	False	True	True	0.11	0.496	0.374	1	0
gene:Solyc06g071850.3_4	gene:Solyc06g071850.3	Solyc06g071850.3	SL4.0ch06	+	gene:Solyc06g071850.3:s:41930987-41931154	gene:Solyc06g071850.3_4_CE_1	False	True	41930987-41931154	C2	41933741-41933862	C1_C2	41931154-41933741	89	False	True	True	0.004	0.367	0.319	1	0
gene:Solyc06g071850.3_4	gene:Solyc06g071850.3	Solyc06g071850.3	SL4.0ch06	+	gene:Solyc06g071850.3:s:41930987-41931154	gene:Solyc06g071850.3_4_CE_1	False	False	41930987-41931154	A	41931240-41931328	C1_A	41931154-41931240	89	False	True	True	0.996	0.633	-0.319	1	0
gene:Solyc06g071850.3_4	gene:Solyc06g071850.3	Solyc06g071850.3	SL4.0ch06	+	gene:Solyc06g071850.3:t:41933741-41933862	gene:Solyc06g071850.3_4_CE_1	False	True	41933741-41933862	C1	41930987-41931154	C2_C1	41931154-41933741	89	False	True	True	0.003	0.275	0.225	1	0
gene:Solyc06g071850.3_4	gene:Solyc06g071850.3	Solyc06g071850.3	SL4.0ch06	+	gene:Solyc06g071850.3:t:41933741-41933862	gene:Solyc06g071850.3_4_CE_1	False	False	41933741-41933862	A	41931240-41931328	C2_A	41931328-41933741	89	False	True	True	0.997	0.725	-0.225	1	0
gene:Solyc10g084370.3_1	gene:Solyc10g084370.3	Solyc10g084370.3	SL4.0ch10	-	gene:Solyc10g084370.3:s:63098400-63098457	gene:Solyc10g084370.3_1_CE_1	False	False	63098400-63098457	C2	63097722-63097845	C1_C2	63097845-63098400	81	False	True	True	0.985	0.845	-0.109	0.956	0.007
gene:Solyc10g084370.3_1	gene:Solyc10g084370.3	Solyc10g084370.3	SL4.0ch10	-	gene:Solyc10g084370.3:s:63098400-63098457	gene:Solyc10g084370.3_1_CE_1	False	True	63098400-63098457	A	63098091-63098171	C1_A	63098171-63098400	81	False	True	True	0.015	0.155	0.109	0.956	0.007
gene:Solyc10g084370.3_1	gene:Solyc10g084370.3	Solyc10g084370.3	SL4.0ch10	-	gene:Solyc10g084370.3:t:63097722-63097845	gene:Solyc10g084370.3_1_CE_1	False	False	63097722-63097845	C1	63098400-63098457	C2_C1	63097845-63098400	81	False	True	True	0.938	0.856	-0.063	0.775	0.056
gene:Solyc10g084370.3_1	gene:Solyc10g084370.3	Solyc10g084370.3	SL4.0ch10	-	gene:Solyc10g084370.3:t:63097722-63097845	gene:Solyc10g084370.3_1_CE_1	False	True	63097722-63097845	A	63098091-63098171	C2_A	63097845-63098091	81	False	True	True	0.062	0.144	0.063	0.775	0.056
gene:Solyc02g014520.4_1	gene:Solyc02g014520.4	Solyc02g014520.4	SL4.0ch02	+	gene:Solyc02g014520.4:s:15725402-15725500	gene:Solyc02g014520.4_1_CE_1	True	True	15725402-15725500	C2	15736104-15736398	C1_C2	15725500-15736104	126	False	True	True	0.241	0.174	-0.043	0.705	0.098
gene:Solyc02g014520.4_1	gene:Solyc02g014520.4	Solyc02g014520.4	SL4.0ch02	+	gene:Solyc02g014520.4:s:15725402-15725500	gene:Solyc02g014520.4_1_CE_1	True	False	15725402-15725500	A	15729017-15729142	C1_A	15725500-15729017	126	False	True	True	0.759	0.826	0.043	0.705	0.098
gene:Solyc02g014520.4_1	gene:Solyc02g014520.4	Solyc02g014520.4	SL4.0ch02	+	gene:Solyc02g014520.4:t:15736104-15736398	gene:Solyc02g014520.4_1_CE_1	True	True	15736104-15736398	C1	15725402-15725500	C2_C1	15725500-15736104	126	False	True	True	0.259	0.143	-0.093	0.854	0.024
gene:Solyc02g014520.4_1	gene:Solyc02g014520.4	Solyc02g014520.4	SL4.0ch02	+	gene:Solyc02g014520.4:t:15736104-15736398	gene:Solyc02g014520.4_1_CE_1	True	False	15736104-15736398	A	15729017-15729142	C2_A	15729142-15736104	126	False	True	True	0.725	0.828	0.081	0.807	0.035
gene:Solyc02g090750.4_1	gene:Solyc02g090750.4	Solyc02g090750.4	SL4.0ch02	-	gene:Solyc02g090750.4:s:50304781-50305002	gene:Solyc02g090750.4_1_CE_1	True	True	50304781-50305002	C2	50304067-50304282	C1_C2	50304282-50304781	138	False	True	True	0.015	0.203	0.159	0.982	0.002
gene:Solyc02g090750.4_1	gene:Solyc02g090750.4	Solyc02g090750.4	SL4.0ch02	-	gene:Solyc02g090750.4:s:50304781-50305002	gene:Solyc02g090750.4_1_CE_1	True	False	50304781-50305002	A	50304572-50304709	C1_A	50304709-50304781	138	False	True	True	0.985	0.797	-0.159	0.982	0.002
gene:Solyc02g090750.4_1	gene:Solyc02g090750.4	Solyc02g090750.4	SL4.0ch02	-	gene:Solyc02g090750.4:t:50304067-50304282	gene:Solyc02g090750.4_1_CE_1	True	True	50304067-50304282	C1	50304781-50305002	C2_C1	50304282-50304781	138	False	True	True	0.012	0.15	0.106	0.952	0.008
gene:Solyc02g090750.4_1	gene:Solyc02g090750.4	Solyc02g090750.4	SL4.0ch02	-	gene:Solyc02g090750.4:t:50304067-50304282	gene:Solyc02g090750.4_1_CE_1	True	False	50304067-50304282	A	50304572-50304709	C2_A	50304282-50304572	138	False	True	True	0.982	0.797	-0.162	0.987	0.001
gene:Solyc12g009960.2_2	gene:Solyc12g009960.2	Solyc12g009960.2	SL4.0ch12	+	gene:Solyc12g009960.2:s:3155650-3155747	gene:Solyc12g009960.2_2_CE_1	False	True	3155650-3155747	C2	3156195-3156545	C1_C2	3155747-3156195	88	False	True	True	0.024	0.228	0.204	1	0
gene:Solyc12g009960.2_2	gene:Solyc12g009960.2	Solyc12g009960.2	SL4.0ch12	+	gene:Solyc12g009960.2:s:3155650-3155747	gene:Solyc12g009960.2_2_CE_1	False	False	3155650-3155747	A	3156017-3156104	C1_A	3155747-3156017	88	False	True	True	0.976	0.772	-0.204	1	0
gene:Solyc12g009960.2_2	gene:Solyc12g009960.2	Solyc12g009960.2	SL4.0ch12	+	gene:Solyc12g009960.2:t:3156195-3156545	gene:Solyc12g009960.2_2_CE_1	False	True	3156195-3156545	C1	3155650-3155747	C2_C1	3155747-3156195	88	False	True	True	0.028	0.247	0.222	1	0
gene:Solyc12g009960.2_2	gene:Solyc12g009960.2	Solyc12g009960.2	SL4.0ch12	+	gene:Solyc12g009960.2:t:3156195-3156545	gene:Solyc12g009960.2_2_CE_1	False	False	3156195-3156545	A	3156017-3156104	C2_A	3156104-3156195	88	False	True	True	0.972	0.753	-0.222	1	0
gene:Solyc10g084400.2_2	gene:Solyc10g084400.2	Solyc10g084400.2	SL4.0ch10	-	gene:Solyc10g084400.2:s:63114858-63114932	gene:Solyc10g084400.2_2_CE_1	False	True	63114858-63114932	C2	63114215-63114301	C1_C2	63114301-63114858	61	False	True	True	0.005	0.068	0.051	1	0
gene:Solyc10g084400.2_2	gene:Solyc10g084400.2	Solyc10g084400.2	SL4.0ch10	-	gene:Solyc10g084400.2:s:63114858-63114932	gene:Solyc10g084400.2_2_CE_1	False	False	63114858-63114932	A	63114463-63114523	C1_A	63114523-63114858	61	False	True	True	0.981	0.878	-0.103	1	0
gene:Solyc10g084400.2_2	gene:Solyc10g084400.2	Solyc10g084400.2	SL4.0ch10	-	gene:Solyc10g084400.2:t:63114215-63114301	gene:Solyc10g084400.2_2_CE_1	False	True	63114215-63114301	C1	63114858-63114932	C2_C1	63114301-63114858	61	False	True	True	0.005	0.07	0.051	1	0
gene:Solyc10g084400.2_2	gene:Solyc10g084400.2	Solyc10g084400.2	SL4.0ch10	-	gene:Solyc10g084400.2:t:63114215-63114301	gene:Solyc10g084400.2_2_CE_1	False	False	63114215-63114301	A	63114463-63114523	C2_A	63114301-63114463	61	False	True	True	0.991	0.906	-0.06	1	0
gene:Solyc05g013730.3_1	gene:Solyc05g013730.3	Solyc05g013730.3	SL4.0ch05	-	gene:Solyc05g013730.3:s:7102488-7102578	gene:Solyc05g013730.3_1_CE_1	False	True	7102488-7102578	C2	7099794-7099882	C1_C2	7099882-7102488	77	False	True	True	0.031	0.099	0.062	0.924	0.019
gene:Solyc05g013730.3_1	gene:Solyc05g013730.3	Solyc05g013730.3	SL4.0ch05	-	gene:Solyc05g013730.3:s:7102488-7102578	gene:Solyc05g013730.3_1_CE_1	False	False	7102488-7102578	A	7100082-7100158	C1_A	7100158-7102488	77	False	True	True	0.96	0.892	-0.061	0.869	0.032
gene:Solyc05g013730.3_1	gene:Solyc05g013730.3	Solyc05g013730.3	SL4.0ch05	-	gene:Solyc05g013730.3:t:7099794-7099900	gene:Solyc05g013730.3_1_CE_1	False	True	7099794-7099882	C1	7102488-7102578	C2_C1	7099882-7102488	77	False	True	True	0.027	0.107	0.077	0.98	0.005
gene:Solyc05g013730.3_1	gene:Solyc05g013730.3	Solyc05g013730.3	SL4.0ch05	-	gene:Solyc05g013730.3:t:7099794-7099900	gene:Solyc05g013730.3_1_CE_1	False	False	7099794-7099882	A	7100082-7100158	C2_A	7099882-7100082	77	False	True	True	0.968	0.874	-0.094	0.994	0.001
gene:Solyc07g066070.3_1	gene:Solyc07g066070.3	Solyc07g066070.3	SL4.0ch07	+	gene:Solyc07g066070.3:s:67445740-67445901	gene:Solyc07g066070.3_1_CE_1	True	True	67445740-67445825	C2	67448728-67448847	C1_C2	67445825-67448728	146	False	True	True	0.296	0.11	-0.181	1	0
gene:Solyc07g066070.3_1	gene:Solyc07g066070.3	Solyc07g066070.3	SL4.0ch07	+	gene:Solyc07g066070.3:s:67445740-67445901	gene:Solyc07g066070.3_1_CE_1	True	False	67445740-67445825	A	67447741-67447886	C1_A	67445825-67447741	146	False	True	True	0.612	0.834	0.212	1	0
gene:Solyc07g066070.3_1	gene:Solyc07g066070.3	Solyc07g066070.3	SL4.0ch07	+	gene:Solyc07g066070.3:t:67448728-67448847	gene:Solyc07g066070.3_1_CE_1	True	True	67448728-67448847	C1	67445740-67445825	C2_C1	67445825-67448728	146	False	True	True	0.214	0.12	-0.08	0.929	0.014
gene:Solyc07g066070.3_1	gene:Solyc07g066070.3	Solyc07g066070.3	SL4.0ch07	+	gene:Solyc07g066070.3:t:67448728-67448847	gene:Solyc07g066070.3_1_CE_1	True	False	67448728-67448847	A	67447741-67447886	C2_A	67447886-67448728	146	False	True	True	0.668	0.806	0.133	0.991	0.001
gene:Solyc01g060240.4_1	gene:Solyc01g060240.4	Solyc01g060240.4	SL4.0ch01	+	gene:Solyc01g060240.4:s:63110337-63110384	gene:Solyc01g060240.4_1_CE_2	True	True	63110337-63110384	C2	63112031-63112078	C1_C2	63110384-63112031	63	False	True	True	0.063	0.151	0.072	0.925	0.016
gene:Solyc01g060240.4_1	gene:Solyc01g060240.4	Solyc01g060240.4	SL4.0ch01	+	gene:Solyc01g060240.4:s:63110337-63110384	gene:Solyc01g060240.4_1_CE_2	True	True	63110337-63110384	A	63111891-63111953	C1_A	63110384-63111891	63	False	True	True	0.817	0.76	-0.041	0.699	0.099
gene:Solyc01g060240.4_1	gene:Solyc01g060240.4	Solyc01g060240.4	SL4.0ch01	+	gene:Solyc01g060240.4:t:63112031-63112078	gene:Solyc01g060240.4_1_CE_2	True	True	63112031-63112078	C1	63110337-63110384	C2_C1	63110384-63112031	63	False	True	True	0.045	0.11	0.056	0.814	0.049
gene:Solyc01g060240.4_1	gene:Solyc01g060240.4	Solyc01g060240.4	SL4.0ch01	+	gene:Solyc01g060240.4:t:63112031-63112078	gene:Solyc01g060240.4_1_CE_2	True	True	63112031-63112078	A	63111891-63111953	C2_A	63111953-63112031	63	False	True	True	0.752	0.694	-0.046	0.726	0.084
gene:Solyc09g055755.1_1	gene:Solyc09g055755.1	Solyc09g055755.1	SL4.0ch09	-	gene:Solyc09g055755.1:s:40533333-40533373	gene:Solyc09g055755.1_1_CE_2	True	True	40533333-40533373	C2	40532709-40532813	C1_C2	40532813-40533333	90	False	True	True	0.054	0.234	0.175	1	0
gene:Solyc09g055755.1_1	gene:Solyc09g055755.1	Solyc09g055755.1	SL4.0ch09	-	gene:Solyc09g055755.1:s:40533333-40533373	gene:Solyc09g055755.1_1_CE_2	True	False	40533333-40533373	A	40532891-40532980	C1_A	40532980-40533333	90	False	True	True	0.91	0.73	-0.173	0.998	0
gene:Solyc09g055755.1_1	gene:Solyc09g055755.1	Solyc09g055755.1	SL4.0ch09	-	gene:Solyc09g055755.1:t:40532709-40532813	gene:Solyc09g055755.1_1_CE_2	True	True	40532709-40532813	C1	40533333-40533373	C2_C1	40532813-40533333	90	False	True	True	0.031	0.185	0.157	1	0
gene:Solyc09g055755.1_1	gene:Solyc09g055755.1	Solyc09g055755.1	SL4.0ch09	-	gene:Solyc09g055755.1:t:40532709-40532813	gene:Solyc09g055755.1_1_CE_2	True	False	40532709-40532813	A	40532891-40532980	C2_A	40532813-40532891	90	False	True	True	0.969	0.815	-0.157	1	0
gene:Solyc05g013770.4_1	gene:Solyc05g013770.4	Solyc05g013770.4	SL4.0ch05	-	gene:Solyc05g013770.4:s:7146312-7146530	gene:Solyc05g013770.4_1_CE_2	True	True	7146312-7146530	C2	7144508-7144534	C1_C2	7144534-7146312	187	False	False	True	0.122	0.109	-0.007	0.557	0.256
gene:Solyc05g013770.4_1	gene:Solyc05g013770.4	Solyc05g013770.4	SL4.0ch05	-	gene:Solyc05g013770.4:s:7146312-7146530	gene:Solyc05g013770.4_1_CE_2	True	False	7146312-7146530	A	7145193-7145379	C1_A	7145379-7146312	187	False	False	False	0.868	0.875	0.004	0.542	0.27
gene:Solyc05g013770.4_1	gene:Solyc05g013770.4	Solyc05g013770.4	SL4.0ch05	-	gene:Solyc05g013770.4:t:7144508-7144534	gene:Solyc05g013770.4_1_CE_2	True	True	7144508-7144534	C1	7146312-7146530	C2_C1	7144534-7146312	187	False	False	True	0.138	0.116	-0.016	0.581	0.223
gene:Solyc05g013770.4_1	gene:Solyc05g013770.4	Solyc05g013770.4	SL4.0ch05	-	gene:Solyc05g013770.4:t:7144508-7144534	gene:Solyc05g013770.4_1_CE_2	True	False	7144508-7144534	A	7145193-7145379	C2_A	7144534-7145193	187	False	False	True	0.862	0.884	0.016	0.581	0.223
gene:Solyc04g008560.3_1	gene:Solyc04g008560.3	Solyc04g008560.3	SL4.0ch04	-	gene:Solyc04g008560.3:s:2208602-2208818	gene:Solyc04g008560.3_1_CE_2	True	True	2208673-2208818	C2	2207023-2207146	C1_C2	2207146-2208673	236	False	True	True	0.081	0.13	0.025	0.632	0.153
gene:Solyc04g008560.3_1	gene:Solyc04g008560.3	Solyc04g008560.3	SL4.0ch04	-	gene:Solyc04g008560.3:s:2208602-2208818	gene:Solyc04g008560.3_1_CE_2	True	False	2208673-2208818	A	2208289-2208524	C1_A	2208524-2208673	236	False	True	True	0.726	0.732	0.01	0.649	0.131
gene:Solyc04g008560.3_1	gene:Solyc04g008560.3	Solyc04g008560.3	SL4.0ch04	-	gene:Solyc04g008560.3:t:2207023-2207146	gene:Solyc04g008560.3_1_CE_2	True	True	2207023-2207146	C1	2208673-2208818	C2_C1	2207146-2208673	236	False	True	False	0.055	0.076	0.011	0.546	0.261
gene:Solyc04g008560.3_1	gene:Solyc04g008560.3	Solyc04g008560.3	SL4.0ch04	-	gene:Solyc04g008560.3:t:2207023-2207146	gene:Solyc04g008560.3_1_CE_2	True	False	2207023-2207146	A	2208289-2208524	C2_A	2207146-2208289	236	False	True	True	0.943	0.913	-0.016	0.561	0.243
gene:Solyc01g060280.4_1	gene:Solyc01g060280.4	Solyc01g060280.4	SL4.0ch01	+	gene:Solyc01g060280.4:s:63180580-63180674	gene:Solyc01g060280.4_1_CE_1	False	False	63180580-63180674	C2	63187645-63187749	C1_C2	63180674-63187645	110	False	False	False	0.998	0.968	-0.007	0.316	0.58
gene:Solyc01g060280.4_1	gene:Solyc01g060280.4	Solyc01g060280.4	SL4.0ch01	+	gene:Solyc01g060280.4:s:63180580-63180674	gene:Solyc01g060280.4_1_CE_1	False	True	63180580-63180674	A	63187432-63187541	C1_A	63180674-63187432	110	False	False	False	0.002	0.032	0.007	0.316	0.58
gene:Solyc01g060280.4_1	gene:Solyc01g060280.4	Solyc01g060280.4	SL4.0ch01	+	gene:Solyc01g060280.4:t:63187645-63187749	gene:Solyc01g060280.4_1_CE_1	False	False	63187645-63187749	C1	63180580-63180674	C2_C1	63180674-63187645	110	False	False	True	0.998	0.911	-0.056	0.823	0.058
gene:Solyc01g060280.4_1	gene:Solyc01g060280.4	Solyc01g060280.4	SL4.0ch01	+	gene:Solyc01g060280.4:t:63187645-63187749	gene:Solyc01g060280.4_1_CE_1	False	True	63187645-63187749	A	63187432-63187541	C2_A	63187541-63187645	110	False	False	True	0.002	0.089	0.056	0.823	0.058
gene:Solyc12g010010.2_1	gene:Solyc12g010010.2	Solyc12g010010.2	SL4.0ch12	+	gene:Solyc12g010010.2:s:3180537-3180683	gene:Solyc12g010010.2_1_CE_1	True	True	3180537-3180683	C2	3183981-3184565	C1_C2	3180683-3183981	89	False	True	True	0.644	0.412	-0.225	0.982	0.001
gene:Solyc12g010010.2_1	gene:Solyc12g010010.2	Solyc12g010010.2	SL4.0ch12	+	gene:Solyc12g010010.2:s:3180537-3180683	gene:Solyc12g010010.2_1_CE_1	True	False	3180537-3180683	A	3183469-3183557	C1_A	3180683-3183469	89	False	True	True	0.298	0.552	0.236	0.991	0
gene:Solyc12g010010.2_1	gene:Solyc12g010010.2	Solyc12g010010.2	SL4.0ch12	+	gene:Solyc12g010010.2:t:3183981-3184565	gene:Solyc12g010010.2_1_CE_1	True	True	3183981-3184565	C1	3180537-3180683	C2_C1	3180683-3183981	89	False	True	True	0.53	0.314	-0.207	0.988	0.001
gene:Solyc12g010010.2_1	gene:Solyc12g010010.2	Solyc12g010010.2	SL4.0ch12	+	gene:Solyc12g010010.2:t:3183981-3184565	gene:Solyc12g010010.2_1_CE_1	True	True	3183981-3184565	A	3183469-3183557	C2_A	3183557-3183981	89	False	True	True	0.436	0.671	0.221	0.992	0.001
gene:Solyc02g090850.3_3	gene:Solyc02g090850.3	Solyc02g090850.3	SL4.0ch02	+	gene:Solyc02g090850.3:s:50364524-50364625	gene:Solyc02g090850.3_3_CE_1	False	True	50364524-50364625	C2	50365052-50365190	C1_C2	50364625-50365052	131	False	True	True	0.048	0.269	0.223	1	0
gene:Solyc02g090850.3_3	gene:Solyc02g090850.3	Solyc02g090850.3	SL4.0ch02	+	gene:Solyc02g090850.3:s:50364524-50364625	gene:Solyc02g090850.3_3_CE_1	False	False	50364524-50364625	A	50364770-50364900	C1_A	50364625-50364770	131	False	True	True	0.952	0.731	-0.223	1	0
gene:Solyc02g090850.3_3	gene:Solyc02g090850.3	Solyc02g090850.3	SL4.0ch02	+	gene:Solyc02g090850.3:t:50365052-50365190	gene:Solyc02g090850.3_3_CE_1	False	True	50365052-50365190	C1	50364524-50364625	C2_C1	50364625-50365052	131	False	True	True	0.047	0.26	0.217	1	0
gene:Solyc02g090850.3_3	gene:Solyc02g090850.3	Solyc02g090850.3	SL4.0ch02	+	gene:Solyc02g090850.3:t:50365052-50365190	gene:Solyc02g090850.3_3_CE_1	False	False	50365052-50365190	A	50364770-50364900	C2_A	50364900-50365052	131	False	True	True	0.953	0.74	-0.217	1	0
gene:Solyc05g013960.3_2	gene:Solyc05g013960.3	Solyc05g013960.3	SL4.0ch05	+	gene:Solyc05g013960.3:s:7498172-7498631	gene:Solyc05g013960.3_2_CE_1	False	True	7498172-7498631	C2	7500263-7500735	C1_C2	7498631-7500263	85	False	True	True	0.023	0.376	0.347	1	0
gene:Solyc05g013960.3_2	gene:Solyc05g013960.3	Solyc05g013960.3	SL4.0ch05	+	gene:Solyc05g013960.3:s:7498172-7498631	gene:Solyc05g013960.3_2_CE_1	False	False	7498172-7498631	A	7499360-7499444	C1_A	7498631-7499360	85	False	True	True	0.977	0.624	-0.347	1	0
gene:Solyc05g013960.3_2	gene:Solyc05g013960.3	Solyc05g013960.3	SL4.0ch05	+	gene:Solyc05g013960.3:t:7500263-7500735	gene:Solyc05g013960.3_2_CE_1	False	True	7500263-7500735	C1	7498172-7498631	C2_C1	7498631-7500263	85	False	True	True	0.026	0.45	0.399	1	0
gene:Solyc05g013960.3_2	gene:Solyc05g013960.3	Solyc05g013960.3	SL4.0ch05	+	gene:Solyc05g013960.3:t:7500263-7500735	gene:Solyc05g013960.3_2_CE_1	False	False	7500263-7500735	A	7499360-7499444	C2_A	7499444-7500263	85	False	True	True	0.974	0.55	-0.399	1	0
gene:Solyc06g072110.4_1	gene:Solyc06g072110.4	Solyc06g072110.4	SL4.0ch06	+	gene:Solyc06g072110.4:s:42107713-42108058	gene:Solyc06g072110.4_1_CE_1	False	True	42107713-42108058	C2	42109317-42109511	C1_C2	42108058-42109317	95	False	True	True	0.017	0.12	0.085	0.958	0.009
gene:Solyc06g072110.4_1	gene:Solyc06g072110.4	Solyc06g072110.4	SL4.0ch06	+	gene:Solyc06g072110.4:s:42107713-42108058	gene:Solyc06g072110.4_1_CE_1	False	False	42107713-42108058	A	42108234-42108328	C1_A	42108058-42108234	95	False	True	True	0.983	0.88	-0.085	0.958	0.009
gene:Solyc06g072110.4_1	gene:Solyc06g072110.4	Solyc06g072110.4	SL4.0ch06	+	gene:Solyc06g072110.4:t:42109317-42109511	gene:Solyc06g072110.4_1_CE_1	False	True	42109317-42109511	C1	42107713-42108058	C2_C1	42108058-42109317	95	False	True	True	0.014	0.08	0.047	0.821	0.072
gene:Solyc06g072110.4_1	gene:Solyc06g072110.4	Solyc06g072110.4	SL4.0ch06	+	gene:Solyc06g072110.4:t:42109317-42109511	gene:Solyc06g072110.4_1_CE_1	False	False	42109317-42109511	A	42108234-42108328	C2_A	42108328-42109317	95	False	True	True	0.986	0.92	-0.047	0.821	0.072
gene:Solyc04g008640.3_1	gene:Solyc04g008640.3	Solyc04g008640.3	SL4.0ch04	+	gene:Solyc04g008640.3:s:2281910-2282058	gene:Solyc04g008640.3_1_CE_1	False	True	2281910-2282058	C2	2283022-2283123	C1_C2	2282058-2283022	84	False	True	True	0.002	0.226	0.208	1	0
gene:Solyc04g008640.3_1	gene:Solyc04g008640.3	Solyc04g008640.3	SL4.0ch04	+	gene:Solyc04g008640.3:s:2281910-2282058	gene:Solyc04g008640.3_1_CE_1	False	False	2281910-2282058	A	2282860-2282943	C1_A	2282058-2282860	84	False	True	True	0.998	0.774	-0.208	1	0
gene:Solyc04g008640.3_1	gene:Solyc04g008640.3	Solyc04g008640.3	SL4.0ch04	+	gene:Solyc04g008640.3:t:2283022-2283123	gene:Solyc04g008640.3_1_CE_1	False	True	2283022-2283123	C1	2281910-2282058	C2_C1	2282058-2283022	84	False	True	True	0.003	0.411	0.384	1	0
gene:Solyc04g008640.3_1	gene:Solyc04g008640.3	Solyc04g008640.3	SL4.0ch04	+	gene:Solyc04g008640.3:t:2283022-2283123	gene:Solyc04g008640.3_1_CE_1	False	False	2283022-2283123	A	2282860-2282943	C2_A	2282943-2283022	84	False	True	True	0.997	0.589	-0.384	1	0
gene:Solyc01g080760.4_1	gene:Solyc01g080760.4	Solyc01g080760.4	SL4.0ch01	-	gene:Solyc01g080760.4:s:72560473-72561492	gene:Solyc01g080760.4_1_CE_1	True	True	72560473-72561492	C2	72555170-72555373	C1_C2	72555373-72560473	242	False	True	True	0.11	0.27	0.126	0.862	0.017
gene:Solyc01g080760.4_1	gene:Solyc01g080760.4	Solyc01g080760.4	SL4.0ch01	-	gene:Solyc01g080760.4:s:72560473-72561492	gene:Solyc01g080760.4_1_CE_1	True	False	72560473-72561492	A	72556233-72556474	C1_A	72556474-72560473	242	False	True	True	0.622	0.475	-0.108	0.828	0.024
gene:Solyc01g080760.4_1	gene:Solyc01g080760.4	Solyc01g080760.4	SL4.0ch01	-	gene:Solyc01g080760.4:t:72555170-72555373	gene:Solyc01g080760.4_1_CE_1	True	True	72555170-72555373	C1	72560473-72561492	C2_C1	72555373-72560473	242	False	True	True	0.125	0.376	0.211	0.949	0.003
gene:Solyc01g080760.4_1	gene:Solyc01g080760.4	Solyc01g080760.4	SL4.0ch01	-	gene:Solyc01g080760.4:t:72555170-72555373	gene:Solyc01g080760.4_1_CE_1	True	True	72555170-72555373	A	72556233-72556474	C2_A	72555373-72556233	242	False	True	True	0.718	0.269	-0.41	0.995	0
gene:Solyc01g080760.4_1	gene:Solyc01g080760.4	Solyc01g080760.4	SL4.0ch01	-	gene:Solyc01g080760.4:s:72560473-72561492	gene:Solyc01g080760.4_1_CE_3	True	True	72560473-72561492	C2	72555170-72555373	C1_C2	72555373-72560473	296	False	True	True	0.11	0.27	0.126	0.862	0.017
gene:Solyc01g080760.4_1	gene:Solyc01g080760.4	Solyc01g080760.4	SL4.0ch01	-	gene:Solyc01g080760.4:s:72560473-72561492	gene:Solyc01g080760.4_1_CE_3	True	True	72560473-72561492	A	72556233-72556528	C1_A	72556528-72560473	296	False	True	True	0.162	0.143	-0.016	0.683	0.108
gene:Solyc01g080760.4_1	gene:Solyc01g080760.4	Solyc01g080760.4	SL4.0ch01	-	gene:Solyc01g080760.4:t:72555170-72555373	gene:Solyc01g080760.4_1_CE_3	True	True	72555170-72555373	C1	72560473-72561492	C2_C1	72555373-72560473	296	False	True	True	0.125	0.376	0.211	0.949	0.003
gene:Solyc01g080760.4_1	gene:Solyc01g080760.4	Solyc01g080760.4	SL4.0ch01	-	gene:Solyc01g080760.4:t:72555170-72555373	gene:Solyc01g080760.4_1_CE_3	True	True	72555170-72555373	A	72556233-72556528	C2_A	72555373-72556233	296	False	True	True	0.718	0.269	-0.41	0.995	0
gene:Solyc08g014600.4_2	gene:Solyc08g014600.4	Solyc08g014600.4	SL4.0ch08	-	gene:Solyc08g014600.4:s:4731935-4732034	gene:Solyc08g014600.4_2_CE_1	True	True	4731935-4732034	C2	4731268-4731346	C1_C2	4731346-4731935	47	False	True	True	0.226	0.42	0.143	0.87	0.013
gene:Solyc08g014600.4_2	gene:Solyc08g014600.4	Solyc08g014600.4	SL4.0ch08	-	gene:Solyc08g014600.4:s:4731935-4732034	gene:Solyc08g014600.4_2_CE_1	True	False	4731935-4732034	A	4731495-4731541	C1_A	4731541-4731935	47	False	True	True	0.774	0.58	-0.143	0.87	0.013
gene:Solyc08g014600.4_2	gene:Solyc08g014600.4	Solyc08g014600.4	SL4.0ch08	-	gene:Solyc08g014600.4:t:4731268-4731346	gene:Solyc08g014600.4_2_CE_1	True	True	4731268-4731346	C1	4731935-4732034	C2_C1	4731346-4731935	47	False	True	True	0.234	0.333	0.067	0.747	0.056
gene:Solyc08g014600.4_2	gene:Solyc08g014600.4	Solyc08g014600.4	SL4.0ch08	-	gene:Solyc08g014600.4:t:4731268-4731346	gene:Solyc08g014600.4_2_CE_1	True	False	4731268-4731346	A	4731495-4731541	C2_A	4731346-4731495	47	False	True	True	0.762	0.562	-0.154	0.91	0.009
gene:Solyc11g007780.2_1	gene:Solyc11g007780.2	Solyc11g007780.2	SL4.0ch11	+	gene:Solyc11g007780.2:s:2053357-2053638	gene:Solyc11g007780.2_1_CE_1	False	True	2053357-2053638	C2	2054930-2055059	C1_C2	2053638-2054930	95	False	True	False	0.009	0.075	0.046	0.867	0.058
gene:Solyc11g007780.2_1	gene:Solyc11g007780.2	Solyc11g007780.2	SL4.0ch11	+	gene:Solyc11g007780.2:s:2053357-2053638	gene:Solyc11g007780.2_1_CE_1	False	False	2053357-2053638	A	2053838-2053932	C1_A	2053638-2053838	95	False	True	False	0.991	0.925	-0.046	0.867	0.058
gene:Solyc11g007780.2_1	gene:Solyc11g007780.2	Solyc11g007780.2	SL4.0ch11	+	gene:Solyc11g007780.2:t:2054930-2055059	gene:Solyc11g007780.2_1_CE_1	False	True	2054930-2055059	C1	2053357-2053638	C2_C1	2053638-2054930	95	False	True	True	0.013	0.142	0.102	0.994	0.001
gene:Solyc11g007780.2_1	gene:Solyc11g007780.2	Solyc11g007780.2	SL4.0ch11	+	gene:Solyc11g007780.2:t:2054930-2055059	gene:Solyc11g007780.2_1_CE_1	False	False	2054930-2055059	A	2053838-2053932	C2_A	2053932-2054930	95	False	True	True	0.987	0.858	-0.102	0.994	0.001
gene:Solyc04g040170.3_1	gene:Solyc04g040170.3	Solyc04g040170.3	SL4.0ch04	-	gene:Solyc04g040170.3:s:11715060-11715236	gene:Solyc04g040170.3_1_CE_1	False	True	11715060-11715236	C2	11713017-11713400	C1_C2	11713400-11715060	114	False	True	True	0.069	0.134	0.045	0.698	0.104
gene:Solyc04g040170.3_1	gene:Solyc04g040170.3	Solyc04g040170.3	SL4.0ch04	-	gene:Solyc04g040170.3:s:11715060-11715236	gene:Solyc04g040170.3_1_CE_1	False	False	11715060-11715236	A	11714278-11714391	C1_A	11714391-11715060	114	False	True	True	0.931	0.866	-0.045	0.698	0.104
gene:Solyc04g040170.3_1	gene:Solyc04g040170.3	Solyc04g040170.3	SL4.0ch04	-	gene:Solyc04g040170.3:t:11713017-11713400	gene:Solyc04g040170.3_1_CE_1	False	True	11713017-11713400	C1	11715060-11715236	C2_C1	11713400-11715060	114	False	True	True	0.066	0.125	0.037	0.655	0.136
gene:Solyc04g040170.3_1	gene:Solyc04g040170.3	Solyc04g040170.3	SL4.0ch04	-	gene:Solyc04g040170.3:t:11713017-11713400	gene:Solyc04g040170.3_1_CE_1	False	False	11713017-11713400	A	11714278-11714391	C2_A	11713400-11714278	114	False	True	True	0.934	0.875	-0.037	0.655	0.136
gene:Solyc01g080840.3_1	gene:Solyc01g080840.3	Solyc01g080840.3	SL4.0ch01	-	gene:Solyc01g080840.3:s:72702871-72702988	gene:Solyc01g080840.3_1_CE_1	False	False	72702871-72702988	C2	72701215-72701454	C1_C2	72701454-72702871	58	False	True	True	0.995	0.911	-0.061	0.995	0.002
gene:Solyc01g080840.3_1	gene:Solyc01g080840.3	Solyc01g080840.3	SL4.0ch01	-	gene:Solyc01g080840.3:s:72702871-72702988	gene:Solyc01g080840.3_1_CE_1	False	True	72702871-72702988	A	72701758-72701815	C1_A	72701815-72702871	58	False	True	True	0.005	0.089	0.061	0.995	0.002
gene:Solyc01g080840.3_1	gene:Solyc01g080840.3	Solyc01g080840.3	SL4.0ch01	-	gene:Solyc01g080840.3:t:72701215-72701454	gene:Solyc01g080840.3_1_CE_1	False	False	72701215-72701454	C1	72702871-72702988	C2_C1	72701454-72702871	58	False	True	True	0.993	0.875	-0.094	0.998	0
gene:Solyc01g080840.3_1	gene:Solyc01g080840.3	Solyc01g080840.3	SL4.0ch01	-	gene:Solyc01g080840.3:t:72701215-72701454	gene:Solyc01g080840.3_1_CE_1	False	True	72701215-72701454	A	72701758-72701815	C2_A	72701454-72701758	58	False	True	True	0.007	0.125	0.094	0.998	0
gene:Solyc06g082360.4_1	gene:Solyc06g082360.4	Solyc06g082360.4	SL4.0ch06	-	gene:Solyc06g082360.4:s:45782089-45782261	gene:Solyc06g082360.4_1_CE_1	False	True	45782089-45782261	C2	45779779-45779867	C1_C2	45779867-45782089	85	False	True	True	0.001	0.112	0.084	1	0
gene:Solyc06g082360.4_1	gene:Solyc06g082360.4	Solyc06g082360.4	SL4.0ch06	-	gene:Solyc06g082360.4:s:45782089-45782261	gene:Solyc06g082360.4_1_CE_1	False	False	45782089-45782261	A	45780484-45780568	C1_A	45780568-45782089	85	False	True	True	0.999	0.888	-0.084	1	0
gene:Solyc06g082360.4_1	gene:Solyc06g082360.4	Solyc06g082360.4	SL4.0ch06	-	gene:Solyc06g082360.4:t:45779779-45779867	gene:Solyc06g082360.4_1_CE_1	False	True	45779779-45779867	C1	45782089-45782261	C2_C1	45779867-45782089	85	False	True	True	0.001	0.096	0.064	0.998	0.001
gene:Solyc06g082360.4_1	gene:Solyc06g082360.4	Solyc06g082360.4	SL4.0ch06	-	gene:Solyc06g082360.4:t:45779779-45779867	gene:Solyc06g082360.4_1_CE_1	False	False	45779779-45779867	A	45780484-45780568	C2_A	45779867-45780484	85	False	True	True	0.999	0.904	-0.064	0.998	0.001
gene:Solyc11g007940.2_1	gene:Solyc11g007940.2	Solyc11g007940.2	SL4.0ch11	+	gene:Solyc11g007940.2:s:2205396-2205634	gene:Solyc11g007940.2_1_CE_1	False	True	2205396-2205634	C2	2207863-2208056	C1_C2	2205634-2207863	107	False	True	True	0.012	0.113	0.065	0.743	0.066
gene:Solyc11g007940.2_1	gene:Solyc11g007940.2	Solyc11g007940.2	SL4.0ch11	+	gene:Solyc11g007940.2:s:2205396-2205634	gene:Solyc11g007940.2_1_CE_1	False	False	2205396-2205634	A	2205710-2205816	C1_A	2205634-2205710	107	False	True	True	0.988	0.887	-0.065	0.743	0.066
gene:Solyc11g007940.2_1	gene:Solyc11g007940.2	Solyc11g007940.2	SL4.0ch11	+	gene:Solyc11g007940.2:t:2207863-2208056	gene:Solyc11g007940.2_1_CE_1	False	True	2207863-2208056	C1	2205396-2205634	C2_C1	2205634-2207863	107	False	True	True	0.007	0.065	0.032	0.584	0.193
gene:Solyc11g007940.2_1	gene:Solyc11g007940.2	Solyc11g007940.2	SL4.0ch11	+	gene:Solyc11g007940.2:t:2207863-2208056	gene:Solyc11g007940.2_1_CE_1	False	False	2207863-2208056	A	2205710-2205816	C2_A	2205816-2207863	107	False	True	True	0.993	0.935	-0.032	0.584	0.193
gene:Solyc11g007940.2_2	gene:Solyc11g007940.2	Solyc11g007940.2	SL4.0ch11	+	gene:Solyc11g007940.2:s:2207863-2208056	gene:Solyc11g007940.2_2_CE_1	False	True	2207863-2208056	C2	2208885-2208992	C1_C2	2208056-2208885	83	False	True	True	0.03
gene:Solyc11g007940.2_2	gene:Solyc11g007940.2	Solyc11g007940.2	SL4.0ch11	+	gene:Solyc11g007940.2:s:2207863-2208056	gene:Solyc11g007940.2_2_CE_1	False	False	2207863-2208056	A	2208550-2208632	C1_A	2208056-2208550	83	False	True	True	0.97
gene:Solyc11g007940.2_2	gene:Solyc11g007940.2	Solyc11g007940.2	SL4.0ch11	+	gene:Solyc11g007940.2:t:2208885-2208992	gene:Solyc11g007940.2_2_CE_1	False	True	2208885-2208992	C1	2207863-2208056	C2_C1	2208056-2208885	83	False	True	True	0.025
gene:Solyc11g007940.2_2	gene:Solyc11g007940.2	Solyc11g007940.2	SL4.0ch11	+	gene:Solyc11g007940.2:t:2208885-2208992	gene:Solyc11g007940.2_2_CE_1	False	False	2208885-2208992	A	2208550-2208632	C2_A	2208632-2208885	83	False	True	True	0.975
gene:Solyc02g064750.4_1	gene:Solyc02g064750.4	Solyc02g064750.4	SL4.0ch02	+	gene:Solyc02g064750.4:s:33875521-33875623	gene:Solyc02g064750.4_1_CE_1	True	False	33875521-33875623	C2	33877087-33877182	C1_C2	33875623-33877087	352	False	True	True	0.734	0.701	-0.027	0.621	0.136
gene:Solyc02g064750.4_1	gene:Solyc02g064750.4	Solyc02g064750.4	SL4.0ch02	+	gene:Solyc02g064750.4:s:33875521-33875623	gene:Solyc02g064750.4_1_CE_1	True	True	33875521-33875623	A	33876414-33876765	C1_A	33875623-33876414	352	False	True	True	0.173	0.183	0.012	0.525	0.232
gene:Solyc02g064750.4_1	gene:Solyc02g064750.4	Solyc02g064750.4	SL4.0ch02	+	gene:Solyc02g064750.4:t:33876995-33877182	gene:Solyc02g064750.4_1_CE_1	True	False	33877087-33877182	C1	33875521-33875623	C2_C1	33875623-33877087	352	False	True	True	0.689	0.524	-0.144	0.954	0.005
gene:Solyc02g064750.4_1	gene:Solyc02g064750.4	Solyc02g064750.4	SL4.0ch02	+	gene:Solyc02g064750.4:t:33876995-33877182	gene:Solyc02g064750.4_1_CE_1	True	True	33877087-33877182	A	33876414-33876765	C2_A	33876765-33877087	352	False	True	True	0.215	0.424	0.192	0.988	0.001
gene:Solyc06g082380.3_1	gene:Solyc06g082380.3	Solyc06g082380.3	SL4.0ch06	-	gene:Solyc06g082380.3:s:45793024-45793429	gene:Solyc06g082380.3_1_CE_1	False	True	45793024-45793429	C2	45791441-45791707	C1_C2	45791707-45793024	213	False	True	True	0.059	0.572	0.514	1	0
gene:Solyc06g082380.3_1	gene:Solyc06g082380.3	Solyc06g082380.3	SL4.0ch06	-	gene:Solyc06g082380.3:s:45793024-45793429	gene:Solyc06g082380.3_1_CE_1	False	False	45793024-45793429	A	45792384-45792596	C1_A	45792596-45793024	213	False	True	True	0.941	0.428	-0.514	1	0
gene:Solyc06g082380.3_1	gene:Solyc06g082380.3	Solyc06g082380.3	SL4.0ch06	-	gene:Solyc06g082380.3:t:45791441-45791707	gene:Solyc06g082380.3_1_CE_1	False	True	45791441-45791707	C1	45793024-45793429	C2_C1	45791707-45793024	213	False	True	True	0.06	0.453	0.393	1	0
gene:Solyc06g082380.3_1	gene:Solyc06g082380.3	Solyc06g082380.3	SL4.0ch06	-	gene:Solyc06g082380.3:t:45791441-45791707	gene:Solyc06g082380.3_1_CE_1	False	False	45791441-45791707	A	45792384-45792596	C2_A	45791707-45792384	213	False	True	True	0.94	0.547	-0.393	1	0
gene:Solyc12g070270.2_1	gene:Solyc12g070270.2	Solyc12g070270.2	SL4.0ch12	+	gene:Solyc12g070270.2:s:30012407-30012534	gene:Solyc12g070270.2_1_CE_1	False	True	30012407-30012534	C2	30012725-30012769	C1_C2	30012534-30012725	43	False	False	True	0.012	0.105	0.07	0.955	0.012
gene:Solyc12g070270.2_1	gene:Solyc12g070270.2	Solyc12g070270.2	SL4.0ch12	+	gene:Solyc12g070270.2:s:30012407-30012534	gene:Solyc12g070270.2_1_CE_1	False	False	30012407-30012534	A	30012604-30012646	C1_A	30012534-30012604	43	False	False	True	0.988	0.895	-0.07	0.955	0.012
gene:Solyc12g070270.2_1	gene:Solyc12g070270.2	Solyc12g070270.2	SL4.0ch12	+	gene:Solyc12g070270.2:t:30012725-30012769	gene:Solyc12g070270.2_1_CE_1	False	True	30012725-30012769	C1	30012407-30012534	C2_C1	30012534-30012725	43	False	False	True	0.009	0.093	0.059	0.924	0.025
gene:Solyc12g070270.2_1	gene:Solyc12g070270.2	Solyc12g070270.2	SL4.0ch12	+	gene:Solyc12g070270.2:t:30012725-30012769	gene:Solyc12g070270.2_1_CE_1	False	False	30012725-30012769	A	30012604-30012646	C2_A	30012646-30012725	43	False	False	False	0.958	0.897	-0.053	0.797	0.068
gene:Solyc12g070270.2_2	gene:Solyc12g070270.2	Solyc12g070270.2	SL4.0ch12	+	gene:Solyc12g070270.2:s:30012869-30012991	gene:Solyc12g070270.2_2_CE_1	True	True	30012869-30012991	C2	30020691-30020745	C1_C2	30012991-30020691	104	False	True	True	0.061	0.095	0.02	0.522	0.295
gene:Solyc12g070270.2_2	gene:Solyc12g070270.2	Solyc12g070270.2	SL4.0ch12	+	gene:Solyc12g070270.2:s:30012869-30012991	gene:Solyc12g070270.2_2_CE_1	True	False	30012869-30012991	A	30013065-30013168	C1_A	30012991-30013065	104	False	True	True	0.902	0.851	-0.035	0.678	0.147
gene:Solyc12g070270.2_2	gene:Solyc12g070270.2	Solyc12g070270.2	SL4.0ch12	+	gene:Solyc12g070270.2:t:30020691-30020745	gene:Solyc12g070270.2_2_CE_1	True	True	30020691-30020745	C1	30012869-30012991	C2_C1	30012991-30020691	104	False	True	True	0.063	0.111	0.035	0.689	0.147
gene:Solyc12g070270.2_2	gene:Solyc12g070270.2	Solyc12g070270.2	SL4.0ch12	+	gene:Solyc12g070270.2:t:30020691-30020745	gene:Solyc12g070270.2_2_CE_1	True	False	30020691-30020745	A	30013065-30013168	C2_A	30013168-30020691	104	False	True	True	0.937	0.889	-0.035	0.689	0.147
gene:Solyc02g064800.3_1	gene:Solyc02g064800.3	Solyc02g064800.3	SL4.0ch02	+	gene:Solyc02g064800.3:s:33973195-33973475	gene:Solyc02g064800.3_1_CE_1	False	True	33973195-33973475	C2	33974212-33974465	C1_C2	33973475-33974212	67	False	True	True	0.037	0.365	0.314	0.999	0
gene:Solyc02g064800.3_1	gene:Solyc02g064800.3	Solyc02g064800.3	SL4.0ch02	+	gene:Solyc02g064800.3:s:33973195-33973475	gene:Solyc02g064800.3_1_CE_1	False	False	33973195-33973475	A	33973772-33973838	C1_A	33973475-33973772	67	False	True	True	0.963	0.635	-0.314	0.999	0
gene:Solyc02g064800.3_1	gene:Solyc02g064800.3	Solyc02g064800.3	SL4.0ch02	+	gene:Solyc02g064800.3:t:33974212-33974465	gene:Solyc02g064800.3_1_CE_1	False	True	33974212-33974465	C1	33973195-33973475	C2_C1	33973475-33974212	67	False	True	True	0.036	0.456	0.404	1	0
gene:Solyc02g064800.3_1	gene:Solyc02g064800.3	Solyc02g064800.3	SL4.0ch02	+	gene:Solyc02g064800.3:t:33974212-33974465	gene:Solyc02g064800.3_1_CE_1	False	False	33974212-33974465	A	33973772-33973838	C2_A	33973838-33974212	67	False	True	True	0.964	0.544	-0.404	1	0
gene:Solyc12g062250.2_2	gene:Solyc12g062250.2	Solyc12g062250.2	SL4.0ch12	+	gene:Solyc12g062250.2:s:31105274-31105357	gene:Solyc12g062250.2_2_CE_1	True	True	31105274-31105357	C2	31106663-31106768	C1_C2	31105357-31106663	61	False	True	True	0.833	0.598	-0.186	0.904	0.007
gene:Solyc12g062250.2_2	gene:Solyc12g062250.2	Solyc12g062250.2	SL4.0ch12	+	gene:Solyc12g062250.2:s:31105274-31105357	gene:Solyc12g062250.2_2_CE_1	True	True	31105274-31105357	A	31105429-31105489	C1_A	31105357-31105429	61	False	True	True	0.085	0.12	0.032	0.717	0.1
gene:Solyc12g062250.2_2	gene:Solyc12g062250.2	Solyc12g062250.2	SL4.0ch12	+	gene:Solyc12g062250.2:t:31106663-31106768	gene:Solyc12g062250.2_2_CE_1	True	True	31106663-31106768	C1	31105274-31105357	C2_C1	31105357-31106663	61	False	True	True	0.036	0.167	0.137	0.998	0
gene:Solyc12g062250.2_2	gene:Solyc12g062250.2	Solyc12g062250.2	SL4.0ch12	+	gene:Solyc12g062250.2:t:31106663-31106768	gene:Solyc12g062250.2_2_CE_1	True	False	31106663-31106768	A	31105429-31105489	C2_A	31105489-31106663	61	False	True	True	0.919	0.663	-0.25	1	0
gene:Solyc12g062250.2_2	gene:Solyc12g062250.2	Solyc12g062250.2	SL4.0ch12	+	gene:Solyc12g062250.2:s:31105274-31105357	gene:Solyc12g062250.2_2_CE_2	True	True	31105274-31105357	C2	31106663-31106768	C1_C2	31105357-31106663	43	False	True	True	0.833	0.598	-0.186	0.904	0.007
gene:Solyc12g062250.2_2	gene:Solyc12g062250.2	Solyc12g062250.2	SL4.0ch12	+	gene:Solyc12g062250.2:s:31105274-31105357	gene:Solyc12g062250.2_2_CE_2	True	True	31105274-31105357	A	31105447-31105489	C1_A	31105357-31105447	43	False	True	True	0.082	0.297	0.151	0.889	0.011
gene:Solyc12g062250.2_2	gene:Solyc12g062250.2	Solyc12g062250.2	SL4.0ch12	+	gene:Solyc12g062250.2:t:31106663-31106768	gene:Solyc12g062250.2_2_CE_2	True	True	31106663-31106768	C1	31105274-31105357	C2_C1	31105357-31106663	43	False	True	True	0.036	0.167	0.137	0.998	0
gene:Solyc12g062250.2_2	gene:Solyc12g062250.2	Solyc12g062250.2	SL4.0ch12	+	gene:Solyc12g062250.2:t:31106663-31106768	gene:Solyc12g062250.2_2_CE_2	True	False	31106663-31106768	A	31105447-31105489	C2_A	31105489-31106663	43	False	True	True	0.919	0.663	-0.25	1	0
gene:Solyc11g008000.2_2	gene:Solyc11g008000.2	Solyc11g008000.2	SL4.0ch11	-	gene:Solyc11g008000.2:s:2242460-2242740	gene:Solyc11g008000.2_2_CE_1	True	False	2242460-2242740	C2	2241916-2242104	C1_C2	2242104-2242460	64	False	True	True	0.903	0.753	-0.146	1	0
gene:Solyc11g008000.2_2	gene:Solyc11g008000.2	Solyc11g008000.2	SL4.0ch11	-	gene:Solyc11g008000.2:s:2242460-2242740	gene:Solyc11g008000.2_2_CE_1	True	True	2242460-2242740	A	2242282-2242345	C1_A	2242345-2242460	64	False	True	True	0.033	0.164	0.14	1	0
gene:Solyc11g008000.2_2	gene:Solyc11g008000.2	Solyc11g008000.2	SL4.0ch11	-	gene:Solyc11g008000.2:t:2241916-2242104	gene:Solyc11g008000.2_2_CE_1	True	False	2241916-2242104	C1	2242460-2242740	C2_C1	2242104-2242460	64	False	True	True	0.903	0.722	-0.184	1	0
gene:Solyc11g008000.2_2	gene:Solyc11g008000.2	Solyc11g008000.2	SL4.0ch11	-	gene:Solyc11g008000.2:t:2241916-2242104	gene:Solyc11g008000.2_2_CE_1	True	True	2241916-2242104	A	2242282-2242345	C2_A	2242104-2242282	64	False	True	True	0.049	0.206	0.167	1	0
gene:Solyc08g015860.3_1	gene:Solyc08g015860.3	Solyc08g015860.3	SL4.0ch08	+	gene:Solyc08g015860.3:s:6099248-6099310	gene:Solyc08g015860.3_1_CE_1	False	True	6099248-6099310	C2	6099564-6099671	C1_C2	6099310-6099564	84	False	True	True	0.001	0.136	0.111	1	0
gene:Solyc08g015860.3_1	gene:Solyc08g015860.3	Solyc08g015860.3	SL4.0ch08	+	gene:Solyc08g015860.3:s:6099248-6099310	gene:Solyc08g015860.3_1_CE_1	False	False	6099248-6099310	A	6099391-6099474	C1_A	6099310-6099391	84	False	True	True	0.999	0.864	-0.111	1	0
gene:Solyc08g015860.3_1	gene:Solyc08g015860.3	Solyc08g015860.3	SL4.0ch08	+	gene:Solyc08g015860.3:t:6099564-6099671	gene:Solyc08g015860.3_1_CE_1	False	True	6099564-6099671	C1	6099248-6099310	C2_C1	6099310-6099564	84	False	True	True	0.001	0.141	0.113	1	0
gene:Solyc08g015860.3_1	gene:Solyc08g015860.3	Solyc08g015860.3	SL4.0ch08	+	gene:Solyc08g015860.3:t:6099564-6099671	gene:Solyc08g015860.3_1_CE_1	False	False	6099564-6099671	A	6099391-6099474	C2_A	6099474-6099564	84	False	True	True	0.999	0.859	-0.113	1	0
gene:Solyc01g081050.4_3	gene:Solyc01g081050.4	Solyc01g081050.4	SL4.0ch01	+	gene:Solyc01g081050.4:s:72942545-72942631	gene:Solyc01g081050.4_3_CE_1	True	True	72942545-72942631	C2	72946694-72946802	C1_C2	72942631-72946694	44	False	True	True	0.61	0.831	0.175	0.902	0.008
gene:Solyc01g081050.4_3	gene:Solyc01g081050.4	Solyc01g081050.4	SL4.0ch01	+	gene:Solyc01g081050.4:s:72942545-72942631	gene:Solyc01g081050.4_3_CE_1	True	False	72942545-72942631	A	72944424-72944467	C1_A	72942631-72944424	44	False	True	True	0.39	0.169	-0.175	0.902	0.008
gene:Solyc01g081050.4_3	gene:Solyc01g081050.4	Solyc01g081050.4	SL4.0ch01	+	gene:Solyc01g081050.4:t:72946694-72946802	gene:Solyc01g081050.4_3_CE_1	True	True	72946694-72946802	C1	72942545-72942631	C2_C1	72942631-72946694	44	False	True	True	0.7	0.685	-0.004	0.687	0.089
gene:Solyc01g081050.4_3	gene:Solyc01g081050.4	Solyc01g081050.4	SL4.0ch01	+	gene:Solyc01g081050.4:t:72946694-72946802	gene:Solyc01g081050.4_3_CE_1	True	True	72946694-72946802	A	72944424-72944467	C2_A	72944467-72946694	44	False	True	False	0.226	0.215	-0.021	0.678	0.101
gene:Solyc12g062480.3_5	gene:Solyc12g062480.3	Solyc12g062480.3	SL4.0ch12	-	gene:Solyc12g062480.3:s:32896306-32896513	gene:Solyc12g062480.3_5_CE_1	False	True	32896306-32896513	C2	32893563-32893885	C1_C2	32893885-32896306	121	False	True	True	0.366	0.118	-0.228	0.959	0.002
gene:Solyc12g062480.3_5	gene:Solyc12g062480.3	Solyc12g062480.3	SL4.0ch12	-	gene:Solyc12g062480.3:s:32896306-32896513	gene:Solyc12g062480.3_5_CE_1	False	False	32896306-32896513	A	32894299-32894419	C1_A	32894419-32896306	121	False	True	True	0.634	0.882	0.228	0.959	0.002
gene:Solyc12g062480.3_5	gene:Solyc12g062480.3	Solyc12g062480.3	SL4.0ch12	-	gene:Solyc12g062480.3:t:32893563-32893885	gene:Solyc12g062480.3_5_CE_1	False	True	32893563-32893885	C1	32896306-32896513	C2_C1	32893885-32896306	121	False	True	True	0.246	0.085	-0.128	0.91	0.012
gene:Solyc12g062480.3_5	gene:Solyc12g062480.3	Solyc12g062480.3	SL4.0ch12	-	gene:Solyc12g062480.3:t:32893563-32893885	gene:Solyc12g062480.3_5_CE_1	False	False	32893563-32893885	A	32894299-32894419	C2_A	32893885-32894299	121	False	True	True	0.754	0.915	0.128	0.91	0.012
gene:Solyc04g039730.3_1	gene:Solyc04g039730.3	Solyc04g039730.3	SL4.0ch04	-	gene:Solyc04g039730.3:s:12482804-12482875	gene:Solyc04g039730.3_1_CE_1	False	True	12482804-12482875	C2	12482419-12482490	C1_C2	12482490-12482804	144	False	True	True	0.099	0.132	0.02	0.629	0.153
gene:Solyc04g039730.3_1	gene:Solyc04g039730.3	Solyc04g039730.3	SL4.0ch04	-	gene:Solyc04g039730.3:s:12482804-12482875	gene:Solyc04g039730.3_1_CE_1	False	False	12482804-12482875	A	12482580-12482723	C1_A	12482723-12482804	144	False	True	True	0.901	0.868	-0.02	0.629	0.153
gene:Solyc04g039730.3_1	gene:Solyc04g039730.3	Solyc04g039730.3	SL4.0ch04	-	gene:Solyc04g039730.3:t:12482419-12482490	gene:Solyc04g039730.3_1_CE_1	False	True	12482419-12482490	C1	12482804-12482875	C2_C1	12482490-12482804	144	False	True	True	0.129	0.112	-0.004	0.611	0.178
gene:Solyc04g039730.3_1	gene:Solyc04g039730.3	Solyc04g039730.3	SL4.0ch04	-	gene:Solyc04g039730.3:t:12482419-12482490	gene:Solyc04g039730.3_1_CE_1	False	False	12482419-12482490	A	12482580-12482723	C2_A	12482490-12482580	144	False	True	True	0.871	0.888	0.004	0.611	0.178
gene:Solyc05g026540.3_1	gene:Solyc05g026540.3	Solyc05g026540.3	SL4.0ch05	+	gene:Solyc05g026540.3:s:41868846-41868983	gene:Solyc05g026540.3_1_CE_1	False	False	41868846-41868983	C2	41871077-41871265	C1_C2	41868983-41871077	72	False	True	True	0.978	0.9	-0.068	0.995	0.001
gene:Solyc05g026540.3_1	gene:Solyc05g026540.3	Solyc05g026540.3	SL4.0ch05	+	gene:Solyc05g026540.3:s:41868846-41868983	gene:Solyc05g026540.3_1_CE_1	False	True	41868846-41868983	A	41870356-41870427	C1_A	41868983-41870356	72	False	True	True	0.012	0.076	0.045	0.884	0.042
gene:Solyc05g026540.3_1	gene:Solyc05g026540.3	Solyc05g026540.3	SL4.0ch05	+	gene:Solyc05g026540.3:t:41871077-41871265	gene:Solyc05g026540.3_1_CE_1	False	False	41871077-41871265	C1	41868846-41868983	C2_C1	41868983-41871077	72	False	True	True	0.97	0.894	-0.074	0.992	0.002
gene:Solyc05g026540.3_1	gene:Solyc05g026540.3	Solyc05g026540.3	SL4.0ch05	+	gene:Solyc05g026540.3:t:41871077-41871265	gene:Solyc05g026540.3_1_CE_1	False	True	41871077-41871265	A	41870356-41870427	C2_A	41870427-41871077	72	False	True	True	0.018	0.08	0.051	0.946	0.018
gene:Solyc04g039620.2_2	gene:Solyc04g039620.2	Solyc04g039620.2	SL4.0ch04	-	gene:Solyc04g039620.2:s:13133154-13133249	gene:Solyc04g039620.2_2_CE_1	False	True	13133154-13133249	C2	13126181-13126309	C1_C2	13126309-13133154	69	False	True	True	0.198	0.359	0.133	0.918	0.011
gene:Solyc04g039620.2_2	gene:Solyc04g039620.2	Solyc04g039620.2	SL4.0ch04	-	gene:Solyc04g039620.2:s:13133154-13133249	gene:Solyc04g039620.2_2_CE_1	False	False	13133154-13133249	A	13128532-13128600	C1_A	13128600-13133154	69	False	True	True	0.802	0.641	-0.133	0.918	0.011
gene:Solyc04g039620.2_2	gene:Solyc04g039620.2	Solyc04g039620.2	SL4.0ch04	-	gene:Solyc04g039620.2:t:13126181-13126309	gene:Solyc04g039620.2_2_CE_1	False	True	13126181-13126309	C1	13133154-13133249	C2_C1	13126309-13133154	69	False	True	True	0.197	0.393	0.168	0.962	0.004
gene:Solyc04g039620.2_2	gene:Solyc04g039620.2	Solyc04g039620.2	SL4.0ch04	-	gene:Solyc04g039620.2:t:13126181-13126309	gene:Solyc04g039620.2_2_CE_1	False	False	13126181-13126309	A	13128532-13128600	C2_A	13126309-13128532	69	False	True	True	0.803	0.607	-0.168	0.962	0.004
gene:Solyc02g065116.1_1	gene:Solyc02g065116.1	Solyc02g065116.1	SL4.0ch02	+	gene:Solyc02g065116.1:s:34314726-34314829	gene:Solyc02g065116.1_1_CE_1	False	True	34314726-34314829	C2	34316011-34316154	C1_C2	34314829-34316011	109	False	True	True	0.909	0.805	-0.057	0.735	0.062
gene:Solyc02g065116.1_1	gene:Solyc02g065116.1	Solyc02g065116.1	SL4.0ch02	+	gene:Solyc02g065116.1:s:34314726-34314829	gene:Solyc02g065116.1_1_CE_1	False	True	34314726-34314829	A	34315144-34315252	C1_A	34314829-34315144	109	False	True	True	0.085	0.182	0.053	0.73	0.066
gene:Solyc02g065116.1_1	gene:Solyc02g065116.1	Solyc02g065116.1	SL4.0ch02	+	gene:Solyc02g065116.1:t:34316011-34316154	gene:Solyc02g065116.1_1_CE_1	False	True	34316011-34316154	C1	34314726-34314829	C2_C1	34314829-34316011	109	False	True	True	0.935	0.753	-0.148	0.868	0.013
gene:Solyc02g065116.1_1	gene:Solyc02g065116.1	Solyc02g065116.1	SL4.0ch02	+	gene:Solyc02g065116.1:t:34316011-34316154	gene:Solyc02g065116.1_1_CE_1	False	True	34316011-34316154	A	34315144-34315252	C2_A	34315252-34316011	109	False	True	True	0.06	0.237	0.144	0.866	0.013
gene:Solyc09g072620.4_1	gene:Solyc09g072620.4	Solyc09g072620.4	SL4.0ch09	-	gene:Solyc09g072620.4:s:61382943-61383181	gene:Solyc09g072620.4_1_CE_1	True	True	61382943-61383181	C2	61382199-61382250	C1_C2	61382250-61382943	164	False	True	False	0.004	0.016	0.001	0.24	0.735
gene:Solyc09g072620.4_1	gene:Solyc09g072620.4	Solyc09g072620.4	SL4.0ch09	-	gene:Solyc09g072620.4:s:61382943-61383181	gene:Solyc09g072620.4_1_CE_1	True	False	61382943-61383181	A	61382595-61382758	C1_A	61382758-61382943	164	False	True	False	0.996	0.984	-0.001	0.24	0.735
gene:Solyc09g072620.4_1	gene:Solyc09g072620.4	Solyc09g072620.4	SL4.0ch09	-	gene:Solyc09g072620.4:t:61382199-61382250	gene:Solyc09g072620.4_1_CE_1	True	True	61382199-61382250	C1	61382943-61383181	C2_C1	61382250-61382943	164	False	True	True	0.002	0.022	0.003	0.27	0.668
gene:Solyc09g072620.4_1	gene:Solyc09g072620.4	Solyc09g072620.4	SL4.0ch09	-	gene:Solyc09g072620.4:t:61382199-61382250	gene:Solyc09g072620.4_1_CE_1	True	False	61382199-61382250	A	61382595-61382758	C2_A	61382250-61382595	164	False	True	True	0.995	0.94	-0.023	0.521	0.285
gene:Solyc08g016190.4_1	gene:Solyc08g016190.4	Solyc08g016190.4	SL4.0ch08	-	gene:Solyc08g016190.4:s:6969231-6969393	gene:Solyc08g016190.4_1_CE_2	True	True	6969231-6969393	C2	6958930-6959005	C1_C2	6959005-6969231	283	False	False	True	0.934	0.807	-0.114	0.919	0.011
gene:Solyc08g016190.4_1	gene:Solyc08g016190.4	Solyc08g016190.4	SL4.0ch08	-	gene:Solyc08g016190.4:s:6969231-6969393	gene:Solyc08g016190.4_1_CE_2	True	True	6969231-6969393	A	6968005-6968287	C1_A	6968287-6969231	283	False	False	False	0.014	0.023	0.002	0.269	0.651
gene:Solyc08g016190.4_1	gene:Solyc08g016190.4	Solyc08g016190.4	SL4.0ch08	-	gene:Solyc08g016190.4:t:6958930-6959005	gene:Solyc08g016190.4_1_CE_2	True	True	6958930-6959005	C1	6969231-6969393	C2_C1	6959005-6969231	283	False	False	True	0.926	0.828	-0.072	0.79	0.043
gene:Solyc08g016190.4_1	gene:Solyc08g016190.4	Solyc08g016190.4	SL4.0ch08	-	gene:Solyc08g016190.4:t:6958930-6959005	gene:Solyc08g016190.4_1_CE_2	True	True	6958930-6959005	A	6968005-6968287	C2_A	6959005-6968005	283	False	False	True	0.05	0.117	0.057	0.736	0.067
gene:Solyc05g032770.4_1	gene:Solyc05g032770.4	Solyc05g032770.4	SL4.0ch05	+	gene:Solyc05g032770.4:s:44303439-44303667	gene:Solyc05g032770.4_1_CE_1	False	False	44303439-44303667	C2	44304068-44304206	C1_C2	44303667-44304068	75	False	True	True	0.993	0.881	-0.087	0.997	0.001
gene:Solyc05g032770.4_1	gene:Solyc05g032770.4	Solyc05g032770.4	SL4.0ch05	+	gene:Solyc05g032770.4:s:44303439-44303667	gene:Solyc05g032770.4_1_CE_1	False	True	44303439-44303667	A	44303820-44303894	C1_A	44303667-44303820	75	False	True	True	0.007	0.119	0.087	0.997	0.001
gene:Solyc05g032770.4_1	gene:Solyc05g032770.4	Solyc05g032770.4	SL4.0ch05	+	gene:Solyc05g032770.4:t:44304068-44304206	gene:Solyc05g032770.4_1_CE_1	False	False	44304068-44304206	C1	44303439-44303667	C2_C1	44303667-44304068	75	False	True	True	0.997	0.91	-0.062	0.944	0.018
gene:Solyc05g032770.4_1	gene:Solyc05g032770.4	Solyc05g032770.4	SL4.0ch05	+	gene:Solyc05g032770.4:t:44304068-44304206	gene:Solyc05g032770.4_1_CE_1	False	True	44304068-44304206	A	44303820-44303894	C2_A	44303894-44304068	75	False	True	True	0.003	0.09	0.062	0.944	0.018
gene:Solyc08g016310.3_1	gene:Solyc08g016310.3	Solyc08g016310.3	SL4.0ch08	-	gene:Solyc08g016310.3:s:7143588-7144156	gene:Solyc08g016310.3_1_CE_1	True	True	7143588-7144156	C2	7143147-7143245	C1_C2	7143245-7143588	174	False	True	True	0.001	0.214	0.191	1	0
gene:Solyc08g016310.3_1	gene:Solyc08g016310.3	Solyc08g016310.3	SL4.0ch08	-	gene:Solyc08g016310.3:s:7143588-7144156	gene:Solyc08g016310.3_1_CE_1	True	False	7143588-7144156	A	7143340-7143513	C1_A	7143513-7143588	174	False	True	True	0.999	0.786	-0.191	1	0
gene:Solyc08g016310.3_1	gene:Solyc08g016310.3	Solyc08g016310.3	SL4.0ch08	-	gene:Solyc08g016310.3:t:7143147-7143267	gene:Solyc08g016310.3_1_CE_1	True	True	7143147-7143245	C1	7143588-7144156	C2_C1	7143245-7143588	174	False	True	True	0.001	0.313	0.288	1	0
gene:Solyc08g016310.3_1	gene:Solyc08g016310.3	Solyc08g016310.3	SL4.0ch08	-	gene:Solyc08g016310.3:t:7143147-7143267	gene:Solyc08g016310.3_1_CE_1	True	False	7143147-7143245	A	7143340-7143513	C2_A	7143245-7143340	174	False	True	True	0.881	0.549	-0.329	1	0
gene:Solyc12g063050.3_1	gene:Solyc12g063050.3	Solyc12g063050.3	SL4.0ch12	+	gene:Solyc12g063050.3:s:35923060-35923560	gene:Solyc12g063050.3_1_CE_1	True	True	35923060-35923560	C2	35923905-35923960	C1_C2	35923560-35923905	126	False	True	True	0.106	0.061	-0.034	0.648	0.16
gene:Solyc12g063050.3_1	gene:Solyc12g063050.3	Solyc12g063050.3	SL4.0ch12	+	gene:Solyc12g063050.3:s:35923060-35923560	gene:Solyc12g063050.3_1_CE_1	True	False	35923060-35923560	A	35923656-35923781	C1_A	35923560-35923656	126	False	True	True	0.888	0.858	-0.021	0.576	0.23
gene:Solyc12g063050.3_1	gene:Solyc12g063050.3	Solyc12g063050.3	SL4.0ch12	+	gene:Solyc12g063050.3:t:35923905-35923960	gene:Solyc12g063050.3_1_CE_1	True	True	35923905-35923960	C1	35923060-35923560	C2_C1	35923560-35923905	126	False	True	True	0.116	0.064	-0.04	0.702	0.119
gene:Solyc12g063050.3_1	gene:Solyc12g063050.3	Solyc12g063050.3	SL4.0ch12	+	gene:Solyc12g063050.3:t:35923905-35923960	gene:Solyc12g063050.3_1_CE_1	True	False	35923905-35923960	A	35923656-35923781	C2_A	35923781-35923905	126	False	True	True	0.884	0.936	0.04	0.702	0.119
gene:Solyc09g072710.4_2	gene:Solyc09g072710.4	Solyc09g072710.4	SL4.0ch09	-	gene:Solyc09g072710.4:s:61465576-61465711	gene:Solyc09g072710.4_2_CE_1	True	True	61465576-61465711	C2	61462866-61463035	C1_C2	61463035-61465576	145	False	True	True	0.086	0.252	0.15	0.982	0.002
gene:Solyc09g072710.4_2	gene:Solyc09g072710.4	Solyc09g072710.4	SL4.0ch09	-	gene:Solyc09g072710.4:s:61465576-61465711	gene:Solyc09g072710.4_2_CE_1	True	False	61465576-61465711	A	61463570-61463714	C1_A	61463714-61465576	145	False	True	True	0.914	0.748	-0.15	0.982	0.002
gene:Solyc09g072710.4_2	gene:Solyc09g072710.4	Solyc09g072710.4	SL4.0ch09	-	gene:Solyc09g072710.4:t:61462866-61463035	gene:Solyc09g072710.4_2_CE_1	True	True	61462866-61463035	C1	61465576-61465711	C2_C1	61463035-61465576	145	False	True	True	0.06	0.213	0.142	0.988	0.001
gene:Solyc09g072710.4_2	gene:Solyc09g072710.4	Solyc09g072710.4	SL4.0ch09	-	gene:Solyc09g072710.4:t:61462866-61463035	gene:Solyc09g072710.4_2_CE_1	True	True	61462866-61463035	A	61463570-61463714	C2_A	61463035-61463570	145	False	True	True	0.758	0.526	-0.227	0.997	0
gene:Solyc06g082890.4_2	gene:Solyc06g082890.4	Solyc06g082890.4	SL4.0ch06	-	gene:Solyc06g082890.4:s:46096928-46097027	gene:Solyc06g082890.4_2_CE_1	False	False	46096928-46097027	C2	46095745-46096056	C1_C2	46096056-46096928	81	False	False	True	0.729	0.577	-0.092	0.793	0.032
gene:Solyc06g082890.4_2	gene:Solyc06g082890.4	Solyc06g082890.4	SL4.0ch06	-	gene:Solyc06g082890.4:s:46096928-46097027	gene:Solyc06g082890.4_2_CE_1	False	True	46096928-46097027	A	46096237-46096317	C1_A	46096317-46096928	81	False	False	True	0.271	0.423	0.092	0.793	0.032
gene:Solyc06g082890.4_2	gene:Solyc06g082890.4	Solyc06g082890.4	SL4.0ch06	-	gene:Solyc06g082890.4:t:46095745-46096056	gene:Solyc06g082890.4_2_CE_1	False	False	46095745-46096056	C1	46096928-46097027	C2_C1	46096056-46096928	81	False	False	False	0.66	0.471	-0.151	0.887	0.011
gene:Solyc06g082890.4_2	gene:Solyc06g082890.4	Solyc06g082890.4	SL4.0ch06	-	gene:Solyc06g082890.4:t:46095745-46096056	gene:Solyc06g082890.4_2_CE_1	False	True	46095745-46096056	A	46096237-46096317	C2_A	46096056-46096237	81	False	False	False	0.34	0.529	0.151	0.887	0.011
gene:Solyc08g016420.3_1	gene:Solyc08g016420.3	Solyc08g016420.3	SL4.0ch08	-	gene:Solyc08g016420.3:s:7495299-7495423	gene:Solyc08g016420.3_1_CE_1	False	True	7495299-7495423	C2	7487457-7487757	C1_C2	7487757-7495299	61	False	True	True	0.002	0.162	0.133	0.999	0
gene:Solyc08g016420.3_1	gene:Solyc08g016420.3	Solyc08g016420.3	SL4.0ch08	-	gene:Solyc08g016420.3:s:7495299-7495423	gene:Solyc08g016420.3_1_CE_1	False	False	7495299-7495423	A	7492739-7492799	C1_A	7492799-7495299	61	False	True	True	0.998	0.838	-0.133	0.999	0
gene:Solyc08g016420.3_1	gene:Solyc08g016420.3	Solyc08g016420.3	SL4.0ch08	-	gene:Solyc08g016420.3:t:7487457-7487757	gene:Solyc08g016420.3_1_CE_1	False	True	7487457-7487757	C1	7495299-7495423	C2_C1	7487757-7495299	61	False	True	True	0.001	0.149	0.115	0.998	0
gene:Solyc08g016420.3_1	gene:Solyc08g016420.3	Solyc08g016420.3	SL4.0ch08	-	gene:Solyc08g016420.3:t:7487457-7487757	gene:Solyc08g016420.3_1_CE_1	False	False	7487457-7487757	A	7492739-7492799	C2_A	7487757-7492739	61	False	True	True	0.999	0.851	-0.115	0.998	0
gene:Solyc08g016510.3_1	gene:Solyc08g016510.3	Solyc08g016510.3	SL4.0ch08	-	gene:Solyc08g016510.3:s:7661847-7661928	gene:Solyc08g016510.3_1_CE_1	False	True	7661847-7661928	C2	7660411-7660524	C1_C2	7660524-7661847	81	False	True	True	0.001	0.114	0.085	0.998	0
gene:Solyc08g016510.3_1	gene:Solyc08g016510.3	Solyc08g016510.3	SL4.0ch08	-	gene:Solyc08g016510.3:s:7661847-7661928	gene:Solyc08g016510.3_1_CE_1	False	False	7661847-7661928	A	7661674-7661754	C1_A	7661754-7661847	81	False	True	True	0.999	0.886	-0.085	0.998	0
gene:Solyc08g016510.3_1	gene:Solyc08g016510.3	Solyc08g016510.3	SL4.0ch08	-	gene:Solyc08g016510.3:t:7660411-7660524	gene:Solyc08g016510.3_1_CE_1	False	True	7660411-7660524	C1	7661847-7661928	C2_C1	7660524-7661847	81	False	True	True	0.001	0.09	0.059	0.984	0.005
gene:Solyc08g016510.3_1	gene:Solyc08g016510.3	Solyc08g016510.3	SL4.0ch08	-	gene:Solyc08g016510.3:t:7660411-7660524	gene:Solyc08g016510.3_1_CE_1	False	False	7660411-7660524	A	7661674-7661754	C2_A	7660524-7661674	81	False	True	True	0.999	0.91	-0.059	0.984	0.005
gene:Solyc08g068040.3_2	gene:Solyc08g068040.3	Solyc08g068040.3	SL4.0ch08	-	gene:Solyc08g068040.3:s:55227006-55227221	gene:Solyc08g068040.3_2_CE_1	False	True	55227006-55227221	C2	55225200-55225386	C1_C2	55225386-55227006	95	False	True	True	0.072	0.078	0.005	0.565	0.235
gene:Solyc08g068040.3_2	gene:Solyc08g068040.3	Solyc08g068040.3	SL4.0ch08	-	gene:Solyc08g068040.3:s:55227006-55227221	gene:Solyc08g068040.3_2_CE_1	False	False	55227006-55227221	A	55226112-55226206	C1_A	55226206-55227006	95	False	True	True	0.928	0.922	-0.005	0.565	0.235
gene:Solyc08g068040.3_2	gene:Solyc08g068040.3	Solyc08g068040.3	SL4.0ch08	-	gene:Solyc08g068040.3:t:55225200-55225386	gene:Solyc08g068040.3_2_CE_1	False	True	55225200-55225386	C1	55227006-55227221	C2_C1	55225386-55227006	95	False	True	True	0.063	0.069	0.003	0.545	0.262
gene:Solyc08g068040.3_2	gene:Solyc08g068040.3	Solyc08g068040.3	SL4.0ch08	-	gene:Solyc08g068040.3:t:55225200-55225386	gene:Solyc08g068040.3_2_CE_1	False	False	55225200-55225386	A	55226112-55226206	C2_A	55225386-55226112	95	False	True	True	0.937	0.931	-0.003	0.545	0.262
gene:Solyc07g014590.4_1	gene:Solyc07g014590.4	Solyc07g014590.4	SL4.0ch07	-	gene:Solyc07g014590.4:s:4968937-4969023	gene:Solyc07g014590.4_1_CE_1	False	False	4968937-4969023	C2	4965664-4965756	C1_C2	4965756-4968937	262	False	True	True	0.954	0.538	-0.419	1	0
gene:Solyc07g014590.4_1	gene:Solyc07g014590.4	Solyc07g014590.4	SL4.0ch07	-	gene:Solyc07g014590.4:s:4968937-4969023	gene:Solyc07g014590.4_1_CE_1	False	True	4968937-4969023	A	4968550-4968811	C1_A	4968811-4968937	262	False	True	True	0.046	0.462	0.419	1	0
gene:Solyc07g014590.4_1	gene:Solyc07g014590.4	Solyc07g014590.4	SL4.0ch07	-	gene:Solyc07g014590.4:t:4965664-4965756	gene:Solyc07g014590.4_1_CE_1	False	False	4965664-4965756	C1	4968937-4969023	C2_C1	4965756-4968937	262	False	True	True	0.943	0.672	-0.247	0.992	0
gene:Solyc07g014590.4_1	gene:Solyc07g014590.4	Solyc07g014590.4	SL4.0ch07	-	gene:Solyc07g014590.4:t:4965664-4965756	gene:Solyc07g014590.4_1_CE_1	False	True	4965664-4965756	A	4968550-4968811	C2_A	4965756-4968550	262	False	True	True	0.057	0.328	0.247	0.992	0
gene:Solyc07g014590.4_2	gene:Solyc07g014590.4	Solyc07g014590.4	SL4.0ch07	-	gene:Solyc07g014590.4:s:4965190-4965544	gene:Solyc07g014590.4_2_CE_1	True	False	4965386-4965544	C2	4964264-4964347	C1_C2	4964347-4965386	107	False	False	True	0.995	0.887	-0.078	0.94	0.014
gene:Solyc07g014590.4_2	gene:Solyc07g014590.4	Solyc07g014590.4	SL4.0ch07	-	gene:Solyc07g014590.4:s:4965190-4965544	gene:Solyc07g014590.4_2_CE_1	True	True	4965386-4965544	A	4964442-4964548	C1_A	4964548-4965386	107	False	False	True	0.002	0.105	0.067	0.907	0.026
gene:Solyc07g014590.4_2	gene:Solyc07g014590.4	Solyc07g014590.4	SL4.0ch07	-	gene:Solyc07g014590.4:t:4964264-4964347	gene:Solyc07g014590.4_2_CE_1	True	False	4964264-4964347	C1	4965386-4965544	C2_C1	4964347-4965386	107	False	False	True	0.988	0.912	-0.049	0.811	0.071
gene:Solyc07g014590.4_2	gene:Solyc07g014590.4	Solyc07g014590.4	SL4.0ch07	-	gene:Solyc07g014590.4:t:4964264-4964347	gene:Solyc07g014590.4_2_CE_1	True	True	4964264-4964347	A	4964442-4964548	C2_A	4964347-4964442	107	False	False	False	0.009	0.077	0.039	0.727	0.122
gene:Solyc03g025400.3_4	gene:Solyc03g025400.3	Solyc03g025400.3	SL4.0ch03	-	gene:Solyc03g025400.3:s:2800007-2800085	gene:Solyc03g025400.3_4_CE_1	False	False	2800007-2800085	C2	2799646-2799730	C1_C2	2799730-2800007	57	False	True	True	0.801	0.82	0	0.676	0.112
gene:Solyc03g025400.3_4	gene:Solyc03g025400.3	Solyc03g025400.3	SL4.0ch03	-	gene:Solyc03g025400.3:s:2800007-2800085	gene:Solyc03g025400.3_4_CE_1	False	True	2800007-2800085	A	2799873-2799929	C1_A	2799929-2800007	57	False	True	True	0.199	0.18	0	0.676	0.112
gene:Solyc03g025400.3_4	gene:Solyc03g025400.3	Solyc03g025400.3	SL4.0ch03	-	gene:Solyc03g025400.3:t:2799646-2799730	gene:Solyc03g025400.3_4_CE_1	False	False	2799646-2799730	C1	2800007-2800085	C2_C1	2799730-2800007	57	False	True	True	0.808	0.737	-0.028	0.673	0.111
gene:Solyc03g025400.3_4	gene:Solyc03g025400.3	Solyc03g025400.3	SL4.0ch03	-	gene:Solyc03g025400.3:t:2799646-2799730	gene:Solyc03g025400.3_4_CE_1	False	True	2799646-2799730	A	2799873-2799929	C2_A	2799730-2799873	57	False	True	True	0.192	0.263	0.028	0.673	0.111
gene:Solyc11g018810.2_4	gene:Solyc11g018810.2	Solyc11g018810.2	SL4.0ch11	-	gene:Solyc11g018810.2:s:9720600-9720727	gene:Solyc11g018810.2_4_CE_1	True	False	9720600-9720727	C2	9714947-9715002	C1_C2	9715002-9720600	143	False	True	True	0.838	0.548	-0.234	0.913	0.004
gene:Solyc11g018810.2_4	gene:Solyc11g018810.2	Solyc11g018810.2	SL4.0ch11	-	gene:Solyc11g018810.2:s:9720600-9720727	gene:Solyc11g018810.2_4_CE_1	True	True	9720600-9720727	A	9717444-9717586	C1_A	9717586-9720600	143	False	True	True	0.083	0.33	0.211	0.917	0.005
gene:Solyc11g018810.2_4	gene:Solyc11g018810.2	Solyc11g018810.2	SL4.0ch11	-	gene:Solyc11g018810.2:t:9714947-9715002	gene:Solyc11g018810.2_4_CE_1	True	False	9714947-9715002	C1	9720600-9720727	C2_C1	9715002-9720600	143	False	True	True	0.89	0.545	-0.308	0.967	0.001
gene:Solyc11g018810.2_4	gene:Solyc11g018810.2	Solyc11g018810.2	SL4.0ch11	-	gene:Solyc11g018810.2:t:9714947-9715002	gene:Solyc11g018810.2_4_CE_1	True	True	9714947-9715002	A	9717444-9717586	C2_A	9715002-9717444	143	False	True	True	0.031	0.356	0.289	0.98	0.001
gene:Solyc01g095120.3_1	gene:Solyc01g095120.3	Solyc01g095120.3	SL4.0ch01	+	gene:Solyc01g095120.3:s:78772171-78772239	gene:Solyc01g095120.3_1_CE_1	True	True	78772171-78772239	C2	78773733-78773858	C1_C2	78772239-78773733	108	False	True	True	0.014	0.186	0.164	1	0
gene:Solyc01g095120.3_1	gene:Solyc01g095120.3	Solyc01g095120.3	SL4.0ch01	+	gene:Solyc01g095120.3:s:78772171-78772239	gene:Solyc01g095120.3_1_CE_1	True	False	78772171-78772239	A	78772385-78772492	C1_A	78772239-78772385	108	False	True	True	0.986	0.814	-0.164	1	0
gene:Solyc01g095120.3_1	gene:Solyc01g095120.3	Solyc01g095120.3	SL4.0ch01	+	gene:Solyc01g095120.3:t:78773733-78773858	gene:Solyc01g095120.3_1_CE_1	True	True	78773733-78773858	C1	78772171-78772239	C2_C1	78772239-78773733	108	False	True	True	0.017	0.28	0.248	1	0
gene:Solyc01g095120.3_1	gene:Solyc01g095120.3	Solyc01g095120.3	SL4.0ch01	+	gene:Solyc01g095120.3:t:78773733-78773858	gene:Solyc01g095120.3_1_CE_1	True	False	78773733-78773858	A	78772385-78772492	C2_A	78772492-78773733	108	False	True	True	0.953	0.715	-0.231	0.998	0
gene:Solyc04g056600.4_2	gene:Solyc04g056600.4	Solyc04g056600.4	SL4.0ch04	-	gene:Solyc04g056600.4:s:53887936-53888033	gene:Solyc04g056600.4_2_CE_1	False	False	53887936-53888033	C2	53887551-53887579	C1_C2	53887579-53887936	71	False	False	True	0.989	0.888	-0.066	0.743	0.066
gene:Solyc04g056600.4_2	gene:Solyc04g056600.4	Solyc04g056600.4	SL4.0ch04	-	gene:Solyc04g056600.4:s:53887936-53888033	gene:Solyc04g056600.4_2_CE_1	False	True	53887936-53888033	A	53887685-53887755	C1_A	53887755-53887936	71	False	False	True	0.011	0.112	0.066	0.743	0.066
gene:Solyc04g056600.4_2	gene:Solyc04g056600.4	Solyc04g056600.4	SL4.0ch04	-	gene:Solyc04g056600.4:t:53887551-53887579	gene:Solyc04g056600.4_2_CE_1	False	False	53887551-53887579	C1	53887936-53888033	C2_C1	53887579-53887936	71	False	False	True	0.996	0.643	-0.319	1	0
gene:Solyc04g056600.4_2	gene:Solyc04g056600.4	Solyc04g056600.4	SL4.0ch04	-	gene:Solyc04g056600.4:t:53887551-53887579	gene:Solyc04g056600.4_2_CE_1	False	True	53887551-53887579	A	53887685-53887755	C2_A	53887579-53887685	71	False	False	True	0.004	0.357	0.319	1	0
gene:Solyc07g014700.4_1	gene:Solyc07g014700.4	Solyc07g014700.4	SL4.0ch07	-	gene:Solyc07g014700.4:s:5151552-5151616	gene:Solyc07g014700.4_1_CE_1	False	False	5151552-5151616	C2	5149850-5149904	C1_C2	5149904-5151552	81	False	True	True	0.962	0.905	-0.052	0.85	0.052
gene:Solyc07g014700.4_1	gene:Solyc07g014700.4	Solyc07g014700.4	SL4.0ch07	-	gene:Solyc07g014700.4:s:5151552-5151616	gene:Solyc07g014700.4_1_CE_1	False	True	5151552-5151616	A	5150060-5150140	C1_A	5150140-5151552	81	False	True	True	0.038	0.095	0.052	0.85	0.052
gene:Solyc07g014700.4_1	gene:Solyc07g014700.4	Solyc07g014700.4	SL4.0ch07	-	gene:Solyc07g014700.4:t:5149827-5149904	gene:Solyc07g014700.4_1_CE_1	False	False	5149850-5149904	C1	5151552-5151616	C2_C1	5149904-5151552	81	False	True	True	0.98	0.903	-0.061	0.969	0.01
gene:Solyc07g014700.4_1	gene:Solyc07g014700.4	Solyc07g014700.4	SL4.0ch07	-	gene:Solyc07g014700.4:t:5149827-5149904	gene:Solyc07g014700.4_1_CE_1	False	True	5149850-5149904	A	5150060-5150140	C2_A	5149904-5150060	81	False	True	True	0.02	0.097	0.061	0.969	0.01
gene:Solyc04g056650.4_1	gene:Solyc04g056650.4	Solyc04g056650.4	SL4.0ch04	-	gene:Solyc04g056650.4:s:53959526-53960036	gene:Solyc04g056650.4_1_CE_2	True	True	53959526-53960036	C2	53954764-53954859	C1_C2	53954859-53959526	132	False	True	True	0.115	0.087	-0.022	0.606	0.21
gene:Solyc04g056650.4_1	gene:Solyc04g056650.4	Solyc04g056650.4	SL4.0ch04	-	gene:Solyc04g056650.4:s:53959526-53960036	gene:Solyc04g056650.4_1_CE_2	True	True	53959526-53960036	A	53955649-53955780	C1_A	53955780-53959526	132	False	True	True	0.822	0.878	0.042	0.713	0.107
gene:Solyc04g056650.4_1	gene:Solyc04g056650.4	Solyc04g056650.4	SL4.0ch04	-	gene:Solyc04g056650.4:t:53954764-53954859	gene:Solyc04g056650.4_1_CE_2	True	True	53954764-53954859	C1	53959526-53960036	C2_C1	53954859-53959526	132	False	True	True	0.099	0.091	-0.009	0.528	0.296
gene:Solyc04g056650.4_1	gene:Solyc04g056650.4	Solyc04g056650.4	SL4.0ch04	-	gene:Solyc04g056650.4:t:53954764-53954859	gene:Solyc04g056650.4_1_CE_2	True	False	53954764-53954859	A	53955649-53955780	C2_A	53954859-53955649	132	False	True	False	0.884	0.789	-0.082	0.887	0.025
gene:Solyc12g095800.2_1	gene:Solyc12g095800.2	Solyc12g095800.2	SL4.0ch12	-	gene:Solyc12g095800.2:s:64444440-64444569	gene:Solyc12g095800.2_1_CE_1	True	False	64444440-64444569	C2	64442764-64442922	C1_C2	64442922-64444440	130	False	True	True	0.965	0.86	-0.104	0.994	0.001
gene:Solyc12g095800.2_1	gene:Solyc12g095800.2	Solyc12g095800.2	SL4.0ch12	-	gene:Solyc12g095800.2:s:64444440-64444569	gene:Solyc12g095800.2_1_CE_1	True	True	64444440-64444569	A	64444056-64444185	C1_A	64444185-64444440	130	False	True	True	0.034	0.115	0.074	0.953	0.012
gene:Solyc12g095800.2_1	gene:Solyc12g095800.2	Solyc12g095800.2	SL4.0ch12	-	gene:Solyc12g095800.2:t:64442764-64442922	gene:Solyc12g095800.2_1_CE_1	True	False	64442764-64442922	C1	64444440-64444569	C2_C1	64442922-64444440	130	False	True	True	0.99	0.849	-0.119	1	0
gene:Solyc12g095800.2_1	gene:Solyc12g095800.2	Solyc12g095800.2	SL4.0ch12	-	gene:Solyc12g095800.2:t:64442764-64442922	gene:Solyc12g095800.2_1_CE_1	True	True	64442764-64442922	A	64444056-64444185	C2_A	64442922-64444056	130	False	True	True	0.01	0.151	0.119	1	0
gene:Solyc12g095800.2_2	gene:Solyc12g095800.2	Solyc12g095800.2	SL4.0ch12	-	gene:Solyc12g095800.2:s:64442764-64442922	gene:Solyc12g095800.2_2_CE_1	False	False	64442764-64442922	C2	64441251-64441429	C1_C2	64441429-64442764	133	False	False	True	0.986	0.887	-0.087	0.998	0
gene:Solyc12g095800.2_2	gene:Solyc12g095800.2	Solyc12g095800.2	SL4.0ch12	-	gene:Solyc12g095800.2:s:64442764-64442922	gene:Solyc12g095800.2_2_CE_1	False	True	64442764-64442922	A	64441530-64441662	C1_A	64441662-64442764	133	False	False	True	0.014	0.113	0.087	0.998	0
gene:Solyc12g095800.2_2	gene:Solyc12g095800.2	Solyc12g095800.2	SL4.0ch12	-	gene:Solyc12g095800.2:t:64441251-64441429	gene:Solyc12g095800.2_2_CE_1	False	False	64441251-64441429	C1	64442764-64442922	C2_C1	64441429-64442764	133	False	False	False	0.994	0.933	-0.033	0.697	0.159
gene:Solyc12g095800.2_2	gene:Solyc12g095800.2	Solyc12g095800.2	SL4.0ch12	-	gene:Solyc12g095800.2:t:64441251-64441429	gene:Solyc12g095800.2_2_CE_1	False	True	64441251-64441429	A	64441530-64441662	C2_A	64441429-64441530	133	False	False	False	0.006	0.067	0.033	0.697	0.159
gene:Solyc05g055830.3_2	gene:Solyc05g055830.3	Solyc05g055830.3	SL4.0ch05	+	gene:Solyc05g055830.3:s:64697061-64697132	gene:Solyc05g055830.3_2_CE_1	False	True	64697061-64697132	C2	64699333-64700259	C1_C2	64697132-64699333	98	False	True	True	0.116	0.226	0.065	0.753	0.055
gene:Solyc05g055830.3_2	gene:Solyc05g055830.3	Solyc05g055830.3	SL4.0ch05	+	gene:Solyc05g055830.3:s:64697061-64697132	gene:Solyc05g055830.3_2_CE_1	False	False	64697061-64697132	A	64698880-64698977	C1_A	64697132-64698880	98	False	True	True	0.884	0.774	-0.065	0.753	0.055
gene:Solyc05g055830.3_2	gene:Solyc05g055830.3	Solyc05g055830.3	SL4.0ch05	+	gene:Solyc05g055830.3:t:64699333-64700259	gene:Solyc05g055830.3_2_CE_1	False	True	64699333-64700259	C1	64697061-64697132	C2_C1	64697132-64699333	98	False	True	True	0.111	0.204	0.073	0.764	0.05
gene:Solyc05g055830.3_2	gene:Solyc05g055830.3	Solyc05g055830.3	SL4.0ch05	+	gene:Solyc05g055830.3:t:64699333-64700259	gene:Solyc05g055830.3_2_CE_1	False	False	64699333-64700259	A	64698880-64698977	C2_A	64698977-64699333	98	False	True	True	0.889	0.796	-0.073	0.764	0.05
gene:Solyc09g098240.4_1	gene:Solyc09g098240.4	Solyc09g098240.4	SL4.0ch09	-	gene:Solyc09g098240.4:s:68156755-68156904	gene:Solyc09g098240.4_1_CE_1	False	True	68156755-68156904	C2	68155547-68155731	C1_C2	68155731-68156755	163	False	True	True	0.002	0.112	0.081	0.993	0.002
gene:Solyc09g098240.4_1	gene:Solyc09g098240.4	Solyc09g098240.4	SL4.0ch09	-	gene:Solyc09g098240.4:s:68156755-68156904	gene:Solyc09g098240.4_1_CE_1	False	False	68156755-68156904	A	68156046-68156208	C1_A	68156208-68156755	163	False	True	True	0.998	0.888	-0.081	0.993	0.002
gene:Solyc09g098240.4_1	gene:Solyc09g098240.4	Solyc09g098240.4	SL4.0ch09	-	gene:Solyc09g098240.4:t:68155547-68155731	gene:Solyc09g098240.4_1_CE_1	False	True	68155547-68155731	C1	68156755-68156904	C2_C1	68155731-68156755	163	False	True	True	0.002	0.141	0.121	0.999	0
gene:Solyc09g098240.4_1	gene:Solyc09g098240.4	Solyc09g098240.4	SL4.0ch09	-	gene:Solyc09g098240.4:t:68155547-68155731	gene:Solyc09g098240.4_1_CE_1	False	False	68155547-68155731	A	68156046-68156208	C2_A	68155731-68156046	163	False	True	True	0.998	0.859	-0.121	0.999	0
gene:Solyc08g068370.3_1	gene:Solyc08g068370.3	Solyc08g068370.3	SL4.0ch08	+	gene:Solyc08g068370.3:s:55556939-55557281	gene:Solyc08g068370.3_1_CE_1	False	True	55556939-55557281	C2	55562720-55562818	C1_C2	55557281-55562720	79	False	True	True	0.023	0.082	0.051	0.926	0.03
gene:Solyc08g068370.3_1	gene:Solyc08g068370.3	Solyc08g068370.3	SL4.0ch08	+	gene:Solyc08g068370.3:s:55556939-55557281	gene:Solyc08g068370.3_1_CE_1	False	False	55556939-55557281	A	55559830-55559908	C1_A	55557281-55559830	79	False	True	True	0.977	0.918	-0.051	0.926	0.03
gene:Solyc08g068370.3_1	gene:Solyc08g068370.3	Solyc08g068370.3	SL4.0ch08	+	gene:Solyc08g068370.3:t:55562720-55562818	gene:Solyc08g068370.3_1_CE_1	False	True	55562720-55562818	C1	55556939-55557281	C2_C1	55557281-55562720	79	False	True	True	0.037	0.125	0.081	0.93	0.016
gene:Solyc08g068370.3_1	gene:Solyc08g068370.3	Solyc08g068370.3	SL4.0ch08	+	gene:Solyc08g068370.3:t:55562720-55562818	gene:Solyc08g068370.3_1_CE_1	False	False	55562720-55562818	A	55559830-55559908	C2_A	55559908-55562720	79	False	True	True	0.963	0.875	-0.081	0.93	0.016
gene:Solyc08g068400.4_1	gene:Solyc08g068400.4	Solyc08g068400.4	SL4.0ch08	-	gene:Solyc08g068400.4:s:55623772-55623858	gene:Solyc08g068400.4_1_CE_1	False	True	55623772-55623858	C2	55623128-55623218	C1_C2	55623218-55623772	54	False	True	True	0.052	0.096	0.03	0.624	0.178
gene:Solyc08g068400.4_1	gene:Solyc08g068400.4	Solyc08g068400.4	SL4.0ch08	-	gene:Solyc08g068400.4:s:55623772-55623858	gene:Solyc08g068400.4_1_CE_1	False	False	55623772-55623858	A	55623349-55623402	C1_A	55623402-55623772	54	False	True	True	0.948	0.904	-0.03	0.624	0.178
gene:Solyc08g068400.4_1	gene:Solyc08g068400.4	Solyc08g068400.4	SL4.0ch08	-	gene:Solyc08g068400.4:t:55623128-55623218	gene:Solyc08g068400.4_1_CE_1	False	True	55623128-55623218	C1	55623772-55623858	C2_C1	55623218-55623772	54	False	True	False	0.039	0.083	0.029	0.635	0.187
gene:Solyc08g068400.4_1	gene:Solyc08g068400.4	Solyc08g068400.4	SL4.0ch08	-	gene:Solyc08g068400.4:t:55623128-55623218	gene:Solyc08g068400.4_1_CE_1	False	False	55623128-55623218	A	55623349-55623402	C2_A	55623218-55623349	54	False	True	False	0.961	0.917	-0.029	0.635	0.187
gene:Solyc09g098330.3_1	gene:Solyc09g098330.3	Solyc09g098330.3	SL4.0ch09	-	gene:Solyc09g098330.3:s:68232870-68232975	gene:Solyc09g098330.3_1_CE_1	True	False	68232870-68232975	C2	68230974-68231060	C1_C2	68231060-68232870	107	False	True	True	0.663	0.466	-0.158	0.914	0.008
gene:Solyc09g098330.3_1	gene:Solyc09g098330.3	Solyc09g098330.3	SL4.0ch09	-	gene:Solyc09g098330.3:s:68232870-68232975	gene:Solyc09g098330.3_1_CE_1	True	True	68232870-68232975	A	68232342-68232448	C1_A	68232448-68232870	107	False	True	True	0.029	0.286	0.258	1	0
gene:Solyc09g098330.3_1	gene:Solyc09g098330.3	Solyc09g098330.3	SL4.0ch09	-	gene:Solyc09g098330.3:t:68230974-68231060	gene:Solyc09g098330.3_1_CE_1	True	False	68230974-68231060	C1	68232870-68232975	C2_C1	68231060-68232870	107	False	True	True	0.661	0.466	-0.155	0.92	0.008
gene:Solyc09g098330.3_1	gene:Solyc09g098330.3	Solyc09g098330.3	SL4.0ch09	-	gene:Solyc09g098330.3:t:68230974-68231060	gene:Solyc09g098330.3_1_CE_1	True	True	68230974-68231060	A	68232342-68232448	C2_A	68231060-68232342	107	False	True	True	0.033	0.297	0.258	1	0
gene:Solyc11g019950.2_1	gene:Solyc11g019950.2	Solyc11g019950.2	SL4.0ch11	-	gene:Solyc11g019950.2:s:9916813-9916907	gene:Solyc11g019950.2_1_CE_1	False	True	9916813-9916907	C2	9914562-9914655	C1_C2	9914655-9916813	92	False	True	True	0.01	0.105	0.07	0.889	0.029
gene:Solyc11g019950.2_1	gene:Solyc11g019950.2	Solyc11g019950.2	SL4.0ch11	-	gene:Solyc11g019950.2:s:9916813-9916907	gene:Solyc11g019950.2_1_CE_1	False	False	9916813-9916907	A	9915469-9915560	C1_A	9915560-9916813	92	False	True	True	0.99	0.895	-0.07	0.889	0.029
gene:Solyc11g019950.2_1	gene:Solyc11g019950.2	Solyc11g019950.2	SL4.0ch11	-	gene:Solyc11g019950.2:t:9914562-9914655	gene:Solyc11g019950.2_1_CE_1	False	True	9914562-9914655	C1	9916813-9916907	C2_C1	9914655-9916813	92	False	True	True	0.009	0.107	0.081	0.931	0.016
gene:Solyc11g019950.2_1	gene:Solyc11g019950.2	Solyc11g019950.2	SL4.0ch11	-	gene:Solyc11g019950.2:t:9914562-9914655	gene:Solyc11g019950.2_1_CE_1	False	False	9914562-9914655	A	9915469-9915560	C2_A	9914655-9915469	92	False	True	True	0.991	0.893	-0.081	0.931	0.016
gene:Solyc05g055940.3_1	gene:Solyc05g055940.3	Solyc05g055940.3	SL4.0ch05	+	gene:Solyc05g055940.3:s:64759819-64759895	gene:Solyc05g055940.3_1_CE_1	False	True	64759819-64759895	C2	64760275-64760332	C1_C2	64759895-64760275	40	False	True	True	0.08	0.268	0.185	0.993	0.001
gene:Solyc05g055940.3_1	gene:Solyc05g055940.3	Solyc05g055940.3	SL4.0ch05	+	gene:Solyc05g055940.3:s:64759819-64759895	gene:Solyc05g055940.3_1_CE_1	False	False	64759819-64759895	A	64759972-64760011	C1_A	64759895-64759972	40	False	True	True	0.92	0.732	-0.185	0.993	0.001
gene:Solyc05g055940.3_1	gene:Solyc05g055940.3	Solyc05g055940.3	SL4.0ch05	+	gene:Solyc05g055940.3:t:64760275-64760332	gene:Solyc05g055940.3_1_CE_1	False	True	64760275-64760332	C1	64759819-64759895	C2_C1	64759895-64760275	40	False	True	True	0.066	0.233	0.166	0.997	0
gene:Solyc05g055940.3_1	gene:Solyc05g055940.3	Solyc05g055940.3	SL4.0ch05	+	gene:Solyc05g055940.3:t:64760275-64760332	gene:Solyc05g055940.3_1_CE_1	False	False	64760275-64760332	A	64759972-64760011	C2_A	64760011-64760275	40	False	True	True	0.934	0.767	-0.166	0.997	0
gene:Solyc08g068430.4_2	gene:Solyc08g068430.4	Solyc08g068430.4	SL4.0ch08	+	gene:Solyc08g068430.4:s:55677994-55678200	gene:Solyc08g068430.4_2_CE_2	True	True	55677994-55678200	C2	55683338-55683822	C1_C2	55678200-55683338	102	False	True	True	0.33	0.642	0.299	0.999	0
gene:Solyc08g068430.4_2	gene:Solyc08g068430.4	Solyc08g068430.4	SL4.0ch08	+	gene:Solyc08g068430.4:s:55677994-55678200	gene:Solyc08g068430.4_2_CE_2	True	True	55677994-55678200	A	55678752-55678853	C1_A	55678200-55678752	102	False	True	True	0.36	0.081	-0.27	0.999	0
gene:Solyc08g068430.4_2	gene:Solyc08g068430.4	Solyc08g068430.4	SL4.0ch08	+	gene:Solyc08g068430.4:t:55683333-55683822	gene:Solyc08g068430.4_2_CE_2	True	True	55683338-55683822	C1	55677994-55678200	C2_C1	55678200-55683338	102	False	True	True	0.419	0.683	0.252	0.991	0
gene:Solyc08g068430.4_2	gene:Solyc08g068430.4	Solyc08g068430.4	SL4.0ch08	+	gene:Solyc08g068430.4:t:55683333-55683822	gene:Solyc08g068430.4_2_CE_2	True	True	55683338-55683822	A	55678752-55678853	C2_A	55678853-55683338	102	False	True	True	0.151	0.012	-0.115	0.982	0.002
gene:Solyc08g068490.3_1	gene:Solyc08g068490.3	Solyc08g068490.3	SL4.0ch08	-	gene:Solyc08g068490.3:s:55732797-55732898	gene:Solyc08g068490.3_1_CE_1	False	True	55732797-55732898	C2	55730321-55730853	C1_C2	55730853-55732797	392	False	True	True	0.149	0.085	-0.041	0.7	0.091
gene:Solyc08g068490.3_1	gene:Solyc08g068490.3	Solyc08g068490.3	SL4.0ch08	-	gene:Solyc08g068490.3:s:55732797-55732898	gene:Solyc08g068490.3_1_CE_1	False	False	55732797-55732898	A	55731821-55732212	C1_A	55732212-55732797	392	False	True	True	0.851	0.915	0.041	0.7	0.091
gene:Solyc08g068490.3_1	gene:Solyc08g068490.3	Solyc08g068490.3	SL4.0ch08	-	gene:Solyc08g068490.3:t:55730321-55730853	gene:Solyc08g068490.3_1_CE_1	False	True	55730321-55730853	C1	55732797-55732898	C2_C1	55730853-55732797	392	False	True	True	0.125	0.085	-0.026	0.672	0.118
gene:Solyc08g068490.3_1	gene:Solyc08g068490.3	Solyc08g068490.3	SL4.0ch08	-	gene:Solyc08g068490.3:t:55730321-55730853	gene:Solyc08g068490.3_1_CE_1	False	False	55730321-55730853	A	55731821-55732212	C2_A	55730853-55731821	392	False	True	True	0.875	0.915	0.026	0.672	0.118
gene:Solyc05g056040.3_1	gene:Solyc05g056040.3	Solyc05g056040.3	SL4.0ch05	-	gene:Solyc05g056040.3:s:64810480-64810575	gene:Solyc05g056040.3_1_CE_2	True	True	64810480-64810575	C2	64808885-64809037	C1_C2	64809037-64810480	57	False	True	True	0.018	0.336	0.305	1	0
gene:Solyc05g056040.3_1	gene:Solyc05g056040.3	Solyc05g056040.3	SL4.0ch05	-	gene:Solyc05g056040.3:s:64810480-64810575	gene:Solyc05g056040.3_1_CE_2	True	False	64810480-64810575	A	64809118-64809174	C1_A	64809174-64810480	57	False	True	True	0.811	0.343	-0.466	1	0
gene:Solyc05g056040.3_1	gene:Solyc05g056040.3	Solyc05g056040.3	SL4.0ch05	-	gene:Solyc05g056040.3:t:64808885-64809037	gene:Solyc05g056040.3_1_CE_2	True	True	64808885-64809037	C1	64810480-64810575	C2_C1	64809037-64810480	57	False	True	True	0.023	0.395	0.361	1	0
gene:Solyc05g056040.3_1	gene:Solyc05g056040.3	Solyc05g056040.3	SL4.0ch05	-	gene:Solyc05g056040.3:t:64808885-64809037	gene:Solyc05g056040.3_1_CE_2	True	False	64808885-64809037	A	64809118-64809174	C2_A	64809037-64809118	57	False	True	True	0.977	0.605	-0.361	1	0
gene:Solyc12g095890.2_3	gene:Solyc12g095890.2	Solyc12g095890.2	SL4.0ch12	+	gene:Solyc12g095890.2:s:64519135-64519242	gene:Solyc12g095890.2_3_CE_1	False	False	64519135-64519242	C2	64520275-64520337	C1_C2	64519242-64520275	227	False	True	True	0.894	0.961	0.056	0.811	0.059
gene:Solyc12g095890.2_3	gene:Solyc12g095890.2	Solyc12g095890.2	SL4.0ch12	+	gene:Solyc12g095890.2:s:64519135-64519242	gene:Solyc12g095890.2_3_CE_1	False	True	64519135-64519242	A	64519808-64520034	C1_A	64519242-64519808	227	False	True	True	0.106	0.039	-0.056	0.811	0.059
gene:Solyc12g095890.2_3	gene:Solyc12g095890.2	Solyc12g095890.2	SL4.0ch12	+	gene:Solyc12g095890.2:t:64520275-64520337	gene:Solyc12g095890.2_3_CE_1	False	False	64520275-64520337	C1	64519135-64519242	C2_C1	64519242-64520275	227	False	True	False	0.94	0.982	0.024	0.579	0.244
gene:Solyc12g095890.2_3	gene:Solyc12g095890.2	Solyc12g095890.2	SL4.0ch12	+	gene:Solyc12g095890.2:t:64520275-64520337	gene:Solyc12g095890.2_3_CE_1	False	True	64520275-64520337	A	64519808-64520034	C2_A	64520034-64520275	227	False	True	False	0.06	0.018	-0.024	0.579	0.244
gene:Solyc11g019970.3_1	gene:Solyc11g019970.3	Solyc11g019970.3	SL4.0ch11	-	gene:Solyc11g019970.3:s:9977990-9978114	gene:Solyc11g019970.3_1_CE_3	True	True	9977990-9978114	C2	9976423-9976476	C1_C2	9976476-9977990	30	False	True	True	0.247	0.203	-0.021	0.662	0.122
gene:Solyc11g019970.3_1	gene:Solyc11g019970.3	Solyc11g019970.3	SL4.0ch11	-	gene:Solyc11g019970.3:s:9977990-9978114	gene:Solyc11g019970.3_1_CE_3	True	False	9977990-9978114	A	9976582-9976611	C1_A	9976611-9977990	30	False	True	True	0.625	0.729	0.063	0.747	0.056
gene:Solyc11g019970.3_1	gene:Solyc11g019970.3	Solyc11g019970.3	SL4.0ch11	-	gene:Solyc11g019970.3:t:9976423-9976476	gene:Solyc11g019970.3_1_CE_3	True	True	9976423-9976476	C1	9977990-9978114	C2_C1	9976476-9977990	30	False	True	True	0.47	0.612	0.061	0.75	0.044
gene:Solyc11g019970.3_1	gene:Solyc11g019970.3	Solyc11g019970.3	SL4.0ch11	-	gene:Solyc11g019970.3:t:9976423-9976476	gene:Solyc11g019970.3_1_CE_3	True	True	9976423-9976476	A	9976582-9976611	C2_A	9976476-9976582	30	False	True	True	0.518	0.377	-0.063	0.752	0.043
gene:Solyc01g095480.4_1	gene:Solyc01g095480.4	Solyc01g095480.4	SL4.0ch01	-	gene:Solyc01g095480.4:s:78985119-78985197	gene:Solyc01g095480.4_1_CE_1	False	True	78985119-78985197	C2	78984717-78984833	C1_C2	78984833-78985119	37	False	True	True	0.011	0.108	0.073	0.986	0.004
gene:Solyc01g095480.4_1	gene:Solyc01g095480.4	Solyc01g095480.4	SL4.0ch01	-	gene:Solyc01g095480.4:s:78985119-78985197	gene:Solyc01g095480.4_1_CE_1	False	False	78985119-78985197	A	78984997-78985033	C1_A	78985033-78985119	37	False	True	True	0.989	0.892	-0.073	0.986	0.004
gene:Solyc01g095480.4_1	gene:Solyc01g095480.4	Solyc01g095480.4	SL4.0ch01	-	gene:Solyc01g095480.4:t:78984717-78984833	gene:Solyc01g095480.4_1_CE_1	False	True	78984717-78984833	C1	78985119-78985197	C2_C1	78984833-78985119	37	False	True	True	0.012	0.117	0.084	0.993	0.001
gene:Solyc01g095480.4_1	gene:Solyc01g095480.4	Solyc01g095480.4	SL4.0ch01	-	gene:Solyc01g095480.4:t:78984717-78984833	gene:Solyc01g095480.4_1_CE_1	False	False	78984717-78984833	A	78984997-78985033	C2_A	78984833-78984997	37	False	True	True	0.988	0.883	-0.084	0.993	0.001
gene:Solyc12g095920.2_1	gene:Solyc12g095920.2	Solyc12g095920.2	SL4.0ch12	-	gene:Solyc12g095920.2:s:64542109-64542267	gene:Solyc12g095920.2_1_CE_1	True	False	64542109-64542267	C2	64539181-64539942	C1_C2	64539942-64542109	48	False	True	True	0.964	0.848	-0.113	0.965	0.005
gene:Solyc12g095920.2_1	gene:Solyc12g095920.2	Solyc12g095920.2	SL4.0ch12	-	gene:Solyc12g095920.2:s:64542109-64542267	gene:Solyc12g095920.2_1_CE_1	True	True	64542109-64542267	A	64540468-64540515	C1_A	64540515-64542109	48	False	True	True	0.007	0.071	0.041	0.775	0.082
gene:Solyc12g095920.2_1	gene:Solyc12g095920.2	Solyc12g095920.2	SL4.0ch12	-	gene:Solyc12g095920.2:t:64539181-64539942	gene:Solyc12g095920.2_1_CE_1	True	False	64539181-64539942	C1	64542109-64542267	C2_C1	64539942-64542109	48	False	True	True	0.969	0.853	-0.113	0.976	0.003
gene:Solyc12g095920.2_1	gene:Solyc12g095920.2	Solyc12g095920.2	SL4.0ch12	-	gene:Solyc12g095920.2:t:64539181-64539942	gene:Solyc12g095920.2_1_CE_1	True	True	64539181-64539942	A	64540468-64540515	C2_A	64539942-64540468	48	False	True	True	0.004	0.074	0.043	0.801	0.071
gene:Solyc07g016170.4_3	gene:Solyc07g016170.4	Solyc07g016170.4	SL4.0ch07	+	gene:Solyc07g016170.4:s:6469180-6469299	gene:Solyc07g016170.4_3_CE_1	True	False	6469180-6469299	C2	6470264-6470394	C1_C2	6469299-6470264	77	False	True	True	0.968	0.935	-0.023	0.592	0.229
gene:Solyc07g016170.4_3	gene:Solyc07g016170.4	Solyc07g016170.4	SL4.0ch07	+	gene:Solyc07g016170.4:s:6469180-6469299	gene:Solyc07g016170.4_3_CE_1	True	True	6469180-6469299	A	6469947-6470023	C1_A	6469299-6469947	77	False	True	True	0.002	0.011	0.001	0.229	0.759
gene:Solyc07g016170.4_3	gene:Solyc07g016170.4	Solyc07g016170.4	SL4.0ch07	+	gene:Solyc07g016170.4:t:6470264-6470394	gene:Solyc07g016170.4_3_CE_1	True	False	6470264-6470394	C1	6469180-6469299	C2_C1	6469299-6470264	77	False	True	True	0.965	0.876	-0.071	0.874	0.032
gene:Solyc07g016170.4_3	gene:Solyc07g016170.4	Solyc07g016170.4	SL4.0ch07	+	gene:Solyc07g016170.4:t:6470264-6470394	gene:Solyc07g016170.4_3_CE_1	True	True	6470264-6470394	A	6469947-6470023	C2_A	6470023-6470264	77	False	True	True	0.035	0.124	0.071	0.874	0.032
gene:Solyc09g098500.4_1	gene:Solyc09g098500.4	Solyc09g098500.4	SL4.0ch09	+	gene:Solyc09g098500.4:s:68368228-68368336	gene:Solyc09g098500.4_1_CE_1	False	True	68368228-68368336	C2	68368889-68368980	C1_C2	68368336-68368889	75	False	True	True	0.032	0.198	0.137	0.94	0.007
gene:Solyc09g098500.4_1	gene:Solyc09g098500.4	Solyc09g098500.4	SL4.0ch09	+	gene:Solyc09g098500.4:s:68368228-68368336	gene:Solyc09g098500.4_1_CE_1	False	False	68368228-68368336	A	68368684-68368758	C1_A	68368336-68368684	75	False	True	True	0.968	0.802	-0.137	0.94	0.007
gene:Solyc09g098500.4_1	gene:Solyc09g098500.4	Solyc09g098500.4	SL4.0ch09	+	gene:Solyc09g098500.4:t:68368889-68368980	gene:Solyc09g098500.4_1_CE_1	False	True	68368889-68368980	C1	68368228-68368336	C2_C1	68368336-68368889	75	False	True	True	0.036	0.222	0.142	0.93	0.008
gene:Solyc09g098500.4_1	gene:Solyc09g098500.4	Solyc09g098500.4	SL4.0ch09	+	gene:Solyc09g098500.4:t:68368889-68368980	gene:Solyc09g098500.4_1_CE_1	False	False	68368889-68368980	A	68368684-68368758	C2_A	68368758-68368889	75	False	True	True	0.964	0.778	-0.142	0.93	0.008
gene:Solyc03g025600.3_1	gene:Solyc03g025600.3	Solyc03g025600.3	SL4.0ch03	+	gene:Solyc03g025600.3:s:2977692-2977821	gene:Solyc03g025600.3_1_CE_2	True	True	2977692-2977821	C2	2980309-2980395	C1_C2	2977821-2980309	80	False	True	True	0.124	0.181	0.035	0.67	0.129
gene:Solyc03g025600.3_1	gene:Solyc03g025600.3	Solyc03g025600.3	SL4.0ch03	+	gene:Solyc03g025600.3:s:2977692-2977821	gene:Solyc03g025600.3_1_CE_2	True	False	2977692-2977821	A	2979010-2979089	C1_A	2977821-2979010	80	False	True	True	0.875	0.809	-0.05	0.726	0.086
gene:Solyc03g025600.3_1	gene:Solyc03g025600.3	Solyc03g025600.3	SL4.0ch03	+	gene:Solyc03g025600.3:t:2980309-2980395	gene:Solyc03g025600.3_1_CE_2	True	True	2980309-2980395	C1	2977692-2977821	C2_C1	2977821-2980309	80	False	True	True	0.129	0.209	0.06	0.762	0.065
gene:Solyc03g025600.3_1	gene:Solyc03g025600.3	Solyc03g025600.3	SL4.0ch03	+	gene:Solyc03g025600.3:t:2980309-2980395	gene:Solyc03g025600.3_1_CE_2	True	False	2980309-2980395	A	2979010-2979089	C2_A	2979089-2980309	80	False	True	False	0.809	0.745	-0.047	0.696	0.096
gene:Solyc03g025600.3_2	gene:Solyc03g025600.3	Solyc03g025600.3	SL4.0ch03	+	gene:Solyc03g025600.3:s:2980309-2980395	gene:Solyc03g025600.3_2_CE_1	False	True	2980309-2980395	C2	2981052-2981112	C1_C2	2980395-2981052	125	False	True	False	0.018	0.058	0.024	0.56	0.255
gene:Solyc03g025600.3_2	gene:Solyc03g025600.3	Solyc03g025600.3	SL4.0ch03	+	gene:Solyc03g025600.3:s:2980309-2980395	gene:Solyc03g025600.3_2_CE_1	False	False	2980309-2980395	A	2980845-2980969	C1_A	2980395-2980845	125	False	True	True	0.97	0.939	-0.024	0.577	0.239
gene:Solyc03g025600.3_2	gene:Solyc03g025600.3	Solyc03g025600.3	SL4.0ch03	+	gene:Solyc03g025600.3:t:2981052-2981112	gene:Solyc03g025600.3_2_CE_1	False	True	2981052-2981112	C1	2980309-2980395	C2_C1	2980395-2981052	125	False	True	True	0.023	0.072	0.033	0.637	0.168
gene:Solyc03g025600.3_2	gene:Solyc03g025600.3	Solyc03g025600.3	SL4.0ch03	+	gene:Solyc03g025600.3:t:2981052-2981112	gene:Solyc03g025600.3_2_CE_1	False	False	2981052-2981112	A	2980845-2980969	C2_A	2980969-2981052	125	False	True	True	0.977	0.928	-0.033	0.637	0.168
gene:Solyc04g057960.4_3	gene:Solyc04g057960.4	Solyc04g057960.4	SL4.0ch04	-	gene:Solyc04g057960.4:s:54400643-54400734	gene:Solyc04g057960.4_3_CE_1	False	True	54400643-54400734	C2	54399484-54399706	C1_C2	54399706-54400643	74	False	True	True	0.039	0.307	0.256	1	0
gene:Solyc04g057960.4_3	gene:Solyc04g057960.4	Solyc04g057960.4	SL4.0ch04	-	gene:Solyc04g057960.4:s:54400643-54400734	gene:Solyc04g057960.4_3_CE_1	False	False	54400643-54400734	A	54399844-54399917	C1_A	54399917-54400643	74	False	True	True	0.961	0.693	-0.256	1	0
gene:Solyc04g057960.4_3	gene:Solyc04g057960.4	Solyc04g057960.4	SL4.0ch04	-	gene:Solyc04g057960.4:t:54399484-54399706	gene:Solyc04g057960.4_3_CE_1	False	True	54399484-54399706	C1	54400643-54400734	C2_C1	54399706-54400643	74	False	True	True	0.053	0.428	0.359	0.999	0
gene:Solyc04g057960.4_3	gene:Solyc04g057960.4	Solyc04g057960.4	SL4.0ch04	-	gene:Solyc04g057960.4:t:54399484-54399706	gene:Solyc04g057960.4_3_CE_1	False	False	54399484-54399706	A	54399844-54399917	C2_A	54399706-54399844	74	False	True	True	0.947	0.572	-0.359	0.999	0
gene:Solyc09g098520.4_1	gene:Solyc09g098520.4	Solyc09g098520.4	SL4.0ch09	+	gene:Solyc09g098520.4:s:68389710-68389954	gene:Solyc09g098520.4_1_CE_1	True	True	68389710-68389954	C2	68390627-68390822	C1_C2	68389954-68390627	101	False	False	True	0.829	0.745	-0.058	0.759	0.066
gene:Solyc09g098520.4_1	gene:Solyc09g098520.4	Solyc09g098520.4	SL4.0ch09	+	gene:Solyc09g098520.4:s:68389710-68389954	gene:Solyc09g098520.4_1_CE_1	True	True	68389710-68389954	A	68390103-68390203	C1_A	68389954-68390103	101	False	False	False	0.001	0.002	0	0.22	0.78
gene:Solyc09g098520.4_1	gene:Solyc09g098520.4	Solyc09g098520.4	SL4.0ch09	+	gene:Solyc09g098520.4:t:68390627-68390822	gene:Solyc09g098520.4_1_CE_1	True	True	68390627-68390822	C1	68389710-68389954	C2_C1	68389954-68390627	101	False	False	True	0.662	0.756	0.072	0.802	0.046
gene:Solyc09g098520.4_1	gene:Solyc09g098520.4	Solyc09g098520.4	SL4.0ch09	+	gene:Solyc09g098520.4:t:68390627-68390822	gene:Solyc09g098520.4_1_CE_1	True	False	68390627-68390822	A	68390103-68390203	C2_A	68390203-68390627	101	False	False	True	0.338	0.244	-0.072	0.802	0.046
gene:Solyc09g098520.4_1	gene:Solyc09g098520.4	Solyc09g098520.4	SL4.0ch09	+	gene:Solyc09g098520.4:s:68389710-68389954	gene:Solyc09g098520.4_1_CE_2	True	True	68389710-68389954	C2	68390627-68390822	C1_C2	68389954-68390627	47	False	True	True	0.829	0.745	-0.058	0.759	0.066
gene:Solyc09g098520.4_1	gene:Solyc09g098520.4	Solyc09g098520.4	SL4.0ch09	+	gene:Solyc09g098520.4:s:68389710-68389954	gene:Solyc09g098520.4_1_CE_2	True	False	68389710-68389954	A	68390157-68390203	C1_A	68389954-68390157	47	False	True	True	0.136	0.217	0.058	0.761	0.067
gene:Solyc09g098520.4_1	gene:Solyc09g098520.4	Solyc09g098520.4	SL4.0ch09	+	gene:Solyc09g098520.4:t:68390627-68390822	gene:Solyc09g098520.4_1_CE_2	True	True	68390627-68390822	C1	68389710-68389954	C2_C1	68389954-68390627	47	False	True	True	0.662	0.756	0.072	0.802	0.046
gene:Solyc09g098520.4_1	gene:Solyc09g098520.4	Solyc09g098520.4	SL4.0ch09	+	gene:Solyc09g098520.4:t:68390627-68390822	gene:Solyc09g098520.4_1_CE_2	True	False	68390627-68390822	A	68390157-68390203	C2_A	68390203-68390627	47	False	True	True	0.338	0.244	-0.072	0.802	0.046
gene:Solyc09g098520.4_1	gene:Solyc09g098520.4	Solyc09g098520.4	SL4.0ch09	+	gene:Solyc09g098520.4:s:68389710-68389954	gene:Solyc09g098520.4_1_CE_3	True	True	68389710-68389954	C2	68390627-68390822	C1_C2	68389954-68390627	43	False	False	True	0.829	0.745	-0.058	0.759	0.066
gene:Solyc09g098520.4_1	gene:Solyc09g098520.4	Solyc09g098520.4	SL4.0ch09	+	gene:Solyc09g098520.4:s:68389710-68389954	gene:Solyc09g098520.4_1_CE_3	True	True	68389710-68389954	A	68390161-68390203	C1_A	68389954-68390161	43	False	False	False	0.032	0.031	0.002	0.34	0.549
gene:Solyc09g098520.4_1	gene:Solyc09g098520.4	Solyc09g098520.4	SL4.0ch09	+	gene:Solyc09g098520.4:t:68390627-68390822	gene:Solyc09g098520.4_1_CE_3	True	True	68390627-68390822	C1	68389710-68389954	C2_C1	68389954-68390627	43	False	False	True	0.662	0.756	0.072	0.802	0.046
gene:Solyc09g098520.4_1	gene:Solyc09g098520.4	Solyc09g098520.4	SL4.0ch09	+	gene:Solyc09g098520.4:t:68390627-68390822	gene:Solyc09g098520.4_1_CE_3	True	False	68390627-68390822	A	68390161-68390203	C2_A	68390203-68390627	43	False	False	True	0.338	0.244	-0.072	0.802	0.046
gene:Solyc09g098520.4_2	gene:Solyc09g098520.4	Solyc09g098520.4	SL4.0ch09	+	gene:Solyc09g098520.4:s:68396714-68396791	gene:Solyc09g098520.4_2_CE_2	True	True	68396714-68396791	C2	68399403-68399462	C1_C2	68396791-68399403	45	False	True	True	0.001	0.063	0.032	0.65	0.178
gene:Solyc09g098520.4_2	gene:Solyc09g098520.4	Solyc09g098520.4	SL4.0ch09	+	gene:Solyc09g098520.4:s:68396714-68396791	gene:Solyc09g098520.4_2_CE_2	True	False	68396714-68396791	A	68397717-68397761	C1_A	68396791-68397717	45	False	True	True	0.977	0.886	-0.076	0.938	0.015
gene:Solyc09g098520.4_2	gene:Solyc09g098520.4	Solyc09g098520.4	SL4.0ch09	+	gene:Solyc09g098520.4:t:68399403-68399462	gene:Solyc09g098520.4_2_CE_2	True	True	68399403-68399462	C1	68396714-68396791	C2_C1	68396791-68399403	45	False	True	True	0.001	0.098	0.06	0.848	0.046
gene:Solyc09g098520.4_2	gene:Solyc09g098520.4	Solyc09g098520.4	SL4.0ch09	+	gene:Solyc09g098520.4:t:68399403-68399462	gene:Solyc09g098520.4_2_CE_2	True	False	68399403-68399462	A	68397717-68397761	C2_A	68397761-68399403	45	False	True	True	0.998	0.846	-0.121	0.989	0.002
gene:Solyc08g068820.3_1	gene:Solyc08g068820.3	Solyc08g068820.3	SL4.0ch08	+	gene:Solyc08g068820.3:s:56019634-56019945	gene:Solyc08g068820.3_1_CE_1	True	True	56019634-56019945	C2	56022119-56023207	C1_C2	56019945-56022119	61	False	True	True	0.22	0.529	0.307	1	0
gene:Solyc08g068820.3_1	gene:Solyc08g068820.3	Solyc08g068820.3	SL4.0ch08	+	gene:Solyc08g068820.3:s:56019634-56019945	gene:Solyc08g068820.3_1_CE_1	True	False	56019634-56019945	A	56021400-56021460	C1_A	56019945-56021400	61	False	True	True	0.735	0.408	-0.325	1	0
gene:Solyc08g068820.3_1	gene:Solyc08g068820.3	Solyc08g068820.3	SL4.0ch08	+	gene:Solyc08g068820.3:t:56022119-56023207	gene:Solyc08g068820.3_1_CE_1	True	True	56022119-56023207	C1	56019634-56019945	C2_C1	56019945-56022119	61	False	True	True	0.233	0.512	0.272	1	0
gene:Solyc08g068820.3_1	gene:Solyc08g068820.3	Solyc08g068820.3	SL4.0ch08	+	gene:Solyc08g068820.3:t:56022119-56023207	gene:Solyc08g068820.3_1_CE_1	True	False	56022119-56023207	A	56021400-56021460	C2_A	56021460-56022119	61	False	True	True	0.76	0.434	-0.32	1	0
gene:Solyc09g098530.4_1	gene:Solyc09g098530.4	Solyc09g098530.4	SL4.0ch09	+	gene:Solyc09g098530.4:s:68405040-68405119	gene:Solyc09g098530.4_1_CE_4	True	False	68405040-68405115	C2	68405635-68405744	C1_C2	68405115-68405635	182	False	True	True	0.992	0.821	-0.161	1	0
gene:Solyc09g098530.4_1	gene:Solyc09g098530.4	Solyc09g098530.4	SL4.0ch09	+	gene:Solyc09g098530.4:s:68405040-68405119	gene:Solyc09g098530.4_1_CE_4	True	True	68405040-68405115	A	68405213-68405394	C1_A	68405115-68405213	182	False	True	True	0.004	0.138	0.112	1	0
gene:Solyc09g098530.4_1	gene:Solyc09g098530.4	Solyc09g098530.4	SL4.0ch09	+	gene:Solyc09g098530.4:t:68405635-68405744	gene:Solyc09g098530.4_1_CE_4	True	False	68405635-68405744	C1	68405040-68405115	C2_C1	68405115-68405635	182	False	True	True	0.98	0.942	-0.024	0.582	0.257
gene:Solyc09g098530.4_1	gene:Solyc09g098530.4	Solyc09g098530.4	SL4.0ch09	+	gene:Solyc09g098530.4:t:68405635-68405744	gene:Solyc09g098530.4_1_CE_4	True	True	68405635-68405744	A	68405213-68405394	C2_A	68405394-68405635	182	False	True	True	0.007	0.029	0.003	0.261	0.693
gene:Solyc12g096050.2_1	gene:Solyc12g096050.2	Solyc12g096050.2	SL4.0ch12	-	gene:Solyc12g096050.2:s:64653745-64653819	gene:Solyc12g096050.2_1_CE_1	False	True	64653745-64653819	C2	64651047-64651112	C1_C2	64651112-64653745	54	False	True	True	0.008	0.109	0.07	0.877	0.032
gene:Solyc12g096050.2_1	gene:Solyc12g096050.2	Solyc12g096050.2	SL4.0ch12	-	gene:Solyc12g096050.2:s:64653745-64653819	gene:Solyc12g096050.2_1_CE_1	False	False	64653745-64653819	A	64651816-64651869	C1_A	64651869-64653745	54	False	True	True	0.992	0.891	-0.07	0.877	0.032
gene:Solyc12g096050.2_1	gene:Solyc12g096050.2	Solyc12g096050.2	SL4.0ch12	-	gene:Solyc12g096050.2:t:64651047-64651112	gene:Solyc12g096050.2_1_CE_1	False	True	64651047-64651112	C1	64653745-64653819	C2_C1	64651112-64653745	54	False	True	True	0.007	0.102	0.068	0.873	0.035
gene:Solyc12g096050.2_1	gene:Solyc12g096050.2	Solyc12g096050.2	SL4.0ch12	-	gene:Solyc12g096050.2:t:64651047-64651112	gene:Solyc12g096050.2_1_CE_1	False	False	64651047-64651112	A	64651816-64651869	C2_A	64651112-64651816	54	False	True	True	0.993	0.898	-0.068	0.873	0.035
gene:Solyc12g096050.2_3	gene:Solyc12g096050.2	Solyc12g096050.2	SL4.0ch12	-	gene:Solyc12g096050.2:s:64650826-64650936	gene:Solyc12g096050.2_3_CE_1	False	True	64650826-64650936	C2	64649690-64649806	C1_C2	64649806-64650826	68	False	True	True	0.003	0.384	0.355	1	0
gene:Solyc12g096050.2_3	gene:Solyc12g096050.2	Solyc12g096050.2	SL4.0ch12	-	gene:Solyc12g096050.2:s:64650826-64650936	gene:Solyc12g096050.2_3_CE_1	False	False	64650826-64650936	A	64649889-64649956	C1_A	64649956-64650826	68	False	True	True	0.997	0.616	-0.355	1	0
gene:Solyc12g096050.2_3	gene:Solyc12g096050.2	Solyc12g096050.2	SL4.0ch12	-	gene:Solyc12g096050.2:t:64649690-64649806	gene:Solyc12g096050.2_3_CE_1	False	True	64649690-64649806	C1	64650826-64650936	C2_C1	64649806-64650826	68	False	True	True	0.003	0.423	0.404	1	0
gene:Solyc12g096050.2_3	gene:Solyc12g096050.2	Solyc12g096050.2	SL4.0ch12	-	gene:Solyc12g096050.2:t:64649690-64649806	gene:Solyc12g096050.2_3_CE_1	False	False	64649690-64649806	A	64649889-64649956	C2_A	64649806-64649889	68	False	True	True	0.997	0.577	-0.404	1	0
gene:Solyc09g098580.3_3	gene:Solyc09g098580.3	Solyc09g098580.3	SL4.0ch09	+	gene:Solyc09g098580.3:s:68441905-68442012	gene:Solyc09g098580.3_3_CE_1	True	True	68441905-68442012	C2	68444111-68444171	C1_C2	68442012-68444111	98	False	True	True	0.003	0.091	0.058	0.883	0.038
gene:Solyc09g098580.3_3	gene:Solyc09g098580.3	Solyc09g098580.3	SL4.0ch09	+	gene:Solyc09g098580.3:s:68441905-68442012	gene:Solyc09g098580.3_3_CE_1	True	False	68441905-68442012	A	68442205-68442302	C1_A	68442012-68442205	98	False	True	True	0.997	0.909	-0.058	0.883	0.038
gene:Solyc09g098580.3_3	gene:Solyc09g098580.3	Solyc09g098580.3	SL4.0ch09	+	gene:Solyc09g098580.3:t:68444111-68444171	gene:Solyc09g098580.3_3_CE_1	True	True	68444111-68444171	C1	68441905-68442012	C2_C1	68442012-68444111	98	False	True	True	0.002	0.077	0.042	0.787	0.076
gene:Solyc09g098580.3_3	gene:Solyc09g098580.3	Solyc09g098580.3	SL4.0ch09	+	gene:Solyc09g098580.3:t:68444111-68444171	gene:Solyc09g098580.3_3_CE_1	True	False	68444111-68444171	A	68442205-68442302	C2_A	68442302-68444111	98	False	True	True	0.855	0.746	-0.092	0.88	0.02
gene:Solyc03g025710.3_1	gene:Solyc03g025710.3	Solyc03g025710.3	SL4.0ch03	-	gene:Solyc03g025710.3:s:3104635-3105069	gene:Solyc03g025710.3_1_CE_1	False	True	3104635-3105069	C2	3103580-3103747	C1_C2	3103747-3104635	53	False	True	False	0.003	0.046	0.015	0.446	0.404
gene:Solyc03g025710.3_1	gene:Solyc03g025710.3	Solyc03g025710.3	SL4.0ch03	-	gene:Solyc03g025710.3:s:3104635-3105069	gene:Solyc03g025710.3_1_CE_1	False	False	3104635-3105069	A	3104125-3104177	C1_A	3104177-3104635	53	False	True	False	0.997	0.954	-0.015	0.446	0.404
gene:Solyc03g025710.3_1	gene:Solyc03g025710.3	Solyc03g025710.3	SL4.0ch03	-	gene:Solyc03g025710.3:t:3103580-3103747	gene:Solyc03g025710.3_1_CE_1	False	True	3103580-3103747	C1	3104635-3105069	C2_C1	3103747-3104635	53	False	True	True	0.005	0.059	0.028	0.632	0.214
gene:Solyc03g025710.3_1	gene:Solyc03g025710.3	Solyc03g025710.3	SL4.0ch03	-	gene:Solyc03g025710.3:t:3103580-3103747	gene:Solyc03g025710.3_1_CE_1	False	False	3103580-3103747	A	3104125-3104177	C2_A	3103747-3104125	53	False	True	True	0.995	0.941	-0.028	0.632	0.214
gene:Solyc01g095730.4_3	gene:Solyc01g095730.4	Solyc01g095730.4	SL4.0ch01	+	gene:Solyc01g095730.4:s:79189823-79190008	gene:Solyc01g095730.4_3_CE_1	True	False	79189823-79190008	C2	79192643-79195086	C1_C2	79190008-79192643	194	False	True	True	0.974	0.725	-0.229	0.995	0
gene:Solyc01g095730.4_3	gene:Solyc01g095730.4	Solyc01g095730.4	SL4.0ch01	+	gene:Solyc01g095730.4:s:79189823-79190008	gene:Solyc01g095730.4_3_CE_1	True	True	79189823-79190008	A	79191422-79191615	C1_A	79190008-79191422	194	False	True	True	0.007	0.11	0.065	0.832	0.039
gene:Solyc01g095730.4_3	gene:Solyc01g095730.4	Solyc01g095730.4	SL4.0ch01	+	gene:Solyc01g095730.4:t:79192643-79195086	gene:Solyc01g095730.4_3_CE_1	True	False	79192643-79195086	C1	79189823-79190008	C2_C1	79190008-79192643	194	False	True	True	0.921	0.52	-0.401	1	0
gene:Solyc01g095730.4_3	gene:Solyc01g095730.4	Solyc01g095730.4	SL4.0ch01	+	gene:Solyc01g095730.4:t:79192643-79195086	gene:Solyc01g095730.4_3_CE_1	True	True	79192643-79195086	A	79191422-79191615	C2_A	79191615-79192643	194	False	True	True	0.059	0.371	0.297	1	0
gene:Solyc05g056270.3_3	gene:Solyc05g056270.3	Solyc05g056270.3	SL4.0ch05	+	gene:Solyc05g056270.3:s:65004165-65004372	gene:Solyc05g056270.3_3_CE_1	True	False	65004165-65004372	C2	65005360-65005510	C1_C2	65004372-65005360	103	False	True	True	0.98	0.678	-0.3	1	0
gene:Solyc05g056270.3_3	gene:Solyc05g056270.3	Solyc05g056270.3	SL4.0ch05	+	gene:Solyc05g056270.3:s:65004165-65004372	gene:Solyc05g056270.3_3_CE_1	True	True	65004165-65004372	A	65004697-65004799	C1_A	65004372-65004697	103	False	True	True	0.001	0.166	0.146	1	0
gene:Solyc05g056270.3_3	gene:Solyc05g056270.3	Solyc05g056270.3	SL4.0ch05	+	gene:Solyc05g056270.3:t:65005360-65005510	gene:Solyc05g056270.3_3_CE_1	True	False	65005360-65005510	C1	65004165-65004372	C2_C1	65004372-65005360	103	False	True	True	0.98	0.715	-0.266	1	0
gene:Solyc05g056270.3_3	gene:Solyc05g056270.3	Solyc05g056270.3	SL4.0ch05	+	gene:Solyc05g056270.3:t:65005360-65005510	gene:Solyc05g056270.3_3_CE_1	True	True	65005360-65005510	A	65004697-65004799	C2_A	65004799-65005360	103	False	True	True	0.001	0.162	0.14	1	0
gene:Solyc02g077680.4_2	gene:Solyc02g077680.4	Solyc02g077680.4	SL4.0ch02	+	gene:Solyc02g077680.4:s:40556695-40556795	gene:Solyc02g077680.4_2_CE_1	False	True	40556695-40556795	C2	40557796-40557939	C1_C2	40556795-40557796	92	False	True	True	0.055	0.479	0.435	1	0
gene:Solyc02g077680.4_2	gene:Solyc02g077680.4	Solyc02g077680.4	SL4.0ch02	+	gene:Solyc02g077680.4:s:40556695-40556795	gene:Solyc02g077680.4_2_CE_1	False	False	40556695-40556795	A	40557244-40557335	C1_A	40556795-40557244	92	False	True	True	0.943	0.466	-0.484	1	0
gene:Solyc02g077680.4_2	gene:Solyc02g077680.4	Solyc02g077680.4	SL4.0ch02	+	gene:Solyc02g077680.4:t:40557796-40557939	gene:Solyc02g077680.4_2_CE_1	False	True	40557796-40557939	C1	40556695-40556795	C2_C1	40556795-40557796	92	False	True	True	0.042	0.381	0.343	1	0
gene:Solyc02g077680.4_2	gene:Solyc02g077680.4	Solyc02g077680.4	SL4.0ch02	+	gene:Solyc02g077680.4:t:40557796-40557939	gene:Solyc02g077680.4_2_CE_1	False	False	40557796-40557939	A	40557244-40557335	C2_A	40557335-40557796	92	False	True	True	0.956	0.578	-0.381	1	0
gene:Solyc02g077680.4_6	gene:Solyc02g077680.4	Solyc02g077680.4	SL4.0ch02	+	gene:Solyc02g077680.4:s:40564020-40564124	gene:Solyc02g077680.4_6_CE_1	True	True	40564020-40564124	C2	40565691-40565764	C1_C2	40564124-40565691	162	False	True	True	0.038	0.286	0.251	1	0
gene:Solyc02g077680.4_6	gene:Solyc02g077680.4	Solyc02g077680.4	SL4.0ch02	+	gene:Solyc02g077680.4:s:40564020-40564124	gene:Solyc02g077680.4_6_CE_1	True	False	40564020-40564124	A	40564940-40565101	C1_A	40564124-40564940	162	False	True	True	0.951	0.536	-0.426	1	0
gene:Solyc02g077680.4_6	gene:Solyc02g077680.4	Solyc02g077680.4	SL4.0ch02	+	gene:Solyc02g077680.4:t:40565691-40565764	gene:Solyc02g077680.4_6_CE_1	True	True	40565691-40565764	C1	40564020-40564124	C2_C1	40564124-40565691	162	False	True	True	0.03	0.212	0.188	1	0
gene:Solyc02g077680.4_6	gene:Solyc02g077680.4	Solyc02g077680.4	SL4.0ch02	+	gene:Solyc02g077680.4:t:40565691-40565764	gene:Solyc02g077680.4_6_CE_1	True	False	40565691-40565764	A	40564940-40565101	C2_A	40565101-40565691	162	False	True	True	0.97	0.788	-0.188	1	0
gene:Solyc07g017510.3_1	gene:Solyc07g017510.3	Solyc07g017510.3	SL4.0ch07	+	gene:Solyc07g017510.3:s:7510940-7511674	gene:Solyc07g017510.3_1_CE_1	True	True	7510940-7511674	C2	7515036-7515380	C1_C2	7511674-7515036	154	False	True	True	0.004	0.005	0	0.222	0.776
gene:Solyc07g017510.3_1	gene:Solyc07g017510.3	Solyc07g017510.3	SL4.0ch07	+	gene:Solyc07g017510.3:s:7510940-7511674	gene:Solyc07g017510.3_1_CE_1	True	False	7510940-7511674	A	7512208-7512361	C1_A	7511674-7512208	154	False	True	True	0.995	0.975	-0.004	0.274	0.661
gene:Solyc07g017510.3_1	gene:Solyc07g017510.3	Solyc07g017510.3	SL4.0ch07	+	gene:Solyc07g017510.3:t:7515036-7515380	gene:Solyc07g017510.3_1_CE_1	True	True	7515036-7515380	C1	7510940-7511674	C2_C1	7511674-7515036	154	False	True	True	0.004	0.003	0	0.22	0.779
gene:Solyc07g017510.3_1	gene:Solyc07g017510.3	Solyc07g017510.3	SL4.0ch07	+	gene:Solyc07g017510.3:t:7515036-7515380	gene:Solyc07g017510.3_1_CE_1	True	False	7515036-7515380	A	7512208-7512361	C2_A	7512361-7515036	154	False	True	True	0.968	0.94	-0.022	0.544	0.22
gene:Solyc05g056280.2_2	gene:Solyc05g056280.2	Solyc05g056280.2	SL4.0ch05	+	gene:Solyc05g056280.2:s:65015158-65015216	gene:Solyc05g056280.2_2_CE_1	True	False	65015158-65015216	C2	65015556-65015637	C1_C2	65015216-65015556	51	False	True	True	0.843	0.575	-0.253	0.999	0
gene:Solyc05g056280.2_2	gene:Solyc05g056280.2	Solyc05g056280.2	SL4.0ch05	+	gene:Solyc05g056280.2:s:65015158-65015216	gene:Solyc05g056280.2_2_CE_1	True	True	65015158-65015216	A	65015346-65015396	C1_A	65015216-65015346	51	False	True	True	0.103	0.318	0.211	0.999	0
gene:Solyc05g056280.2_2	gene:Solyc05g056280.2	Solyc05g056280.2	SL4.0ch05	+	gene:Solyc05g056280.2:t:65015556-65015637	gene:Solyc05g056280.2_2_CE_1	True	False	65015556-65015637	C1	65015158-65015216	C2_C1	65015216-65015556	51	False	True	True	0.893	0.61	-0.271	1	0
gene:Solyc05g056280.2_2	gene:Solyc05g056280.2	Solyc05g056280.2	SL4.0ch05	+	gene:Solyc05g056280.2:t:65015556-65015637	gene:Solyc05g056280.2_2_CE_1	True	True	65015556-65015637	A	65015346-65015396	C2_A	65015396-65015556	51	False	True	True	0.107	0.39	0.271	1	0
gene:Solyc07g017520.4_1	gene:Solyc07g017520.4	Solyc07g017520.4	SL4.0ch07	-	gene:Solyc07g017520.4:s:7569470-7569689	gene:Solyc07g017520.4_1_CE_1	False	True	7569470-7569689	C2	7568192-7568279	C1_C2	7568279-7569470	153	False	True	True	0.719	0.579	-0.091	0.801	0.034
gene:Solyc07g017520.4_1	gene:Solyc07g017520.4	Solyc07g017520.4	SL4.0ch07	-	gene:Solyc07g017520.4:s:7569470-7569689	gene:Solyc07g017520.4_1_CE_1	False	False	7569470-7569689	A	7568947-7569099	C1_A	7569099-7569470	153	False	True	True	0.281	0.421	0.091	0.801	0.034
gene:Solyc07g017520.4_1	gene:Solyc07g017520.4	Solyc07g017520.4	SL4.0ch07	-	gene:Solyc07g017520.4:t:7568192-7568279	gene:Solyc07g017520.4_1_CE_1	False	True	7568192-7568279	C1	7569470-7569689	C2_C1	7568279-7569470	153	False	True	True	0.665	0.685	0.009	0.674	0.109
gene:Solyc07g017520.4_1	gene:Solyc07g017520.4	Solyc07g017520.4	SL4.0ch07	-	gene:Solyc07g017520.4:t:7568192-7568279	gene:Solyc07g017520.4_1_CE_1	False	True	7568192-7568279	A	7568947-7569099	C2_A	7568279-7568947	153	False	True	True	0.332	0.308	-0.011	0.675	0.108
gene:Solyc02g077730.3_1	gene:Solyc02g077730.3	Solyc02g077730.3	SL4.0ch02	+	gene:Solyc02g077730.3:s:40596556-40596677	gene:Solyc02g077730.3_1_CE_1	True	True	40596556-40596677	C2	40597871-40597890	C1_C2	40596677-40597871	75	False	True	True	0.174	0.487	0.298	1	0
gene:Solyc02g077730.3_1	gene:Solyc02g077730.3	Solyc02g077730.3	SL4.0ch02	+	gene:Solyc02g077730.3:s:40596556-40596677	gene:Solyc02g077730.3_1_CE_1	True	True	40596556-40596677	A	40597201-40597275	C1_A	40596677-40597201	75	False	True	True	0.315	0.152	-0.144	0.946	0.006
gene:Solyc02g077730.3_1	gene:Solyc02g077730.3	Solyc02g077730.3	SL4.0ch02	+	gene:Solyc02g077730.3:t:40597871-40597890	gene:Solyc02g077730.3_1_CE_1	True	True	40597871-40597890	C1	40596556-40596677	C2_C1	40596677-40597871	75	False	True	False	0.675	0.788	0.079	0.762	0.042
gene:Solyc02g077730.3_1	gene:Solyc02g077730.3	Solyc02g077730.3	SL4.0ch02	+	gene:Solyc02g077730.3:t:40597871-40597890	gene:Solyc02g077730.3_1_CE_1	True	True	40597871-40597890	A	40597201-40597275	C2_A	40597275-40597871	75	False	True	True	0.11	0.005	-0.069	0.882	0.026
gene:Solyc04g063210.3_2	gene:Solyc04g063210.3	Solyc04g063210.3	SL4.0ch04	-	gene:Solyc04g063210.3:s:54695043-54695215	gene:Solyc04g063210.3_2_CE_2	True	False	54695043-54695215	C2	54694664-54694720	C1_C2	54694720-54695043	48	False	True	True	0.729	0.583	-0.144	1	0
gene:Solyc04g063210.3_2	gene:Solyc04g063210.3	Solyc04g063210.3	SL4.0ch04	-	gene:Solyc04g063210.3:s:54695043-54695215	gene:Solyc04g063210.3_2_CE_2	True	True	54695043-54695215	A	54694807-54694854	C1_A	54694854-54695043	48	False	True	True	0.017	0.181	0.158	1	0
gene:Solyc04g063210.3_2	gene:Solyc04g063210.3	Solyc04g063210.3	SL4.0ch04	-	gene:Solyc04g063210.3:t:54694664-54694720	gene:Solyc04g063210.3_2_CE_2	True	False	54694664-54694720	C1	54695043-54695215	C2_C1	54694720-54695043	48	False	True	True	0.719	0.591	-0.124	0.992	0.001
gene:Solyc04g063210.3_2	gene:Solyc04g063210.3	Solyc04g063210.3	SL4.0ch04	-	gene:Solyc04g063210.3:t:54694664-54694720	gene:Solyc04g063210.3_2_CE_2	True	True	54694664-54694720	A	54694807-54694854	C2_A	54694720-54694807	48	False	True	True	0.024	0.13	0.107	1	0
gene:Solyc10g005290.4_1	gene:Solyc10g005290.4	Solyc10g005290.4	SL4.0ch10	-	gene:Solyc10g005290.4:s:96474-97042	gene:Solyc10g005290.4_1_CE_1	False	True	96474-97042	C2	95236-95310	C1_C2	95310-96474	67	False	True	True	0.019	0.016	0	0.253	0.709
gene:Solyc10g005290.4_1	gene:Solyc10g005290.4	Solyc10g005290.4	SL4.0ch10	-	gene:Solyc10g005290.4:s:96474-97042	gene:Solyc10g005290.4_1_CE_1	False	False	96474-97042	A	95389-95455	C1_A	95455-96474	67	False	True	True	0.981	0.984	0	0.253	0.709
gene:Solyc10g005290.4_1	gene:Solyc10g005290.4	Solyc10g005290.4	SL4.0ch10	-	gene:Solyc10g005290.4:t:95236-95310	gene:Solyc10g005290.4_1_CE_1	False	True	95236-95310	C1	96474-97042	C2_C1	95310-96474	67	False	True	True	0.024	0.026	0.002	0.318	0.581
gene:Solyc10g005290.4_1	gene:Solyc10g005290.4	Solyc10g005290.4	SL4.0ch10	-	gene:Solyc10g005290.4:t:95236-95310	gene:Solyc10g005290.4_1_CE_1	False	False	95236-95310	A	95389-95455	C2_A	95310-95389	67	False	True	True	0.976	0.974	-0.002	0.318	0.581
gene:Solyc10g005310.3_1	gene:Solyc10g005310.3	Solyc10g005310.3	SL4.0ch10	-	gene:Solyc10g005310.3:s:104518-104588	gene:Solyc10g005310.3_1_CE_2	True	True	104518-104588	C2	102987-103229	C1_C2	103229-104518	92	False	True	True	0.001	0.073	0.046	0.828	0.071
gene:Solyc10g005310.3_1	gene:Solyc10g005310.3	Solyc10g005310.3	SL4.0ch10	-	gene:Solyc10g005310.3:s:104518-104588	gene:Solyc10g005310.3_1_CE_2	True	False	104518-104588	A	104338-104429	C1_A	104429-104518	92	False	True	True	0.993	0.925	-0.047	0.845	0.062
gene:Solyc10g005310.3_1	gene:Solyc10g005310.3	Solyc10g005310.3	SL4.0ch10	-	gene:Solyc10g005310.3:t:102987-103229	gene:Solyc10g005310.3_1_CE_2	True	True	102987-103229	C1	104518-104588	C2_C1	103229-104518	92	False	True	True	0.001	0.118	0.084	0.968	0.007
gene:Solyc10g005310.3_1	gene:Solyc10g005310.3	Solyc10g005310.3	SL4.0ch10	-	gene:Solyc10g005310.3:t:102987-103229	gene:Solyc10g005310.3_1_CE_2	True	True	102987-103229	A	104338-104429	C2_A	103229-104338	92	False	True	True	0.024	0.138	0.102	0.968	0.006
gene:Solyc01g006130.4_1	gene:Solyc01g006130.4	Solyc01g006130.4	SL4.0ch01	+	gene:Solyc01g006130.4:s:795025-795465	gene:Solyc01g006130.4_1_CE_1	False	True	795025-795142	C2	797021-797186	C1_C2	795142-797021	104	False	True	True	0.031	0.145	0.111	0.981	0.003
gene:Solyc01g006130.4_1	gene:Solyc01g006130.4	Solyc01g006130.4	SL4.0ch01	+	gene:Solyc01g006130.4:s:795025-795465	gene:Solyc01g006130.4_1_CE_1	False	False	795025-795142	A	796302-796405	C1_A	795142-796302	104	False	True	True	0.964	0.823	-0.139	0.996	0.001
gene:Solyc01g006130.4_1	gene:Solyc01g006130.4	Solyc01g006130.4	SL4.0ch01	+	gene:Solyc01g006130.4:t:797021-797186	gene:Solyc01g006130.4_1_CE_1	False	True	797021-797186	C1	795025-795142	C2_C1	795142-797021	104	False	True	True	0.025	0.121	0.085	0.978	0.005
gene:Solyc01g006130.4_1	gene:Solyc01g006130.4	Solyc01g006130.4	SL4.0ch01	+	gene:Solyc01g006130.4:t:797021-797186	gene:Solyc01g006130.4_1_CE_1	False	False	797021-797186	A	796302-796405	C2_A	796405-797021	104	False	True	True	0.975	0.879	-0.085	0.978	0.005
gene:Solyc01g103850.4_1	gene:Solyc01g103850.4	Solyc01g103850.4	SL4.0ch01	+	gene:Solyc01g103850.4:s:84658524-84658831	gene:Solyc01g103850.4_1_CE_1	False	False	84658524-84658831	C2	84661546-84661690	C1_C2	84658831-84661546	235	False	True	True	0.997	0.96	-0.011	0.38	0.477
gene:Solyc01g103850.4_1	gene:Solyc01g103850.4	Solyc01g103850.4	SL4.0ch01	+	gene:Solyc01g103850.4:s:84658524-84658831	gene:Solyc01g103850.4_1_CE_1	False	True	84658524-84658831	A	84660183-84660417	C1_A	84658831-84660183	235	False	True	True	0.003	0.04	0.011	0.38	0.477
gene:Solyc01g103850.4_1	gene:Solyc01g103850.4	Solyc01g103850.4	SL4.0ch01	+	gene:Solyc01g103850.4:t:84661546-84661690	gene:Solyc01g103850.4_1_CE_1	False	False	84661546-84661690	C1	84658524-84658831	C2_C1	84658831-84661546	235	False	True	True	0.997	0.885	-0.081	0.967	0.008
gene:Solyc01g103850.4_1	gene:Solyc01g103850.4	Solyc01g103850.4	SL4.0ch01	+	gene:Solyc01g103850.4:t:84661546-84661690	gene:Solyc01g103850.4_1_CE_1	False	True	84661546-84661690	A	84660183-84660417	C2_A	84660417-84661546	235	False	True	True	0.003	0.115	0.081	0.967	0.008
gene:Solyc06g051760.3_1	gene:Solyc06g051760.3	Solyc06g051760.3	SL4.0ch06	-	gene:Solyc06g051760.3:s:33143732-33144874	gene:Solyc06g051760.3_1_CE_1	True	True	33143732-33144874	C2	33138762-33139208	C1_C2	33139208-33143732	322	False	True	True	0.001	0.09	0.056	0.905	0.027
gene:Solyc06g051760.3_1	gene:Solyc06g051760.3	Solyc06g051760.3	SL4.0ch06	-	gene:Solyc06g051760.3:s:33143732-33144874	gene:Solyc06g051760.3_1_CE_1	True	False	33143732-33144874	A	33139624-33139945	C1_A	33139945-33143732	322	False	True	True	0.997	0.83	-0.144	1	0
gene:Solyc06g051760.3_1	gene:Solyc06g051760.3	Solyc06g051760.3	SL4.0ch06	-	gene:Solyc06g051760.3:t:33138762-33139208	gene:Solyc06g051760.3_1_CE_1	True	True	33138762-33139208	C1	33143732-33144874	C2_C1	33139208-33143732	322	False	True	False	0.001	0.055	0.024	0.582	0.262
gene:Solyc06g051760.3_1	gene:Solyc06g051760.3	Solyc06g051760.3	SL4.0ch06	-	gene:Solyc06g051760.3:t:33138762-33139208	gene:Solyc06g051760.3_1_CE_1	True	False	33138762-33139208	A	33139624-33139945	C2_A	33139208-33139624	322	False	True	True	0.999	0.891	-0.078	0.999	0
gene:Solyc03g116110.3_1	gene:Solyc03g116110.3	Solyc03g116110.3	SL4.0ch03	-	gene:Solyc03g116110.3:s:60047383-60047698	gene:Solyc03g116110.3_1_CE_1	True	False	60047383-60047698	C2	60045058-60045217	C1_C2	60045217-60047383	105	False	True	True	0.976	0.906	-0.066	0.975	0.006
gene:Solyc03g116110.3_1	gene:Solyc03g116110.3	Solyc03g116110.3	SL4.0ch03	-	gene:Solyc03g116110.3:s:60047383-60047698	gene:Solyc03g116110.3_1_CE_1	True	True	60047383-60047698	A	60045360-60045464	C1_A	60045464-60047383	105	False	True	False	0.003	0.071	0.04	0.806	0.076
gene:Solyc03g116110.3_1	gene:Solyc03g116110.3	Solyc03g116110.3	SL4.0ch03	-	gene:Solyc03g116110.3:t:60045058-60045217	gene:Solyc03g116110.3_1_CE_1	True	False	60045058-60045217	C1	60047383-60047698	C2_C1	60045217-60047383	105	False	True	True	0.953	0.869	-0.078	0.917	0.016
gene:Solyc03g116110.3_1	gene:Solyc03g116110.3	Solyc03g116110.3	SL4.0ch03	-	gene:Solyc03g116110.3:t:60045058-60045217	gene:Solyc03g116110.3_1_CE_1	True	True	60045058-60045217	A	60045360-60045464	C2_A	60045217-60045360	105	False	True	True	0.028	0.105	0.075	0.989	0.002
gene:Solyc06g051780.2_1	gene:Solyc06g051780.2	Solyc06g051780.2	SL4.0ch06	+	gene:Solyc06g051780.2:s:33210702-33210821	gene:Solyc06g051780.2_1_CE_1	True	False	33210702-33210821	C2	33213655-33213868	C1_C2	33210821-33213655	100	False	False	True	0.964	0.853	-0.097	0.885	0.018
gene:Solyc06g051780.2_1	gene:Solyc06g051780.2	Solyc06g051780.2	SL4.0ch06	+	gene:Solyc06g051780.2:s:33210702-33210821	gene:Solyc06g051780.2_1_CE_1	True	True	33210702-33210821	A	33213442-33213541	C1_A	33210821-33213442	100	False	False	True	0.009	0.089	0.055	0.812	0.051
gene:Solyc06g051780.2_1	gene:Solyc06g051780.2	Solyc06g051780.2	SL4.0ch06	+	gene:Solyc06g051780.2:t:33213655-33213868	gene:Solyc06g051780.2_1_CE_1	True	False	33213655-33213868	C1	33210702-33210821	C2_C1	33210821-33213655	100	False	False	False	0.872	0.822	-0.04	0.664	0.101
gene:Solyc06g051780.2_1	gene:Solyc06g051780.2	Solyc06g051780.2	SL4.0ch06	+	gene:Solyc06g051780.2:t:33213655-33213868	gene:Solyc06g051780.2_1_CE_1	True	True	33213655-33213868	A	33213442-33213541	C2_A	33213541-33213655	100	False	False	False	0.101	0.132	0.02	0.575	0.179
gene:Solyc09g005130.4_1	gene:Solyc09g005130.4	Solyc09g005130.4	SL4.0ch09	+	gene:Solyc09g005130.4:s:84437-84498	gene:Solyc09g005130.4_1_CE_1	False	False	84437-84498	C2	86585-86726	C1_C2	84498-86585	55	False	True	True	0.993	0.748	-0.226	1	0
gene:Solyc09g005130.4_1	gene:Solyc09g005130.4	Solyc09g005130.4	SL4.0ch09	+	gene:Solyc09g005130.4:s:84437-84498	gene:Solyc09g005130.4_1_CE_1	False	True	84437-84498	A	86008-86062	C1_A	84498-86008	55	False	True	True	0.007	0.252	0.226	1	0
gene:Solyc09g005130.4_1	gene:Solyc09g005130.4	Solyc09g005130.4	SL4.0ch09	+	gene:Solyc09g005130.4:t:86585-86726	gene:Solyc09g005130.4_1_CE_1	False	False	86585-86726	C1	84437-84498	C2_C1	84498-86585	55	False	True	True	0.993	0.774	-0.208	1	0
gene:Solyc09g005130.4_1	gene:Solyc09g005130.4	Solyc09g005130.4	SL4.0ch09	+	gene:Solyc09g005130.4:t:86585-86726	gene:Solyc09g005130.4_1_CE_1	False	True	86585-86726	A	86008-86062	C2_A	86062-86585	55	False	True	True	0.007	0.226	0.208	1	0
gene:Solyc09g005130.4_3	gene:Solyc09g005130.4	Solyc09g005130.4	SL4.0ch09	+	gene:Solyc09g005130.4:s:88170-88388	gene:Solyc09g005130.4_3_CE_1	True	True	88170-88388	C2	89785-90184	C1_C2	88388-89785	67	False	True	True	0.02	0.615	0.599	1	0
gene:Solyc09g005130.4_3	gene:Solyc09g005130.4	Solyc09g005130.4	SL4.0ch09	+	gene:Solyc09g005130.4:s:88170-88388	gene:Solyc09g005130.4_3_CE_1	True	False	88170-88388	A	88519-88585	C1_A	88388-88519	67	False	True	True	0.98	0.385	-0.599	1	0
gene:Solyc09g005130.4_3	gene:Solyc09g005130.4	Solyc09g005130.4	SL4.0ch09	+	gene:Solyc09g005130.4:t:89785-90184	gene:Solyc09g005130.4_3_CE_1	True	True	89785-90184	C1	88170-88388	C2_C1	88388-89785	67	False	True	True	0.022	0.547	0.529	1	0
gene:Solyc09g005130.4_3	gene:Solyc09g005130.4	Solyc09g005130.4	SL4.0ch09	+	gene:Solyc09g005130.4:t:89785-90184	gene:Solyc09g005130.4_3_CE_1	True	True	89785-90184	A	88519-88585	C2_A	88585-89785	67	False	True	True	0.936	0.227	-0.725	1	0
gene:Solyc01g103950.4_2	gene:Solyc01g103950.4	Solyc01g103950.4	SL4.0ch01	-	gene:Solyc01g103950.4:s:84737227-84737302	gene:Solyc01g103950.4_2_CE_1	True	True	84737227-84737302	C2	84736549-84736683	C1_C2	84736683-84737227	76	False	True	True	0.08	0.12	0.027	0.623	0.176
gene:Solyc01g103950.4_2	gene:Solyc01g103950.4	Solyc01g103950.4	SL4.0ch01	-	gene:Solyc01g103950.4:s:84737227-84737302	gene:Solyc01g103950.4_2_CE_1	True	False	84737227-84737302	A	84737077-84737152	C1_A	84737152-84737227	76	False	True	True	0.881	0.801	-0.064	0.799	0.053
gene:Solyc01g103950.4_2	gene:Solyc01g103950.4	Solyc01g103950.4	SL4.0ch01	-	gene:Solyc01g103950.4:t:84736549-84736683	gene:Solyc01g103950.4_2_CE_1	True	True	84736549-84736683	C1	84737227-84737302	C2_C1	84736683-84737227	76	False	True	True	0.081	0.108	0.021	0.585	0.209
gene:Solyc01g103950.4_2	gene:Solyc01g103950.4	Solyc01g103950.4	SL4.0ch01	-	gene:Solyc01g103950.4:t:84736549-84736683	gene:Solyc01g103950.4_2_CE_1	True	False	84736549-84736683	A	84737077-84737152	C2_A	84736683-84737077	76	False	True	True	0.918	0.841	-0.058	0.802	0.058
gene:Solyc01g103950.4_3	gene:Solyc01g103950.4	Solyc01g103950.4	SL4.0ch01	-	gene:Solyc01g103950.4:s:84736549-84736683	gene:Solyc01g103950.4_3_CE_1	True	False	84736549-84736683	C2	84735241-84735305	C1_C2	84735305-84736549	102	False	True	False	0.893	0.845	-0.032	0.626	0.139
gene:Solyc01g103950.4_3	gene:Solyc01g103950.4	Solyc01g103950.4	SL4.0ch01	-	gene:Solyc01g103950.4:s:84736549-84736683	gene:Solyc01g103950.4_3_CE_1	True	True	84736549-84736683	A	84736089-84736190	C1_A	84736190-84736549	102	False	True	True	0.013	0.08	0.045	0.779	0.074
gene:Solyc01g103950.4_3	gene:Solyc01g103950.4	Solyc01g103950.4	SL4.0ch01	-	gene:Solyc01g103950.4:t:84735241-84735305	gene:Solyc01g103950.4_3_CE_1	True	False	84735241-84735305	C1	84736549-84736683	C2_C1	84735305-84736549	102	False	True	True	0.882	0.777	-0.083	0.865	0.025
gene:Solyc01g103950.4_3	gene:Solyc01g103950.4	Solyc01g103950.4	SL4.0ch01	-	gene:Solyc01g103950.4:t:84735241-84735305	gene:Solyc01g103950.4_3_CE_1	True	True	84735241-84735305	A	84736089-84736190	C2_A	84735305-84736089	102	False	True	True	0.026	0.152	0.115	0.975	0.003
gene:Solyc04g082130.4_1	gene:Solyc04g082130.4	Solyc04g082130.4	SL4.0ch04	-	gene:Solyc04g082130.4:s:63887521-63887715	gene:Solyc04g082130.4_1_CE_1	False	True	63887521-63887715	C2	63885415-63885535	C1_C2	63885535-63887521	359	False	True	True	0.01	0.038	0.01	0.351	0.487
gene:Solyc04g082130.4_1	gene:Solyc04g082130.4	Solyc04g082130.4	SL4.0ch04	-	gene:Solyc04g082130.4:s:63887521-63887715	gene:Solyc04g082130.4_1_CE_1	False	False	63887521-63887715	A	63885757-63886115	C1_A	63886115-63887521	359	False	True	True	0.99	0.962	-0.01	0.351	0.487
gene:Solyc04g082130.4_1	gene:Solyc04g082130.4	Solyc04g082130.4	SL4.0ch04	-	gene:Solyc04g082130.4:t:63885415-63885535	gene:Solyc04g082130.4_1_CE_1	False	True	63885415-63885535	C1	63887521-63887715	C2_C1	63885535-63887521	359	False	True	True	0.014	0.049	0.014	0.389	0.403
gene:Solyc04g082130.4_1	gene:Solyc04g082130.4	Solyc04g082130.4	SL4.0ch04	-	gene:Solyc04g082130.4:t:63885415-63885535	gene:Solyc04g082130.4_1_CE_1	False	False	63885415-63885535	A	63885757-63886115	C2_A	63885535-63885757	359	False	True	True	0.986	0.951	-0.014	0.389	0.403
gene:Solyc04g082130.4_3	gene:Solyc04g082130.4	Solyc04g082130.4	SL4.0ch04	-	gene:Solyc04g082130.4:s:63881106-63881161	gene:Solyc04g082130.4_3_CE_1	False	False	63881106-63881161	C2	63879727-63879981	C1_C2	63879981-63881106	119	False	True	True	0.998	0.974	-0.006	0.301	0.6
gene:Solyc04g082130.4_3	gene:Solyc04g082130.4	Solyc04g082130.4	SL4.0ch04	-	gene:Solyc04g082130.4:s:63881106-63881161	gene:Solyc04g082130.4_3_CE_1	False	True	63881106-63881161	A	63880081-63880199	C1_A	63880199-63881106	119	False	True	True	0.002	0.026	0.006	0.301	0.6
gene:Solyc04g082130.4_3	gene:Solyc04g082130.4	Solyc04g082130.4	SL4.0ch04	-	gene:Solyc04g082130.4:t:63879727-63879981	gene:Solyc04g082130.4_3_CE_1	False	False	63879727-63879981	C1	63881106-63881161	C2_C1	63879981-63881106	119	False	True	True	0.998	0.92	-0.045	0.683	0.118
gene:Solyc04g082130.4_3	gene:Solyc04g082130.4	Solyc04g082130.4	SL4.0ch04	-	gene:Solyc04g082130.4:t:63879727-63879981	gene:Solyc04g082130.4_3_CE_1	False	True	63879727-63879981	A	63880081-63880199	C2_A	63879981-63880081	119	False	True	True	0.002	0.08	0.045	0.683	0.118
gene:Solyc06g051900.3_1	gene:Solyc06g051900.3	Solyc06g051900.3	SL4.0ch06	+	gene:Solyc06g051900.3:s:33355566-33355663	gene:Solyc06g051900.3_1_CE_2	True	True	33355566-33355663	C2	33356306-33356368	C1_C2	33355663-33356306	151	False	True	True	0.02	0.036	0.006	0.365	0.489
gene:Solyc06g051900.3_1	gene:Solyc06g051900.3	Solyc06g051900.3	SL4.0ch06	+	gene:Solyc06g051900.3:s:33355566-33355663	gene:Solyc06g051900.3_1_CE_2	True	False	33355566-33355663	A	33355904-33356054	C1_A	33355663-33355904	151	False	True	True	0.98	0.964	-0.006	0.365	0.489
gene:Solyc06g051900.3_1	gene:Solyc06g051900.3	Solyc06g051900.3	SL4.0ch06	+	gene:Solyc06g051900.3:t:33356306-33356368	gene:Solyc06g051900.3_1_CE_2	True	True	33356306-33356368	C1	33355566-33355663	C2_C1	33355663-33356306	151	False	True	True	0.012	0.023	0.004	0.3	0.606
gene:Solyc06g051900.3_1	gene:Solyc06g051900.3	Solyc06g051900.3	SL4.0ch06	+	gene:Solyc06g051900.3:t:33356306-33356368	gene:Solyc06g051900.3_1_CE_2	True	False	33356306-33356368	A	33355904-33356054	C2_A	33356054-33356306	151	False	True	True	0.985	0.902	-0.048	0.705	0.101
gene:Solyc01g103980.4_2	gene:Solyc01g103980.4	Solyc01g103980.4	SL4.0ch01	+	gene:Solyc01g103980.4:s:84765285-84765494	gene:Solyc01g103980.4_2_CE_1	True	True	84765285-84765481	C2	84766576-84766627	C1_C2	84765481-84766576	99	False	False	True	0.008	0.096	0.064	0.964	0.009
gene:Solyc01g103980.4_2	gene:Solyc01g103980.4	Solyc01g103980.4	SL4.0ch01	+	gene:Solyc01g103980.4:s:84765285-84765494	gene:Solyc01g103980.4_2_CE_1	True	False	84765285-84765481	A	84766198-84766296	C1_A	84765481-84766198	99	False	False	False	0.886	0.825	-0.046	0.716	0.088
gene:Solyc01g103980.4_2	gene:Solyc01g103980.4	Solyc01g103980.4	SL4.0ch01	+	gene:Solyc01g103980.4:t:84766559-84766896	gene:Solyc01g103980.4_2_CE_1	True	True	84766576-84766627	C1	84765285-84765481	C2_C1	84765481-84766576	99	False	False	True	0.008	0.079	0.05	0.91	0.036
gene:Solyc01g103980.4_2	gene:Solyc01g103980.4	Solyc01g103980.4	SL4.0ch01	+	gene:Solyc01g103980.4:t:84766559-84766896	gene:Solyc01g103980.4_2_CE_1	True	False	84766576-84766627	A	84766198-84766296	C2_A	84766296-84766576	99	False	False	True	0.878	0.772	-0.092	0.951	0.01
gene:Solyc04g082160.4_1	gene:Solyc04g082160.4	Solyc04g082160.4	SL4.0ch04	+	gene:Solyc04g082160.4:s:63904111-63904646	gene:Solyc04g082160.4_1_CE_2	True	True	63904111-63904252	C2	63908111-63908228	C1_C2	63904252-63908111	153	False	True	True	0.061	0.163	0.101	0.999	0
gene:Solyc04g082160.4_1	gene:Solyc04g082160.4	Solyc04g082160.4	SL4.0ch04	+	gene:Solyc04g082160.4:s:63904111-63904646	gene:Solyc04g082160.4_1_CE_2	True	True	63904111-63904252	A	63907638-63907790	C1_A	63904252-63907638	153	False	True	True	0.825	0.647	-0.181	1	0
gene:Solyc04g082160.4_1	gene:Solyc04g082160.4	Solyc04g082160.4	SL4.0ch04	+	gene:Solyc04g082160.4:t:63908111-63908228	gene:Solyc04g082160.4_1_CE_2	True	True	63908111-63908228	C1	63904111-63904252	C2_C1	63904252-63908111	153	False	True	True	0.052	0.127	0.064	0.996	0.001
gene:Solyc04g082160.4_1	gene:Solyc04g082160.4	Solyc04g082160.4	SL4.0ch04	+	gene:Solyc04g082160.4:t:63908111-63908228	gene:Solyc04g082160.4_1_CE_2	True	False	63908111-63908228	A	63907638-63907790	C2_A	63907790-63908111	153	False	True	True	0.895	0.77	-0.121	0.999	0
gene:Solyc01g006370.3_2	gene:Solyc01g006370.3	Solyc01g006370.3	SL4.0ch01	-	gene:Solyc01g006370.3:s:1009134-1009250	gene:Solyc01g006370.3_2_CE_2	True	True	1009134-1009250	C2	1007825-1007916	C1_C2	1007916-1009134	93	False	True	True	0.001	0.078	0.044	0.781	0.091
gene:Solyc01g006370.3_2	gene:Solyc01g006370.3	Solyc01g006370.3	SL4.0ch01	-	gene:Solyc01g006370.3:s:1009134-1009250	gene:Solyc01g006370.3_2_CE_2	True	False	1009134-1009250	A	1008899-1008991	C1_A	1008991-1009134	93	False	True	True	0.995	0.908	-0.054	0.867	0.047
gene:Solyc01g006370.3_2	gene:Solyc01g006370.3	Solyc01g006370.3	SL4.0ch01	-	gene:Solyc01g006370.3:t:1007825-1007916	gene:Solyc01g006370.3_2_CE_2	True	True	1007825-1007916	C1	1009134-1009250	C2_C1	1007916-1009134	93	False	True	True	0.001	0.083	0.052	0.837	0.059
gene:Solyc01g006370.3_2	gene:Solyc01g006370.3	Solyc01g006370.3	SL4.0ch01	-	gene:Solyc01g006370.3:t:1007825-1007916	gene:Solyc01g006370.3_2_CE_2	True	False	1007825-1007916	A	1008899-1008991	C2_A	1007916-1008899	93	False	True	True	0.999	0.917	-0.052	0.837	0.059
gene:Solyc06g051990.4_1	gene:Solyc06g051990.4	Solyc06g051990.4	SL4.0ch06	-	gene:Solyc06g051990.4:s:33440380-33440520	gene:Solyc06g051990.4_1_CE_1	False	True	33440380-33440520	C2	33438322-33438436	C1_C2	33438436-33440380	135	False	True	True	0.069	0.079	-0.001	0.586	0.183
gene:Solyc06g051990.4_1	gene:Solyc06g051990.4	Solyc06g051990.4	SL4.0ch06	-	gene:Solyc06g051990.4:s:33440380-33440520	gene:Solyc06g051990.4_1_CE_1	False	False	33440380-33440520	A	33438621-33438755	C1_A	33438755-33440380	135	False	True	True	0.931	0.921	0.001	0.586	0.183
gene:Solyc06g051990.4_1	gene:Solyc06g051990.4	Solyc06g051990.4	SL4.0ch06	-	gene:Solyc06g051990.4:t:33438322-33438436	gene:Solyc06g051990.4_1_CE_1	False	True	33438322-33438436	C1	33440380-33440520	C2_C1	33438436-33440380	135	False	True	True	0.06	0.059	-0.007	0.561	0.215
gene:Solyc06g051990.4_1	gene:Solyc06g051990.4	Solyc06g051990.4	SL4.0ch06	-	gene:Solyc06g051990.4:t:33438322-33438436	gene:Solyc06g051990.4_1_CE_1	False	False	33438322-33438436	A	33438621-33438755	C2_A	33438436-33438621	135	False	True	True	0.94	0.941	0.007	0.561	0.215
gene:Solyc01g006450.4_2	gene:Solyc01g006450.4	Solyc01g006450.4	SL4.0ch01	+	gene:Solyc01g006450.4:s:1068301-1068352	gene:Solyc01g006450.4_2_CE_1	False	True	1068301-1068352	C2	1068648-1068705	C1_C2	1068352-1068648	52	False	True	True	0.069	0.131	0.047	0.806	0.074
gene:Solyc01g006450.4_2	gene:Solyc01g006450.4	Solyc01g006450.4	SL4.0ch01	+	gene:Solyc01g006450.4:s:1068301-1068352	gene:Solyc01g006450.4_2_CE_1	False	False	1068301-1068352	A	1068459-1068510	C1_A	1068352-1068459	52	False	True	True	0.931	0.869	-0.047	0.806	0.074
gene:Solyc01g006450.4_2	gene:Solyc01g006450.4	Solyc01g006450.4	SL4.0ch01	+	gene:Solyc01g006450.4:t:1068648-1068705	gene:Solyc01g006450.4_2_CE_1	False	True	1068648-1068705	C1	1068301-1068352	C2_C1	1068352-1068648	52	False	True	True	0.06	0.114	0.039	0.699	0.129
gene:Solyc01g006450.4_2	gene:Solyc01g006450.4	Solyc01g006450.4	SL4.0ch01	+	gene:Solyc01g006450.4:t:1068648-1068705	gene:Solyc01g006450.4_2_CE_1	False	False	1068648-1068705	A	1068459-1068510	C2_A	1068510-1068648	52	False	True	True	0.94	0.886	-0.039	0.699	0.129
gene:Solyc03g116500.4_2	gene:Solyc03g116500.4	Solyc03g116500.4	SL4.0ch03	+	gene:Solyc03g116500.4:s:60358172-60358342	gene:Solyc03g116500.4_2_CE_1	False	True	60358172-60358342	C2	60358576-60358783	C1_C2	60358342-60358576	21	False	True	True	0.028	0.098	0.055	0.846	0.051
gene:Solyc03g116500.4_2	gene:Solyc03g116500.4	Solyc03g116500.4	SL4.0ch03	+	gene:Solyc03g116500.4:s:60358172-60358342	gene:Solyc03g116500.4_2_CE_1	False	False	60358172-60358342	A	60358426-60358446	C1_A	60358342-60358426	21	False	True	True	0.93	0.857	-0.051	0.768	0.078
gene:Solyc03g116500.4_2	gene:Solyc03g116500.4	Solyc03g116500.4	SL4.0ch03	+	gene:Solyc03g116500.4:t:60358516-60358783	gene:Solyc03g116500.4_2_CE_1	False	True	60358576-60358783	C1	60358172-60358342	C2_C1	60358342-60358576	21	False	True	False	0.027	0.085	0.046	0.803	0.077
gene:Solyc03g116500.4_2	gene:Solyc03g116500.4	Solyc03g116500.4	SL4.0ch03	+	gene:Solyc03g116500.4:t:60358516-60358783	gene:Solyc03g116500.4_2_CE_1	False	False	60358576-60358783	A	60358426-60358446	C2_A	60358446-60358576	21	False	True	True	0.931	0.879	-0.039	0.696	0.122
gene:Solyc02g085240.4_1	gene:Solyc02g085240.4	Solyc02g085240.4	SL4.0ch02	+	gene:Solyc02g085240.4:s:46221172-46221214	gene:Solyc02g085240.4_1_CE_1	False	True	46221172-46221214	C2	46221953-46222049	C1_C2	46221214-46221953	65	False	True	True	0.017	0.346	0.29	0.981	0.001
gene:Solyc02g085240.4_1	gene:Solyc02g085240.4	Solyc02g085240.4	SL4.0ch02	+	gene:Solyc02g085240.4:s:46221172-46221214	gene:Solyc02g085240.4_1_CE_1	False	False	46221172-46221214	A	46221296-46221360	C1_A	46221214-46221296	65	False	True	True	0.983	0.654	-0.29	0.981	0.001
gene:Solyc02g085240.4_1	gene:Solyc02g085240.4	Solyc02g085240.4	SL4.0ch02	+	gene:Solyc02g085240.4:t:46221953-46222049	gene:Solyc02g085240.4_1_CE_1	False	True	46221953-46222049	C1	46221172-46221214	C2_C1	46221214-46221953	65	False	True	True	0.021	0.27	0.194	0.944	0.004
gene:Solyc02g085240.4_1	gene:Solyc02g085240.4	Solyc02g085240.4	SL4.0ch02	+	gene:Solyc02g085240.4:t:46221953-46222049	gene:Solyc02g085240.4_1_CE_1	False	False	46221953-46222049	A	46221296-46221360	C2_A	46221360-46221953	65	False	True	True	0.979	0.73	-0.194	0.944	0.004
gene:Solyc11g066540.2_2	gene:Solyc11g066540.2	Solyc11g066540.2	SL4.0ch11	-	gene:Solyc11g066540.2:s:50323128-50323303	gene:Solyc11g066540.2_2_CE_1	True	False	50323128-50323303	C2	50319934-50320056	C1_C2	50320056-50323128	216	False	True	True	0.998	0.869	-0.09	0.924	0.015
gene:Solyc11g066540.2_2	gene:Solyc11g066540.2	Solyc11g066540.2	SL4.0ch11	-	gene:Solyc11g066540.2:s:50323128-50323303	gene:Solyc11g066540.2_2_CE_1	True	True	50323128-50323303	A	50321837-50322052	C1_A	50322052-50323128	216	False	True	True	0.002	0.131	0.09	0.924	0.015
gene:Solyc11g066540.2_2	gene:Solyc11g066540.2	Solyc11g066540.2	SL4.0ch11	-	gene:Solyc11g066540.2:t:50319934-50320056	gene:Solyc11g066540.2_2_CE_1	True	False	50319934-50320056	C1	50323128-50323303	C2_C1	50320056-50323128	216	False	True	True	0.99	0.845	-0.117	0.969	0.005
gene:Solyc11g066540.2_2	gene:Solyc11g066540.2	Solyc11g066540.2	SL4.0ch11	-	gene:Solyc11g066540.2:t:50319934-50320056	gene:Solyc11g066540.2_2_CE_1	True	True	50319934-50320056	A	50321837-50322052	C2_A	50320056-50321837	216	False	True	True	0.002	0.047	0.016	0.438	0.38
gene:Solyc06g053160.3_1	gene:Solyc06g053160.3	Solyc06g053160.3	SL4.0ch06	-	gene:Solyc06g053160.3:s:33681597-33681943	gene:Solyc06g053160.3_1_CE_2	True	False	33681597-33681943	C2	33679901-33680201	C1_C2	33680201-33681597	126	False	True	True	0.965	0.813	-0.148	0.996	0
gene:Solyc06g053160.3_1	gene:Solyc06g053160.3	Solyc06g053160.3	SL4.0ch06	-	gene:Solyc06g053160.3:s:33681597-33681943	gene:Solyc06g053160.3_1_CE_2	True	True	33681597-33681943	A	33681089-33681214	C1_A	33681214-33681597	126	False	True	True	0.026	0.153	0.122	0.989	0.002
gene:Solyc06g053160.3_1	gene:Solyc06g053160.3	Solyc06g053160.3	SL4.0ch06	-	gene:Solyc06g053160.3:t:33679901-33680204	gene:Solyc06g053160.3_1_CE_2	True	False	33679901-33680201	C1	33681597-33681943	C2_C1	33680201-33681597	126	False	True	True	0.928	0.67	-0.252	1	0
gene:Solyc06g053160.3_1	gene:Solyc06g053160.3	Solyc06g053160.3	SL4.0ch06	-	gene:Solyc06g053160.3:t:33679901-33680204	gene:Solyc06g053160.3_1_CE_2	True	True	33679901-33680201	A	33681089-33681214	C2_A	33680201-33681089	126	False	True	True	0.014	0.27	0.241	1	0
gene:Solyc07g049720.4_2	gene:Solyc07g049720.4	Solyc07g049720.4	SL4.0ch07	-	gene:Solyc07g049720.4:s:59981038-59981127	gene:Solyc07g049720.4_2_CE_1	True	True	59981038-59981127	C2	59980494-59980662	C1_C2	59980662-59981038	104	False	True	True	0.004	0.124	0.102	1	0
gene:Solyc07g049720.4_2	gene:Solyc07g049720.4	Solyc07g049720.4	SL4.0ch07	-	gene:Solyc07g049720.4:s:59981038-59981127	gene:Solyc07g049720.4_2_CE_1	True	False	59981038-59981127	A	59980742-59980845	C1_A	59980845-59981038	104	False	True	True	0.983	0.802	-0.179	1	0
gene:Solyc07g049720.4_2	gene:Solyc07g049720.4	Solyc07g049720.4	SL4.0ch07	-	gene:Solyc07g049720.4:t:59980494-59980662	gene:Solyc07g049720.4_2_CE_1	True	True	59980494-59980662	C1	59981038-59981127	C2_C1	59980662-59981038	104	False	True	True	0.005	0.16	0.138	1	0
gene:Solyc07g049720.4_2	gene:Solyc07g049720.4	Solyc07g049720.4	SL4.0ch07	-	gene:Solyc07g049720.4:t:59980494-59980662	gene:Solyc07g049720.4_2_CE_1	True	False	59980494-59980662	A	59980742-59980845	C2_A	59980662-59980742	104	False	True	True	0.995	0.84	-0.138	1	0
gene:Solyc02g085290.3_1	gene:Solyc02g085290.3	Solyc02g085290.3	SL4.0ch02	-	gene:Solyc02g085290.3:s:46248996-46249123	gene:Solyc02g085290.3_1_CE_1	False	True	46248996-46249123	C2	46248421-46248495	C1_C2	46248495-46248996	72	False	True	True	0.211	0.146	-0.054	0.758	0.073
gene:Solyc02g085290.3_1	gene:Solyc02g085290.3	Solyc02g085290.3	SL4.0ch02	-	gene:Solyc02g085290.3:s:46248996-46249123	gene:Solyc02g085290.3_1_CE_1	False	False	46248996-46249123	A	46248789-46248860	C1_A	46248860-46248996	72	False	True	True	0.789	0.854	0.054	0.758	0.073
gene:Solyc02g085290.3_1	gene:Solyc02g085290.3	Solyc02g085290.3	SL4.0ch02	-	gene:Solyc02g085290.3:t:46248421-46248495	gene:Solyc02g085290.3_1_CE_1	False	True	46248421-46248495	C1	46248996-46249123	C2_C1	46248495-46248996	72	False	True	True	0.183	0.122	-0.037	0.681	0.13
gene:Solyc02g085290.3_1	gene:Solyc02g085290.3	Solyc02g085290.3	SL4.0ch02	-	gene:Solyc02g085290.3:t:46248421-46248495	gene:Solyc02g085290.3_1_CE_1	False	False	46248421-46248495	A	46248789-46248860	C2_A	46248495-46248789	72	False	True	True	0.817	0.878	0.037	0.681	0.13
gene:Solyc04g082340.3_1	gene:Solyc04g082340.3	Solyc04g082340.3	SL4.0ch04	-	gene:Solyc04g082340.3:s:64021741-64022094	gene:Solyc04g082340.3_1_CE_1	True	False	64021741-64022094	C2	64021090-64021147	C1_C2	64021147-64021741	90	False	True	True	0.982	0.821	-0.138	0.993	0.001
gene:Solyc04g082340.3_1	gene:Solyc04g082340.3	Solyc04g082340.3	SL4.0ch04	-	gene:Solyc04g082340.3:s:64021741-64022094	gene:Solyc04g082340.3_1_CE_1	True	True	64021741-64022094	A	64021561-64021650	C1_A	64021650-64021741	90	False	True	True	0.002	0.123	0.084	0.97	0.007
gene:Solyc04g082340.3_1	gene:Solyc04g082340.3	Solyc04g082340.3	SL4.0ch04	-	gene:Solyc04g082340.3:t:64021090-64021223	gene:Solyc04g082340.3_1_CE_1	True	False	64021090-64021147	C1	64021741-64022094	C2_C1	64021147-64021741	90	False	True	True	0.982	0.769	-0.201	0.999	0
gene:Solyc04g082340.3_1	gene:Solyc04g082340.3	Solyc04g082340.3	SL4.0ch04	-	gene:Solyc04g082340.3:t:64021090-64021223	gene:Solyc04g082340.3_1_CE_1	True	True	64021090-64021147	A	64021561-64021650	C2_A	64021147-64021561	90	False	True	True	0.002	0.185	0.154	0.999	0
gene:Solyc01g104140.3_1	gene:Solyc01g104140.3	Solyc01g104140.3	SL4.0ch01	+	gene:Solyc01g104140.3:s:84918134-84918420	gene:Solyc01g104140.3_1_CE_1	False	True	84918134-84918420	C2	84919349-84920416	C1_C2	84918420-84919349	89	False	True	True	0.236	0.242	0.004	0.67	0.113
gene:Solyc01g104140.3_1	gene:Solyc01g104140.3	Solyc01g104140.3	SL4.0ch01	+	gene:Solyc01g104140.3:s:84918134-84918420	gene:Solyc01g104140.3_1_CE_1	False	True	84918134-84918420	A	84919149-84919237	C1_A	84918420-84919149	89	False	True	True	0.76	0.749	-0.007	0.671	0.112
gene:Solyc01g104140.3_1	gene:Solyc01g104140.3	Solyc01g104140.3	SL4.0ch01	+	gene:Solyc01g104140.3:t:84919349-84920416	gene:Solyc01g104140.3_1_CE_1	False	True	84919349-84920416	C1	84918134-84918420	C2_C1	84918420-84919349	89	False	True	True	0.152	0.173	0.004	0.613	0.18
gene:Solyc01g104140.3_1	gene:Solyc01g104140.3	Solyc01g104140.3	SL4.0ch01	+	gene:Solyc01g104140.3:t:84919349-84920416	gene:Solyc01g104140.3_1_CE_1	False	False	84919349-84920416	A	84919149-84919237	C2_A	84919237-84919349	89	False	True	True	0.848	0.827	-0.004	0.613	0.18
gene:Solyc09g005580.4_1	gene:Solyc09g005580.4	Solyc09g005580.4	SL4.0ch09	+	gene:Solyc09g005580.4:s:405156-405347	gene:Solyc09g005580.4_1_CE_1	True	True	405156-405347	C2	406400-406508	C1_C2	405347-406400	74	False	True	True	0.012	0.082	0.051	0.975	0.008
gene:Solyc09g005580.4_1	gene:Solyc09g005580.4	Solyc09g005580.4	SL4.0ch09	+	gene:Solyc09g005580.4:s:405156-405347	gene:Solyc09g005580.4_1_CE_1	True	False	405156-405347	A	405445-405518	C1_A	405347-405445	74	False	True	True	0.925	0.865	-0.052	0.939	0.02
gene:Solyc09g005580.4_1	gene:Solyc09g005580.4	Solyc09g005580.4	SL4.0ch09	+	gene:Solyc09g005580.4:t:406400-406508	gene:Solyc09g005580.4_1_CE_1	True	True	406400-406508	C1	405156-405347	C2_C1	405347-406400	74	False	True	True	0.011	0.076	0.05	0.963	0.013
gene:Solyc09g005580.4_1	gene:Solyc09g005580.4	Solyc09g005580.4	SL4.0ch09	+	gene:Solyc09g005580.4:t:406400-406508	gene:Solyc09g005580.4_1_CE_1	True	False	406400-406508	A	405445-405518	C2_A	405518-406400	74	False	True	True	0.971	0.915	-0.054	0.987	0.004
gene:Solyc04g082400.3_1	gene:Solyc04g082400.3	Solyc04g082400.3	SL4.0ch04	-	gene:Solyc04g082400.3:s:64047107-64047255	gene:Solyc04g082400.3_1_CE_1	True	True	64047107-64047255	C2	64045214-64045430	C1_C2	64045430-64047107	120	False	True	True	0.128	0.138	0.003	0.563	0.241
gene:Solyc04g082400.3_1	gene:Solyc04g082400.3	Solyc04g082400.3	SL4.0ch04	-	gene:Solyc04g082400.3:s:64047107-64047255	gene:Solyc04g082400.3_1_CE_1	True	False	64047107-64047255	A	64045751-64045870	C1_A	64045870-64047107	120	False	True	True	0.872	0.862	-0.003	0.563	0.241
gene:Solyc04g082400.3_1	gene:Solyc04g082400.3	Solyc04g082400.3	SL4.0ch04	-	gene:Solyc04g082400.3:t:64045214-64045430	gene:Solyc04g082400.3_1_CE_1	True	True	64045214-64045430	C1	64047107-64047255	C2_C1	64045430-64047107	120	False	True	True	0.124	0.12	0	0.556	0.25
gene:Solyc04g082400.3_1	gene:Solyc04g082400.3	Solyc04g082400.3	SL4.0ch04	-	gene:Solyc04g082400.3:t:64045214-64045430	gene:Solyc04g082400.3_1_CE_1	True	False	64045214-64045430	A	64045751-64045870	C2_A	64045430-64045751	120	False	True	True	0.876	0.88	0	0.556	0.25
gene:Solyc11g066650.3_1	gene:Solyc11g066650.3	Solyc11g066650.3	SL4.0ch11	+	gene:Solyc11g066650.3:s:50447671-50448072	gene:Solyc11g066650.3_1_CE_1	False	True	50447671-50448035	C2	50456013-50456060	C1_C2	50448035-50456013	981	False	True	True	0.086	0.169	0.065	0.856	0.033
gene:Solyc11g066650.3_1	gene:Solyc11g066650.3	Solyc11g066650.3	SL4.0ch11	+	gene:Solyc11g066650.3:s:50447671-50448072	gene:Solyc11g066650.3_1_CE_1	False	False	50447671-50448035	A	50452976-50453956	C1_A	50448035-50452976	981	False	True	True	0.91	0.791	-0.103	0.955	0.007
gene:Solyc11g066650.3_1	gene:Solyc11g066650.3	Solyc11g066650.3	SL4.0ch11	+	gene:Solyc11g066650.3:t:50456013-50456060	gene:Solyc11g066650.3_1_CE_1	False	True	50456013-50456060	C1	50447671-50448035	C2_C1	50448035-50456013	981	False	True	True	0.125	0.291	0.164	0.988	0.001
gene:Solyc11g066650.3_1	gene:Solyc11g066650.3	Solyc11g066650.3	SL4.0ch11	+	gene:Solyc11g066650.3:t:50456013-50456060	gene:Solyc11g066650.3_1_CE_1	False	False	50456013-50456060	A	50452976-50453956	C2_A	50453956-50456013	981	False	True	True	0.872	0.681	-0.191	0.997	0
gene:Solyc01g104160.4_2	gene:Solyc01g104160.4	Solyc01g104160.4	SL4.0ch01	-	gene:Solyc01g104160.4:s:84939383-84939595	gene:Solyc01g104160.4_2_CE_1	True	False	84939383-84939595	C2	84937257-84937476	C1_C2	84937476-84939383	122	False	True	True	0.754	0.614	-0.127	0.969	0.004
gene:Solyc01g104160.4_2	gene:Solyc01g104160.4	Solyc01g104160.4	SL4.0ch01	-	gene:Solyc01g104160.4:s:84939383-84939595	gene:Solyc01g104160.4_2_CE_1	True	True	84939383-84939595	A	84937690-84937811	C1_A	84937811-84939383	122	False	True	True	0.001	0.166	0.144	1	0
gene:Solyc01g104160.4_2	gene:Solyc01g104160.4	Solyc01g104160.4	SL4.0ch01	-	gene:Solyc01g104160.4:t:84937257-84937476	gene:Solyc01g104160.4_2_CE_1	True	False	84937257-84937476	C1	84939383-84939595	C2_C1	84937476-84939383	122	False	True	True	0.748	0.623	-0.111	0.948	0.007
gene:Solyc01g104160.4_2	gene:Solyc01g104160.4	Solyc01g104160.4	SL4.0ch01	-	gene:Solyc01g104160.4:t:84937257-84937476	gene:Solyc01g104160.4_2_CE_1	True	True	84937257-84937476	A	84937690-84937811	C2_A	84937476-84937690	122	False	True	True	0.005	0.206	0.181	1	0
gene:Solyc03g116780.3_1	gene:Solyc03g116780.3	Solyc03g116780.3	SL4.0ch03	+	gene:Solyc03g116780.3:s:60513551-60513771	gene:Solyc03g116780.3_1_CE_1	True	False	60513551-60513771	C2	60514066-60514239	C1_C2	60513771-60514066	45	False	True	True	0.95	0.697	-0.257	1	0
gene:Solyc03g116780.3_1	gene:Solyc03g116780.3	Solyc03g116780.3	SL4.0ch03	+	gene:Solyc03g116780.3:s:60513551-60513771	gene:Solyc03g116780.3_1_CE_1	True	True	60513551-60513771	A	60513917-60513961	C1_A	60513771-60513917	45	False	True	True	0.024	0.161	0.137	1	0
gene:Solyc03g116780.3_1	gene:Solyc03g116780.3	Solyc03g116780.3	SL4.0ch03	+	gene:Solyc03g116780.3:t:60514066-60514325	gene:Solyc03g116780.3_1_CE_1	True	False	60514066-60514239	C1	60513551-60513771	C2_C1	60513771-60514066	45	False	True	True	0.954	0.696	-0.263	1	0
gene:Solyc03g116780.3_1	gene:Solyc03g116780.3	Solyc03g116780.3	SL4.0ch03	+	gene:Solyc03g116780.3:t:60514066-60514325	gene:Solyc03g116780.3_1_CE_1	True	True	60514066-60514239	A	60513917-60513961	C2_A	60513961-60514066	45	False	True	True	0.021	0.155	0.134	1	0
gene:Solyc03g116790.4_1	gene:Solyc03g116790.4	Solyc03g116790.4	SL4.0ch03	+	gene:Solyc03g116790.4:s:60516056-60516483	gene:Solyc03g116790.4_1_CE_1	False	True	60516056-60516483	C2	60517481-60517573	C1_C2	60516483-60517481	69	False	False	False	0.002	0.032	0.003	0.266	0.682
gene:Solyc03g116790.4_1	gene:Solyc03g116790.4	Solyc03g116790.4	SL4.0ch03	+	gene:Solyc03g116790.4:s:60516056-60516483	gene:Solyc03g116790.4_1_CE_1	False	False	60516056-60516483	A	60517034-60517102	C1_A	60516483-60517034	69	False	False	False	0.998	0.968	-0.003	0.266	0.682
gene:Solyc03g116790.4_1	gene:Solyc03g116790.4	Solyc03g116790.4	SL4.0ch03	+	gene:Solyc03g116790.4:t:60517481-60517573	gene:Solyc03g116790.4_1_CE_1	False	True	60517481-60517573	C1	60516056-60516483	C2_C1	60516483-60517481	69	False	False	True	0.003	0.044	0.012	0.407	0.454
gene:Solyc03g116790.4_1	gene:Solyc03g116790.4	Solyc03g116790.4	SL4.0ch03	+	gene:Solyc03g116790.4:t:60517481-60517573	gene:Solyc03g116790.4_1_CE_1	False	False	60517481-60517573	A	60517034-60517102	C2_A	60517102-60517481	69	False	False	True	0.997	0.956	-0.012	0.407	0.454
gene:Solyc03g116790.4_2	gene:Solyc03g116790.4	Solyc03g116790.4	SL4.0ch03	+	gene:Solyc03g116790.4:s:60524917-60525120	gene:Solyc03g116790.4_2_CE_1	False	True	60524917-60525008	C2	60526651-60527008	C1_C2	60525008-60526651	109	False	True	True	0.005	0.104	0.074	0.999	0
gene:Solyc03g116790.4_2	gene:Solyc03g116790.4	Solyc03g116790.4	SL4.0ch03	+	gene:Solyc03g116790.4:s:60524917-60525120	gene:Solyc03g116790.4_2_CE_1	False	False	60524917-60525008	A	60526170-60526278	C1_A	60525008-60526170	109	False	True	True	0.994	0.879	-0.094	1	0
gene:Solyc03g116790.4_2	gene:Solyc03g116790.4	Solyc03g116790.4	SL4.0ch03	+	gene:Solyc03g116790.4:t:60526651-60527008	gene:Solyc03g116790.4_2_CE_1	False	True	60526651-60527008	C1	60524917-60525008	C2_C1	60525008-60526651	109	False	True	True	0.005	0.076	0.051	0.956	0.018
gene:Solyc03g116790.4_2	gene:Solyc03g116790.4	Solyc03g116790.4	SL4.0ch03	+	gene:Solyc03g116790.4:t:60526651-60527008	gene:Solyc03g116790.4_2_CE_1	False	False	60526651-60527008	A	60526170-60526278	C2_A	60526278-60526651	109	False	True	True	0.995	0.924	-0.051	0.956	0.018
gene:Solyc11g066660.3_1	gene:Solyc11g066660.3	Solyc11g066660.3	SL4.0ch11	-	gene:Solyc11g066660.3:s:50465692-50465768	gene:Solyc11g066660.3_1_CE_1	False	True	50465696-50465768	C2	50464389-50464474	C1_C2	50464474-50465696	71	False	True	True	0.003	0.108	0.086	1	0
gene:Solyc11g066660.3_1	gene:Solyc11g066660.3	Solyc11g066660.3	SL4.0ch11	-	gene:Solyc11g066660.3:s:50465692-50465768	gene:Solyc11g066660.3_1_CE_1	False	False	50465696-50465768	A	50465204-50465274	C1_A	50465274-50465696	71	False	True	True	0.996	0.875	-0.102	1	0
gene:Solyc11g066660.3_1	gene:Solyc11g066660.3	Solyc11g066660.3	SL4.0ch11	-	gene:Solyc11g066660.3:t:50464389-50464474	gene:Solyc11g066660.3_1_CE_1	False	True	50464389-50464474	C1	50465696-50465768	C2_C1	50464474-50465696	71	False	True	True	0.004	0.112	0.09	1	0
gene:Solyc11g066660.3_1	gene:Solyc11g066660.3	Solyc11g066660.3	SL4.0ch11	-	gene:Solyc11g066660.3:t:50464389-50464474	gene:Solyc11g066660.3_1_CE_1	False	False	50464389-50464474	A	50465204-50465274	C2_A	50464474-50465204	71	False	True	True	0.995	0.887	-0.091	1	0
gene:Solyc11g066660.3_3	gene:Solyc11g066660.3	Solyc11g066660.3	SL4.0ch11	-	gene:Solyc11g066660.3:s:50464217-50464307	gene:Solyc11g066660.3_3_CE_1	True	False	50464217-50464307	C2	50463622-50463706	C1_C2	50463706-50464217	92	False	True	True	0.926	0.607	-0.323	1	0
gene:Solyc11g066660.3_3	gene:Solyc11g066660.3	Solyc11g066660.3	SL4.0ch11	-	gene:Solyc11g066660.3:s:50464217-50464307	gene:Solyc11g066660.3_3_CE_1	True	True	50464217-50464307	A	50464016-50464107	C1_A	50464107-50464217	92	False	True	True	0.071	0.304	0.234	1	0
gene:Solyc11g066660.3_3	gene:Solyc11g066660.3	Solyc11g066660.3	SL4.0ch11	-	gene:Solyc11g066660.3:t:50463610-50463706	gene:Solyc11g066660.3_3_CE_1	True	False	50463622-50463706	C1	50464217-50464307	C2_C1	50463706-50464217	92	False	True	True	0.916	0.548	-0.375	1	0
gene:Solyc11g066660.3_3	gene:Solyc11g066660.3	Solyc11g066660.3	SL4.0ch11	-	gene:Solyc11g066660.3:t:50463610-50463706	gene:Solyc11g066660.3_3_CE_1	True	True	50463622-50463706	A	50464016-50464107	C2_A	50463706-50464016	92	False	True	True	0.083	0.376	0.297	1	0
gene:Solyc10g049917.1_1	gene:Solyc10g049917.1	Solyc10g049917.1	SL4.0ch10	-	gene:Solyc10g049917.1:s:46151475-46151541	gene:Solyc10g049917.1_1_CE_3	True	True	46151475-46151541	C2	46148814-46149771	C1_C2	46149771-46151475	42	False	True	True	0.007	0.016	0.002	0.25	0.709
gene:Solyc10g049917.1_1	gene:Solyc10g049917.1	Solyc10g049917.1	SL4.0ch10	-	gene:Solyc10g049917.1:s:46151475-46151541	gene:Solyc10g049917.1_1_CE_3	True	True	46151475-46151541	A	46151066-46151107	C1_A	46151107-46151475	42	False	True	True	0.993	0.984	-0.002	0.25	0.709
gene:Solyc10g049917.1_1	gene:Solyc10g049917.1	Solyc10g049917.1	SL4.0ch10	-	gene:Solyc10g049917.1:t:46148814-46149771	gene:Solyc10g049917.1_1_CE_3	True	True	46148814-46149771	C1	46151475-46151541	C2_C1	46149771-46151475	42	False	True	True	0.003	0.006	0	0.225	0.764
gene:Solyc10g049917.1_1	gene:Solyc10g049917.1	Solyc10g049917.1	SL4.0ch10	-	gene:Solyc10g049917.1:t:46148814-46149771	gene:Solyc10g049917.1_1_CE_3	True	False	46148814-46149771	A	46151066-46151107	C2_A	46149771-46151066	42	False	True	True	0.293	0.337	0.028	0.666	0.079
gene:Solyc01g006880.4_1	gene:Solyc01g006880.4	Solyc01g006880.4	SL4.0ch01	+	gene:Solyc01g006880.4:s:1449635-1449895	gene:Solyc01g006880.4_1_CE_1	False	True	1449635-1449895	C2	1450497-1451040	C1_C2	1449895-1450497	195	False	True	True	0.676	0.59	-0.052	0.725	0.065
gene:Solyc01g006880.4_1	gene:Solyc01g006880.4	Solyc01g006880.4	SL4.0ch01	+	gene:Solyc01g006880.4:s:1449635-1449895	gene:Solyc01g006880.4_1_CE_1	False	False	1449635-1449895	A	1450016-1450210	C1_A	1449895-1450016	195	False	True	True	0.324	0.41	0.052	0.725	0.065
gene:Solyc01g006880.4_1	gene:Solyc01g006880.4	Solyc01g006880.4	SL4.0ch01	+	gene:Solyc01g006880.4:t:1450497-1451040	gene:Solyc01g006880.4_1_CE_1	False	True	1450497-1451040	C1	1449635-1449895	C2_C1	1449895-1450497	195	False	True	True	0.639	0.674	0.024	0.686	0.097
gene:Solyc01g006880.4_1	gene:Solyc01g006880.4	Solyc01g006880.4	SL4.0ch01	+	gene:Solyc01g006880.4:t:1450497-1451040	gene:Solyc01g006880.4_1_CE_1	False	False	1450497-1451040	A	1450016-1450210	C2_A	1450210-1450497	195	False	True	True	0.361	0.326	-0.024	0.686	0.097
gene:Solyc01g104320.4_3	gene:Solyc01g104320.4	Solyc01g104320.4	SL4.0ch01	-	gene:Solyc01g104320.4:s:85042119-85042217	gene:Solyc01g104320.4_3_CE_1	True	True	85042119-85042217	C2	85041283-85041357	C1_C2	85041357-85042119	126	False	True	True		0.663
gene:Solyc01g104320.4_3	gene:Solyc01g104320.4	Solyc01g104320.4	SL4.0ch01	-	gene:Solyc01g104320.4:s:85042119-85042217	gene:Solyc01g104320.4_3_CE_1	True	True	85042119-85042217	A	85041879-85042004	C1_A	85042004-85042119	126	False	True	True		0.328
gene:Solyc01g104320.4_3	gene:Solyc01g104320.4	Solyc01g104320.4	SL4.0ch01	-	gene:Solyc01g104320.4:t:85041283-85041362	gene:Solyc01g104320.4_3_CE_1	True	True	85041283-85041357	C1	85042119-85042217	C2_C1	85041357-85042119	126	False	True	True	0.203	0.493	0.241	0.95	0.002
gene:Solyc01g104320.4_3	gene:Solyc01g104320.4	Solyc01g104320.4	SL4.0ch01	-	gene:Solyc01g104320.4:t:85041283-85041362	gene:Solyc01g104320.4_3_CE_1	True	True	85041283-85041357	A	85041879-85042004	C2_A	85041357-85041879	126	False	True	True	0.193	0.457	0.204	0.905	0.006
gene:Solyc11g066830.2_1	gene:Solyc11g066830.2	Solyc11g066830.2	SL4.0ch11	+	gene:Solyc11g066830.2:s:50671427-50671708	gene:Solyc11g066830.2_1_CE_1	False	False	50671427-50671708	C2	50673708-50673794	C1_C2	50671708-50673708	59	False	False	True	0.992	0.917	-0.052	0.999	0
gene:Solyc11g066830.2_1	gene:Solyc11g066830.2	Solyc11g066830.2	SL4.0ch11	+	gene:Solyc11g066830.2:s:50671427-50671708	gene:Solyc11g066830.2_1_CE_1	False	True	50671427-50671708	A	50673523-50673581	C1_A	50671708-50673523	59	False	False	True	0.005	0.072	0.05	0.981	0.007
gene:Solyc11g066830.2_1	gene:Solyc11g066830.2	Solyc11g066830.2	SL4.0ch11	+	gene:Solyc11g066830.2:t:50673708-50673794	gene:Solyc11g066830.2_1_CE_1	False	False	50673708-50673794	C1	50671427-50671708	C2_C1	50671708-50673708	59	False	False	True	0.994	0.933	-0.05	0.982	0.006
gene:Solyc11g066830.2_1	gene:Solyc11g066830.2	Solyc11g066830.2	SL4.0ch11	+	gene:Solyc11g066830.2:t:50673708-50673794	gene:Solyc11g066830.2_1_CE_1	False	True	50673708-50673794	A	50673523-50673581	C2_A	50673581-50673708	59	False	False	False	0.005	0.056	0.034	0.736	0.117
gene:Solyc01g104410.4_2	gene:Solyc01g104410.4	Solyc01g104410.4	SL4.0ch01	-	gene:Solyc01g104410.4:s:85090781-85090996	gene:Solyc01g104410.4_2_CE_1	False	True	85090781-85090996	C2	85090044-85090083	C1_C2	85090083-85090781	60	False	True	True	0.01	0.454	0.413	1	0
gene:Solyc01g104410.4_2	gene:Solyc01g104410.4	Solyc01g104410.4	SL4.0ch01	-	gene:Solyc01g104410.4:s:85090781-85090996	gene:Solyc01g104410.4_2_CE_1	False	False	85090781-85090996	A	85090250-85090309	C1_A	85090309-85090781	60	False	True	True	0.99	0.546	-0.413	1	0
gene:Solyc01g104410.4_2	gene:Solyc01g104410.4	Solyc01g104410.4	SL4.0ch01	-	gene:Solyc01g104410.4:t:85090044-85090083	gene:Solyc01g104410.4_2_CE_1	False	True	85090044-85090083	C1	85090781-85090996	C2_C1	85090083-85090781	60	False	True	True	0.011	0.446	0.408	1	0
gene:Solyc01g104410.4_2	gene:Solyc01g104410.4	Solyc01g104410.4	SL4.0ch01	-	gene:Solyc01g104410.4:t:85090044-85090083	gene:Solyc01g104410.4_2_CE_1	False	False	85090044-85090083	A	85090250-85090309	C2_A	85090083-85090250	60	False	True	True	0.989	0.554	-0.408	1	0
gene:Solyc01g007060.3_1	gene:Solyc01g007060.3	Solyc01g007060.3	SL4.0ch01	+	gene:Solyc01g007060.3:s:1601863-1602008	gene:Solyc01g007060.3_1_CE_1	False	True	1601863-1602008	C2	1603190-1603274	C1_C2	1602008-1603190	127	False	True	True	0.085	0.049	-0.022	0.658	0.146
gene:Solyc01g007060.3_1	gene:Solyc01g007060.3	Solyc01g007060.3	SL4.0ch01	+	gene:Solyc01g007060.3:s:1601863-1602008	gene:Solyc01g007060.3_1_CE_1	False	False	1601863-1602008	A	1602276-1602402	C1_A	1602008-1602276	127	False	True	True	0.915	0.951	0.022	0.658	0.146
gene:Solyc01g007060.3_1	gene:Solyc01g007060.3	Solyc01g007060.3	SL4.0ch01	+	gene:Solyc01g007060.3:t:1603190-1603274	gene:Solyc01g007060.3_1_CE_1	False	True	1603190-1603274	C1	1601863-1602008	C2_C1	1602008-1603190	127	False	True	True	0.068	0.034	-0.024	0.627	0.188
gene:Solyc01g007060.3_1	gene:Solyc01g007060.3	Solyc01g007060.3	SL4.0ch01	+	gene:Solyc01g007060.3:t:1603190-1603274	gene:Solyc01g007060.3_1_CE_1	False	False	1603190-1603274	A	1602276-1602402	C2_A	1602402-1603190	127	False	True	True	0.932	0.966	0.024	0.627	0.188
gene:Solyc01g007060.3_2	gene:Solyc01g007060.3	Solyc01g007060.3	SL4.0ch01	+	gene:Solyc01g007060.3:s:1603190-1603274	gene:Solyc01g007060.3_2_CE_2	True	True	1603190-1603274	C2	1605460-1607078	C1_C2	1603274-1605460	56	False	True	True	0.189	0.027	-0.146	0.953	0.005
gene:Solyc01g007060.3_2	gene:Solyc01g007060.3	Solyc01g007060.3	SL4.0ch01	+	gene:Solyc01g007060.3:s:1603190-1603274	gene:Solyc01g007060.3_2_CE_2	True	False	1603190-1603274	A	1604653-1604708	C1_A	1603274-1604653	56	False	True	True	0.587	0.803	0.165	0.899	0.008
gene:Solyc01g007060.3_2	gene:Solyc01g007060.3	Solyc01g007060.3	SL4.0ch01	+	gene:Solyc01g007060.3:t:1605460-1607078	gene:Solyc01g007060.3_2_CE_2	True	True	1605460-1607078	C1	1603190-1603274	C2_C1	1603274-1605460	56	False	True	True	0.234	0.034	-0.182	0.972	0.002
gene:Solyc01g007060.3_2	gene:Solyc01g007060.3	Solyc01g007060.3	SL4.0ch01	+	gene:Solyc01g007060.3:t:1605460-1607078	gene:Solyc01g007060.3_2_CE_2	True	False	1605460-1607078	A	1604653-1604708	C2_A	1604708-1605460	56	False	True	True	0.563	0.858	0.276	0.988	0.001
gene:Solyc07g064800.3_1	gene:Solyc07g064800.3	Solyc07g064800.3	SL4.0ch07	+	gene:Solyc07g064800.3:s:66615683-66615743	gene:Solyc07g064800.3_1_CE_1	False	True	66615683-66615743	C2	66617026-66617093	C1_C2	66615743-66617026	28	False	True	True	0.002	0.021	0.003	0.264	0.683
gene:Solyc07g064800.3_1	gene:Solyc07g064800.3	Solyc07g064800.3	SL4.0ch07	+	gene:Solyc07g064800.3:s:66615683-66615743	gene:Solyc07g064800.3_1_CE_1	False	False	66615683-66615743	A	66615822-66615849	C1_A	66615743-66615822	28	False	True	True	0.998	0.979	-0.003	0.264	0.683
gene:Solyc07g064800.3_1	gene:Solyc07g064800.3	Solyc07g064800.3	SL4.0ch07	+	gene:Solyc07g064800.3:t:66617026-66617093	gene:Solyc07g064800.3_1_CE_1	False	True	66617026-66617093	C1	66615683-66615743	C2_C1	66615743-66617026	28	False	True	True	0.002	0.018	0.001	0.243	0.73
gene:Solyc07g064800.3_1	gene:Solyc07g064800.3	Solyc07g064800.3	SL4.0ch07	+	gene:Solyc07g064800.3:t:66617026-66617093	gene:Solyc07g064800.3_1_CE_1	False	False	66617026-66617093	A	66615822-66615849	C2_A	66615849-66617026	28	False	True	True	0.998	0.982	-0.001	0.243	0.73
gene:Solyc06g069510.3_1	gene:Solyc06g069510.3	Solyc06g069510.3	SL4.0ch06	-	gene:Solyc06g069510.3:s:40922061-40922145	gene:Solyc06g069510.3_1_CE_1	True	True	40922061-40922145	C2	40919970-40920138	C1_C2	40920138-40922061	42	False	True	True	0.008	0.098	0.062	0.939	0.019
gene:Solyc06g069510.3_1	gene:Solyc06g069510.3	Solyc06g069510.3	SL4.0ch06	-	gene:Solyc06g069510.3:s:40922061-40922145	gene:Solyc06g069510.3_1_CE_1	True	False	40922061-40922145	A	40921529-40921570	C1_A	40921570-40922061	42	False	True	True	0.983	0.86	-0.102	0.964	0.006
gene:Solyc06g069510.3_1	gene:Solyc06g069510.3	Solyc06g069510.3	SL4.0ch06	-	gene:Solyc06g069510.3:t:40919970-40920148	gene:Solyc06g069510.3_1_CE_1	True	True	40919970-40920138	C1	40922061-40922145	C2_C1	40920138-40922061	42	False	True	True	0.004	0.061	0.031	0.689	0.143
gene:Solyc06g069510.3_1	gene:Solyc06g069510.3	Solyc06g069510.3	SL4.0ch06	-	gene:Solyc06g069510.3:t:40919970-40920148	gene:Solyc06g069510.3_1_CE_1	True	False	40919970-40920138	A	40921529-40921570	C2_A	40920138-40921529	42	False	True	True	0.988	0.845	-0.126	0.995	0.001
gene:Solyc06g069510.3_3	gene:Solyc06g069510.3	Solyc06g069510.3	SL4.0ch06	-	gene:Solyc06g069510.3:s:40918836-40919060	gene:Solyc06g069510.3_3_CE_1	True	False	40918836-40919060	C2	40917472-40917624	C1_C2	40917624-40918836	71	False	True	True	0.881	0.44	-0.449	1	0
gene:Solyc06g069510.3_3	gene:Solyc06g069510.3	Solyc06g069510.3	SL4.0ch06	-	gene:Solyc06g069510.3:s:40918836-40919060	gene:Solyc06g069510.3_3_CE_1	True	True	40918836-40919060	A	40918321-40918391	C1_A	40918391-40918836	71	False	True	True	0.028	0.432	0.395	1	0
gene:Solyc06g069510.3_3	gene:Solyc06g069510.3	Solyc06g069510.3	SL4.0ch06	-	gene:Solyc06g069510.3:t:40917472-40917624	gene:Solyc06g069510.3_3_CE_1	True	False	40917472-40917624	C1	40918836-40919060	C2_C1	40917624-40918836	71	False	True	True	0.903	0.433	-0.466	1	0
gene:Solyc06g069510.3_3	gene:Solyc06g069510.3	Solyc06g069510.3	SL4.0ch06	-	gene:Solyc06g069510.3:t:40917472-40917624	gene:Solyc06g069510.3_3_CE_1	True	True	40917472-40917624	A	40918321-40918391	C2_A	40917624-40918321	71	False	True	True	0.026	0.439	0.414	1	0
gene:Solyc12g008420.3_2	gene:Solyc12g008420.3	Solyc12g008420.3	SL4.0ch12	+	gene:Solyc12g008420.3:s:1902592-1902746	gene:Solyc12g008420.3_2_CE_1	False	False	1902606-1902746	C2	1903824-1903898	C1_C2	1902746-1903824	63	False	True	True	0.942	0.433	-0.477	0.998	0
gene:Solyc12g008420.3_2	gene:Solyc12g008420.3	Solyc12g008420.3	SL4.0ch12	+	gene:Solyc12g008420.3:s:1902592-1902746	gene:Solyc12g008420.3_2_CE_1	False	True	1902606-1902746	A	1903683-1903745	C1_A	1902746-1903683	63	False	True	True	0.058	0.567	0.477	0.998	0
gene:Solyc12g008420.3_2	gene:Solyc12g008420.3	Solyc12g008420.3	SL4.0ch12	+	gene:Solyc12g008420.3:t:1903824-1903898	gene:Solyc12g008420.3_2_CE_1	False	False	1903824-1903898	C1	1902606-1902746	C2_C1	1902746-1903824	63	False	True	True	0.936
gene:Solyc12g008420.3_2	gene:Solyc12g008420.3	Solyc12g008420.3	SL4.0ch12	+	gene:Solyc12g008420.3:t:1903824-1903898	gene:Solyc12g008420.3_2_CE_1	False	True	1903824-1903898	A	1903683-1903745	C2_A	1903745-1903824	63	False	True	True	0.064
gene:Solyc05g012400.4_1	gene:Solyc05g012400.4	Solyc05g012400.4	SL4.0ch05	+	gene:Solyc05g012400.4:s:5736862-5736934	gene:Solyc05g012400.4_1_CE_1	False	True	5736862-5736934	C2	5737411-5737480	C1_C2	5736934-5737411	52	False	True	True	0.009	0.095	0.055	0.783	0.07
gene:Solyc05g012400.4_1	gene:Solyc05g012400.4	Solyc05g012400.4	SL4.0ch05	+	gene:Solyc05g012400.4:s:5736862-5736934	gene:Solyc05g012400.4_1_CE_1	False	False	5736862-5736934	A	5737169-5737220	C1_A	5736934-5737169	52	False	True	True	0.991	0.905	-0.055	0.783	0.07
gene:Solyc05g012400.4_1	gene:Solyc05g012400.4	Solyc05g012400.4	SL4.0ch05	+	gene:Solyc05g012400.4:t:5737411-5737480	gene:Solyc05g012400.4_1_CE_1	False	True	5737411-5737480	C1	5736862-5736934	C2_C1	5736934-5737411	52	False	True	True	0.009	0.117	0.07	0.843	0.041
gene:Solyc05g012400.4_1	gene:Solyc05g012400.4	Solyc05g012400.4	SL4.0ch05	+	gene:Solyc05g012400.4:t:5737411-5737480	gene:Solyc05g012400.4_1_CE_1	False	False	5737411-5737480	A	5737169-5737220	C2_A	5737220-5737411	52	False	True	True	0.991	0.883	-0.07	0.843	0.041
gene:Solyc02g089980.3_1	gene:Solyc02g089980.3	Solyc02g089980.3	SL4.0ch02	+	gene:Solyc02g089980.3:s:49713449-49713508	gene:Solyc02g089980.3_1_CE_1	False	True	49713449-49713508	C2	49713915-49714043	C1_C2	49713508-49713915	87	False	True	True	0.11	0.209	0.068	0.78	0.044
gene:Solyc02g089980.3_1	gene:Solyc02g089980.3	Solyc02g089980.3	SL4.0ch02	+	gene:Solyc02g089980.3:s:49713449-49713508	gene:Solyc02g089980.3_1_CE_1	False	False	49713449-49713508	A	49713583-49713669	C1_A	49713508-49713583	87	False	True	True	0.89	0.791	-0.068	0.78	0.044
gene:Solyc02g089980.3_1	gene:Solyc02g089980.3	Solyc02g089980.3	SL4.0ch02	+	gene:Solyc02g089980.3:t:49713915-49714043	gene:Solyc02g089980.3_1_CE_1	False	True	49713915-49714043	C1	49713449-49713508	C2_C1	49713508-49713915	87	False	True	True	0.096	0.141	0.027	0.688	0.106
gene:Solyc02g089980.3_1	gene:Solyc02g089980.3	Solyc02g089980.3	SL4.0ch02	+	gene:Solyc02g089980.3:t:49713915-49714043	gene:Solyc02g089980.3_1_CE_1	False	False	49713915-49714043	A	49713583-49713669	C2_A	49713669-49713915	87	False	True	True	0.904	0.859	-0.027	0.688	0.106
gene:Solyc10g083150.3_1	gene:Solyc10g083150.3	Solyc10g083150.3	SL4.0ch10	-	gene:Solyc10g083150.3:s:62181668-62182286	gene:Solyc10g083150.3_1_CE_1	False	True	62181668-62182286	C2	62180149-62180230	C1_C2	62180230-62181668	112	False	True	True	0.035	0.182	0.148	0.999	0
gene:Solyc10g083150.3_1	gene:Solyc10g083150.3	Solyc10g083150.3	SL4.0ch10	-	gene:Solyc10g083150.3:s:62181668-62182286	gene:Solyc10g083150.3_1_CE_1	False	False	62181668-62182286	A	62180726-62180837	C1_A	62180837-62181668	112	False	True	True	0.965	0.818	-0.148	0.999	0
gene:Solyc10g083150.3_1	gene:Solyc10g083150.3	Solyc10g083150.3	SL4.0ch10	-	gene:Solyc10g083150.3:t:62180149-62180230	gene:Solyc10g083150.3_1_CE_1	False	True	62180149-62180230	C1	62181668-62182286	C2_C1	62180230-62181668	112	False	True	True	0.052	0.312	0.256	1	0
gene:Solyc10g083150.3_1	gene:Solyc10g083150.3	Solyc10g083150.3	SL4.0ch10	-	gene:Solyc10g083150.3:t:62180149-62180230	gene:Solyc10g083150.3_1_CE_1	False	False	62180149-62180230	A	62180726-62180837	C2_A	62180230-62180726	112	False	True	True	0.948	0.688	-0.256	1	0
gene:Solyc05g012440.4_1	gene:Solyc05g012440.4	Solyc05g012440.4	SL4.0ch05	-	gene:Solyc05g012440.4:s:5767974-5768064	gene:Solyc05g012440.4_1_CE_1	True	True	5767992-5768064	C2	5766452-5766532	C1_C2	5766532-5767992	105	False	True	True	0.001	0.093	0.063	0.945	0.017
gene:Solyc05g012440.4_1	gene:Solyc05g012440.4	Solyc05g012440.4	SL4.0ch05	-	gene:Solyc05g012440.4:s:5767974-5768064	gene:Solyc05g012440.4_1_CE_1	True	False	5767992-5768064	A	5767773-5767877	C1_A	5767877-5767992	105	False	True	True	0.958	0.715	-0.241	1	0
gene:Solyc05g012440.4_1	gene:Solyc05g012440.4	Solyc05g012440.4	SL4.0ch05	-	gene:Solyc05g012440.4:t:5766452-5766532	gene:Solyc05g012440.4_1_CE_1	True	True	5766452-5766532	C1	5767992-5768064	C2_C1	5766532-5767992	105	False	True	True	0.003	0.158	0.13	0.999	0
gene:Solyc05g012440.4_1	gene:Solyc05g012440.4	Solyc05g012440.4	SL4.0ch05	-	gene:Solyc05g012440.4:t:5766452-5766532	gene:Solyc05g012440.4_1_CE_1	True	False	5766452-5766532	A	5767773-5767877	C2_A	5766532-5767773	105	False	True	True	0.997	0.842	-0.13	0.999	0
gene:Solyc12g008490.2_3	gene:Solyc12g008490.2	Solyc12g008490.2	SL4.0ch12	-	gene:Solyc12g008490.2:s:1946121-1946217	gene:Solyc12g008490.2_3_CE_1	False	True	1946121-1946217	C2	1945212-1945423	C1_C2	1945423-1946121	79	False	True	True	0.12	0.516	0.407	1	0
gene:Solyc12g008490.2_3	gene:Solyc12g008490.2	Solyc12g008490.2	SL4.0ch12	-	gene:Solyc12g008490.2:s:1946121-1946217	gene:Solyc12g008490.2_3_CE_1	False	False	1946121-1946217	A	1945520-1945598	C1_A	1945598-1946121	79	False	True	True	0.88	0.484	-0.407	1	0
gene:Solyc12g008490.2_3	gene:Solyc12g008490.2	Solyc12g008490.2	SL4.0ch12	-	gene:Solyc12g008490.2:t:1945212-1945423	gene:Solyc12g008490.2_3_CE_1	False	True	1945212-1945423	C1	1946121-1946217	C2_C1	1945423-1946121	79	False	True	True	0.186	0.5	0.313	0.999	0
gene:Solyc12g008490.2_3	gene:Solyc12g008490.2	Solyc12g008490.2	SL4.0ch12	-	gene:Solyc12g008490.2:t:1945212-1945423	gene:Solyc12g008490.2_3_CE_1	False	False	1945212-1945423	A	1945520-1945598	C2_A	1945423-1945520	79	False	True	True	0.814	0.5	-0.313	0.999	0
gene:Solyc06g069580.3_2	gene:Solyc06g069580.3	Solyc06g069580.3	SL4.0ch06	-	gene:Solyc06g069580.3:s:40966227-40966460	gene:Solyc06g069580.3_2_CE_1	False	True	40966227-40966460	C2	40965302-40965427	C1_C2	40965427-40966227	190	False	True	True	0.119	0.347	0.212	0.997	0
gene:Solyc06g069580.3_2	gene:Solyc06g069580.3	Solyc06g069580.3	SL4.0ch06	-	gene:Solyc06g069580.3:s:40966227-40966460	gene:Solyc06g069580.3_2_CE_1	False	False	40966227-40966460	A	40965516-40965705	C1_A	40965705-40966227	190	False	True	True	0.881	0.653	-0.212	0.997	0
gene:Solyc06g069580.3_2	gene:Solyc06g069580.3	Solyc06g069580.3	SL4.0ch06	-	gene:Solyc06g069580.3:t:40965302-40965427	gene:Solyc06g069580.3_2_CE_1	False	True	40965302-40965427	C1	40966227-40966460	C2_C1	40965427-40966227	190	False	True	True	0.073	0.297	0.217	1	0
gene:Solyc06g069580.3_2	gene:Solyc06g069580.3	Solyc06g069580.3	SL4.0ch06	-	gene:Solyc06g069580.3:t:40965302-40965427	gene:Solyc06g069580.3_2_CE_1	False	False	40965302-40965427	A	40965516-40965705	C2_A	40965427-40965516	190	False	True	True	0.927	0.703	-0.217	1	0
gene:Solyc01g057210.3_1	gene:Solyc01g057210.3	Solyc01g057210.3	SL4.0ch01	+	gene:Solyc01g057210.3:s:53079911-53080508	gene:Solyc01g057210.3_1_CE_1	False	True	53079911-53080508	C2	53080945-53081125	C1_C2	53080508-53080945	259	False	True	True	0.086	0.468	0.383	1	0
gene:Solyc01g057210.3_1	gene:Solyc01g057210.3	Solyc01g057210.3	SL4.0ch01	+	gene:Solyc01g057210.3:s:53079911-53080508	gene:Solyc01g057210.3_1_CE_1	False	False	53079911-53080508	A	53080589-53080847	C1_A	53080508-53080589	259	False	True	True	0.914	0.532	-0.383	1	0
gene:Solyc01g057210.3_1	gene:Solyc01g057210.3	Solyc01g057210.3	SL4.0ch01	+	gene:Solyc01g057210.3:t:53080945-53081125	gene:Solyc01g057210.3_1_CE_1	False	True	53080945-53081125	C1	53079911-53080508	C2_C1	53080508-53080945	259	False	True	True	0.072	0.366	0.291	1	0
gene:Solyc01g057210.3_1	gene:Solyc01g057210.3	Solyc01g057210.3	SL4.0ch01	+	gene:Solyc01g057210.3:t:53080945-53081125	gene:Solyc01g057210.3_1_CE_1	False	False	53080945-53081125	A	53080589-53080847	C2_A	53080847-53080945	259	False	True	True	0.928	0.634	-0.291	1	0
gene:Solyc05g012590.4_1	gene:Solyc05g012590.4	Solyc05g012590.4	SL4.0ch05	+	gene:Solyc05g012590.4:s:5888105-5888237	gene:Solyc05g012590.4_1_CE_1	True	True	5888105-5888237	C2	5889171-5889317	C1_C2	5888237-5889171	125	False	True	True	0.006	0.123	0.088	0.996	0.001
gene:Solyc05g012590.4_1	gene:Solyc05g012590.4	Solyc05g012590.4	SL4.0ch05	+	gene:Solyc05g012590.4:s:5888105-5888237	gene:Solyc05g012590.4_1_CE_1	True	False	5888105-5888237	A	5888938-5889062	C1_A	5888237-5888938	125	False	True	True	0.961	0.86	-0.097	0.946	0.009
gene:Solyc05g012590.4_1	gene:Solyc05g012590.4	Solyc05g012590.4	SL4.0ch05	+	gene:Solyc05g012590.4:t:5889171-5889317	gene:Solyc05g012590.4_1_CE_1	True	True	5889171-5889317	C1	5888105-5888237	C2_C1	5888237-5889171	125	False	True	True	0.005	0.117	0.089	0.997	0.001
gene:Solyc05g012590.4_1	gene:Solyc05g012590.4	Solyc05g012590.4	SL4.0ch05	+	gene:Solyc05g012590.4:t:5889171-5889317	gene:Solyc05g012590.4_1_CE_1	True	False	5889171-5889317	A	5888938-5889062	C2_A	5889062-5889171	125	False	True	True	0.926	0.862	-0.053	0.834	0.057
gene:Solyc10g083270.3_1	gene:Solyc10g083270.3	Solyc10g083270.3	SL4.0ch10	+	gene:Solyc10g083270.3:s:62265039-62265286	gene:Solyc10g083270.3_1_CE_2	True	True	62265039-62265286	C2	62267012-62267152	C1_C2	62265286-62267012	113	False	True	True	0.003	0.11	0.068	0.884	0.032
gene:Solyc10g083270.3_1	gene:Solyc10g083270.3	Solyc10g083270.3	SL4.0ch10	+	gene:Solyc10g083270.3:s:62265039-62265286	gene:Solyc10g083270.3_1_CE_2	True	False	62265039-62265286	A	62266350-62266462	C1_A	62265286-62266350	113	False	True	True	0.703	0.559	-0.105	0.844	0.024
gene:Solyc10g083270.3_1	gene:Solyc10g083270.3	Solyc10g083270.3	SL4.0ch10	+	gene:Solyc10g083270.3:t:62267012-62267152	gene:Solyc10g083270.3_1_CE_2	True	True	62267012-62267152	C1	62265039-62265286	C2_C1	62265286-62267012	113	False	True	True	0.004	0.214	0.16	0.982	0.002
gene:Solyc10g083270.3_1	gene:Solyc10g083270.3	Solyc10g083270.3	SL4.0ch10	+	gene:Solyc10g083270.3:t:62267012-62267152	gene:Solyc10g083270.3_1_CE_2	True	False	62267012-62267152	A	62266350-62266462	C2_A	62266462-62267012	113	False	True	True	0.996	0.786	-0.16	0.982	0.002
gene:Solyc09g042750.3_1	gene:Solyc09g042750.3	Solyc09g042750.3	SL4.0ch09	-	gene:Solyc09g042750.3:s:24432248-24432804	gene:Solyc09g042750.3_1_CE_1	False	True	24432248-24432804	C2	24427966-24428435	C1_C2	24428435-24432248	178	False	True	True	0.018	0.049	0.018	0.454	0.354
gene:Solyc09g042750.3_1	gene:Solyc09g042750.3	Solyc09g042750.3	SL4.0ch09	-	gene:Solyc09g042750.3:s:24432248-24432804	gene:Solyc09g042750.3_1_CE_1	False	False	24432248-24432804	A	24429671-24429848	C1_A	24429848-24432248	178	False	True	True	0.982	0.951	-0.018	0.454	0.354
gene:Solyc09g042750.3_1	gene:Solyc09g042750.3	Solyc09g042750.3	SL4.0ch09	-	gene:Solyc09g042750.3:t:24427966-24428435	gene:Solyc09g042750.3_1_CE_1	False	True	24427966-24428435	C1	24432248-24432804	C2_C1	24428435-24432248	178	False	True	True	0.019	0.056	0.021	0.51	0.298
gene:Solyc09g042750.3_1	gene:Solyc09g042750.3	Solyc09g042750.3	SL4.0ch09	-	gene:Solyc09g042750.3:t:24427966-24428435	gene:Solyc09g042750.3_1_CE_1	False	False	24427966-24428435	A	24429671-24429848	C2_A	24428435-24429671	178	False	True	True	0.981	0.944	-0.021	0.51	0.298
gene:Solyc04g007260.4_1	gene:Solyc04g007260.4	Solyc04g007260.4	SL4.0ch04	-	gene:Solyc04g007260.4:s:1016130-1016230	gene:Solyc04g007260.4_1_CE_1	False	True	1016130-1016230	C2	1012088-1012183	C1_C2	1012183-1016130	110	False	True	True	0.07	0.055	-0.007	0.524	0.288
gene:Solyc04g007260.4_1	gene:Solyc04g007260.4	Solyc04g007260.4	SL4.0ch04	-	gene:Solyc04g007260.4:s:1016130-1016230	gene:Solyc04g007260.4_1_CE_1	False	False	1016130-1016230	A	1012859-1012968	C1_A	1012968-1016130	110	False	True	True	0.93	0.945	0.007	0.524	0.288
gene:Solyc04g007260.4_1	gene:Solyc04g007260.4	Solyc04g007260.4	SL4.0ch04	-	gene:Solyc04g007260.4:t:1012088-1012183	gene:Solyc04g007260.4_1_CE_1	False	True	1012088-1012183	C1	1016130-1016230	C2_C1	1012183-1016130	110	False	True	True	0.074	0.057	-0.006	0.528	0.283
gene:Solyc04g007260.4_1	gene:Solyc04g007260.4	Solyc04g007260.4	SL4.0ch04	-	gene:Solyc04g007260.4:t:1012088-1012183	gene:Solyc04g007260.4_1_CE_1	False	False	1012088-1012183	A	1012859-1012968	C2_A	1012183-1012859	110	False	True	True	0.926	0.943	0.006	0.528	0.283
gene:Solyc12g008770.2_1	gene:Solyc12g008770.2	Solyc12g008770.2	SL4.0ch12	+	gene:Solyc12g008770.2:s:2173911-2174200	gene:Solyc12g008770.2_1_CE_1	True	False	2173911-2174200	C2	2175380-2175465	C1_C2	2174200-2175380	103	False	True	True	0.868	0.62	-0.257	1	0
gene:Solyc12g008770.2_1	gene:Solyc12g008770.2	Solyc12g008770.2	SL4.0ch12	+	gene:Solyc12g008770.2:s:2173911-2174200	gene:Solyc12g008770.2_1_CE_1	True	True	2173911-2174200	A	2175175-2175277	C1_A	2174200-2175175	103	False	True	True	0.045	0.259	0.22	1	0
gene:Solyc12g008770.2_1	gene:Solyc12g008770.2	Solyc12g008770.2	SL4.0ch12	+	gene:Solyc12g008770.2:t:2175380-2175465	gene:Solyc12g008770.2_1_CE_1	True	False	2175380-2175465	C1	2173911-2174200	C2_C1	2174200-2175380	103	False	True	True	0.87	0.751	-0.105	0.876	0.018
gene:Solyc12g008770.2_1	gene:Solyc12g008770.2	Solyc12g008770.2	SL4.0ch12	+	gene:Solyc12g008770.2:t:2175380-2175465	gene:Solyc12g008770.2_1_CE_1	True	True	2175380-2175465	A	2175175-2175277	C2_A	2175277-2175380	103	False	True	True	0.046	0.09	0.045	0.69	0.093
gene:Solyc10g083350.2_1	gene:Solyc10g083350.2	Solyc10g083350.2	SL4.0ch10	-	gene:Solyc10g083350.2:s:62354428-62354517	gene:Solyc10g083350.2_1_CE_1	True	True	62354428-62354517	C2	62353091-62353192	C1_C2	62353192-62354428	71	False	True	True	0.085	0.113	0.016	0.588	0.222
gene:Solyc10g083350.2_1	gene:Solyc10g083350.2	Solyc10g083350.2	SL4.0ch10	-	gene:Solyc10g083350.2:s:62354428-62354517	gene:Solyc10g083350.2_1_CE_1	True	False	62354428-62354517	A	62354283-62354353	C1_A	62354353-62354428	71	False	True	True	0.865	0.829	-0.023	0.631	0.17
gene:Solyc10g083350.2_1	gene:Solyc10g083350.2	Solyc10g083350.2	SL4.0ch10	-	gene:Solyc10g083350.2:t:62353091-62353356	gene:Solyc10g083350.2_1_CE_1	True	True	62353091-62353192	C1	62354428-62354517	C2_C1	62353192-62354428	71	False	True	True	0.056	0.086	0.017	0.519	0.294
gene:Solyc10g083350.2_1	gene:Solyc10g083350.2	Solyc10g083350.2	SL4.0ch10	-	gene:Solyc10g083350.2:t:62353091-62353356	gene:Solyc10g083350.2_1_CE_1	True	False	62353091-62353192	A	62354283-62354353	C2_A	62353192-62354283	71	False	True	True	0.914	0.875	-0.028	0.647	0.174
gene:Solyc02g090130.4_3	gene:Solyc02g090130.4	Solyc02g090130.4	SL4.0ch02	-	gene:Solyc02g090130.4:s:49803610-49803868	gene:Solyc02g090130.4_3_CE_3	True	True	49803610-49803868	C2	49802881-49802977	C1_C2	49802977-49803610	435	False	True	True	0.048	0.262	0.196	0.962	0.003
gene:Solyc02g090130.4_3	gene:Solyc02g090130.4	Solyc02g090130.4	SL4.0ch02	-	gene:Solyc02g090130.4:s:49803610-49803868	gene:Solyc02g090130.4_3_CE_3	True	True	49803610-49803868	A	49803087-49803521	C1_A	49803521-49803610	435	False	True	True	0.604	0.273	-0.312	0.989	0
gene:Solyc02g090130.4_3	gene:Solyc02g090130.4	Solyc02g090130.4	SL4.0ch02	-	gene:Solyc02g090130.4:t:49802881-49802977	gene:Solyc02g090130.4_3_CE_3	True	True	49802881-49802977	C1	49803610-49803868	C2_C1	49802977-49803610	435	False	True	True	0.067	0.278	0.195	0.955	0.003
gene:Solyc02g090130.4_3	gene:Solyc02g090130.4	Solyc02g090130.4	SL4.0ch02	-	gene:Solyc02g090130.4:t:49802881-49802977	gene:Solyc02g090130.4_3_CE_3	True	False	49802881-49802977	A	49803087-49803521	C2_A	49802977-49803087	435	False	True	True	0.933	0.722	-0.195	0.955	0.003
gene:Solyc02g050280.4_1	gene:Solyc02g050280.4	Solyc02g050280.4	SL4.0ch02	+	gene:Solyc02g050280.4:s:4533802-4534014	gene:Solyc02g050280.4_1_CE_1	False	True	4533802-4534014	C2	4534541-4534679	C1_C2	4534014-4534541	103	False	True	True	0.487	0.682	0.153	0.894	0.011
gene:Solyc02g050280.4_1	gene:Solyc02g050280.4	Solyc02g050280.4	SL4.0ch02	+	gene:Solyc02g050280.4:s:4533802-4534014	gene:Solyc02g050280.4_1_CE_1	False	False	4533802-4534014	A	4534362-4534464	C1_A	4534014-4534362	103	False	True	True	0.513	0.318	-0.153	0.894	0.011
gene:Solyc02g050280.4_1	gene:Solyc02g050280.4	Solyc02g050280.4	SL4.0ch02	+	gene:Solyc02g050280.4:t:4534541-4534679	gene:Solyc02g050280.4_1_CE_1	False	True	4534541-4534679	C1	4533802-4534014	C2_C1	4534014-4534541	103	False	True	True	0.504	0.479	-0.021	0.681	0.108
gene:Solyc02g050280.4_1	gene:Solyc02g050280.4	Solyc02g050280.4	SL4.0ch02	+	gene:Solyc02g050280.4:t:4534541-4534679	gene:Solyc02g050280.4_1_CE_1	False	False	4534541-4534679	A	4534362-4534464	C2_A	4534464-4534541	103	False	True	True	0.496	0.521	0.021	0.681	0.108
gene:Solyc02g050280.4_2	gene:Solyc02g050280.4	Solyc02g050280.4	SL4.0ch02	+	gene:Solyc02g050280.4:s:4534541-4534679	gene:Solyc02g050280.4_2_CE_1	False	True	4534541-4534679	C2	4535022-4535347	C1_C2	4534679-4535022	174	False	True	True	0.019	0.133	0.089	0.949	0.011
gene:Solyc02g050280.4_2	gene:Solyc02g050280.4	Solyc02g050280.4	SL4.0ch02	+	gene:Solyc02g050280.4:s:4534541-4534679	gene:Solyc02g050280.4_2_CE_1	False	False	4534541-4534679	A	4534762-4534935	C1_A	4534679-4534762	174	False	True	True	0.981	0.867	-0.089	0.949	0.011
gene:Solyc02g050280.4_2	gene:Solyc02g050280.4	Solyc02g050280.4	SL4.0ch02	+	gene:Solyc02g050280.4:t:4535022-4535347	gene:Solyc02g050280.4_2_CE_1	False	True	4535022-4535347	C1	4534541-4534679	C2_C1	4534679-4535022	174	False	True	True	0.016	0.105	0.067	0.894	0.029
gene:Solyc02g050280.4_2	gene:Solyc02g050280.4	Solyc02g050280.4	SL4.0ch02	+	gene:Solyc02g050280.4:t:4535022-4535347	gene:Solyc02g050280.4_2_CE_1	False	False	4535022-4535347	A	4534762-4534935	C2_A	4534935-4535022	174	False	True	True	0.984	0.895	-0.067	0.894	0.029
gene:Solyc12g008810.2_1	gene:Solyc12g008810.2	Solyc12g008810.2	SL4.0ch12	-	gene:Solyc12g008810.2:s:2205276-2205582	gene:Solyc12g008810.2_1_CE_2	True	True	2205276-2205582	C2	2202380-2202592	C1_C2	2202592-2205276	75	False	True	True	0.213	0.717	0.513	1	0
gene:Solyc12g008810.2_1	gene:Solyc12g008810.2	Solyc12g008810.2	SL4.0ch12	-	gene:Solyc12g008810.2:s:2205276-2205582	gene:Solyc12g008810.2_1_CE_2	True	True	2205276-2205582	A	2204628-2204702	C1_A	2204702-2205276	75	False	True	True	0.513	0.166	-0.356	1	0
gene:Solyc12g008810.2_1	gene:Solyc12g008810.2	Solyc12g008810.2	SL4.0ch12	-	gene:Solyc12g008810.2:t:2202380-2202649	gene:Solyc12g008810.2_1_CE_2	True	True	2202380-2202592	C1	2205276-2205582	C2_C1	2202592-2205276	75	False	True	True	0.252	0.687	0.452	1	0
gene:Solyc12g008810.2_1	gene:Solyc12g008810.2	Solyc12g008810.2	SL4.0ch12	-	gene:Solyc12g008810.2:t:2202380-2202649	gene:Solyc12g008810.2_1_CE_2	True	True	2202380-2202592	A	2204628-2204702	C2_A	2202592-2204628	75	False	True	True	0.747	0.312	-0.452	1	0
gene:Solyc05g012690.4_2	gene:Solyc05g012690.4	Solyc05g012690.4	SL4.0ch05	-	gene:Solyc05g012690.4:s:5965573-5965732	gene:Solyc05g012690.4_2_CE_1	False	True	5965573-5965732	C2	5964565-5964716	C1_C2	5964716-5965573	149	False	True	True	0.005	0.005	0	0.221	0.777
gene:Solyc05g012690.4_2	gene:Solyc05g012690.4	Solyc05g012690.4	SL4.0ch05	-	gene:Solyc05g012690.4:s:5965573-5965732	gene:Solyc05g012690.4_2_CE_1	False	False	5965573-5965732	A	5964916-5965064	C1_A	5965064-5965573	149	False	True	True	0.995	0.995	0	0.221	0.777
gene:Solyc05g012690.4_2	gene:Solyc05g012690.4	Solyc05g012690.4	SL4.0ch05	-	gene:Solyc05g012690.4:t:5964565-5964716	gene:Solyc05g012690.4_2_CE_1	False	True	5964565-5964716	C1	5965573-5965732	C2_C1	5964716-5965573	149	False	True	False	0.004	0.004	0	0.22	0.779
gene:Solyc05g012690.4_2	gene:Solyc05g012690.4	Solyc05g012690.4	SL4.0ch05	-	gene:Solyc05g012690.4:t:5964565-5964716	gene:Solyc05g012690.4_2_CE_1	False	False	5964565-5964716	A	5964916-5965064	C2_A	5964716-5964916	149	False	True	False	0.996	0.996	0	0.22	0.779
gene:Solyc01g057760.4_2	gene:Solyc01g057760.4	Solyc01g057760.4	SL4.0ch01	+	gene:Solyc01g057760.4:s:56849439-56849507	gene:Solyc01g057760.4_2_CE_1	False	False	56849439-56849507	C2	56850050-56850319	C1_C2	56849507-56850050	238	False	True	True	0.871	0.433	-0.453	1	0
gene:Solyc01g057760.4_2	gene:Solyc01g057760.4	Solyc01g057760.4	SL4.0ch01	+	gene:Solyc01g057760.4:s:56849439-56849507	gene:Solyc01g057760.4_2_CE_1	False	True	56849439-56849507	A	56849632-56849869	C1_A	56849507-56849632	238	False	True	True	0.129	0.567	0.453	1	0
gene:Solyc01g057760.4_2	gene:Solyc01g057760.4	Solyc01g057760.4	SL4.0ch01	+	gene:Solyc01g057760.4:t:56850050-56850319	gene:Solyc01g057760.4_2_CE_1	False	False	56850050-56850319	C1	56849439-56849507	C2_C1	56849507-56850050	238	False	True	True	0.878	0.328	-0.566	1	0
gene:Solyc01g057760.4_2	gene:Solyc01g057760.4	Solyc01g057760.4	SL4.0ch01	+	gene:Solyc01g057760.4:t:56850050-56850319	gene:Solyc01g057760.4_2_CE_1	False	True	56850050-56850319	A	56849632-56849869	C2_A	56849869-56850050	238	False	True	True	0.122	0.672	0.566	1	0
gene:Solyc06g071040.4_2	gene:Solyc06g071040.4	Solyc06g071040.4	SL4.0ch06	-	gene:Solyc06g071040.4:s:41309337-41309411	gene:Solyc06g071040.4_2_CE_3	True	True	41309342-41309411	C2	41306663-41306713	C1_C2	41306713-41309342	56	False	True	True	0.261	0.081	-0.172	0.995	0
gene:Solyc06g071040.4_2	gene:Solyc06g071040.4	Solyc06g071040.4	SL4.0ch06	-	gene:Solyc06g071040.4:s:41309337-41309411	gene:Solyc06g071040.4_2_CE_3	True	True	41309342-41309411	A	41308799-41308854	C1_A	41308854-41309342	56	False	True	True	0.526	0.861	0.333	1	0
gene:Solyc06g071040.4_2	gene:Solyc06g071040.4	Solyc06g071040.4	SL4.0ch06	-	gene:Solyc06g071040.4:t:41306663-41306713	gene:Solyc06g071040.4_2_CE_3	True	True	41306663-41306713	C1	41309342-41309411	C2_C1	41306713-41309342	56	False	True	True	0.223	0.076	-0.136	0.984	0.002
gene:Solyc06g071040.4_2	gene:Solyc06g071040.4	Solyc06g071040.4	SL4.0ch06	-	gene:Solyc06g071040.4:t:41306663-41306713	gene:Solyc06g071040.4_2_CE_3	True	True	41306663-41306713	A	41308799-41308854	C2_A	41306713-41308799	56	False	True	True	0.507	0.775	0.264	1	0
gene:Solyc06g071120.3_2	gene:Solyc06g071120.3	Solyc06g071120.3	SL4.0ch06	+	gene:Solyc06g071120.3:s:41381622-41381755	gene:Solyc06g071120.3_2_CE_1	False	False	41381622-41381755	C2	41382875-41382961	C1_C2	41381755-41382875	89	False	True	True	0.998	0.791	-0.178	1	0
gene:Solyc06g071120.3_2	gene:Solyc06g071120.3	Solyc06g071120.3	SL4.0ch06	+	gene:Solyc06g071120.3:s:41381622-41381755	gene:Solyc06g071120.3_2_CE_1	False	True	41381622-41381755	A	41382628-41382716	C1_A	41381755-41382628	89	False	True	True	0.002	0.209	0.178	1	0
gene:Solyc06g071120.3_2	gene:Solyc06g071120.3	Solyc06g071120.3	SL4.0ch06	+	gene:Solyc06g071120.3:t:41382875-41382961	gene:Solyc06g071120.3_2_CE_1	False	False	41382875-41382961	C1	41381622-41381755	C2_C1	41381755-41382875	89	False	True	True	0.998	0.819	-0.146	1	0
gene:Solyc06g071120.3_2	gene:Solyc06g071120.3	Solyc06g071120.3	SL4.0ch06	+	gene:Solyc06g071120.3:t:41382875-41382961	gene:Solyc06g071120.3_2_CE_1	False	True	41382875-41382961	A	41382628-41382716	C2_A	41382716-41382875	89	False	True	True	0.002	0.181	0.146	1	0
gene:Solyc10g083610.2_2	gene:Solyc10g083610.2	Solyc10g083610.2	SL4.0ch10	-	gene:Solyc10g083610.2:s:62551698-62551796	gene:Solyc10g083610.2_2_CE_1	False	True	62551698-62551796	C2	62550317-62550448	C1_C2	62550448-62551698	69	False	True	True	0.002	0.174	0.149	0.993	0.001
gene:Solyc10g083610.2_2	gene:Solyc10g083610.2	Solyc10g083610.2	SL4.0ch10	-	gene:Solyc10g083610.2:s:62551698-62551796	gene:Solyc10g083610.2_2_CE_1	False	False	62551698-62551796	A	62550554-62550622	C1_A	62550622-62551698	69	False	True	True	0.998	0.826	-0.149	0.993	0.001
gene:Solyc10g083610.2_2	gene:Solyc10g083610.2	Solyc10g083610.2	SL4.0ch10	-	gene:Solyc10g083610.2:t:62550317-62550448	gene:Solyc10g083610.2_2_CE_1	False	True	62550317-62550448	C1	62551698-62551796	C2_C1	62550448-62551698	69	False	True	True	0.002	0.252	0.214	0.999	0
gene:Solyc10g083610.2_2	gene:Solyc10g083610.2	Solyc10g083610.2	SL4.0ch10	-	gene:Solyc10g083610.2:t:62550317-62550448	gene:Solyc10g083610.2_2_CE_1	False	False	62550317-62550448	A	62550554-62550622	C2_A	62550448-62550554	69	False	True	True	0.998	0.748	-0.214	0.999	0
gene:Solyc02g005200.4_1	gene:Solyc02g005200.4	Solyc02g005200.4	SL4.0ch02	-	gene:Solyc02g005200.4:s:7073006-7073466	gene:Solyc02g005200.4_1_CE_1	True	True	7073006-7073466	C2	7072073-7072244	C1_C2	7072244-7073006	70	False	True	True	0.006	0.116	0.087	0.999	0
gene:Solyc02g005200.4_1	gene:Solyc02g005200.4	Solyc02g005200.4	SL4.0ch02	-	gene:Solyc02g005200.4:s:7073006-7073466	gene:Solyc02g005200.4_1_CE_1	True	False	7073006-7073466	A	7072865-7072934	C1_A	7072934-7073006	70	False	True	True	0.994	0.884	-0.087	0.999	0
gene:Solyc02g005200.4_1	gene:Solyc02g005200.4	Solyc02g005200.4	SL4.0ch02	-	gene:Solyc02g005200.4:t:7072073-7072244	gene:Solyc02g005200.4_1_CE_1	True	True	7072073-7072244	C1	7073006-7073466	C2_C1	7072244-7073006	70	False	True	True	0.006	0.106	0.075	0.996	0.001
gene:Solyc02g005200.4_1	gene:Solyc02g005200.4	Solyc02g005200.4	SL4.0ch02	-	gene:Solyc02g005200.4:t:7072073-7072244	gene:Solyc02g005200.4_1_CE_1	True	False	7072073-7072244	A	7072865-7072934	C2_A	7072244-7072865	70	False	True	True	0.933	0.828	-0.091	0.986	0.002
gene:Solyc01g057900.3_3	gene:Solyc01g057900.3	Solyc01g057900.3	SL4.0ch01	-	gene:Solyc01g057900.3:s:57371552-57371623	gene:Solyc01g057900.3_3_CE_1	False	True	57371552-57371623	C2	57370600-57371196	C1_C2	57371196-57371552	90	False	True	True	0.001	0.078	0.05	0.914	0.035
gene:Solyc01g057900.3_3	gene:Solyc01g057900.3	Solyc01g057900.3	SL4.0ch01	-	gene:Solyc01g057900.3:s:57371552-57371623	gene:Solyc01g057900.3_3_CE_1	False	False	57371552-57371623	A	57371368-57371457	C1_A	57371457-57371552	90	False	True	True	0.999	0.922	-0.05	0.914	0.035
gene:Solyc01g057900.3_3	gene:Solyc01g057900.3	Solyc01g057900.3	SL4.0ch01	-	gene:Solyc01g057900.3:t:57370600-57371196	gene:Solyc01g057900.3_3_CE_1	False	True	57370600-57371196	C1	57371552-57371623	C2_C1	57371196-57371552	90	False	True	True	0.001	0.078	0.049	0.906	0.04
gene:Solyc01g057900.3_3	gene:Solyc01g057900.3	Solyc01g057900.3	SL4.0ch01	-	gene:Solyc01g057900.3:t:57370600-57371196	gene:Solyc01g057900.3_3_CE_1	False	False	57370600-57371196	A	57371368-57371457	C2_A	57371196-57371368	90	False	True	True	0.999	0.922	-0.049	0.906	0.04
gene:Solyc10g083670.3_1	gene:Solyc10g083670.3	Solyc10g083670.3	SL4.0ch10	-	gene:Solyc10g083670.3:s:62605694-62605807	gene:Solyc10g083670.3_1_CE_1	False	True	62605694-62605807	C2	62604797-62604991	C1_C2	62604991-62605694	200	False	True	True	0.004	0.035	0.007	0.332	0.563
gene:Solyc10g083670.3_1	gene:Solyc10g083670.3	Solyc10g083670.3	SL4.0ch10	-	gene:Solyc10g083670.3:s:62605694-62605807	gene:Solyc10g083670.3_1_CE_1	False	False	62605694-62605807	A	62605385-62605584	C1_A	62605584-62605694	200	False	True	True	0.996	0.965	-0.007	0.332	0.563
gene:Solyc10g083670.3_1	gene:Solyc10g083670.3	Solyc10g083670.3	SL4.0ch10	-	gene:Solyc10g083670.3:t:62604797-62604991	gene:Solyc10g083670.3_1_CE_1	False	True	62604797-62604991	C1	62605694-62605807	C2_C1	62604991-62605694	200	False	True	True	0.004	0.037	0.008	0.344	0.543
gene:Solyc10g083670.3_1	gene:Solyc10g083670.3	Solyc10g083670.3	SL4.0ch10	-	gene:Solyc10g083670.3:t:62604797-62604991	gene:Solyc10g083670.3_1_CE_1	False	False	62604797-62604991	A	62605385-62605584	C2_A	62604991-62605385	200	False	True	True	0.996	0.963	-0.008	0.344	0.543
gene:Solyc02g005290.4_2	gene:Solyc02g005290.4	Solyc02g005290.4	SL4.0ch02	-	gene:Solyc02g005290.4:s:7442675-7442716	gene:Solyc02g005290.4_2_CE_1	False	True	7442675-7442716	C2	7442307-7442445	C1_C2	7442445-7442675	49	False	True	True	0.089	0.45	0.351	1	0
gene:Solyc02g005290.4_2	gene:Solyc02g005290.4	Solyc02g005290.4	SL4.0ch02	-	gene:Solyc02g005290.4:s:7442675-7442716	gene:Solyc02g005290.4_2_CE_1	False	False	7442675-7442716	A	7442546-7442594	C1_A	7442594-7442675	49	False	True	True	0.911	0.55	-0.351	1	0
gene:Solyc02g005290.4_2	gene:Solyc02g005290.4	Solyc02g005290.4	SL4.0ch02	-	gene:Solyc02g005290.4:t:7442307-7442445	gene:Solyc02g005290.4_2_CE_1	False	True	7442307-7442445	C1	7442675-7442716	C2_C1	7442445-7442675	49	False	True	True	0.092	0.463	0.369	1	0
gene:Solyc02g005290.4_2	gene:Solyc02g005290.4	Solyc02g005290.4	SL4.0ch02	-	gene:Solyc02g005290.4:t:7442307-7442445	gene:Solyc02g005290.4_2_CE_1	False	False	7442307-7442445	A	7442546-7442594	C2_A	7442445-7442546	49	False	True	True	0.908	0.537	-0.369	1	0
gene:Solyc09g031700.4_2	gene:Solyc09g031700.4	Solyc09g031700.4	SL4.0ch09	+	gene:Solyc09g031700.4:s:26497111-26497257	gene:Solyc09g031700.4_2_CE_1	False	False	26497111-26497257	C2	26498640-26498777	C1_C2	26497257-26498640	68	False	False	True	0.968	0.888	-0.066	0.882	0.032
gene:Solyc09g031700.4_2	gene:Solyc09g031700.4	Solyc09g031700.4	SL4.0ch09	+	gene:Solyc09g031700.4:s:26497111-26497257	gene:Solyc09g031700.4_2_CE_1	False	True	26497111-26497257	A	26497349-26497416	C1_A	26497257-26497349	68	False	False	True	0.032	0.112	0.066	0.882	0.032
gene:Solyc09g031700.4_2	gene:Solyc09g031700.4	Solyc09g031700.4	SL4.0ch09	+	gene:Solyc09g031700.4:t:26498640-26498777	gene:Solyc09g031700.4_2_CE_1	False	False	26498640-26498777	C1	26497111-26497257	C2_C1	26497257-26498640	68	False	False	False	0.956	0.875	-0.068	0.854	0.038
gene:Solyc09g031700.4_2	gene:Solyc09g031700.4	Solyc09g031700.4	SL4.0ch09	+	gene:Solyc09g031700.4:t:26498640-26498777	gene:Solyc09g031700.4_2_CE_1	False	True	26498640-26498777	A	26497349-26497416	C2_A	26497416-26498640	68	False	False	False	0.044	0.125	0.068	0.854	0.038
gene:Solyc10g083710.2_1	gene:Solyc10g083710.2	Solyc10g083710.2	SL4.0ch10	+	gene:Solyc10g083710.2:s:62633657-62633750	gene:Solyc10g083710.2_1_CE_1	False	True	62633657-62633750	C2	62634799-62634921	C1_C2	62633750-62634799	43	False	True	True	0.099
gene:Solyc10g083710.2_1	gene:Solyc10g083710.2	Solyc10g083710.2	SL4.0ch10	+	gene:Solyc10g083710.2:s:62633657-62633750	gene:Solyc10g083710.2_1_CE_1	False	False	62633657-62633750	A	62634368-62634410	C1_A	62633750-62634368	43	False	True	True	0.901
gene:Solyc10g083710.2_1	gene:Solyc10g083710.2	Solyc10g083710.2	SL4.0ch10	+	gene:Solyc10g083710.2:t:62634799-62634921	gene:Solyc10g083710.2_1_CE_1	False	True	62634799-62634921	C1	62633657-62633750	C2_C1	62633750-62634799	43	False	True	True	0.108
gene:Solyc10g083710.2_1	gene:Solyc10g083710.2	Solyc10g083710.2	SL4.0ch10	+	gene:Solyc10g083710.2:t:62634799-62634921	gene:Solyc10g083710.2_1_CE_1	False	False	62634799-62634921	A	62634368-62634410	C2_A	62634410-62634799	43	False	True	True	0.892
gene:Solyc10g083710.2_3	gene:Solyc10g083710.2	Solyc10g083710.2	SL4.0ch10	+	gene:Solyc10g083710.2:s:62636739-62636836	gene:Solyc10g083710.2_3_CE_1	False	True	62636739-62636836	C2	62638464-62638583	C1_C2	62636836-62638464	91	False	True	True	0.184	0.25	0.035	0.729	0.06
gene:Solyc10g083710.2_3	gene:Solyc10g083710.2	Solyc10g083710.2	SL4.0ch10	+	gene:Solyc10g083710.2:s:62636739-62636836	gene:Solyc10g083710.2_3_CE_1	False	False	62636739-62636836	A	62637728-62637818	C1_A	62636836-62637728	91	False	True	True	0.816	0.75	-0.035	0.729	0.06
gene:Solyc10g083710.2_3	gene:Solyc10g083710.2	Solyc10g083710.2	SL4.0ch10	+	gene:Solyc10g083710.2:t:62638464-62638583	gene:Solyc10g083710.2_3_CE_1	False	True	62638464-62638583	C1	62636739-62636836	C2_C1	62636836-62638464	91	False	True	True	0.281
gene:Solyc10g083710.2_3	gene:Solyc10g083710.2	Solyc10g083710.2	SL4.0ch10	+	gene:Solyc10g083710.2:t:62638464-62638583	gene:Solyc10g083710.2_3_CE_1	False	False	62638464-62638583	A	62637728-62637818	C2_A	62637818-62638464	91	False	True	True	0.719
gene:Solyc07g065260.4_1	gene:Solyc07g065260.4	Solyc07g065260.4	SL4.0ch07	+	gene:Solyc07g065260.4:s:66921283-66921477	gene:Solyc07g065260.4_1_CE_1	False	False	66921283-66921477	C2	66922584-66923136	C1_C2	66921477-66922584	215	False	True	True	0.997	0.702	-0.252	1	0
gene:Solyc07g065260.4_1	gene:Solyc07g065260.4	Solyc07g065260.4	SL4.0ch07	+	gene:Solyc07g065260.4:s:66921283-66921477	gene:Solyc07g065260.4_1_CE_1	False	True	66921283-66921477	A	66922244-66922458	C1_A	66921477-66922244	215	False	True	True	0.003	0.298	0.252	1	0
gene:Solyc07g065260.4_1	gene:Solyc07g065260.4	Solyc07g065260.4	SL4.0ch07	+	gene:Solyc07g065260.4:t:66922584-66923136	gene:Solyc07g065260.4_1_CE_1	False	False	66922584-66923136	C1	66921283-66921477	C2_C1	66921477-66922584	215	False	True	True	0.963	0.612	-0.349	1	0
gene:Solyc07g065260.4_1	gene:Solyc07g065260.4	Solyc07g065260.4	SL4.0ch07	+	gene:Solyc07g065260.4:t:66922584-66923136	gene:Solyc07g065260.4_1_CE_1	False	True	66922584-66923136	A	66922244-66922458	C2_A	66922458-66922584	215	False	True	True	0.037	0.388	0.349	1	0
gene:Solyc09g031680.3_2	gene:Solyc09g031680.3	Solyc09g031680.3	SL4.0ch09	-	gene:Solyc09g031680.3:s:26554332-26554430	gene:Solyc09g031680.3_2_CE_2	True	True	26554332-26554430	C2	26551506-26551580	C1_C2	26551580-26554332	105	False	True	False	0.002	0.093	0.055	0.847	0.051
gene:Solyc09g031680.3_2	gene:Solyc09g031680.3	Solyc09g031680.3	SL4.0ch09	-	gene:Solyc09g031680.3:s:26554332-26554430	gene:Solyc09g031680.3_2_CE_2	True	False	26554332-26554430	A	26554134-26554238	C1_A	26554238-26554332	105	False	True	False	0.978	0.904	-0.055	0.84	0.053
gene:Solyc09g031680.3_2	gene:Solyc09g031680.3	Solyc09g031680.3	SL4.0ch09	-	gene:Solyc09g031680.3:t:26551506-26551580	gene:Solyc09g031680.3_2_CE_2	True	True	26551506-26551580	C1	26554332-26554430	C2_C1	26551580-26554332	105	False	True	True	0.003	0.116	0.081	0.935	0.015
gene:Solyc09g031680.3_2	gene:Solyc09g031680.3	Solyc09g031680.3	SL4.0ch09	-	gene:Solyc09g031680.3:t:26551506-26551580	gene:Solyc09g031680.3_2_CE_2	True	False	26551506-26551580	A	26554134-26554238	C2_A	26551580-26554134	105	False	True	True	0.997	0.884	-0.081	0.935	0.015
gene:Solyc09g031650.3_1	gene:Solyc09g031650.3	Solyc09g031650.3	SL4.0ch09	+	gene:Solyc09g031650.3:s:26665254-26665440	gene:Solyc09g031650.3_1_CE_1	True	False	26665254-26665361	C2	26666815-26667105	C1_C2	26665361-26666815	88	False	True	True	0.183	0.041	-0.132	0.977	0.003
gene:Solyc09g031650.3_1	gene:Solyc09g031650.3	Solyc09g031650.3	SL4.0ch09	+	gene:Solyc09g031650.3:s:26665254-26665440	gene:Solyc09g031650.3_1_CE_1	True	True	26665254-26665361	A	26665621-26665708	C1_A	26665361-26665621	88	False	True	True	0.595	0.151	-0.449	1	0
gene:Solyc09g031650.3_1	gene:Solyc09g031650.3	Solyc09g031650.3	SL4.0ch09	+	gene:Solyc09g031650.3:t:26666815-26667105	gene:Solyc09g031650.3_1_CE_1	True	False	26666815-26667105	C1	26665254-26665361	C2_C1	26665361-26666815	88	False	True	True	0.145	0.036	-0.099	0.956	0.008
gene:Solyc09g031650.3_1	gene:Solyc09g031650.3	Solyc09g031650.3	SL4.0ch09	+	gene:Solyc09g031650.3:t:26666815-26667105	gene:Solyc09g031650.3_1_CE_1	True	True	26666815-26667105	A	26665621-26665708	C2_A	26665708-26666815	88	False	True	True	0.854	0.823	-0.022	0.619	0.173
gene:Solyc01g058010.3_1	gene:Solyc01g058010.3	Solyc01g058010.3	SL4.0ch01	+	gene:Solyc01g058010.3:s:58186183-58187181	gene:Solyc01g058010.3_1_CE_1	True	False	58186183-58187181	C2	58188735-58188900	C1_C2	58187181-58188735	76	False	False	True	0.852	0.965	0.089	0.853	0.025
gene:Solyc01g058010.3_1	gene:Solyc01g058010.3	Solyc01g058010.3	SL4.0ch01	+	gene:Solyc01g058010.3:s:58186183-58187181	gene:Solyc01g058010.3_1_CE_1	True	True	58186183-58187181	A	58188168-58188243	C1_A	58187181-58188168	76	False	False	True	0.042	0.009	-0.013	0.399	0.399
gene:Solyc01g058010.3_1	gene:Solyc01g058010.3	Solyc01g058010.3	SL4.0ch01	+	gene:Solyc01g058010.3:t:58188735-58188900	gene:Solyc01g058010.3_1_CE_1	True	False	58188735-58188900	C1	58186183-58187181	C2_C1	58187181-58188735	76	False	False	False	0.892	0.951	0.04	0.653	0.111
gene:Solyc01g058010.3_1	gene:Solyc01g058010.3	Solyc01g058010.3	SL4.0ch01	+	gene:Solyc01g058010.3:t:58188735-58188900	gene:Solyc01g058010.3_1_CE_1	True	True	58188735-58188900	A	58188168-58188243	C2_A	58188243-58188735	76	False	False	True	0.003	0.022	0.001	0.241	0.723
gene:Solyc01g058010.3_2	gene:Solyc01g058010.3	Solyc01g058010.3	SL4.0ch01	+	gene:Solyc01g058010.3:s:58188735-58188900	gene:Solyc01g058010.3_2_CE_2	True	True	58188735-58188900	C2	58190578-58190958	C1_C2	58188900-58190578	212	False	True	True	0.04	0.048	0.006	0.476	0.361
gene:Solyc01g058010.3_2	gene:Solyc01g058010.3	Solyc01g058010.3	SL4.0ch01	+	gene:Solyc01g058010.3:s:58188735-58188900	gene:Solyc01g058010.3_2_CE_2	True	False	58188735-58188900	A	58189238-58189449	C1_A	58188900-58189238	212	False	True	True	0.865	0.909	0.029	0.637	0.165
gene:Solyc01g058010.3_2	gene:Solyc01g058010.3	Solyc01g058010.3	SL4.0ch01	+	gene:Solyc01g058010.3:t:58190578-58190958	gene:Solyc01g058010.3_2_CE_2	True	True	58190578-58190958	C1	58188735-58188900	C2_C1	58188900-58190578	212	False	True	False	0.04	0.055	0.009	0.509	0.322
gene:Solyc01g058010.3_2	gene:Solyc01g058010.3	Solyc01g058010.3	SL4.0ch01	+	gene:Solyc01g058010.3:t:58190578-58190958	gene:Solyc01g058010.3_2_CE_2	True	False	58190578-58190958	A	58189238-58189449	C2_A	58189449-58190578	212	False	True	False	0.96	0.945	-0.009	0.509	0.322
gene:Solyc07g065310.3_1	gene:Solyc07g065310.3	Solyc07g065310.3	SL4.0ch07	-	gene:Solyc07g065310.3:s:66956091-66956804	gene:Solyc07g065310.3_1_CE_1	False	True	66956091-66956804	C2	66954526-66954619	C1_C2	66954619-66956091	101	False	True	True	0.068	0.254	0.154	0.953	0.005
gene:Solyc07g065310.3_1	gene:Solyc07g065310.3	Solyc07g065310.3	SL4.0ch07	-	gene:Solyc07g065310.3:s:66956091-66956804	gene:Solyc07g065310.3_1_CE_1	False	False	66956091-66956804	A	66954717-66954817	C1_A	66954817-66956091	101	False	True	True	0.932	0.746	-0.154	0.953	0.005
gene:Solyc07g065310.3_1	gene:Solyc07g065310.3	Solyc07g065310.3	SL4.0ch07	-	gene:Solyc07g065310.3:t:66954526-66954619	gene:Solyc07g065310.3_1_CE_1	False	True	66954526-66954619	C1	66956091-66956804	C2_C1	66954619-66956091	101	False	True	True	0.093	0.252	0.142	0.92	0.009
gene:Solyc07g065310.3_1	gene:Solyc07g065310.3	Solyc07g065310.3	SL4.0ch07	-	gene:Solyc07g065310.3:t:66954526-66954619	gene:Solyc07g065310.3_1_CE_1	False	False	66954526-66954619	A	66954717-66954817	C2_A	66954619-66954717	101	False	True	True	0.907	0.748	-0.142	0.92	0.009
gene:Solyc12g009100.2_2	gene:Solyc12g009100.2	Solyc12g009100.2	SL4.0ch12	-	gene:Solyc12g009100.2:s:2480104-2480153	gene:Solyc12g009100.2_2_CE_1	False	True	2480104-2480153	C2	2477402-2477474	C1_C2	2477474-2480104	67	False	True	True	0.003	0.131	0.101	0.988	0.002
gene:Solyc12g009100.2_2	gene:Solyc12g009100.2	Solyc12g009100.2	SL4.0ch12	-	gene:Solyc12g009100.2:s:2480104-2480153	gene:Solyc12g009100.2_2_CE_1	False	False	2480104-2480153	A	2478187-2478253	C1_A	2478253-2480104	67	False	True	True	0.997	0.869	-0.101	0.988	0.002
gene:Solyc12g009100.2_2	gene:Solyc12g009100.2	Solyc12g009100.2	SL4.0ch12	-	gene:Solyc12g009100.2:t:2477402-2477474	gene:Solyc12g009100.2_2_CE_1	False	True	2477402-2477474	C1	2480104-2480153	C2_C1	2477474-2480104	67	False	True	True	0.004	0.17	0.138	0.996	0
gene:Solyc12g009100.2_2	gene:Solyc12g009100.2	Solyc12g009100.2	SL4.0ch12	-	gene:Solyc12g009100.2:t:2477402-2477474	gene:Solyc12g009100.2_2_CE_1	False	False	2477402-2477474	A	2478187-2478253	C2_A	2477474-2478187	67	False	True	True	0.996	0.83	-0.138	0.996	0
gene:Solyc09g031580.3_5	gene:Solyc09g031580.3	Solyc09g031580.3	SL4.0ch09	-	gene:Solyc09g031580.3:s:28047306-28047438	gene:Solyc09g031580.3_5_CE_1	True	True	28047306-28047438	C2	28043749-28044086	C1_C2	28044086-28047306	61	False	True	True	0.08	0.327	0.236	0.994	0
gene:Solyc09g031580.3_5	gene:Solyc09g031580.3	Solyc09g031580.3	SL4.0ch09	-	gene:Solyc09g031580.3:s:28047306-28047438	gene:Solyc09g031580.3_5_CE_1	True	False	28047306-28047438	A	28044176-28044236	C1_A	28044236-28047306	61	False	True	True	0.875	0.549	-0.319	1	0
gene:Solyc09g031580.3_5	gene:Solyc09g031580.3	Solyc09g031580.3	SL4.0ch09	-	gene:Solyc09g031580.3:t:28043749-28044086	gene:Solyc09g031580.3_5_CE_1	True	True	28043749-28044086	C1	28047306-28047438	C2_C1	28044086-28047306	61	False	True	True	0.105	0.314	0.197	0.978	0.002
gene:Solyc09g031580.3_5	gene:Solyc09g031580.3	Solyc09g031580.3	SL4.0ch09	-	gene:Solyc09g031580.3:t:28043749-28044086	gene:Solyc09g031580.3_5_CE_1	True	False	28043749-28044086	A	28044176-28044236	C2_A	28044086-28044176	61	False	True	True	0.895	0.686	-0.197	0.978	0.002
gene:Solyc07g065400.3_1	gene:Solyc07g065400.3	Solyc07g065400.3	SL4.0ch07	-	gene:Solyc07g065400.3:s:67000912-67001254	gene:Solyc07g065400.3_1_CE_1	False	False	67000912-67001254	C2	66999573-66999661	C1_C2	66999661-67000912	88	False	True	True	0.986	0.813	-0.145	0.969	0.004
gene:Solyc07g065400.3_1	gene:Solyc07g065400.3	Solyc07g065400.3	SL4.0ch07	-	gene:Solyc07g065400.3:s:67000912-67001254	gene:Solyc07g065400.3_1_CE_1	False	True	67000912-67001254	A	66999740-66999827	C1_A	66999827-67000912	88	False	True	True	0.014	0.187	0.145	0.969	0.004
gene:Solyc07g065400.3_1	gene:Solyc07g065400.3	Solyc07g065400.3	SL4.0ch07	-	gene:Solyc07g065400.3:t:66999573-66999661	gene:Solyc07g065400.3_1_CE_1	False	False	66999573-66999661	C1	67000912-67001254	C2_C1	66999661-67000912	88	False	True	True	0.904	0.612	-0.27	0.978	0.001
gene:Solyc07g065400.3_1	gene:Solyc07g065400.3	Solyc07g065400.3	SL4.0ch07	-	gene:Solyc07g065400.3:t:66999573-66999661	gene:Solyc07g065400.3_1_CE_1	False	True	66999573-66999661	A	66999740-66999827	C2_A	66999661-66999740	88	False	True	True	0.096	0.388	0.27	0.978	0.001
gene:Solyc06g071330.4_1	gene:Solyc06g071330.4	Solyc06g071330.4	SL4.0ch06	-	gene:Solyc06g071330.4:s:41564362-41564702	gene:Solyc06g071330.4_1_CE_1	False	True	41564362-41564702	C2	41562338-41562511	C1_C2	41562511-41564362	98	False	True	False	0.006	0.067	0.042	0.839	0.078
gene:Solyc06g071330.4_1	gene:Solyc06g071330.4	Solyc06g071330.4	SL4.0ch06	-	gene:Solyc06g071330.4:s:41564362-41564702	gene:Solyc06g071330.4_1_CE_1	False	False	41564362-41564702	A	41562621-41562718	C1_A	41562718-41564362	98	False	True	True	0.994	0.917	-0.054	0.976	0.009
gene:Solyc06g071330.4_1	gene:Solyc06g071330.4	Solyc06g071330.4	SL4.0ch06	-	gene:Solyc06g071330.4:t:41562338-41562511	gene:Solyc06g071330.4_1_CE_1	False	True	41562338-41562511	C1	41564362-41564702	C2_C1	41562511-41564362	98	False	True	True	0.01	0.096	0.067	0.987	0.004
gene:Solyc06g071330.4_1	gene:Solyc06g071330.4	Solyc06g071330.4	SL4.0ch06	-	gene:Solyc06g071330.4:t:41562338-41562511	gene:Solyc06g071330.4_1_CE_1	False	False	41562338-41562511	A	41562621-41562718	C2_A	41562511-41562621	98	False	True	True	0.99	0.904	-0.067	0.987	0.004
gene:Solyc06g071330.4_2	gene:Solyc06g071330.4	Solyc06g071330.4	SL4.0ch06	-	gene:Solyc06g071330.4:s:41562338-41562511	gene:Solyc06g071330.4_2_CE_1	True	True	41562338-41562511	C2	41560833-41560908	C1_C2	41560908-41562338	101	False	True	True	0.001	0.114	0.081	0.969	0.007
gene:Solyc06g071330.4_2	gene:Solyc06g071330.4	Solyc06g071330.4	SL4.0ch06	-	gene:Solyc06g071330.4:s:41562338-41562511	gene:Solyc06g071330.4_2_CE_1	True	False	41562338-41562511	A	41561155-41561255	C1_A	41561255-41562338	101	False	True	True	0.998	0.86	-0.109	0.989	0.002
gene:Solyc06g071330.4_2	gene:Solyc06g071330.4	Solyc06g071330.4	SL4.0ch06	-	gene:Solyc06g071330.4:t:41560833-41560908	gene:Solyc06g071330.4_2_CE_1	True	True	41560833-41560908	C1	41562338-41562511	C2_C1	41560908-41562338	101	False	True	True	0.001	0.103	0.072	0.962	0.01
gene:Solyc06g071330.4_2	gene:Solyc06g071330.4	Solyc06g071330.4	SL4.0ch06	-	gene:Solyc06g071330.4:t:41560833-41560908	gene:Solyc06g071330.4_2_CE_1	True	False	41560833-41560908	A	41561155-41561255	C2_A	41560908-41561155	101	False	True	True	0.999	0.897	-0.072	0.962	0.01
gene:Solyc06g071350.4_1	gene:Solyc06g071350.4	Solyc06g071350.4	SL4.0ch06	+	gene:Solyc06g071350.4:s:41576913-41577131	gene:Solyc06g071350.4_1_CE_2	True	True	41576913-41577131	C2	41578506-41583061	C1_C2	41577131-41578506	372	False	True	True	0.055	0.125	0.054	0.817	0.061
gene:Solyc06g071350.4_1	gene:Solyc06g071350.4	Solyc06g071350.4	SL4.0ch06	+	gene:Solyc06g071350.4:s:41576913-41577131	gene:Solyc06g071350.4_1_CE_2	True	False	41576913-41577131	A	41577870-41578241	C1_A	41577131-41577870	372	False	True	True	0.862	0.746	-0.099	0.928	0.013
gene:Solyc06g071350.4_1	gene:Solyc06g071350.4	Solyc06g071350.4	SL4.0ch06	+	gene:Solyc06g071350.4:t:41578506-41583061	gene:Solyc06g071350.4_1_CE_2	True	True	41578506-41583061	C1	41576913-41577131	C2_C1	41577131-41578506	372	False	True	True	0.084	0.162	0.063	0.853	0.042
gene:Solyc06g071350.4_1	gene:Solyc06g071350.4	Solyc06g071350.4	SL4.0ch06	+	gene:Solyc06g071350.4:t:41578506-41583061	gene:Solyc06g071350.4_1_CE_2	True	False	41578506-41583061	A	41577870-41578241	C2_A	41578241-41578506	372	False	True	True	0.916	0.838	-0.063	0.853	0.042
gene:Solyc01g081520.3_2	gene:Solyc01g081520.3	Solyc01g081520.3	SL4.0ch01	-	gene:Solyc01g081520.3:s:73305091-73305181	gene:Solyc01g081520.3_2_CE_1	True	False	73305091-73305181	C2	73303666-73303726	C1_C2	73303726-73305091	77	False	True	True	0.969	0.765	-0.177	0.981	0.002
gene:Solyc01g081520.3_2	gene:Solyc01g081520.3	Solyc01g081520.3	SL4.0ch01	-	gene:Solyc01g081520.3:s:73305091-73305181	gene:Solyc01g081520.3_2_CE_1	True	True	73305091-73305181	A	73304235-73304311	C1_A	73304311-73305091	77	False	True	True	0.003	0.11	0.072	0.804	0.041
gene:Solyc01g081520.3_2	gene:Solyc01g081520.3	Solyc01g081520.3	SL4.0ch01	-	gene:Solyc01g081520.3:t:73303666-73303726	gene:Solyc01g081520.3_2_CE_1	True	False	73303666-73303726	C1	73305091-73305181	C2_C1	73303726-73305091	77	False	True	True	0.969	0.744	-0.198	0.99	0.001
gene:Solyc01g081520.3_2	gene:Solyc01g081520.3	Solyc01g081520.3	SL4.0ch01	-	gene:Solyc01g081520.3:t:73303666-73303726	gene:Solyc01g081520.3_2_CE_1	True	True	73303666-73303726	A	73304235-73304311	C2_A	73303726-73304235	77	False	True	True	0.003	0.128	0.094	0.906	0.016
gene:Solyc02g065680.3_1	gene:Solyc02g065680.3	Solyc02g065680.3	SL4.0ch02	+	gene:Solyc02g065680.3:s:34870114-34870242	gene:Solyc02g065680.3_1_CE_1	False	False	34870114-34870242	C2	34871108-34871628	C1_C2	34870242-34871108	61	False	False	False	0.909	0.972	0.041	0.762	0.091
gene:Solyc02g065680.3_1	gene:Solyc02g065680.3	Solyc02g065680.3	SL4.0ch02	+	gene:Solyc02g065680.3:s:34870114-34870242	gene:Solyc02g065680.3_1_CE_1	False	True	34870114-34870242	A	34870403-34870463	C1_A	34870242-34870403	61	False	False	False	0.091	0.028	-0.041	0.762	0.091
gene:Solyc02g065680.3_1	gene:Solyc02g065680.3	Solyc02g065680.3	SL4.0ch02	+	gene:Solyc02g065680.3:t:34871108-34871628	gene:Solyc02g065680.3_1_CE_1	False	False	34871108-34871628	C1	34870114-34870242	C2_C1	34870242-34871108	61	False	False	True	0.642	0.35	-0.283	0.989	0
gene:Solyc02g065680.3_1	gene:Solyc02g065680.3	Solyc02g065680.3	SL4.0ch02	+	gene:Solyc02g065680.3:t:34871108-34871628	gene:Solyc02g065680.3_1_CE_1	False	True	34871108-34871628	A	34870403-34870463	C2_A	34870463-34871108	61	False	False	True	0.358	0.65	0.283	0.989	0
gene:Solyc04g025870.4_1	gene:Solyc04g025870.4	Solyc04g025870.4	SL4.0ch04	+	gene:Solyc04g025870.4:s:20038295-20038417	gene:Solyc04g025870.4_1_CE_1	False	True	20038295-20038417	C2	20039395-20039522	C1_C2	20038417-20039395	96	False	True	True	0.007	0.097	0.068	0.904	0.026
gene:Solyc04g025870.4_1	gene:Solyc04g025870.4	Solyc04g025870.4	SL4.0ch04	+	gene:Solyc04g025870.4:s:20038295-20038417	gene:Solyc04g025870.4_1_CE_1	False	False	20038295-20038417	A	20038571-20038666	C1_A	20038417-20038571	96	False	True	True	0.993	0.903	-0.068	0.904	0.026
gene:Solyc04g025870.4_1	gene:Solyc04g025870.4	Solyc04g025870.4	SL4.0ch04	+	gene:Solyc04g025870.4:t:20039395-20039522	gene:Solyc04g025870.4_1_CE_1	False	True	20039395-20039522	C1	20038295-20038417	C2_C1	20038417-20039395	96	False	True	False	0.008	0.08	0.048	0.817	0.07
gene:Solyc04g025870.4_1	gene:Solyc04g025870.4	Solyc04g025870.4	SL4.0ch04	+	gene:Solyc04g025870.4:t:20039395-20039522	gene:Solyc04g025870.4_1_CE_1	False	False	20039395-20039522	A	20038571-20038666	C2_A	20038666-20039395	96	False	True	False	0.992	0.92	-0.048	0.817	0.07
gene:Solyc12g035620.2_1	gene:Solyc12g035620.2	Solyc12g035620.2	SL4.0ch12	-	gene:Solyc12g035620.2:s:41445638-41446057	gene:Solyc12g035620.2_1_CE_1	False	True	41445638-41446057	C2	41444414-41444482	C1_C2	41444482-41445638	115	False	True	True	0.296	0.016	-0.232	0.989	0.001
gene:Solyc12g035620.2_1	gene:Solyc12g035620.2	Solyc12g035620.2	SL4.0ch12	-	gene:Solyc12g035620.2:s:41445638-41446057	gene:Solyc12g035620.2_1_CE_1	False	False	41445638-41446057	A	41445242-41445356	C1_A	41445356-41445638	115	False	True	True	0.704	0.984	0.232	0.989	0.001
gene:Solyc12g035620.2_1	gene:Solyc12g035620.2	Solyc12g035620.2	SL4.0ch12	-	gene:Solyc12g035620.2:t:41444414-41444482	gene:Solyc12g035620.2_1_CE_1	False	True	41444414-41444482	C1	41445638-41446057	C2_C1	41444482-41445638	115	False	True	True	0.378	0.016	-0.328	0.996	0
gene:Solyc12g035620.2_1	gene:Solyc12g035620.2	Solyc12g035620.2	SL4.0ch12	-	gene:Solyc12g035620.2:t:41444414-41444482	gene:Solyc12g035620.2_1_CE_1	False	False	41444414-41444482	A	41445242-41445356	C2_A	41444482-41445242	115	False	True	True	0.622	0.984	0.328	0.996	0
gene:Solyc01g073660.3_4	gene:Solyc01g073660.3	Solyc01g073660.3	SL4.0ch01	-	gene:Solyc01g073660.3:s:73468154-73468286	gene:Solyc01g073660.3_4_CE_1	False	False	73468154-73468286	C2	73467197-73467712	C1_C2	73467712-73468154	51	False	True	True	0.999	0.926	-0.039	0.716	0.124
gene:Solyc01g073660.3_4	gene:Solyc01g073660.3	Solyc01g073660.3	SL4.0ch01	-	gene:Solyc01g073660.3:s:73468154-73468286	gene:Solyc01g073660.3_4_CE_1	False	True	73468154-73468286	A	73467812-73467862	C1_A	73467862-73468154	51	False	True	True	0.001	0.074	0.039	0.716	0.124
gene:Solyc01g073660.3_4	gene:Solyc01g073660.3	Solyc01g073660.3	SL4.0ch01	-	gene:Solyc01g073660.3:t:73467197-73467712	gene:Solyc01g073660.3_4_CE_1	False	False	73467197-73467712	C1	73468154-73468286	C2_C1	73467712-73468154	51	False	True	True	0.999	0.878	-0.09	0.976	0.005
gene:Solyc01g073660.3_4	gene:Solyc01g073660.3	Solyc01g073660.3	SL4.0ch01	-	gene:Solyc01g073660.3:t:73467197-73467712	gene:Solyc01g073660.3_4_CE_1	False	True	73467197-73467712	A	73467812-73467862	C2_A	73467712-73467812	51	False	True	True	0.001	0.122	0.09	0.976	0.005
gene:Solyc05g041530.3_1	gene:Solyc05g041530.3	Solyc05g041530.3	SL4.0ch05	+	gene:Solyc05g041530.3:s:51391614-51391863	gene:Solyc05g041530.3_1_CE_1	True	True	51391614-51391863	C2	51393480-51393560	C1_C2	51391863-51393480	77	False	True	True	0.179	0.073	-0.101	0.99	0.001
gene:Solyc05g041530.3_1	gene:Solyc05g041530.3	Solyc05g041530.3	SL4.0ch05	+	gene:Solyc05g041530.3:s:51391614-51391863	gene:Solyc05g041530.3_1_CE_1	True	False	51391614-51391863	A	51393319-51393395	C1_A	51391863-51393319	77	False	True	False	0.727	0.788	0.051	0.792	0.06
gene:Solyc05g041530.3_1	gene:Solyc05g041530.3	Solyc05g041530.3	SL4.0ch05	+	gene:Solyc05g041530.3:t:51393480-51393560	gene:Solyc05g041530.3_1_CE_1	True	True	51393480-51393560	C1	51391614-51391863	C2_C1	51391863-51393480	77	False	True	True	0.24	0.102	-0.13	0.994	0.001
gene:Solyc05g041530.3_1	gene:Solyc05g041530.3	Solyc05g041530.3	SL4.0ch05	+	gene:Solyc05g041530.3:t:51393480-51393560	gene:Solyc05g041530.3_1_CE_1	True	False	51393480-51393560	A	51393319-51393395	C2_A	51393395-51393480	77	False	True	True	0.76	0.898	0.13	0.994	0.001
gene:Solyc09g074100.4_1	gene:Solyc09g074100.4	Solyc09g074100.4	SL4.0ch09	-	gene:Solyc09g074100.4:s:61993896-61993949	gene:Solyc09g074100.4_1_CE_1	False	True	61993896-61993949	C2	61993401-61993528	C1_C2	61993528-61993896	79	False	True	True	0.079	0.312	0.225	0.999	0
gene:Solyc09g074100.4_1	gene:Solyc09g074100.4	Solyc09g074100.4	SL4.0ch09	-	gene:Solyc09g074100.4:s:61993896-61993949	gene:Solyc09g074100.4_1_CE_1	False	False	61993896-61993949	A	61993604-61993682	C1_A	61993682-61993896	79	False	True	True	0.921	0.688	-0.225	0.999	0
gene:Solyc09g074100.4_1	gene:Solyc09g074100.4	Solyc09g074100.4	SL4.0ch09	-	gene:Solyc09g074100.4:t:61993401-61993528	gene:Solyc09g074100.4_1_CE_1	False	True	61993401-61993528	C1	61993896-61993949	C2_C1	61993528-61993896	79	False	True	True	0.072	0.283	0.203	0.998	0
gene:Solyc09g074100.4_1	gene:Solyc09g074100.4	Solyc09g074100.4	SL4.0ch09	-	gene:Solyc09g074100.4:t:61993401-61993528	gene:Solyc09g074100.4_1_CE_1	False	False	61993401-61993528	A	61993604-61993682	C2_A	61993528-61993604	79	False	True	True	0.925	0.689	-0.226	0.999	0
gene:Solyc09g074100.4_4	gene:Solyc09g074100.4	Solyc09g074100.4	SL4.0ch09	-	gene:Solyc09g074100.4:s:61991014-61991165	gene:Solyc09g074100.4_4_CE_1	True	False	61991014-61991165	C2	61990404-61990554	C1_C2	61990554-61991014	70	False	True	True	0.664	0.493	-0.158	0.93	0.007
gene:Solyc09g074100.4_4	gene:Solyc09g074100.4	Solyc09g074100.4	SL4.0ch09	-	gene:Solyc09g074100.4:s:61991014-61991165	gene:Solyc09g074100.4_4_CE_1	True	True	61991014-61991165	A	61990834-61990903	C1_A	61990903-61991014	70	False	True	True	0.08	0.381	0.292	1	0
gene:Solyc09g074100.4_4	gene:Solyc09g074100.4	Solyc09g074100.4	SL4.0ch09	-	gene:Solyc09g074100.4:t:61990404-61990554	gene:Solyc09g074100.4_4_CE_1	True	False	61990404-61990554	C1	61991014-61991165	C2_C1	61990554-61991014	70	False	True	True	0.686	0.416	-0.257	0.998	0
gene:Solyc09g074100.4_4	gene:Solyc09g074100.4	Solyc09g074100.4	SL4.0ch09	-	gene:Solyc09g074100.4:t:61990404-61990554	gene:Solyc09g074100.4_4_CE_1	True	True	61990404-61990554	A	61990834-61990903	C2_A	61990554-61990834	70	False	True	True	0.01	0.452	0.431	1	0
gene:Solyc01g073750.4_2	gene:Solyc01g073750.4	Solyc01g073750.4	SL4.0ch01	+	gene:Solyc01g073750.4:s:73560914-73561006	gene:Solyc01g073750.4_2_CE_1	False	True	73560914-73561006	C2	73564885-73565011	C1_C2	73561006-73564885	92	False	True	True	0.012	0.12	0.089	0.997	0.001
gene:Solyc01g073750.4_2	gene:Solyc01g073750.4	Solyc01g073750.4	SL4.0ch01	+	gene:Solyc01g073750.4:s:73560914-73561006	gene:Solyc01g073750.4_2_CE_1	False	False	73560914-73561006	A	73561097-73561188	C1_A	73561006-73561097	92	False	True	True	0.988	0.88	-0.089	0.997	0.001
gene:Solyc01g073750.4_2	gene:Solyc01g073750.4	Solyc01g073750.4	SL4.0ch01	+	gene:Solyc01g073750.4:t:73564885-73565011	gene:Solyc01g073750.4_2_CE_1	False	True	73564885-73565011	C1	73560914-73561006	C2_C1	73561006-73564885	92	False	True	True	0.014	0.128	0.096	0.997	0.001
gene:Solyc01g073750.4_2	gene:Solyc01g073750.4	Solyc01g073750.4	SL4.0ch01	+	gene:Solyc01g073750.4:t:73564885-73565011	gene:Solyc01g073750.4_2_CE_1	False	False	73564885-73565011	A	73561097-73561188	C2_A	73561188-73564885	92	False	True	True	0.986	0.872	-0.096	0.997	0.001
gene:Solyc01g073750.4_4	gene:Solyc01g073750.4	Solyc01g073750.4	SL4.0ch01	+	gene:Solyc01g073750.4:s:73575059-73575182	gene:Solyc01g073750.4_4_CE_1	False	True	73575059-73575182	C2	73575443-73575566	C1_C2	73575182-73575443	98	False	True	True	0.001	0.051	0.022	0.543	0.291
gene:Solyc01g073750.4_4	gene:Solyc01g073750.4	Solyc01g073750.4	SL4.0ch01	+	gene:Solyc01g073750.4:s:73575059-73575182	gene:Solyc01g073750.4_4_CE_1	False	False	73575059-73575182	A	73575264-73575361	C1_A	73575182-73575264	98	False	True	True	0.995	0.913	-0.059	0.935	0.022
gene:Solyc01g073750.4_4	gene:Solyc01g073750.4	Solyc01g073750.4	SL4.0ch01	+	gene:Solyc01g073750.4:t:73575443-73575566	gene:Solyc01g073750.4_4_CE_1	False	True	73575443-73575566	C1	73575059-73575182	C2_C1	73575182-73575443	98	False	True	True	0.002	0.053	0.024	0.58	0.257
gene:Solyc01g073750.4_4	gene:Solyc01g073750.4	Solyc01g073750.4	SL4.0ch01	+	gene:Solyc01g073750.4:t:73575443-73575566	gene:Solyc01g073750.4_4_CE_1	False	False	73575443-73575566	A	73575264-73575361	C2_A	73575361-73575443	98	False	True	True	0.998	0.947	-0.024	0.58	0.257
gene:Solyc11g008550.3_2	gene:Solyc11g008550.3	Solyc11g008550.3	SL4.0ch11	+	gene:Solyc11g008550.3:s:2766283-2766440	gene:Solyc11g008550.3_2_CE_1	False	True	2766283-2766440	C2	2767434-2767487	C1_C2	2766440-2767434	55	False	True	True	0.005	0.204	0.17	0.965	0.003
gene:Solyc11g008550.3_2	gene:Solyc11g008550.3	Solyc11g008550.3	SL4.0ch11	+	gene:Solyc11g008550.3:s:2766283-2766440	gene:Solyc11g008550.3_2_CE_1	False	False	2766283-2766440	A	2766525-2766579	C1_A	2766440-2766525	55	False	True	True	0.995	0.796	-0.17	0.965	0.003
gene:Solyc11g008550.3_2	gene:Solyc11g008550.3	Solyc11g008550.3	SL4.0ch11	+	gene:Solyc11g008550.3:t:2767434-2767487	gene:Solyc11g008550.3_2_CE_1	False	True	2767434-2767487	C1	2766283-2766440	C2_C1	2766440-2767434	55	False	True	True	0.005	0.159	0.121	0.933	0.009
gene:Solyc11g008550.3_2	gene:Solyc11g008550.3	Solyc11g008550.3	SL4.0ch11	+	gene:Solyc11g008550.3:t:2767434-2767487	gene:Solyc11g008550.3_2_CE_1	False	False	2767434-2767487	A	2766525-2766579	C2_A	2766579-2767434	55	False	True	True	0.995	0.841	-0.121	0.933	0.009
gene:Solyc12g036120.1_3	gene:Solyc12g036120.1	Solyc12g036120.1	SL4.0ch12	+	gene:Solyc12g036120.1:s:43791885-43791965	gene:Solyc12g036120.1_3_CE_1	False	True	43791885-43791965	C2	43792902-43792958	C1_C2	43791965-43792902	25	False	True	True	0.299	0.597	0.228	0.924	0.004
gene:Solyc12g036120.1_3	gene:Solyc12g036120.1	Solyc12g036120.1	SL4.0ch12	+	gene:Solyc12g036120.1:s:43791885-43791965	gene:Solyc12g036120.1_3_CE_1	False	False	43791885-43791965	A	43792088-43792112	C1_A	43791965-43792088	25	False	True	True	0.701	0.403	-0.228	0.924	0.004
gene:Solyc12g036120.1_3	gene:Solyc12g036120.1	Solyc12g036120.1	SL4.0ch12	+	gene:Solyc12g036120.1:t:43792902-43792958	gene:Solyc12g036120.1_3_CE_1	False	True	43792902-43792958	C1	43791885-43791965	C2_C1	43791965-43792902	25	False	True	True	0.28	0.598	0.272	0.944	0.002
gene:Solyc12g036120.1_3	gene:Solyc12g036120.1	Solyc12g036120.1	SL4.0ch12	+	gene:Solyc12g036120.1:t:43792902-43792958	gene:Solyc12g036120.1_3_CE_1	False	False	43792902-43792958	A	43792088-43792112	C2_A	43792112-43792902	25	False	True	True	0.72	0.402	-0.272	0.944	0.002
gene:Solyc02g066910.3_2	gene:Solyc02g066910.3	Solyc02g066910.3	SL4.0ch02	+	gene:Solyc02g066910.3:s:35193533-35193798	gene:Solyc02g066910.3_2_CE_1	False	True	35193533-35193798	C2	35195157-35195623	C1_C2	35193798-35195157	95	False	True	True	0.004	0.151	0.116	0.961	0.006
gene:Solyc02g066910.3_2	gene:Solyc02g066910.3	Solyc02g066910.3	SL4.0ch02	+	gene:Solyc02g066910.3:s:35193533-35193798	gene:Solyc02g066910.3_2_CE_1	False	False	35193533-35193798	A	35193874-35193968	C1_A	35193798-35193874	95	False	True	True	0.996	0.849	-0.116	0.961	0.006
gene:Solyc02g066910.3_2	gene:Solyc02g066910.3	Solyc02g066910.3	SL4.0ch02	+	gene:Solyc02g066910.3:t:35195157-35195623	gene:Solyc02g066910.3_2_CE_1	False	True	35195157-35195623	C1	35193533-35193798	C2_C1	35193798-35195157	95	False	True	True	0.004	0.131	0.096	0.955	0.009
gene:Solyc02g066910.3_2	gene:Solyc02g066910.3	Solyc02g066910.3	SL4.0ch02	+	gene:Solyc02g066910.3:t:35195157-35195623	gene:Solyc02g066910.3_2_CE_1	False	False	35195157-35195623	A	35193874-35193968	C2_A	35193968-35195157	95	False	True	True	0.996	0.869	-0.096	0.955	0.009
gene:Solyc08g048500.3_1	gene:Solyc08g048500.3	Solyc08g048500.3	SL4.0ch08	-	gene:Solyc08g048500.3:s:11923099-11923245	gene:Solyc08g048500.3_1_CE_1	True	True	11923099-11923245	C2	11921428-11921922	C1_C2	11921922-11923099	586	False	True	True	0.03	0.088	0.05	0.824	0.064
gene:Solyc08g048500.3_1	gene:Solyc08g048500.3	Solyc08g048500.3	SL4.0ch08	-	gene:Solyc08g048500.3:s:11923099-11923245	gene:Solyc08g048500.3_1_CE_1	True	False	11923099-11923245	A	11922078-11922663	C1_A	11922663-11923099	586	False	True	False	0.637	0.676	0.016	0.648	0.142
gene:Solyc08g048500.3_1	gene:Solyc08g048500.3	Solyc08g048500.3	SL4.0ch08	-	gene:Solyc08g048500.3:t:11921428-11921922	gene:Solyc08g048500.3_1_CE_1	True	True	11921428-11921922	C1	11923099-11923245	C2_C1	11921922-11923099	586	False	True	True	0.019	0.063	0.029	0.645	0.2
gene:Solyc08g048500.3_1	gene:Solyc08g048500.3	Solyc08g048500.3	SL4.0ch08	-	gene:Solyc08g048500.3:t:11921428-11921922	gene:Solyc08g048500.3_1_CE_1	True	False	11921428-11921922	A	11922078-11922663	C2_A	11921922-11922078	586	False	True	True	0.981	0.937	-0.029	0.645	0.2
gene:Solyc08g048500.3_1	gene:Solyc08g048500.3	Solyc08g048500.3	SL4.0ch08	-	gene:Solyc08g048500.3:s:11923099-11923245	gene:Solyc08g048500.3_1_CE_2	True	True	11923099-11923245	C2	11921428-11921922	C1_C2	11921922-11923099	597	False	False	True	0.03	0.088	0.05	0.824	0.064
gene:Solyc08g048500.3_1	gene:Solyc08g048500.3	Solyc08g048500.3	SL4.0ch08	-	gene:Solyc08g048500.3:s:11923099-11923245	gene:Solyc08g048500.3_1_CE_2	True	True	11923099-11923245	A	11922078-11922674	C1_A	11922674-11923099	597	False	False	True	0.336	0.242	-0.067	0.809	0.047
gene:Solyc08g048500.3_1	gene:Solyc08g048500.3	Solyc08g048500.3	SL4.0ch08	-	gene:Solyc08g048500.3:t:11921428-11921922	gene:Solyc08g048500.3_1_CE_2	True	True	11921428-11921922	C1	11923099-11923245	C2_C1	11921922-11923099	597	False	False	True	0.019	0.063	0.029	0.645	0.2
gene:Solyc08g048500.3_1	gene:Solyc08g048500.3	Solyc08g048500.3	SL4.0ch08	-	gene:Solyc08g048500.3:t:11921428-11921922	gene:Solyc08g048500.3_1_CE_2	True	False	11921428-11921922	A	11922078-11922674	C2_A	11921922-11922078	597	False	False	True	0.981	0.937	-0.029	0.645	0.2
gene:Solyc01g073870.4_3	gene:Solyc01g073870.4	Solyc01g073870.4	SL4.0ch01	-	gene:Solyc01g073870.4:s:73640297-73640677	gene:Solyc01g073870.4_3_CE_1	True	False	73640297-73640677	C2	73636715-73636996	C1_C2	73636996-73640297	106	False	True	True	0.887	0.751	-0.132	0.957	0.005
gene:Solyc01g073870.4_3	gene:Solyc01g073870.4	Solyc01g073870.4	SL4.0ch01	-	gene:Solyc01g073870.4:s:73640297-73640677	gene:Solyc01g073870.4_3_CE_1	True	True	73640297-73640677	A	73639620-73639725	C1_A	73639725-73640297	106	False	True	True	0.023	0.183	0.162	1	0
gene:Solyc01g073870.4_3	gene:Solyc01g073870.4	Solyc01g073870.4	SL4.0ch01	-	gene:Solyc01g073870.4:t:73636715-73636996	gene:Solyc01g073870.4_3_CE_1	True	False	73636715-73636996	C1	73640297-73640677	C2_C1	73636996-73640297	106	False	True	True	0.907	0.736	-0.161	0.98	0.002
gene:Solyc01g073870.4_3	gene:Solyc01g073870.4	Solyc01g073870.4	SL4.0ch01	-	gene:Solyc01g073870.4:t:73636715-73636996	gene:Solyc01g073870.4_3_CE_1	True	True	73636715-73636996	A	73639620-73639725	C2_A	73636996-73639620	106	False	True	True	0.049	0.226	0.169	0.992	0.001
gene:Solyc09g074330.3_1	gene:Solyc09g074330.3	Solyc09g074330.3	SL4.0ch09	-	gene:Solyc09g074330.3:s:62331639-62331734	gene:Solyc09g074330.3_1_CE_1	False	True	62331639-62331734	C2	62329022-62329313	C1_C2	62329313-62331639	162	False	True	True	0.089
gene:Solyc09g074330.3_1	gene:Solyc09g074330.3	Solyc09g074330.3	SL4.0ch09	-	gene:Solyc09g074330.3:s:62331639-62331734	gene:Solyc09g074330.3_1_CE_1	False	False	62331639-62331734	A	62330414-62330575	C1_A	62330575-62331639	162	False	True	True	0.911
gene:Solyc09g074330.3_1	gene:Solyc09g074330.3	Solyc09g074330.3	SL4.0ch09	-	gene:Solyc09g074330.3:t:62329022-62329313	gene:Solyc09g074330.3_1_CE_1	False	True	62329022-62329313	C1	62331639-62331734	C2_C1	62329313-62331639	162	False	True	True	0.073	0.203	0.116	0.876	0.018
gene:Solyc09g074330.3_1	gene:Solyc09g074330.3	Solyc09g074330.3	SL4.0ch09	-	gene:Solyc09g074330.3:t:62329022-62329313	gene:Solyc09g074330.3_1_CE_1	False	False	62329022-62329313	A	62330414-62330575	C2_A	62329313-62330414	162	False	True	True	0.927	0.797	-0.116	0.876	0.018
gene:Solyc08g048450.4_1	gene:Solyc08g048450.4	Solyc08g048450.4	SL4.0ch08	+	gene:Solyc08g048450.4:s:12388887-12388984	gene:Solyc08g048450.4_1_CE_1	True	True	12388887-12388984	C2	12390195-12390428	C1_C2	12388984-12390195	81	False	True	True	0.074	0.093	0.011	0.424	0.377
gene:Solyc08g048450.4_1	gene:Solyc08g048450.4	Solyc08g048450.4	SL4.0ch08	+	gene:Solyc08g048450.4:s:12388887-12388984	gene:Solyc08g048450.4_1_CE_1	True	False	12388887-12388984	A	12389776-12389856	C1_A	12388984-12389776	81	False	True	True	0.869	0.85	-0.01	0.48	0.302
gene:Solyc08g048450.4_1	gene:Solyc08g048450.4	Solyc08g048450.4	SL4.0ch08	+	gene:Solyc08g048450.4:t:12390195-12390428	gene:Solyc08g048450.4_1_CE_1	True	True	12390195-12390428	C1	12388887-12388984	C2_C1	12388984-12390195	81	False	True	True	0.079	0.101	0.018	0.544	0.287
gene:Solyc08g048450.4_1	gene:Solyc08g048450.4	Solyc08g048450.4	SL4.0ch08	+	gene:Solyc08g048450.4:t:12390195-12390428	gene:Solyc08g048450.4_1_CE_1	True	False	12390195-12390428	A	12389776-12389856	C2_A	12389856-12390195	81	False	True	True	0.921	0.899	-0.018	0.544	0.287
gene:Solyc04g025540.3_1	gene:Solyc04g025540.3	Solyc04g025540.3	SL4.0ch04	-	gene:Solyc04g025540.3:s:21348923-21349006	gene:Solyc04g025540.3_1_CE_1	True	True	21348923-21349006	C2	21342297-21342378	C1_C2	21342378-21348923	53	False	True	True	0.079	0.309	0.198	0.991	0.001
gene:Solyc04g025540.3_1	gene:Solyc04g025540.3	Solyc04g025540.3	SL4.0ch04	-	gene:Solyc04g025540.3:s:21348923-21349006	gene:Solyc04g025540.3_1_CE_1	True	False	21348923-21349006	A	21348782-21348834	C1_A	21348834-21348923	53	False	True	True	0.921	0.691	-0.198	0.991	0.001
gene:Solyc04g025540.3_1	gene:Solyc04g025540.3	Solyc04g025540.3	SL4.0ch04	-	gene:Solyc04g025540.3:t:21342297-21342378	gene:Solyc04g025540.3_1_CE_1	True	True	21342297-21342378	C1	21348923-21349006	C2_C1	21342378-21348923	53	False	True	True	0.067	0.278	0.187	0.993	0.001
gene:Solyc04g025540.3_1	gene:Solyc04g025540.3	Solyc04g025540.3	SL4.0ch04	-	gene:Solyc04g025540.3:t:21342297-21342378	gene:Solyc04g025540.3_1_CE_1	True	False	21342297-21342378	A	21348782-21348834	C2_A	21342378-21348782	53	False	True	True	0.894	0.6	-0.283	0.999	0
gene:Solyc12g036250.2_1	gene:Solyc12g036250.2	Solyc12g036250.2	SL4.0ch12	-	gene:Solyc12g036250.2:s:44323133-44323406	gene:Solyc12g036250.2_1_CE_1	False	True	44323133-44323406	C2	44320545-44320933	C1_C2	44320933-44323133	123	False	True	True	0.042	0.021	-0.006	0.367	0.511
gene:Solyc12g036250.2_1	gene:Solyc12g036250.2	Solyc12g036250.2	SL4.0ch12	-	gene:Solyc12g036250.2:s:44323133-44323406	gene:Solyc12g036250.2_1_CE_1	False	False	44323133-44323406	A	44322157-44322279	C1_A	44322279-44323133	123	False	True	True	0.958	0.979	0.006	0.367	0.511
gene:Solyc12g036250.2_1	gene:Solyc12g036250.2	Solyc12g036250.2	SL4.0ch12	-	gene:Solyc12g036250.2:t:44320545-44320985	gene:Solyc12g036250.2_1_CE_1	False	True	44320545-44320933	C1	44323133-44323406	C2_C1	44320933-44323133	123	False	True	True	0.048	0.024	-0.009	0.438	0.415
gene:Solyc12g036250.2_1	gene:Solyc12g036250.2	Solyc12g036250.2	SL4.0ch12	-	gene:Solyc12g036250.2:t:44320545-44320985	gene:Solyc12g036250.2_1_CE_1	False	False	44320545-44320933	A	44322157-44322279	C2_A	44320933-44322157	123	False	True	True	0.918	0.958	0.03	0.669	0.177
gene:Solyc01g073940.3_1	gene:Solyc01g073940.3	Solyc01g073940.3	SL4.0ch01	-	gene:Solyc01g073940.3:s:73716921-73717172	gene:Solyc01g073940.3_1_CE_1	False	True	73716921-73717172	C2	73713356-73714334	C1_C2	73714334-73716921	61	False	True	True	0.047	0.238	0.169	0.959	0.004
gene:Solyc01g073940.3_1	gene:Solyc01g073940.3	Solyc01g073940.3	SL4.0ch01	-	gene:Solyc01g073940.3:s:73716921-73717172	gene:Solyc01g073940.3_1_CE_1	False	False	73716921-73717172	A	73716586-73716646	C1_A	73716646-73716921	61	False	True	True	0.953	0.762	-0.169	0.959	0.004
gene:Solyc01g073940.3_1	gene:Solyc01g073940.3	Solyc01g073940.3	SL4.0ch01	-	gene:Solyc01g073940.3:t:73713356-73714334	gene:Solyc01g073940.3_1_CE_1	False	True	73713356-73714334	C1	73716921-73717172	C2_C1	73714334-73716921	61	False	True	True	0.036	0.186	0.126	0.952	0.007
gene:Solyc01g073940.3_1	gene:Solyc01g073940.3	Solyc01g073940.3	SL4.0ch01	-	gene:Solyc01g073940.3:t:73713356-73714334	gene:Solyc01g073940.3_1_CE_1	False	False	73713356-73714334	A	73716586-73716646	C2_A	73714334-73716586	61	False	True	True	0.964	0.814	-0.126	0.952	0.007
gene:Solyc04g150119.1_2	gene:Solyc04g150119.1	Solyc04g150119.1	SL4.0ch04	-	gene:Solyc04g150119.1:s:22099859-22099924	gene:Solyc04g150119.1_2_CE_2	True	True	22099859-22099924	C2	22099412-22099525	C1_C2	22099525-22099859	20	False	True	True	0.037
gene:Solyc04g150119.1_2	gene:Solyc04g150119.1	Solyc04g150119.1	SL4.0ch04	-	gene:Solyc04g150119.1:s:22099859-22099924	gene:Solyc04g150119.1_2_CE_2	True	True	22099859-22099924	A	22099745-22099764	C1_A	22099764-22099859	20	False	True	True	0.954
gene:Solyc04g150119.1_2	gene:Solyc04g150119.1	Solyc04g150119.1	SL4.0ch04	-	gene:Solyc04g150119.1:t:22099412-22099525	gene:Solyc04g150119.1_2_CE_2	True	True	22099412-22099525	C1	22099859-22099924	C2_C1	22099525-22099859	20	False	True	True	0.036
gene:Solyc04g150119.1_2	gene:Solyc04g150119.1	Solyc04g150119.1	SL4.0ch04	-	gene:Solyc04g150119.1:t:22099412-22099525	gene:Solyc04g150119.1_2_CE_2	True	True	22099412-22099525	A	22099745-22099764	C2_A	22099525-22099745	20	False	True	True	0.964
gene:Solyc02g094430.4_6	gene:Solyc02g094430.4	Solyc02g094430.4	SL4.0ch02	-	gene:Solyc02g094430.4:s:53050657-53050818	gene:Solyc02g094430.4_6_CE_1	True	False	53050657-53050818	C2	53049582-53049712	C1_C2	53049712-53050657	63	False	True	True	0.835	0.6	-0.228	0.987	0.001
gene:Solyc02g094430.4_6	gene:Solyc02g094430.4	Solyc02g094430.4	SL4.0ch02	-	gene:Solyc02g094430.4:s:53050657-53050818	gene:Solyc02g094430.4_6_CE_1	True	True	53050657-53050818	A	53050089-53050151	C1_A	53050151-53050657	63	False	True	True	0.093	0.268	0.168	0.954	0.004
gene:Solyc02g094430.4_6	gene:Solyc02g094430.4	Solyc02g094430.4	SL4.0ch02	-	gene:Solyc02g094430.4:t:53049582-53049712	gene:Solyc02g094430.4_6_CE_1	True	False	53049582-53049712	C1	53050657-53050818	C2_C1	53049712-53050657	63	False	True	True	0.867	0.521	-0.343	1	0
gene:Solyc02g094430.4_6	gene:Solyc02g094430.4	Solyc02g094430.4	SL4.0ch02	-	gene:Solyc02g094430.4:t:53049582-53049712	gene:Solyc02g094430.4_6_CE_1	True	True	53049582-53049712	A	53050089-53050151	C2_A	53049712-53050089	63	False	True	True	0.057	0.369	0.304	1	0
gene:Solyc09g074400.3_2	gene:Solyc09g074400.3	Solyc09g074400.3	SL4.0ch09	-	gene:Solyc09g074400.3:s:62410376-62410438	gene:Solyc09g074400.3_2_CE_1	False	False	62410376-62410438	C2	62409634-62409703	C1_C2	62409703-62410376	44	False	True	True	0.989	0.933	-0.034	0.686	0.159
gene:Solyc09g074400.3_2	gene:Solyc09g074400.3	Solyc09g074400.3	SL4.0ch09	-	gene:Solyc09g074400.3:s:62410376-62410438	gene:Solyc09g074400.3_2_CE_1	False	True	62410376-62410438	A	62410102-62410145	C1_A	62410145-62410376	44	False	True	True	0.011	0.067	0.034	0.686	0.159
gene:Solyc09g074400.3_2	gene:Solyc09g074400.3	Solyc09g074400.3	SL4.0ch09	-	gene:Solyc09g074400.3:t:62409634-62409703	gene:Solyc09g074400.3_2_CE_1	False	False	62409634-62409703	C1	62410376-62410438	C2_C1	62409703-62410376	44	False	True	False	0.99	0.948	-0.023	0.537	0.273
gene:Solyc09g074400.3_2	gene:Solyc09g074400.3	Solyc09g074400.3	SL4.0ch09	-	gene:Solyc09g074400.3:t:62409634-62409703	gene:Solyc09g074400.3_2_CE_1	False	True	62409634-62409703	A	62410102-62410145	C2_A	62409703-62410102	44	False	True	False	0.01	0.052	0.023	0.537	0.273
gene:Solyc12g036410.3_1	gene:Solyc12g036410.3	Solyc12g036410.3	SL4.0ch12	+	gene:Solyc12g036410.3:s:45287957-45288082	gene:Solyc12g036410.3_1_CE_1	True	True	45287957-45288082	C2	45296839-45297161	C1_C2	45288082-45296839	258	False	True	True	0.252	0.297	0.017	0.675	0.1
gene:Solyc12g036410.3_1	gene:Solyc12g036410.3	Solyc12g036410.3	SL4.0ch12	+	gene:Solyc12g036410.3:s:45287957-45288082	gene:Solyc12g036410.3_1_CE_1	True	True	45287957-45288082	A	45292577-45292834	C1_A	45288082-45292577	258	False	True	True	0.73	0.515	-0.163	0.887	0.01
gene:Solyc12g036410.3_1	gene:Solyc12g036410.3	Solyc12g036410.3	SL4.0ch12	+	gene:Solyc12g036410.3:t:45296839-45297161	gene:Solyc12g036410.3_1_CE_1	True	True	45296839-45297161	C1	45287957-45288082	C2_C1	45288082-45296839	258	False	True	True	0.226	0.267	0.019	0.663	0.116
gene:Solyc12g036410.3_1	gene:Solyc12g036410.3	Solyc12g036410.3	SL4.0ch12	+	gene:Solyc12g036410.3:t:45296839-45297161	gene:Solyc12g036410.3_1_CE_1	True	False	45296839-45297161	A	45292577-45292834	C2_A	45292834-45296839	258	False	True	True	0.774	0.733	-0.019	0.663	0.116
gene:Solyc09g074420.4_1	gene:Solyc09g074420.4	Solyc09g074420.4	SL4.0ch09	+	gene:Solyc09g074420.4:s:62429660-62429710	gene:Solyc09g074420.4_1_CE_1	False	True	62429660-62429710	C2	62432915-62432978	C1_C2	62429710-62432915	74	False	True	True	0.023	0.102	0.07	0.995	0.001
gene:Solyc09g074420.4_1	gene:Solyc09g074420.4	Solyc09g074420.4	SL4.0ch09	+	gene:Solyc09g074420.4:s:62429660-62429710	gene:Solyc09g074420.4_1_CE_1	False	False	62429660-62429710	A	62431568-62431641	C1_A	62429710-62431568	74	False	True	True	0.977	0.898	-0.07	0.995	0.001
gene:Solyc09g074420.4_1	gene:Solyc09g074420.4	Solyc09g074420.4	SL4.0ch09	+	gene:Solyc09g074420.4:t:62432915-62432978	gene:Solyc09g074420.4_1_CE_1	False	True	62432915-62432978	C1	62429660-62429710	C2_C1	62429710-62432915	74	False	True	True	0.027	0.123	0.09	0.993	0.001
gene:Solyc09g074420.4_1	gene:Solyc09g074420.4	Solyc09g074420.4	SL4.0ch09	+	gene:Solyc09g074420.4:t:62432915-62432978	gene:Solyc09g074420.4_1_CE_1	False	False	62432915-62432978	A	62431568-62431641	C2_A	62431641-62432915	74	False	True	True	0.973	0.877	-0.09	0.993	0.001
gene:Solyc09g074420.4_4	gene:Solyc09g074420.4	Solyc09g074420.4	SL4.0ch09	+	gene:Solyc09g074420.4:s:62444071-62444174	gene:Solyc09g074420.4_4_CE_1	False	False	62444071-62444174	C2	62444573-62444660	C1_C2	62444174-62444573	48	False	True	True	0.927	0.975	0.051	0.989	0.005
gene:Solyc09g074420.4_4	gene:Solyc09g074420.4	Solyc09g074420.4	SL4.0ch09	+	gene:Solyc09g074420.4:s:62444071-62444174	gene:Solyc09g074420.4_4_CE_1	False	True	62444071-62444174	A	62444250-62444297	C1_A	62444174-62444250	48	False	True	True	0.073	0.025	-0.051	0.989	0.005
gene:Solyc09g074420.4_4	gene:Solyc09g074420.4	Solyc09g074420.4	SL4.0ch09	+	gene:Solyc09g074420.4:t:62444573-62444660	gene:Solyc09g074420.4_4_CE_1	False	False	62444573-62444660	C1	62444071-62444174	C2_C1	62444174-62444573	48	False	True	True	0.924	0.975	0.051	0.994	0.003
gene:Solyc09g074420.4_4	gene:Solyc09g074420.4	Solyc09g074420.4	SL4.0ch09	+	gene:Solyc09g074420.4:t:62444573-62444660	gene:Solyc09g074420.4_4_CE_1	False	True	62444573-62444660	A	62444250-62444297	C2_A	62444297-62444573	48	False	True	True	0.07	0.025	-0.051	0.99	0.004
gene:Solyc02g067060.3_2	gene:Solyc02g067060.3	Solyc02g067060.3	SL4.0ch02	-	gene:Solyc02g067060.3:s:35317482-35317640	gene:Solyc02g067060.3_2_CE_1	False	False	35317482-35317640	C2	35315931-35316521	C1_C2	35316521-35317482	99	False	False	False	0.965	0.9	-0.042	0.739	0.099
gene:Solyc02g067060.3_2	gene:Solyc02g067060.3	Solyc02g067060.3	SL4.0ch02	-	gene:Solyc02g067060.3:s:35317482-35317640	gene:Solyc02g067060.3_2_CE_1	False	True	35317482-35317640	A	35317075-35317173	C1_A	35317173-35317482	99	False	False	False	0.035	0.1	0.042	0.739	0.099
gene:Solyc02g067060.3_2	gene:Solyc02g067060.3	Solyc02g067060.3	SL4.0ch02	-	gene:Solyc02g067060.3:t:35315931-35316521	gene:Solyc02g067060.3_2_CE_1	False	False	35315931-35316521	C1	35317482-35317640	C2_C1	35316521-35317482	99	False	False	True	0.957	0.805	-0.144	0.965	0.004
gene:Solyc02g067060.3_2	gene:Solyc02g067060.3	Solyc02g067060.3	SL4.0ch02	-	gene:Solyc02g067060.3:t:35315931-35316521	gene:Solyc02g067060.3_2_CE_1	False	True	35315931-35316521	A	35317075-35317173	C2_A	35316521-35317075	99	False	False	True	0.043	0.195	0.144	0.965	0.004
gene:Solyc11g008730.2_2	gene:Solyc11g008730.2	Solyc11g008730.2	SL4.0ch11	+	gene:Solyc11g008730.2:s:2935429-2935481	gene:Solyc11g008730.2_2_CE_1	True	True	2935429-2935481	C2	2936258-2936552	C1_C2	2935481-2936258	133	False	True	True	0.98	0.755	-0.187	0.888	0.007
gene:Solyc11g008730.2_2	gene:Solyc11g008730.2	Solyc11g008730.2	SL4.0ch11	+	gene:Solyc11g008730.2:s:2935429-2935481	gene:Solyc11g008730.2_2_CE_1	True	True	2935429-2935481	A	2935736-2935868	C1_A	2935481-2935736	133	False	True	True	0.004	0.067	0.018	0.403	0.353
gene:Solyc11g008730.2_2	gene:Solyc11g008730.2	Solyc11g008730.2	SL4.0ch11	+	gene:Solyc11g008730.2:t:2936255-2936552	gene:Solyc11g008730.2_2_CE_1	True	True	2936258-2936552	C1	2935429-2935481	C2_C1	2935481-2936258	133	False	True	True	0.96	0.423	-0.533	1	0
gene:Solyc11g008730.2_2	gene:Solyc11g008730.2	Solyc11g008730.2	SL4.0ch11	+	gene:Solyc11g008730.2:t:2936255-2936552	gene:Solyc11g008730.2_2_CE_1	True	True	2936258-2936552	A	2935736-2935868	C2_A	2935868-2936258	133	False	True	True	0.035	0.566	0.522	1	0
gene:Solyc11g008730.2_2	gene:Solyc11g008730.2	Solyc11g008730.2	SL4.0ch11	+	gene:Solyc11g008730.2:s:2935429-2935481	gene:Solyc11g008730.2_2_CE_2	True	True	2935429-2935481	C2	2937402-2937430	C1_C2	2935481-2937402	295	False	True	True	0.016	0.184	0.13	0.783	0.022
gene:Solyc11g008730.2_2	gene:Solyc11g008730.2	Solyc11g008730.2	SL4.0ch11	+	gene:Solyc11g008730.2:s:2935429-2935481	gene:Solyc11g008730.2_2_CE_2	True	True	2935429-2935481	A	2936258-2936552	C1_A	2935481-2936258	295	False	True	True	0.98	0.755	-0.187	0.888	0.007
gene:Solyc11g008730.2_2	gene:Solyc11g008730.2	Solyc11g008730.2	SL4.0ch11	+	gene:Solyc11g008730.2:t:2937402-2937430	gene:Solyc11g008730.2_2_CE_2	True	True	2937402-2937430	C1	2935429-2935481	C2_C1	2935481-2937402	295	False	True	True	0.012	0.121	0.065	0.708	0.074
gene:Solyc11g008730.2_2	gene:Solyc11g008730.2	Solyc11g008730.2	SL4.0ch11	+	gene:Solyc11g008730.2:t:2937402-2937430	gene:Solyc11g008730.2_2_CE_2	True	False	2937402-2937430	A	2936258-2936552	C2_A	2936552-2937402	295	False	True	True	0.988	0.879	-0.065	0.708	0.074
gene:Solyc04g025260.3_2	gene:Solyc04g025260.3	Solyc04g025260.3	SL4.0ch04	-	gene:Solyc04g025260.3:s:24330825-24330989	gene:Solyc04g025260.3_2_CE_1	False	False	24330825-24330989	C2	24326355-24326880	C1_C2	24326880-24330825	111	False	True	True	0.983	0.861	-0.105	0.93	0.012
gene:Solyc04g025260.3_2	gene:Solyc04g025260.3	Solyc04g025260.3	SL4.0ch04	-	gene:Solyc04g025260.3:s:24330825-24330989	gene:Solyc04g025260.3_2_CE_1	False	True	24330825-24330989	A	24327622-24327732	C1_A	24327732-24330825	111	False	True	True	0.017	0.139	0.105	0.93	0.012
gene:Solyc04g025260.3_2	gene:Solyc04g025260.3	Solyc04g025260.3	SL4.0ch04	-	gene:Solyc04g025260.3:t:24326355-24326880	gene:Solyc04g025260.3_2_CE_1	False	False	24326355-24326880	C1	24330825-24330989	C2_C1	24326880-24330825	111	False	True	True	0.983	0.872	-0.08	0.846	0.034
gene:Solyc04g025260.3_2	gene:Solyc04g025260.3	Solyc04g025260.3	SL4.0ch04	-	gene:Solyc04g025260.3:t:24326355-24326880	gene:Solyc04g025260.3_2_CE_1	False	True	24326355-24326880	A	24327622-24327732	C2_A	24326880-24327622	111	False	True	True	0.017	0.128	0.08	0.846	0.034
gene:Solyc05g044630.3_1	gene:Solyc05g044630.3	Solyc05g044630.3	SL4.0ch05	+	gene:Solyc05g044630.3:s:56539286-56539430	gene:Solyc05g044630.3_1_CE_2	True	True	56539286-56539430	C2	56540795-56541093	C1_C2	56539430-56540795	118	False	True	True	0.032	0.21	0.179	1	0
gene:Solyc05g044630.3_1	gene:Solyc05g044630.3	Solyc05g044630.3	SL4.0ch05	+	gene:Solyc05g044630.3:s:56539286-56539430	gene:Solyc05g044630.3_1_CE_2	True	False	56539286-56539430	A	56539934-56540051	C1_A	56539430-56539934	118	False	True	True	0.968	0.79	-0.179	1	0
gene:Solyc05g044630.3_1	gene:Solyc05g044630.3	Solyc05g044630.3	SL4.0ch05	+	gene:Solyc05g044630.3:t:56540795-56541093	gene:Solyc05g044630.3_1_CE_2	True	True	56540795-56541093	C1	56539286-56539430	C2_C1	56539430-56540795	118	False	True	True	0.023	0.144	0.117	0.996	0.001
gene:Solyc05g044630.3_1	gene:Solyc05g044630.3	Solyc05g044630.3	SL4.0ch05	+	gene:Solyc05g044630.3:t:56540795-56541093	gene:Solyc05g044630.3_1_CE_2	True	False	56540795-56541093	A	56539934-56540051	C2_A	56540051-56540795	118	False	True	True	0.971	0.757	-0.214	1	0
gene:Solyc05g045650.4_1	gene:Solyc05g045650.4	Solyc05g045650.4	SL4.0ch05	+	gene:Solyc05g045650.4:s:56710127-56710229	gene:Solyc05g045650.4_1_CE_1	True	True	56710127-56710229	C2	56712800-56713077	C1_C2	56710229-56712800	1334	False	True	True	0.003	0.226	0.193	1	0
gene:Solyc05g045650.4_1	gene:Solyc05g045650.4	Solyc05g045650.4	SL4.0ch05	+	gene:Solyc05g045650.4:s:56710127-56710229	gene:Solyc05g045650.4_1_CE_1	True	False	56710127-56710229	A	56710840-56712173	C1_A	56710229-56710840	1334	False	True	True	0.997	0.774	-0.193	1	0
gene:Solyc05g045650.4_1	gene:Solyc05g045650.4	Solyc05g045650.4	SL4.0ch05	+	gene:Solyc05g045650.4:t:56712800-56713077	gene:Solyc05g045650.4_1_CE_1	True	True	56712800-56713077	C1	56710127-56710229	C2_C1	56710229-56712800	1334	False	True	True	0.002	0.238	0.209	1	0
gene:Solyc05g045650.4_1	gene:Solyc05g045650.4	Solyc05g045650.4	SL4.0ch05	+	gene:Solyc05g045650.4:t:56712800-56713077	gene:Solyc05g045650.4_1_CE_1	True	False	56712800-56713077	A	56710840-56712173	C2_A	56712173-56712800	1334	False	True	True	0.91	0.635	-0.263	0.999	0
gene:Solyc01g095890.4_3	gene:Solyc01g095890.4	Solyc01g095890.4	SL4.0ch01	-	gene:Solyc01g095890.4:s:79277077-79277133	gene:Solyc01g095890.4_3_CE_1	False	False	79277077-79277133	C2	79276660-79276749	C1_C2	79276749-79277077	99	False	True	True	0.983	0.659	-0.313	1	0
gene:Solyc01g095890.4_3	gene:Solyc01g095890.4	Solyc01g095890.4	SL4.0ch01	-	gene:Solyc01g095890.4:s:79277077-79277133	gene:Solyc01g095890.4_3_CE_1	False	True	79277077-79277133	A	79276848-79276946	C1_A	79276946-79277077	99	False	True	True	0.017	0.341	0.313	1	0
gene:Solyc01g095890.4_3	gene:Solyc01g095890.4	Solyc01g095890.4	SL4.0ch01	-	gene:Solyc01g095890.4:t:79276660-79276749	gene:Solyc01g095890.4_3_CE_1	False	False	79276660-79276749	C1	79277077-79277133	C2_C1	79276749-79277077	99	False	True	True	0.974	0.639	-0.336	1	0
gene:Solyc01g095890.4_3	gene:Solyc01g095890.4	Solyc01g095890.4	SL4.0ch01	-	gene:Solyc01g095890.4:t:79276660-79276749	gene:Solyc01g095890.4_3_CE_1	False	True	79276660-79276749	A	79276848-79276946	C2_A	79276749-79276848	99	False	True	True	0.026	0.361	0.336	1	0
gene:Solyc12g096330.3_2	gene:Solyc12g096330.3	Solyc12g096330.3	SL4.0ch12	-	gene:Solyc12g096330.3:s:64817599-64817676	gene:Solyc12g096330.3_2_CE_1	False	True	64817599-64817676	C2	64816664-64816839	C1_C2	64816839-64817599	146	False	True	True	0.121	0.018	-0.077	0.903	0.023
gene:Solyc12g096330.3_2	gene:Solyc12g096330.3	Solyc12g096330.3	SL4.0ch12	-	gene:Solyc12g096330.3:s:64817599-64817676	gene:Solyc12g096330.3_2_CE_1	False	False	64817599-64817676	A	64817296-64817441	C1_A	64817441-64817599	146	False	True	True	0.879	0.982	0.077	0.903	0.023
gene:Solyc12g096330.3_2	gene:Solyc12g096330.3	Solyc12g096330.3	SL4.0ch12	-	gene:Solyc12g096330.3:t:64816664-64816839	gene:Solyc12g096330.3_2_CE_1	False	True	64816664-64816839	C1	64817599-64817676	C2_C1	64816839-64817599	146	False	True	True	0.115	0.015	-0.074	0.911	0.022
gene:Solyc12g096330.3_2	gene:Solyc12g096330.3	Solyc12g096330.3	SL4.0ch12	-	gene:Solyc12g096330.3:t:64816664-64816839	gene:Solyc12g096330.3_2_CE_1	False	False	64816664-64816839	A	64817296-64817441	C2_A	64816839-64817296	146	False	True	True	0.885	0.985	0.074	0.911	0.022
gene:Solyc12g096340.2_3	gene:Solyc12g096340.2	Solyc12g096340.2	SL4.0ch12	+	gene:Solyc12g096340.2:s:64822170-64822415	gene:Solyc12g096340.2_3_CE_1	False	True	64822170-64822415	C2	64823919-64824077	C1_C2	64822415-64823919	111	False	True	True	0.003	0.074	0.044	0.825	0.076
gene:Solyc12g096340.2_3	gene:Solyc12g096340.2	Solyc12g096340.2	SL4.0ch12	+	gene:Solyc12g096340.2:s:64822170-64822415	gene:Solyc12g096340.2_3_CE_1	False	False	64822170-64822415	A	64823696-64823806	C1_A	64822415-64823696	111	False	True	True	0.996	0.875	-0.093	0.999	0
gene:Solyc12g096340.2_3	gene:Solyc12g096340.2	Solyc12g096340.2	SL4.0ch12	+	gene:Solyc12g096340.2:t:64823919-64824077	gene:Solyc12g096340.2_3_CE_1	False	True	64823919-64824077	C1	64822170-64822415	C2_C1	64822415-64823919	111	False	True	True	0.004	0.086	0.053	0.903	0.036
gene:Solyc12g096340.2_3	gene:Solyc12g096340.2	Solyc12g096340.2	SL4.0ch12	+	gene:Solyc12g096340.2:t:64823919-64824077	gene:Solyc12g096340.2_3_CE_1	False	False	64823919-64824077	A	64823696-64823806	C2_A	64823806-64823919	111	False	True	True	0.996	0.914	-0.053	0.903	0.036
gene:Solyc08g069231.1_7	gene:Solyc08g069231.1	Solyc08g069231.1	SL4.0ch08	+	gene:Solyc08g069231.1:s:56417933-56418014	gene:Solyc08g069231.1_7_CE_1	True	False	56417933-56418014	C2	56418867-56418954	C1_C2	56418014-56418867	49	False	True	True	0.986	0.725	-0.249	1	0
gene:Solyc08g069231.1_7	gene:Solyc08g069231.1	Solyc08g069231.1	SL4.0ch08	+	gene:Solyc08g069231.1:s:56417933-56418014	gene:Solyc08g069231.1_7_CE_1	True	True	56417933-56418014	A	56418644-56418692	C1_A	56418014-56418644	49	False	True	True	0.001	0.114	0.083	0.998	0
gene:Solyc08g069231.1_7	gene:Solyc08g069231.1	Solyc08g069231.1	SL4.0ch08	+	gene:Solyc08g069231.1:t:56418867-56418954	gene:Solyc08g069231.1_7_CE_1	True	False	56418867-56418954	C1	56417933-56418014	C2_C1	56418014-56418867	49	False	True	True	0.986	0.722	-0.253	1	0
gene:Solyc08g069231.1_7	gene:Solyc08g069231.1	Solyc08g069231.1	SL4.0ch08	+	gene:Solyc08g069231.1:t:56418867-56418954	gene:Solyc08g069231.1_7_CE_1	True	True	56418867-56418954	A	56418644-56418692	C2_A	56418692-56418867	49	False	True	True	0.001	0.186	0.158	1	0
gene:Solyc07g017770.3_1	gene:Solyc07g017770.3	Solyc07g017770.3	SL4.0ch07	+	gene:Solyc07g017770.3:s:8091555-8091701	gene:Solyc07g017770.3_1_CE_1	False	True	8091600-8091701	C2	8098227-8098298	C1_C2	8091701-8098227	96	False	True	True	0.21	0.252	0.024	0.605	0.202
gene:Solyc07g017770.3_1	gene:Solyc07g017770.3	Solyc07g017770.3	SL4.0ch07	+	gene:Solyc07g017770.3:s:8091555-8091701	gene:Solyc07g017770.3_1_CE_1	False	False	8091600-8091701	A	8092106-8092201	C1_A	8091701-8092106	96	False	True	True	0.79	0.748	-0.024	0.605	0.202
gene:Solyc07g017770.3_1	gene:Solyc07g017770.3	Solyc07g017770.3	SL4.0ch07	+	gene:Solyc07g017770.3:t:8098227-8098298	gene:Solyc07g017770.3_1_CE_1	False	True	8098227-8098298	C1	8091600-8091701	C2_C1	8091701-8098227	96	False	True	True	0.229	0.213	-0.004	0.524	0.293
gene:Solyc07g017770.3_1	gene:Solyc07g017770.3	Solyc07g017770.3	SL4.0ch07	+	gene:Solyc07g017770.3:t:8098227-8098298	gene:Solyc07g017770.3_1_CE_1	False	False	8098227-8098298	A	8092106-8092201	C2_A	8092201-8098227	96	False	True	True	0.771	0.787	0.004	0.524	0.293
gene:Solyc12g096420.2_1	gene:Solyc12g096420.2	Solyc12g096420.2	SL4.0ch12	+	gene:Solyc12g096420.2:s:64864854-64864904	gene:Solyc12g096420.2_1_CE_1	False	True	64864854-64864904	C2	64865720-64865884	C1_C2	64864904-64865720	99	False	True	True	0.004	0.178	0.152	1	0
gene:Solyc12g096420.2_1	gene:Solyc12g096420.2	Solyc12g096420.2	SL4.0ch12	+	gene:Solyc12g096420.2:s:64864854-64864904	gene:Solyc12g096420.2_1_CE_1	False	False	64864854-64864904	A	64864985-64865083	C1_A	64864904-64864985	99	False	True	True	0.996	0.822	-0.152	1	0
gene:Solyc12g096420.2_1	gene:Solyc12g096420.2	Solyc12g096420.2	SL4.0ch12	+	gene:Solyc12g096420.2:t:64865720-64865884	gene:Solyc12g096420.2_1_CE_1	False	True	64865720-64865884	C1	64864854-64864904	C2_C1	64864904-64865720	99	False	True	True	0.003	0.171	0.149	1	0
gene:Solyc12g096420.2_1	gene:Solyc12g096420.2	Solyc12g096420.2	SL4.0ch12	+	gene:Solyc12g096420.2:t:64865720-64865884	gene:Solyc12g096420.2_1_CE_1	False	False	64865720-64865884	A	64864985-64865083	C2_A	64865083-64865720	99	False	True	True	0.997	0.829	-0.149	1	0
gene:Solyc11g020590.2_1	gene:Solyc11g020590.2	Solyc11g020590.2	SL4.0ch11	+	gene:Solyc11g020590.2:s:11700251-11700326	gene:Solyc11g020590.2_1_CE_1	True	True	11700251-11700326	C2	11703549-11703619	C1_C2	11700326-11703549	131	False	True	True	0.01	0.208	0.182	1	0
gene:Solyc11g020590.2_1	gene:Solyc11g020590.2	Solyc11g020590.2	SL4.0ch11	+	gene:Solyc11g020590.2:s:11700251-11700326	gene:Solyc11g020590.2_1_CE_1	True	False	11700251-11700326	A	11703334-11703464	C1_A	11700326-11703334	131	False	True	True	0.898	0.705	-0.195	1	0
gene:Solyc11g020590.2_1	gene:Solyc11g020590.2	Solyc11g020590.2	SL4.0ch11	+	gene:Solyc11g020590.2:t:11703549-11703619	gene:Solyc11g020590.2_1_CE_1	True	True	11703549-11703619	C1	11700251-11700326	C2_C1	11700326-11703549	131	False	True	True	0.016	0.254	0.236	1	0
gene:Solyc11g020590.2_1	gene:Solyc11g020590.2	Solyc11g020590.2	SL4.0ch11	+	gene:Solyc11g020590.2:t:11703549-11703619	gene:Solyc11g020590.2_1_CE_1	True	False	11703549-11703619	A	11703334-11703464	C2_A	11703464-11703549	131	False	True	True	0.984	0.746	-0.236	1	0
gene:Solyc01g095960.4_1	gene:Solyc01g095960.4	Solyc01g095960.4	SL4.0ch01	+	gene:Solyc01g095960.4:s:79337842-79337924	gene:Solyc01g095960.4_1_CE_1	True	True	79337842-79337924	C2	79338486-79338623	C1_C2	79337924-79338486	210	False	True	True	0.001	0.036	0.008	0.339	0.551
gene:Solyc01g095960.4_1	gene:Solyc01g095960.4	Solyc01g095960.4	SL4.0ch01	+	gene:Solyc01g095960.4:s:79337842-79337924	gene:Solyc01g095960.4_1_CE_1	True	False	79337842-79337924	A	79338015-79338224	C1_A	79337924-79338015	210	False	True	True	0.987	0.962	-0.009	0.358	0.521
gene:Solyc01g095960.4_1	gene:Solyc01g095960.4	Solyc01g095960.4	SL4.0ch01	+	gene:Solyc01g095960.4:t:79338486-79338623	gene:Solyc01g095960.4_1_CE_1	True	True	79338486-79338623	C1	79337842-79337924	C2_C1	79337924-79338486	210	False	True	True	0.001	0.032	0.003	0.272	0.645
gene:Solyc01g095960.4_1	gene:Solyc01g095960.4	Solyc01g095960.4	SL4.0ch01	+	gene:Solyc01g095960.4:t:79338486-79338623	gene:Solyc01g095960.4_1_CE_1	True	False	79338486-79338623	A	79338015-79338224	C2_A	79338224-79338486	210	False	True	False	0.9	0.886	-0.008	0.478	0.305
gene:Solyc03g025860.3_1	gene:Solyc03g025860.3	Solyc03g025860.3	SL4.0ch03	+	gene:Solyc03g025860.3:s:3241399-3241589	gene:Solyc03g025860.3_1_CE_1	False	True	3241399-3241589	C2	3242858-3243001	C1_C2	3241589-3242858	161	False	True	True	0.019	0.023	0.001	0.3	0.592
gene:Solyc03g025860.3_1	gene:Solyc03g025860.3	Solyc03g025860.3	SL4.0ch03	+	gene:Solyc03g025860.3:s:3241399-3241589	gene:Solyc03g025860.3_1_CE_1	False	False	3241399-3241589	A	3242400-3242560	C1_A	3241589-3242400	161	False	True	True	0.981	0.977	-0.001	0.3	0.592
gene:Solyc03g025860.3_1	gene:Solyc03g025860.3	Solyc03g025860.3	SL4.0ch03	+	gene:Solyc03g025860.3:t:3242858-3243001	gene:Solyc03g025860.3_1_CE_1	False	True	3242858-3243001	C1	3241399-3241589	C2_C1	3241589-3242858	161	False	True	True	0.014	0.022	0.002	0.284	0.631
gene:Solyc03g025860.3_1	gene:Solyc03g025860.3	Solyc03g025860.3	SL4.0ch03	+	gene:Solyc03g025860.3:t:3242858-3243001	gene:Solyc03g025860.3_1_CE_1	False	False	3242858-3243001	A	3242400-3242560	C2_A	3242560-3242858	161	False	True	True	0.986	0.978	-0.002	0.284	0.631
gene:Solyc04g063360.3_1	gene:Solyc04g063360.3	Solyc04g063360.3	SL4.0ch04	+	gene:Solyc04g063360.3:s:54815441-54815696	gene:Solyc04g063360.3_1_CE_1	False	True	54815441-54815696	C2	54820437-54820695	C1_C2	54815696-54820437	376	False	True	True	0.001	0.045	0.014	0.425	0.429
gene:Solyc04g063360.3_1	gene:Solyc04g063360.3	Solyc04g063360.3	SL4.0ch04	+	gene:Solyc04g063360.3:s:54815441-54815696	gene:Solyc04g063360.3_1_CE_1	False	False	54815441-54815696	A	54816200-54816575	C1_A	54815696-54816200	376	False	True	True	0.999	0.955	-0.014	0.425	0.429
gene:Solyc04g063360.3_1	gene:Solyc04g063360.3	Solyc04g063360.3	SL4.0ch04	+	gene:Solyc04g063360.3:t:54820437-54820695	gene:Solyc04g063360.3_1_CE_1	False	True	54820437-54820695	C1	54815441-54815696	C2_C1	54815696-54820437	376	False	True	True	0.002	0.071	0.039	0.722	0.124
gene:Solyc04g063360.3_1	gene:Solyc04g063360.3	Solyc04g063360.3	SL4.0ch04	+	gene:Solyc04g063360.3:t:54820437-54820695	gene:Solyc04g063360.3_1_CE_1	False	False	54820437-54820695	A	54816200-54816575	C2_A	54816575-54820437	376	False	True	True	0.998	0.929	-0.039	0.722	0.124
gene:Solyc10g005490.4_7	gene:Solyc10g005490.4	Solyc10g005490.4	SL4.0ch10	-	gene:Solyc10g005490.4:s:276722-276824	gene:Solyc10g005490.4_7_CE_1	False	True	276722-276824	C2	274623-274734	C1_C2	274734-276722	129	False	True	True	0.07	0.093	0.011	0.485	0.333
gene:Solyc10g005490.4_7	gene:Solyc10g005490.4	Solyc10g005490.4	SL4.0ch10	-	gene:Solyc10g005490.4:s:276722-276824	gene:Solyc10g005490.4_7_CE_1	False	False	276722-276824	A	275518-275646	C1_A	275646-276722	129	False	True	True	0.93	0.907	-0.011	0.485	0.333
gene:Solyc10g005490.4_7	gene:Solyc10g005490.4	Solyc10g005490.4	SL4.0ch10	-	gene:Solyc10g005490.4:t:274623-274734	gene:Solyc10g005490.4_7_CE_1	False	True	274623-274734	C1	276722-276824	C2_C1	274734-276722	129	False	True	True	0.073	0.09	0.009	0.472	0.352
gene:Solyc10g005490.4_7	gene:Solyc10g005490.4	Solyc10g005490.4	SL4.0ch10	-	gene:Solyc10g005490.4:t:274623-274734	gene:Solyc10g005490.4_7_CE_1	False	False	274623-274734	A	275518-275646	C2_A	274734-275518	129	False	True	True	0.927	0.91	-0.009	0.472	0.352
gene:Solyc05g056520.4_3	gene:Solyc05g056520.4	Solyc05g056520.4	SL4.0ch05	-	gene:Solyc05g056520.4:s:65176470-65176543	gene:Solyc05g056520.4_3_CE_1	True	False	65176470-65176543	C2	65175748-65175845	C1_C2	65175845-65176470	391	False	True	True	0.992	0.875	-0.076	0.883	0.028
gene:Solyc05g056520.4_3	gene:Solyc05g056520.4	Solyc05g056520.4	SL4.0ch05	-	gene:Solyc05g056520.4:s:65176470-65176543	gene:Solyc05g056520.4_3_CE_1	True	True	65176470-65176543	A	65175928-65176318	C1_A	65176318-65176470	391	False	True	True	0.008	0.125	0.076	0.883	0.028
gene:Solyc05g056520.4_3	gene:Solyc05g056520.4	Solyc05g056520.4	SL4.0ch05	-	gene:Solyc05g056520.4:t:65175748-65175845	gene:Solyc05g056520.4_3_CE_1	True	False	65175748-65175845	C1	65176470-65176543	C2_C1	65175845-65176470	391	False	True	True	0.798	0.592	-0.17	0.938	0.006
gene:Solyc05g056520.4_3	gene:Solyc05g056520.4	Solyc05g056520.4	SL4.0ch05	-	gene:Solyc05g056520.4:t:65175748-65175845	gene:Solyc05g056520.4_3_CE_1	True	True	65175748-65175845	A	65175928-65176318	C2_A	65175845-65175928	391	False	True	True	0.135	0.195	0.044	0.712	0.089
gene:Solyc05g056520.4_3	gene:Solyc05g056520.4	Solyc05g056520.4	SL4.0ch05	-	gene:Solyc05g056520.4:s:65176470-65176543	gene:Solyc05g056520.4_3_CE_2	True	False	65176470-65176543	C2	65175748-65175845	C1_C2	65175845-65176470	379	False	True	True	0.992	0.875	-0.076	0.883	0.028
gene:Solyc05g056520.4_3	gene:Solyc05g056520.4	Solyc05g056520.4	SL4.0ch05	-	gene:Solyc05g056520.4:s:65176470-65176543	gene:Solyc05g056520.4_3_CE_2	True	True	65176470-65176543	A	65175940-65176318	C1_A	65176318-65176470	379	False	True	True	0.008	0.125	0.076	0.883	0.028
gene:Solyc05g056520.4_3	gene:Solyc05g056520.4	Solyc05g056520.4	SL4.0ch05	-	gene:Solyc05g056520.4:t:65175748-65175845	gene:Solyc05g056520.4_3_CE_2	True	False	65175748-65175845	C1	65176470-65176543	C2_C1	65175845-65176470	379	False	True	True	0.798	0.592	-0.17	0.938	0.006
gene:Solyc05g056520.4_3	gene:Solyc05g056520.4	Solyc05g056520.4	SL4.0ch05	-	gene:Solyc05g056520.4:t:65175748-65175845	gene:Solyc05g056520.4_3_CE_2	True	True	65175748-65175845	A	65175940-65176318	C2_A	65175845-65175940	379	False	True	True	0.015	0.2	0.166	0.986	0.001
gene:Solyc12g096530.1_1	gene:Solyc12g096530.1	Solyc12g096530.1	SL4.0ch12	-	gene:Solyc12g096530.1:s:64931990-64932253	gene:Solyc12g096530.1_1_CE_1	False	True	64931990-64932253	C2	64930416-64930581	C1_C2	64930581-64931990	180	False	False	False	0.099	0.11	0.005	0.644	0.142
gene:Solyc12g096530.1_1	gene:Solyc12g096530.1	Solyc12g096530.1	SL4.0ch12	-	gene:Solyc12g096530.1:s:64931990-64932253	gene:Solyc12g096530.1_1_CE_1	False	False	64931990-64932253	A	64931147-64931326	C1_A	64931326-64931990	180	False	False	False	0.901	0.89	-0.005	0.644	0.142
gene:Solyc12g096530.1_1	gene:Solyc12g096530.1	Solyc12g096530.1	SL4.0ch12	-	gene:Solyc12g096530.1:t:64930416-64930581	gene:Solyc12g096530.1_1_CE_1	False	True	64930416-64930581	C1	64931990-64932253	C2_C1	64930581-64931990	180	False	False	True	0.066	0.143	0.054	0.721	0.075
gene:Solyc12g096530.1_1	gene:Solyc12g096530.1	Solyc12g096530.1	SL4.0ch12	-	gene:Solyc12g096530.1:t:64930416-64930581	gene:Solyc12g096530.1_1_CE_1	False	False	64930416-64930581	A	64931147-64931326	C2_A	64930581-64931147	180	False	False	True	0.934	0.857	-0.054	0.721	0.075
gene:Solyc10g005530.3_1	gene:Solyc10g005530.3	Solyc10g005530.3	SL4.0ch10	-	gene:Solyc10g005530.3:s:333438-333500	gene:Solyc10g005530.3_1_CE_1	False	False	333438-333500	C2	332739-332915	C1_C2	332915-333438	49	False	False	True	0.99	0.909	-0.06	0.917	0.026
gene:Solyc10g005530.3_1	gene:Solyc10g005530.3	Solyc10g005530.3	SL4.0ch10	-	gene:Solyc10g005530.3:s:333438-333500	gene:Solyc10g005530.3_1_CE_1	False	True	333438-333500	A	333314-333362	C1_A	333362-333438	49	False	False	True	0.001	0.089	0.059	0.905	0.031
gene:Solyc10g005530.3_1	gene:Solyc10g005530.3	Solyc10g005530.3	SL4.0ch10	-	gene:Solyc10g005530.3:t:332739-332915	gene:Solyc10g005530.3_1_CE_1	False	False	332739-332915	C1	333438-333500	C2_C1	332915-333438	49	False	False	True	0.986	0.916	-0.056	0.897	0.036
gene:Solyc10g005530.3_1	gene:Solyc10g005530.3	Solyc10g005530.3	SL4.0ch10	-	gene:Solyc10g005530.3:t:332739-332915	gene:Solyc10g005530.3_1_CE_1	False	True	332739-332915	A	333314-333362	C2_A	332915-333314	49	False	False	True	0.003	0.068	0.041	0.766	0.104
gene:Solyc12g096600.2_2	gene:Solyc12g096600.2	Solyc12g096600.2	SL4.0ch12	+	gene:Solyc12g096600.2:s:64965538-64965726	gene:Solyc12g096600.2_2_CE_2	True	True	64965538-64965726	C2	64966580-64966728	C1_C2	64965726-64966580	104	False	True	True	0.019
gene:Solyc12g096600.2_2	gene:Solyc12g096600.2	Solyc12g096600.2	SL4.0ch12	+	gene:Solyc12g096600.2:s:64965538-64965726	gene:Solyc12g096600.2_2_CE_2	True	False	64965538-64965726	A	64966139-64966242	C1_A	64965726-64966139	104	False	True	True	0.981
gene:Solyc12g096600.2_2	gene:Solyc12g096600.2	Solyc12g096600.2	SL4.0ch12	+	gene:Solyc12g096600.2:t:64966580-64966728	gene:Solyc12g096600.2_2_CE_2	True	True	64966580-64966728	C1	64965538-64965726	C2_C1	64965726-64966580	104	False	True	True	0.023
gene:Solyc12g096600.2_2	gene:Solyc12g096600.2	Solyc12g096600.2	SL4.0ch12	+	gene:Solyc12g096600.2:t:64966580-64966728	gene:Solyc12g096600.2_2_CE_2	True	True	64966580-64966728	A	64966139-64966242	C2_A	64966242-64966580	104	False	True	False	0.708
gene:Solyc07g018000.3_2	gene:Solyc07g018000.3	Solyc07g018000.3	SL4.0ch07	+	gene:Solyc07g018000.3:s:8869699-8869863	gene:Solyc07g018000.3_2_CE_1	True	True	8869699-8869863	C2	8878894-8879782	C1_C2	8869863-8878894	156	False	True	True	0.017	0.075	0.031	0.542	0.195
gene:Solyc07g018000.3_2	gene:Solyc07g018000.3	Solyc07g018000.3	SL4.0ch07	+	gene:Solyc07g018000.3:s:8869699-8869863	gene:Solyc07g018000.3_2_CE_1	True	False	8869699-8869863	A	8872429-8872584	C1_A	8869863-8872429	156	False	True	True	0.983	0.925	-0.031	0.542	0.195
gene:Solyc07g018000.3_2	gene:Solyc07g018000.3	Solyc07g018000.3	SL4.0ch07	+	gene:Solyc07g018000.3:t:8878891-8879782	gene:Solyc07g018000.3_2_CE_1	True	True	8878894-8879782	C1	8869699-8869863	C2_C1	8869863-8878894	156	False	True	True	0.011	0.038	0.011	0.375	0.465
gene:Solyc07g018000.3_2	gene:Solyc07g018000.3	Solyc07g018000.3	SL4.0ch07	+	gene:Solyc07g018000.3:t:8878891-8879782	gene:Solyc07g018000.3_2_CE_1	True	True	8878894-8879782	A	8872429-8872584	C2_A	8872584-8878894	156	False	True	True	0.879	0.686	-0.144	0.902	0.011
gene:Solyc10g005580.3_1	gene:Solyc10g005580.3	Solyc10g005580.3	SL4.0ch10	-	gene:Solyc10g005580.3:s:357733-357786	gene:Solyc10g005580.3_1_CE_1	False	True	357733-357786	C2	356968-357039	C1_C2	357039-357733	64	False	True	True	0.061	0.347	0.264	0.998	0
gene:Solyc10g005580.3_1	gene:Solyc10g005580.3	Solyc10g005580.3	SL4.0ch10	-	gene:Solyc10g005580.3:s:357733-357786	gene:Solyc10g005580.3_1_CE_1	False	False	357733-357786	A	357185-357248	C1_A	357248-357733	64	False	True	True	0.939	0.653	-0.264	0.998	0
gene:Solyc10g005580.3_1	gene:Solyc10g005580.3	Solyc10g005580.3	SL4.0ch10	-	gene:Solyc10g005580.3:t:356968-357039	gene:Solyc10g005580.3_1_CE_1	False	True	356968-357039	C1	357733-357786	C2_C1	357039-357733	64	False	True	True	0.075	0.432	0.328	0.998	0
gene:Solyc10g005580.3_1	gene:Solyc10g005580.3	Solyc10g005580.3	SL4.0ch10	-	gene:Solyc10g005580.3:t:356968-357039	gene:Solyc10g005580.3_1_CE_1	False	False	356968-357039	A	357185-357248	C2_A	357039-357185	64	False	True	True	0.925	0.568	-0.328	0.998	0
gene:Solyc01g096090.4_1	gene:Solyc01g096090.4	Solyc01g096090.4	SL4.0ch01	-	gene:Solyc01g096090.4:s:79458523-79458740	gene:Solyc01g096090.4_1_CE_1	False	False	79458523-79458740	C2	79456343-79456425	C1_C2	79456425-79458523	64	False	True	True	0.963	0.889	-0.088	0.998	0
gene:Solyc01g096090.4_1	gene:Solyc01g096090.4	Solyc01g096090.4	SL4.0ch01	-	gene:Solyc01g096090.4:s:79458523-79458740	gene:Solyc01g096090.4_1_CE_1	False	True	79458523-79458740	A	79456823-79456886	C1_A	79456886-79458523	64	False	True	True	0.024	0.091	0.059	1	0
gene:Solyc01g096090.4_1	gene:Solyc01g096090.4	Solyc01g096090.4	SL4.0ch01	-	gene:Solyc01g096090.4:t:79456343-79456425	gene:Solyc01g096090.4_1_CE_1	False	False	79456343-79456425	C1	79458523-79458740	C2_C1	79456425-79458523	64	False	True	True	0.968	0.905	-0.063	1	0
gene:Solyc01g096090.4_1	gene:Solyc01g096090.4	Solyc01g096090.4	SL4.0ch01	-	gene:Solyc01g096090.4:t:79456343-79456425	gene:Solyc01g096090.4_1_CE_1	False	True	79456343-79456425	A	79456823-79456886	C2_A	79456425-79456823	64	False	True	True	0.019	0.072	0.05	0.982	0.006
gene:Solyc11g020820.2_2	gene:Solyc11g020820.2	Solyc11g020820.2	SL4.0ch11	-	gene:Solyc11g020820.2:s:12291876-12292032	gene:Solyc11g020820.2_2_CE_1	False	True	12291876-12292032	C2	12291387-12291579	C1_C2	12291579-12291876	62	False	True	True	0.25
gene:Solyc11g020820.2_2	gene:Solyc11g020820.2	Solyc11g020820.2	SL4.0ch11	-	gene:Solyc11g020820.2:s:12291876-12292032	gene:Solyc11g020820.2_2_CE_1	False	False	12291876-12292032	A	12291722-12291783	C1_A	12291783-12291876	62	False	True	True	0.75
gene:Solyc11g020820.2_2	gene:Solyc11g020820.2	Solyc11g020820.2	SL4.0ch11	-	gene:Solyc11g020820.2:t:12291387-12291579	gene:Solyc11g020820.2_2_CE_1	False	True	12291387-12291579	C1	12291876-12292032	C2_C1	12291579-12291876	62	False	True	True	0.234
gene:Solyc11g020820.2_2	gene:Solyc11g020820.2	Solyc11g020820.2	SL4.0ch11	-	gene:Solyc11g020820.2:t:12291387-12291579	gene:Solyc11g020820.2_2_CE_1	False	False	12291387-12291579	A	12291722-12291783	C2_A	12291579-12291722	62	False	True	True	0.766
gene:Solyc05g056590.4_1	gene:Solyc05g056590.4	Solyc05g056590.4	SL4.0ch05	+	gene:Solyc05g056590.4:s:65226773-65227116	gene:Solyc05g056590.4_1_CE_1	False	True	65226773-65227116	C2	65239578-65239700	C1_C2	65227116-65239578	77	False	True	True	0.006	0.122	0.09	0.989	0.002
gene:Solyc05g056590.4_1	gene:Solyc05g056590.4	Solyc05g056590.4	SL4.0ch05	+	gene:Solyc05g056590.4:s:65226773-65227116	gene:Solyc05g056590.4_1_CE_1	False	False	65226773-65227116	A	65229843-65229919	C1_A	65227116-65229843	77	False	True	True	0.994	0.878	-0.09	0.989	0.002
gene:Solyc05g056590.4_1	gene:Solyc05g056590.4	Solyc05g056590.4	SL4.0ch05	+	gene:Solyc05g056590.4:t:65239578-65239700	gene:Solyc05g056590.4_1_CE_1	False	True	65239578-65239700	C1	65226773-65227116	C2_C1	65227116-65239578	77	False	True	True	0.012	0.18	0.15	0.999	0
gene:Solyc05g056590.4_1	gene:Solyc05g056590.4	Solyc05g056590.4	SL4.0ch05	+	gene:Solyc05g056590.4:t:65239578-65239700	gene:Solyc05g056590.4_1_CE_1	False	False	65239578-65239700	A	65229843-65229919	C2_A	65229919-65239578	77	False	True	True	0.988	0.82	-0.15	0.999	0
gene:Solyc04g064500.4_1	gene:Solyc04g064500.4	Solyc04g064500.4	SL4.0ch04	+	gene:Solyc04g064500.4:s:54997888-54998324	gene:Solyc04g064500.4_1_CE_1	False	False	54998182-54998324	C2	54999679-54999777	C1_C2	54998324-54999679	84	False	True	True	0.952	0.967	0.014	0.441	0.412
gene:Solyc04g064500.4_1	gene:Solyc04g064500.4	Solyc04g064500.4	SL4.0ch04	+	gene:Solyc04g064500.4:s:54997888-54998324	gene:Solyc04g064500.4_1_CE_1	False	True	54998182-54998324	A	54998792-54998875	C1_A	54998324-54998792	84	False	True	True	0.048	0.033	-0.014	0.441	0.412
gene:Solyc04g064500.4_1	gene:Solyc04g064500.4	Solyc04g064500.4	SL4.0ch04	+	gene:Solyc04g064500.4:t:54999679-54999777	gene:Solyc04g064500.4_1_CE_1	False	False	54999679-54999777	C1	54998182-54998324	C2_C1	54998324-54999679	84	False	True	True	0.953	0.942	-0.013	0.513	0.329
gene:Solyc04g064500.4_1	gene:Solyc04g064500.4	Solyc04g064500.4	SL4.0ch04	+	gene:Solyc04g064500.4:t:54999679-54999777	gene:Solyc04g064500.4_1_CE_1	False	True	54999679-54999777	A	54998792-54998875	C2_A	54998875-54999679	84	False	True	True	0.047	0.053	0.007	0.486	0.359
gene:Solyc07g018100.2_1	gene:Solyc07g018100.2	Solyc07g018100.2	SL4.0ch07	-	gene:Solyc07g018100.2:s:9275663-9275714	gene:Solyc07g018100.2_1_CE_1	True	True	9275663-9275714	C2	9275212-9275345	C1_C2	9275345-9275663	77	False	True	True	0.053	0.529	0.482	1	0
gene:Solyc07g018100.2_1	gene:Solyc07g018100.2	Solyc07g018100.2	SL4.0ch07	-	gene:Solyc07g018100.2:s:9275663-9275714	gene:Solyc07g018100.2_1_CE_1	True	False	9275663-9275714	A	9275464-9275540	C1_A	9275540-9275663	77	False	True	True	0.947	0.471	-0.482	1	0
gene:Solyc07g018100.2_1	gene:Solyc07g018100.2	Solyc07g018100.2	SL4.0ch07	-	gene:Solyc07g018100.2:t:9275212-9275345	gene:Solyc07g018100.2_1_CE_1	True	True	9275212-9275345	C1	9275663-9275714	C2_C1	9275345-9275663	77	False	True	True	0.05	0.444	0.393	1	0
gene:Solyc07g018100.2_1	gene:Solyc07g018100.2	Solyc07g018100.2	SL4.0ch07	-	gene:Solyc07g018100.2:t:9275212-9275345	gene:Solyc07g018100.2_1_CE_1	True	False	9275212-9275345	A	9275464-9275540	C2_A	9275345-9275464	77	False	True	True	0.946	0.469	-0.489	1	0
gene:Solyc07g018100.2_2	gene:Solyc07g018100.2	Solyc07g018100.2	SL4.0ch07	-	gene:Solyc07g018100.2:s:9270795-9270883	gene:Solyc07g018100.2_2_CE_4	True	True	9270795-9270883	C2	9269005-9269112	C1_C2	9269112-9270795	89	False	True	True	0.002	0.229	0.203	1	0
gene:Solyc07g018100.2_2	gene:Solyc07g018100.2	Solyc07g018100.2	SL4.0ch07	-	gene:Solyc07g018100.2:s:9270795-9270883	gene:Solyc07g018100.2_2_CE_4	True	False	9270795-9270883	A	9270632-9270720	C1_A	9270720-9270795	89	False	True	True	0.998	0.771	-0.203	1	0
gene:Solyc07g018100.2_2	gene:Solyc07g018100.2	Solyc07g018100.2	SL4.0ch07	-	gene:Solyc07g018100.2:t:9269005-9269112	gene:Solyc07g018100.2_2_CE_4	True	True	9269005-9269112	C1	9270795-9270883	C2_C1	9269112-9270795	89	False	True	True	0.001	0.256	0.228	1	0
gene:Solyc07g018100.2_2	gene:Solyc07g018100.2	Solyc07g018100.2	SL4.0ch07	-	gene:Solyc07g018100.2:t:9269005-9269112	gene:Solyc07g018100.2_2_CE_4	True	True	9269005-9269112	A	9270632-9270720	C2_A	9269112-9270632	89	False	True	True	0.034	0.017	-0.006	0.377	0.491
gene:Solyc07g018100.2_2	gene:Solyc07g018100.2	Solyc07g018100.2	SL4.0ch07	-	gene:Solyc07g018100.2:s:9270795-9270883	gene:Solyc07g018100.2_2_CE_5	True	True	9270795-9270883	C2	9269005-9269112	C1_C2	9269112-9270795	71	False	True	True	0.002	0.229	0.203	1	0
gene:Solyc07g018100.2_2	gene:Solyc07g018100.2	Solyc07g018100.2	SL4.0ch07	-	gene:Solyc07g018100.2:s:9270795-9270883	gene:Solyc07g018100.2_2_CE_5	True	False	9270795-9270883	A	9270650-9270720	C1_A	9270720-9270795	71	False	True	True	0.998	0.771	-0.203	1	0
gene:Solyc07g018100.2_2	gene:Solyc07g018100.2	Solyc07g018100.2	SL4.0ch07	-	gene:Solyc07g018100.2:t:9269005-9269112	gene:Solyc07g018100.2_2_CE_5	True	True	9269005-9269112	C1	9270795-9270883	C2_C1	9269112-9270795	71	False	True	True	0.001	0.256	0.228	1	0
gene:Solyc07g018100.2_2	gene:Solyc07g018100.2	Solyc07g018100.2	SL4.0ch07	-	gene:Solyc07g018100.2:t:9269005-9269112	gene:Solyc07g018100.2_2_CE_5	True	False	9269005-9269112	A	9270650-9270720	C2_A	9269112-9270650	71	False	True	True	0.952	0.355	-0.608	1	0
gene:Solyc07g018100.2_3	gene:Solyc07g018100.2	Solyc07g018100.2	SL4.0ch07	-	gene:Solyc07g018100.2:s:9269005-9269112	gene:Solyc07g018100.2_3_CE_2	True	False	9269005-9269112	C2	9265741-9265806	C1_C2	9265806-9269005	112	False	True	True	0.99	0.624	-0.359	1	0
gene:Solyc07g018100.2_3	gene:Solyc07g018100.2	Solyc07g018100.2	SL4.0ch07	-	gene:Solyc07g018100.2:s:9269005-9269112	gene:Solyc07g018100.2_3_CE_2	True	True	9269005-9269112	A	9267884-9267995	C1_A	9267995-9269005	112	False	True	True	0.002	0.293	0.271	1	0
gene:Solyc07g018100.2_3	gene:Solyc07g018100.2	Solyc07g018100.2	SL4.0ch07	-	gene:Solyc07g018100.2:t:9265741-9265806	gene:Solyc07g018100.2_3_CE_2	True	False	9265741-9265806	C1	9269005-9269112	C2_C1	9265806-9269005	112	False	True	True	0.997	0.698	-0.281	1	0
gene:Solyc07g018100.2_3	gene:Solyc07g018100.2	Solyc07g018100.2	SL4.0ch07	-	gene:Solyc07g018100.2:t:9265741-9265806	gene:Solyc07g018100.2_3_CE_2	True	True	9265741-9265806	A	9267884-9267995	C2_A	9265806-9267884	112	False	True	True	0.003	0.302	0.281	1	0
gene:Solyc03g025930.4_1	gene:Solyc03g025930.4	Solyc03g025930.4	SL4.0ch03	+	gene:Solyc03g025930.4:s:3334214-3334602	gene:Solyc03g025930.4_1_CE_1	True	False	3334214-3334602	C2	3340105-3340524	C1_C2	3334602-3340105	158	False	True	True	0.752	0.642	-0.073	0.759	0.047
gene:Solyc03g025930.4_1	gene:Solyc03g025930.4	Solyc03g025930.4	SL4.0ch03	+	gene:Solyc03g025930.4:s:3334214-3334602	gene:Solyc03g025930.4_1_CE_1	True	True	3334214-3334602	A	3338119-3338276	C1_A	3334602-3338119	158	False	True	True	0.099	0.2	0.067	0.776	0.053
gene:Solyc03g025930.4_1	gene:Solyc03g025930.4	Solyc03g025930.4	SL4.0ch03	+	gene:Solyc03g025930.4:t:3340105-3340524	gene:Solyc03g025930.4_1_CE_1	True	False	3340105-3340524	C1	3334214-3334602	C2_C1	3334602-3340105	158	False	True	True	0.755	0.603	-0.084	0.806	0.033
gene:Solyc03g025930.4_1	gene:Solyc03g025930.4	Solyc03g025930.4	SL4.0ch03	+	gene:Solyc03g025930.4:t:3340105-3340524	gene:Solyc03g025930.4_1_CE_1	True	True	3340105-3340524	A	3338119-3338276	C2_A	3338276-3340105	158	False	True	True	0.245	0.397	0.084	0.806	0.033
gene:Solyc03g025930.4_1	gene:Solyc03g025930.4	Solyc03g025930.4	SL4.0ch03	+	gene:Solyc03g025930.4:s:3334214-3334602	gene:Solyc03g025930.4_1_CE_2	True	False	3334214-3334602	C2	3340105-3340524	C1_C2	3334602-3340105	100	False	True	True	0.752	0.642	-0.073	0.759	0.047
gene:Solyc03g025930.4_1	gene:Solyc03g025930.4	Solyc03g025930.4	SL4.0ch03	+	gene:Solyc03g025930.4:s:3334214-3334602	gene:Solyc03g025930.4_1_CE_2	True	True	3334214-3334602	A	3338177-3338276	C1_A	3334602-3338177	100	False	True	False	0.141	0.158	0.01	0.65	0.137
gene:Solyc03g025930.4_1	gene:Solyc03g025930.4	Solyc03g025930.4	SL4.0ch03	+	gene:Solyc03g025930.4:t:3340105-3340524	gene:Solyc03g025930.4_1_CE_2	True	False	3340105-3340524	C1	3334214-3334602	C2_C1	3334602-3340105	100	False	True	True	0.755	0.603	-0.084	0.806	0.033
gene:Solyc03g025930.4_1	gene:Solyc03g025930.4	Solyc03g025930.4	SL4.0ch03	+	gene:Solyc03g025930.4:t:3340105-3340524	gene:Solyc03g025930.4_1_CE_2	True	True	3340105-3340524	A	3338177-3338276	C2_A	3338276-3340105	100	False	True	True	0.245	0.397	0.084	0.806	0.033
gene:Solyc10g005650.3_3	gene:Solyc10g005650.3	Solyc10g005650.3	SL4.0ch10	-	gene:Solyc10g005650.3:s:411305-411469	gene:Solyc10g005650.3_3_CE_1	False	False	411305-411469	C2	410744-410940	C1_C2	410940-411305	38	False	True	True	0.999	0.99	0	0.22	0.78
gene:Solyc10g005650.3_3	gene:Solyc10g005650.3	Solyc10g005650.3	SL4.0ch10	-	gene:Solyc10g005650.3:s:411305-411469	gene:Solyc10g005650.3_3_CE_1	False	True	411305-411469	A	411036-411073	C1_A	411073-411305	38	False	True	True	0.001	0.01	0	0.22	0.78
gene:Solyc10g005650.3_3	gene:Solyc10g005650.3	Solyc10g005650.3	SL4.0ch10	-	gene:Solyc10g005650.3:t:410444-410940	gene:Solyc10g005650.3_3_CE_1	False	False	410744-410940	C1	411305-411469	C2_C1	410940-411305	38	False	True	True	0.999	0.974	-0.001	0.233	0.752
gene:Solyc10g005650.3_3	gene:Solyc10g005650.3	Solyc10g005650.3	SL4.0ch10	-	gene:Solyc10g005650.3:t:410444-410940	gene:Solyc10g005650.3_3_CE_1	False	True	410744-410940	A	411036-411073	C2_A	410940-411036	38	False	True	True	0.001	0.026	0.001	0.233	0.752
gene:Solyc08g074360.3_1	gene:Solyc08g074360.3	Solyc08g074360.3	SL4.0ch08	-	gene:Solyc08g074360.3:s:56599164-56599259	gene:Solyc08g074360.3_1_CE_1	False	True	56599164-56599259	C2	56597695-56597853	C1_C2	56597853-56599164	83	False	False	True
gene:Solyc08g074360.3_1	gene:Solyc08g074360.3	Solyc08g074360.3	SL4.0ch08	-	gene:Solyc08g074360.3:s:56599164-56599259	gene:Solyc08g074360.3_1_CE_1	False	False	56599164-56599259	A	56598160-56598242	C1_A	56598242-56599164	83	False	False	True
gene:Solyc08g074360.3_1	gene:Solyc08g074360.3	Solyc08g074360.3	SL4.0ch08	-	gene:Solyc08g074360.3:t:56597695-56597853	gene:Solyc08g074360.3_1_CE_1	False	True	56597695-56597853	C1	56599164-56599259	C2_C1	56597853-56599164	83	False	False	False	0.149	0.189	0.044	0.72	0.066
gene:Solyc08g074360.3_1	gene:Solyc08g074360.3	Solyc08g074360.3	SL4.0ch08	-	gene:Solyc08g074360.3:t:56597695-56597853	gene:Solyc08g074360.3_1_CE_1	False	False	56597695-56597853	A	56598160-56598242	C2_A	56597853-56598160	83	False	False	False	0.851	0.811	-0.044	0.72	0.066
gene:Solyc08g074360.3_4	gene:Solyc08g074360.3	Solyc08g074360.3	SL4.0ch08	-	gene:Solyc08g074360.3:s:56596665-56596735	gene:Solyc08g074360.3_4_CE_1	False	True	56596665-56596735	C2	56595980-56596024	C1_C2	56596024-56596665	65	False	True	True	0.153	0.448	0.274	0.979	0.001
gene:Solyc08g074360.3_4	gene:Solyc08g074360.3	Solyc08g074360.3	SL4.0ch08	-	gene:Solyc08g074360.3:s:56596665-56596735	gene:Solyc08g074360.3_4_CE_1	False	False	56596665-56596735	A	56596195-56596259	C1_A	56596259-56596665	65	False	True	True	0.847	0.552	-0.274	0.979	0.001
gene:Solyc08g074360.3_4	gene:Solyc08g074360.3	Solyc08g074360.3	SL4.0ch08	-	gene:Solyc08g074360.3:t:56595980-56596024	gene:Solyc08g074360.3_4_CE_1	False	True	56595980-56596024	C1	56596665-56596735	C2_C1	56596024-56596665	65	False	True	True	0.124	0.424	0.302	0.996	0
gene:Solyc08g074360.3_4	gene:Solyc08g074360.3	Solyc08g074360.3	SL4.0ch08	-	gene:Solyc08g074360.3:t:56595980-56596024	gene:Solyc08g074360.3_4_CE_1	False	False	56595980-56596024	A	56596195-56596259	C2_A	56596024-56596195	65	False	True	True	0.876	0.576	-0.302	0.996	0
gene:Solyc08g074360.3_5	gene:Solyc08g074360.3	Solyc08g074360.3	SL4.0ch08	-	gene:Solyc08g074360.3:s:56594956-56595023	gene:Solyc08g074360.3_5_CE_1	False	False	56594956-56595023	C2	56594152-56594200	C1_C2	56594200-56594956	122	False	True	True	0.994	0.659	-0.292	0.999	0
gene:Solyc08g074360.3_5	gene:Solyc08g074360.3	Solyc08g074360.3	SL4.0ch08	-	gene:Solyc08g074360.3:s:56594956-56595023	gene:Solyc08g074360.3_5_CE_1	False	True	56594956-56595023	A	56594612-56594733	C1_A	56594733-56594956	122	False	True	True	0.006	0.341	0.292	0.999	0
gene:Solyc08g074360.3_5	gene:Solyc08g074360.3	Solyc08g074360.3	SL4.0ch08	-	gene:Solyc08g074360.3:t:56594152-56594200	gene:Solyc08g074360.3_5_CE_1	False	False	56594152-56594200	C1	56594956-56595023	C2_C1	56594200-56594956	122	False	True	True	0.994	0.526	-0.443	1	0
gene:Solyc08g074360.3_5	gene:Solyc08g074360.3	Solyc08g074360.3	SL4.0ch08	-	gene:Solyc08g074360.3:t:56594152-56594200	gene:Solyc08g074360.3_5_CE_1	False	True	56594152-56594200	A	56594612-56594733	C2_A	56594200-56594612	122	False	True	True	0.006	0.474	0.443	1	0
gene:Solyc10g005690.3_2	gene:Solyc10g005690.3	Solyc10g005690.3	SL4.0ch10	-	gene:Solyc10g005690.3:s:449178-449580	gene:Solyc10g005690.3_2_CE_1	False	False	449178-449580	C2	447870-448064	C1_C2	448064-449178	77	False	True	True	0.762	0.569	-0.131	0.85	0.016
gene:Solyc10g005690.3_2	gene:Solyc10g005690.3	Solyc10g005690.3	SL4.0ch10	-	gene:Solyc10g005690.3:s:449178-449580	gene:Solyc10g005690.3_2_CE_1	False	True	449178-449580	A	448273-448349	C1_A	448349-449178	77	False	True	True	0.238	0.431	0.131	0.85	0.016
gene:Solyc10g005690.3_2	gene:Solyc10g005690.3	Solyc10g005690.3	SL4.0ch10	-	gene:Solyc10g005690.3:t:447870-448064	gene:Solyc10g005690.3_2_CE_1	False	False	447870-448064	C1	449178-449580	C2_C1	448064-449178	77	False	True	True	0.904	0.555	-0.316	0.984	0.001
gene:Solyc10g005690.3_2	gene:Solyc10g005690.3	Solyc10g005690.3	SL4.0ch10	-	gene:Solyc10g005690.3:t:447870-448064	gene:Solyc10g005690.3_2_CE_1	False	True	447870-448064	A	448273-448349	C2_A	448064-448273	77	False	True	True	0.096	0.445	0.316	0.984	0.001
gene:Solyc12g096810.2_2	gene:Solyc12g096810.2	Solyc12g096810.2	SL4.0ch12	+	gene:Solyc12g096810.2:s:65088985-65089297	gene:Solyc12g096810.2_2_CE_1	True	False	65088985-65089297	C2	65089980-65090126	C1_C2	65089297-65089980	124	False	True	True	0.939	0.77	-0.149	0.936	0.007
gene:Solyc12g096810.2_2	gene:Solyc12g096810.2	Solyc12g096810.2	SL4.0ch12	+	gene:Solyc12g096810.2:s:65088985-65089297	gene:Solyc12g096810.2_2_CE_1	True	True	65088985-65089297	A	65089411-65089534	C1_A	65089297-65089411	124	False	True	False	0.004	0.12	0.079	0.89	0.025
gene:Solyc12g096810.2_2	gene:Solyc12g096810.2	Solyc12g096810.2	SL4.0ch12	+	gene:Solyc12g096810.2:t:65089980-65090126	gene:Solyc12g096810.2_2_CE_1	True	False	65089980-65090126	C1	65088985-65089297	C2_C1	65089297-65089980	124	False	True	True	0.965	0.827	-0.13	0.943	0.008
gene:Solyc12g096810.2_2	gene:Solyc12g096810.2	Solyc12g096810.2	SL4.0ch12	+	gene:Solyc12g096810.2:t:65089980-65090126	gene:Solyc12g096810.2_2_CE_1	True	True	65089980-65090126	A	65089411-65089534	C2_A	65089534-65089980	124	False	True	True	0.035	0.173	0.13	0.943	0.008
gene:Solyc07g018140.3_1	gene:Solyc07g018140.3	Solyc07g018140.3	SL4.0ch07	-	gene:Solyc07g018140.3:s:9388154-9388481	gene:Solyc07g018140.3_1_CE_1	False	True	9388154-9388481	C2	9387580-9387737	C1_C2	9387737-9388154	255	False	False	True	0.009	0.123	0.084	0.794	0.041
gene:Solyc07g018140.3_1	gene:Solyc07g018140.3	Solyc07g018140.3	SL4.0ch07	-	gene:Solyc07g018140.3:s:9388154-9388481	gene:Solyc07g018140.3_1_CE_1	False	False	9388154-9388481	A	9387822-9388076	C1_A	9388076-9388154	255	False	False	True	0.991	0.877	-0.084	0.794	0.041
gene:Solyc07g018140.3_1	gene:Solyc07g018140.3	Solyc07g018140.3	SL4.0ch07	-	gene:Solyc07g018140.3:t:9387580-9387737	gene:Solyc07g018140.3_1_CE_1	False	True	9387580-9387737	C1	9388154-9388481	C2_C1	9387737-9388154	255	False	False	False	0.003	0.072	0.037	0.616	0.162
gene:Solyc07g018140.3_1	gene:Solyc07g018140.3	Solyc07g018140.3	SL4.0ch07	-	gene:Solyc07g018140.3:t:9387580-9387737	gene:Solyc07g018140.3_1_CE_1	False	False	9387580-9387737	A	9387822-9388076	C2_A	9387737-9387822	255	False	False	False	0.997	0.928	-0.037	0.616	0.162
gene:Solyc07g018220.3_1	gene:Solyc07g018220.3	Solyc07g018220.3	SL4.0ch07	-	gene:Solyc07g018220.3:s:9872698-9873358	gene:Solyc07g018220.3_1_CE_1	False	True	9872698-9873358	C2	9868213-9868703	C1_C2	9868703-9872698	75	False	False	True	0.073	0.177	0.084	0.851	0.031
gene:Solyc07g018220.3_1	gene:Solyc07g018220.3	Solyc07g018220.3	SL4.0ch07	-	gene:Solyc07g018220.3:s:9872698-9873358	gene:Solyc07g018220.3_1_CE_1	False	False	9872698-9873358	A	9869085-9869159	C1_A	9869159-9872698	75	False	False	True	0.927	0.823	-0.084	0.851	0.031
gene:Solyc07g018220.3_1	gene:Solyc07g018220.3	Solyc07g018220.3	SL4.0ch07	-	gene:Solyc07g018220.3:t:9868213-9868703	gene:Solyc07g018220.3_1_CE_1	False	True	9868213-9868703	C1	9872698-9873358	C2_C1	9868703-9872698	75	False	False	False	0.024	0.063	0.029	0.654	0.192
gene:Solyc07g018220.3_1	gene:Solyc07g018220.3	Solyc07g018220.3	SL4.0ch07	-	gene:Solyc07g018220.3:t:9868213-9868703	gene:Solyc07g018220.3_1_CE_1	False	False	9868213-9868703	A	9869085-9869159	C2_A	9868703-9869085	75	False	False	False	0.976	0.937	-0.029	0.654	0.192
gene:Solyc03g025980.3_3	gene:Solyc03g025980.3	Solyc03g025980.3	SL4.0ch03	+	gene:Solyc03g025980.3:s:3389912-3390027	gene:Solyc03g025980.3_3_CE_1	True	False	3389912-3390027	C2	3392988-3393161	C1_C2	3390027-3392988	266	False	True	True	0.928	0.704	-0.221	1	0
gene:Solyc03g025980.3_3	gene:Solyc03g025980.3	Solyc03g025980.3	SL4.0ch03	+	gene:Solyc03g025980.3:s:3389912-3390027	gene:Solyc03g025980.3_3_CE_1	True	True	3389912-3390027	A	3392567-3392832	C1_A	3390027-3392567	266	False	True	True	0.018	0.123	0.092	0.988	0.002
gene:Solyc03g025980.3_3	gene:Solyc03g025980.3	Solyc03g025980.3	SL4.0ch03	+	gene:Solyc03g025980.3:t:3392988-3393161	gene:Solyc03g025980.3_3_CE_1	True	False	3392988-3393161	C1	3389912-3390027	C2_C1	3390027-3392988	266	False	True	True	0.92	0.715	-0.197	0.996	0
gene:Solyc03g025980.3_3	gene:Solyc03g025980.3	Solyc03g025980.3	SL4.0ch03	+	gene:Solyc03g025980.3:t:3392988-3393161	gene:Solyc03g025980.3_3_CE_1	True	True	3392988-3393161	A	3392567-3392832	C2_A	3392832-3392988	266	False	True	True	0.034	0.231	0.189	0.999	0
gene:Solyc02g078285.1_1	gene:Solyc02g078285.1	Solyc02g078285.1	SL4.0ch02	-	gene:Solyc02g078285.1:s:41018031-41018090	gene:Solyc02g078285.1_1_CE_1	True	False	41018031-41018090	C2	41010234-41010308	C1_C2	41010308-41018031	248	False	True	True	0.115	0.092	-0.01	0.605	0.141
gene:Solyc02g078285.1_1	gene:Solyc02g078285.1	Solyc02g078285.1	SL4.0ch02	-	gene:Solyc02g078285.1:s:41018031-41018090	gene:Solyc02g078285.1_1_CE_1	True	True	41018031-41018090	A	41011630-41011877	C1_A	41011877-41018031	248	False	True	True	0.625	0.714	0.058	0.716	0.06
gene:Solyc02g078285.1_1	gene:Solyc02g078285.1	Solyc02g078285.1	SL4.0ch02	-	gene:Solyc02g078285.1:t:41010234-41010368	gene:Solyc02g078285.1_1_CE_1	True	False	41010234-41010308	C1	41018031-41018090	C2_C1	41010308-41018031	248	False	True	True	0.148	0.165	0.008	0.652	0.094
gene:Solyc02g078285.1_1	gene:Solyc02g078285.1	Solyc02g078285.1	SL4.0ch02	-	gene:Solyc02g078285.1:t:41010234-41010368	gene:Solyc02g078285.1_1_CE_1	True	True	41010234-41010308	A	41011630-41011877	C2_A	41010308-41011630	248	False	True	True	0.086	0.142	0.039	0.665	0.089
gene:Solyc12g097030.2_3	gene:Solyc12g097030.2	Solyc12g097030.2	SL4.0ch12	+	gene:Solyc12g097030.2:s:65210828-65211063	gene:Solyc12g097030.2_3_CE_1	True	True	65210828-65211063	C2	65212187-65212305	C1_C2	65211063-65212187	69	False	True	False	0.005	0.04	0.008	0.336	0.517
gene:Solyc12g097030.2_3	gene:Solyc12g097030.2	Solyc12g097030.2	SL4.0ch12	+	gene:Solyc12g097030.2:s:65210828-65211063	gene:Solyc12g097030.2_3_CE_1	True	False	65210828-65211063	A	65211840-65211908	C1_A	65211063-65211840	69	False	True	False	0.943	0.884	-0.045	0.732	0.086
gene:Solyc12g097030.2_3	gene:Solyc12g097030.2	Solyc12g097030.2	SL4.0ch12	+	gene:Solyc12g097030.2:t:65212187-65212305	gene:Solyc12g097030.2_3_CE_1	True	True	65212187-65212305	C1	65210828-65211063	C2_C1	65211063-65212187	69	False	True	True	0.006	0.037	0.005	0.294	0.631
gene:Solyc12g097030.2_3	gene:Solyc12g097030.2	Solyc12g097030.2	SL4.0ch12	+	gene:Solyc12g097030.2:t:65212187-65212305	gene:Solyc12g097030.2_3_CE_1	True	False	65212187-65212305	A	65211840-65211908	C2_A	65211908-65212187	69	False	True	True	0.994	0.963	-0.005	0.294	0.631
gene:Solyc06g005190.4_5	gene:Solyc06g005190.4	Solyc06g005190.4	SL4.0ch06	+	gene:Solyc06g005190.4:s:226136-226243	gene:Solyc06g005190.4_5_CE_4	True	False	226136-226243	C2	226530-226668	C1_C2	226243-226530	38	False	True	True	0.777	0.453	-0.337	1	0
gene:Solyc06g005190.4_5	gene:Solyc06g005190.4	Solyc06g005190.4	SL4.0ch06	+	gene:Solyc06g005190.4:s:226136-226243	gene:Solyc06g005190.4_5_CE_4	True	True	226136-226243	A	226360-226397	C1_A	226243-226360	38	False	True	True	0.083	0.15	0.055	0.793	0.066
gene:Solyc06g005190.4_5	gene:Solyc06g005190.4	Solyc06g005190.4	SL4.0ch06	+	gene:Solyc06g005190.4:t:226519-226668	gene:Solyc06g005190.4_5_CE_4	True	False	226530-226668	C1	226136-226243	C2_C1	226243-226530	38	False	True	True	0.854	0.495	-0.353	1	0
gene:Solyc06g005190.4_5	gene:Solyc06g005190.4	Solyc06g005190.4	SL4.0ch06	+	gene:Solyc06g005190.4:t:226519-226668	gene:Solyc06g005190.4_5_CE_4	True	True	226530-226668	A	226360-226397	C2_A	226397-226530	38	False	True	True	0.021	0.119	0.082	0.955	0.01
gene:Solyc12g098160.2_1	gene:Solyc12g098160.2	Solyc12g098160.2	SL4.0ch12	-	gene:Solyc12g098160.2:s:65333427-65333694	gene:Solyc12g098160.2_1_CE_1	False	False	65333427-65333694	C2	65330821-65330941	C1_C2	65330941-65333427	110	False	True	True	0.668	0.981	0.295	0.999	0
gene:Solyc12g098160.2_1	gene:Solyc12g098160.2	Solyc12g098160.2	SL4.0ch12	-	gene:Solyc12g098160.2:s:65333427-65333694	gene:Solyc12g098160.2_1_CE_1	False	True	65333427-65333694	A	65331898-65332007	C1_A	65332007-65333427	110	False	True	True	0.332	0.019	-0.295	0.999	0
gene:Solyc12g098160.2_1	gene:Solyc12g098160.2	Solyc12g098160.2	SL4.0ch12	-	gene:Solyc12g098160.2:t:65330821-65330941	gene:Solyc12g098160.2_1_CE_1	False	False	65330821-65330941	C1	65333427-65333694	C2_C1	65330941-65333427	110	False	True	True	0.802	0.95	0.119	0.893	0.015
gene:Solyc12g098160.2_1	gene:Solyc12g098160.2	Solyc12g098160.2	SL4.0ch12	-	gene:Solyc12g098160.2:t:65330821-65330941	gene:Solyc12g098160.2_1_CE_1	False	True	65330821-65330941	A	65331898-65332007	C2_A	65330941-65331898	110	False	True	True	0.198	0.05	-0.119	0.893	0.015
gene:Solyc12g098160.2_4	gene:Solyc12g098160.2	Solyc12g098160.2	SL4.0ch12	-	gene:Solyc12g098160.2:s:65313443-65313658	gene:Solyc12g098160.2_4_CE_1	False	True	65313443-65313658	C2	65311898-65311996	C1_C2	65311996-65313443	102	False	True	True	0.008	0.172	0.136	0.976	0.003
gene:Solyc12g098160.2_4	gene:Solyc12g098160.2	Solyc12g098160.2	SL4.0ch12	-	gene:Solyc12g098160.2:s:65313443-65313658	gene:Solyc12g098160.2_4_CE_1	False	False	65313443-65313658	A	65312079-65312180	C1_A	65312180-65313443	102	False	True	True	0.992	0.828	-0.136	0.976	0.003
gene:Solyc12g098160.2_4	gene:Solyc12g098160.2	Solyc12g098160.2	SL4.0ch12	-	gene:Solyc12g098160.2:t:65311898-65311996	gene:Solyc12g098160.2_4_CE_1	False	True	65311898-65311996	C1	65313443-65313658	C2_C1	65311996-65313443	102	False	True	True	0.006	0.188	0.154	0.985	0.002
gene:Solyc12g098160.2_4	gene:Solyc12g098160.2	Solyc12g098160.2	SL4.0ch12	-	gene:Solyc12g098160.2:t:65311898-65311996	gene:Solyc12g098160.2_4_CE_1	False	False	65311898-65311996	A	65312079-65312180	C2_A	65311996-65312079	102	False	True	True	0.994	0.812	-0.154	0.985	0.002
gene:Solyc01g096390.4_1	gene:Solyc01g096390.4	Solyc01g096390.4	SL4.0ch01	+	gene:Solyc01g096390.4:s:79736607-79736733	gene:Solyc01g096390.4_1_CE_1	False	True	79736607-79736733	C2	79737305-79737358	C1_C2	79736733-79737305	116	False	True	True	0.005	0.113	0.062	0.801	0.057
gene:Solyc01g096390.4_1	gene:Solyc01g096390.4	Solyc01g096390.4	SL4.0ch01	+	gene:Solyc01g096390.4:s:79736607-79736733	gene:Solyc01g096390.4_1_CE_1	False	False	79736607-79736733	A	79736979-79737094	C1_A	79736733-79736979	116	False	True	True	0.995	0.887	-0.062	0.801	0.057
gene:Solyc01g096390.4_1	gene:Solyc01g096390.4	Solyc01g096390.4	SL4.0ch01	+	gene:Solyc01g096390.4:t:79737305-79737358	gene:Solyc01g096390.4_1_CE_1	False	True	79737305-79737358	C1	79736607-79736733	C2_C1	79736733-79737305	116	False	True	True	0.006	0.119	0.068	0.825	0.046
gene:Solyc01g096390.4_1	gene:Solyc01g096390.4	Solyc01g096390.4	SL4.0ch01	+	gene:Solyc01g096390.4:t:79737305-79737358	gene:Solyc01g096390.4_1_CE_1	False	False	79737305-79737358	A	79736979-79737094	C2_A	79737094-79737305	116	False	True	True	0.994	0.881	-0.068	0.825	0.046
gene:Solyc08g074760.3_3	gene:Solyc08g074760.3	Solyc08g074760.3	SL4.0ch08	+	gene:Solyc08g074760.3:s:57014331-57014486	gene:Solyc08g074760.3_3_CE_1	False	True	57014331-57014486	C2	57015205-57015276	C1_C2	57014486-57015205	72	False	True	True	0	0.069	0.046	0.904	0.045
gene:Solyc08g074760.3_3	gene:Solyc08g074760.3	Solyc08g074760.3	SL4.0ch08	+	gene:Solyc08g074760.3:s:57014331-57014486	gene:Solyc08g074760.3_3_CE_1	False	False	57014331-57014486	A	57015045-57015116	C1_A	57014486-57015045	72	False	True	True	0.963	0.917	-0.051	0.923	0.031
gene:Solyc08g074760.3_3	gene:Solyc08g074760.3	Solyc08g074760.3	SL4.0ch08	+	gene:Solyc08g074760.3:t:57015205-57015276	gene:Solyc08g074760.3_3_CE_1	False	True	57015205-57015276	C1	57014331-57014486	C2_C1	57014486-57015205	72	False	True	True	0.001	0.084	0.057	0.991	0.003
gene:Solyc08g074760.3_3	gene:Solyc08g074760.3	Solyc08g074760.3	SL4.0ch08	+	gene:Solyc08g074760.3:t:57015205-57015276	gene:Solyc08g074760.3_3_CE_1	False	False	57015205-57015276	A	57015045-57015116	C2_A	57015116-57015205	72	False	True	True	0.999	0.916	-0.057	0.991	0.003
gene:Solyc02g078520.4_1	gene:Solyc02g078520.4	Solyc02g078520.4	SL4.0ch02	-	gene:Solyc02g078520.4:s:41169191-41169259	gene:Solyc02g078520.4_1_CE_1	True	True	41169191-41169259	C2	41167795-41167907	C1_C2	41167907-41169191	89	False	True	False	0.002	0.075	0.047	0.877	0.052
gene:Solyc02g078520.4_1	gene:Solyc02g078520.4	Solyc02g078520.4	SL4.0ch02	-	gene:Solyc02g078520.4:s:41169191-41169259	gene:Solyc02g078520.4_1_CE_1	True	False	41169191-41169259	A	41168929-41169017	C1_A	41169017-41169191	89	False	True	False	0.998	0.925	-0.047	0.877	0.052
gene:Solyc02g078520.4_1	gene:Solyc02g078520.4	Solyc02g078520.4	SL4.0ch02	-	gene:Solyc02g078520.4:t:41167795-41167907	gene:Solyc02g078520.4_1_CE_1	True	True	41167795-41167907	C1	41169191-41169259	C2_C1	41167907-41169191	89	False	True	True	0.002	0.099	0.067	0.959	0.012
gene:Solyc02g078520.4_1	gene:Solyc02g078520.4	Solyc02g078520.4	SL4.0ch02	-	gene:Solyc02g078520.4:t:41167795-41167907	gene:Solyc02g078520.4_1_CE_1	True	False	41167795-41167907	A	41168929-41169017	C2_A	41167907-41168929	89	False	True	True	0.998	0.901	-0.067	0.959	0.012
gene:Solyc02g078520.4_2	gene:Solyc02g078520.4	Solyc02g078520.4	SL4.0ch02	-	gene:Solyc02g078520.4:s:41167795-41167907	gene:Solyc02g078520.4_2_CE_1	False	False	41167795-41167907	C2	41167247-41167348	C1_C2	41167348-41167795	111	False	True	True	0.998	0.885	-0.082	0.992	0.002
gene:Solyc02g078520.4_2	gene:Solyc02g078520.4	Solyc02g078520.4	SL4.0ch02	-	gene:Solyc02g078520.4:s:41167795-41167907	gene:Solyc02g078520.4_2_CE_1	False	True	41167795-41167907	A	41167454-41167564	C1_A	41167564-41167795	111	False	True	False	0.001	0.073	0.043	0.801	0.086
gene:Solyc02g078520.4_2	gene:Solyc02g078520.4	Solyc02g078520.4	SL4.0ch02	-	gene:Solyc02g078520.4:t:41167247-41167348	gene:Solyc02g078520.4_2_CE_1	False	False	41167247-41167348	C1	41167795-41167907	C2_C1	41167348-41167795	111	False	True	True	0.991	0.79	-0.187	1	0
gene:Solyc02g078520.4_2	gene:Solyc02g078520.4	Solyc02g078520.4	SL4.0ch02	-	gene:Solyc02g078520.4:t:41167247-41167348	gene:Solyc02g078520.4_2_CE_1	False	True	41167247-41167348	A	41167454-41167564	C2_A	41167348-41167454	111	False	True	True	0.009	0.21	0.187	1	0
gene:Solyc11g021365.2_1	gene:Solyc11g021365.2	Solyc11g021365.2	SL4.0ch11	-	gene:Solyc11g021365.2:s:13734616-13734818	gene:Solyc11g021365.2_1_CE_1	False	True	13734616-13734818	C2	13729273-13729319	C1_C2	13729319-13734616	60	False	True	True	0.131	0.121	-0.008	0.457	0.38
gene:Solyc11g021365.2_1	gene:Solyc11g021365.2	Solyc11g021365.2	SL4.0ch11	-	gene:Solyc11g021365.2:s:13734616-13734818	gene:Solyc11g021365.2_1_CE_1	False	False	13734616-13734818	A	13729989-13730048	C1_A	13730048-13734616	60	False	True	True	0.869	0.879	0.008	0.457	0.38
gene:Solyc11g021365.2_1	gene:Solyc11g021365.2	Solyc11g021365.2	SL4.0ch11	-	gene:Solyc11g021365.2:t:13729273-13729319	gene:Solyc11g021365.2_1_CE_1	False	True	13729273-13729319	C1	13734616-13734818	C2_C1	13729319-13734616	60	False	True	True	0.109	0.104	-0.003	0.467	0.374
gene:Solyc11g021365.2_1	gene:Solyc11g021365.2	Solyc11g021365.2	SL4.0ch11	-	gene:Solyc11g021365.2:t:13729273-13729319	gene:Solyc11g021365.2_1_CE_1	False	False	13729273-13729319	A	13729989-13730048	C2_A	13729319-13729989	60	False	True	True	0.875	0.894	0.013	0.487	0.349
gene:Solyc11g022380.3_1	gene:Solyc11g022380.3	Solyc11g022380.3	SL4.0ch11	+	gene:Solyc11g022380.3:s:13759177-13759399	gene:Solyc11g022380.3_1_CE_1	True	True	13759177-13759399	C2	13768129-13768316	C1_C2	13759399-13768129	77	False	True	True	0.002	0.177	0.144	0.981	0.002
gene:Solyc11g022380.3_1	gene:Solyc11g022380.3	Solyc11g022380.3	SL4.0ch11	+	gene:Solyc11g022380.3:s:13759177-13759399	gene:Solyc11g022380.3_1_CE_1	True	False	13759177-13759399	A	13766272-13766348	C1_A	13759399-13766272	77	False	True	True	0.949	0.76	-0.181	0.979	0.002
gene:Solyc11g022380.3_1	gene:Solyc11g022380.3	Solyc11g022380.3	SL4.0ch11	+	gene:Solyc11g022380.3:t:13768129-13768316	gene:Solyc11g022380.3_1_CE_1	True	True	13768129-13768316	C1	13759177-13759399	C2_C1	13759399-13768129	77	False	True	True	0.005	0.247	0.21	0.996	0
gene:Solyc11g022380.3_1	gene:Solyc11g022380.3	Solyc11g022380.3	SL4.0ch11	+	gene:Solyc11g022380.3:t:13768129-13768316	gene:Solyc11g022380.3_1_CE_1	True	False	13768129-13768316	A	13766272-13766348	C2_A	13766348-13768129	77	False	True	True	0.995	0.753	-0.21	0.996	0
gene:Solyc04g064820.3_1	gene:Solyc04g064820.3	Solyc04g064820.3	SL4.0ch04	+	gene:Solyc04g064820.3:s:55333546-55333851	gene:Solyc04g064820.3_1_CE_1	False	False	55333546-55333851	C2	55339167-55339368	C1_C2	55333851-55339167	72	False	False	False	0.926	0.981	0.034	0.66	0.148
gene:Solyc04g064820.3_1	gene:Solyc04g064820.3	Solyc04g064820.3	SL4.0ch04	+	gene:Solyc04g064820.3:s:55333546-55333851	gene:Solyc04g064820.3_1_CE_1	False	True	55333546-55333851	A	55338428-55338499	C1_A	55333851-55338428	72	False	False	False	0.074	0.019	-0.034	0.66	0.148
gene:Solyc04g064820.3_1	gene:Solyc04g064820.3	Solyc04g064820.3	SL4.0ch04	+	gene:Solyc04g064820.3:t:55339167-55339368	gene:Solyc04g064820.3_1_CE_1	False	False	55339167-55339368	C1	55333546-55333851	C2_C1	55333851-55339167	72	False	False	True	0.896	0.981	0.066	0.878	0.033
gene:Solyc04g064820.3_1	gene:Solyc04g064820.3	Solyc04g064820.3	SL4.0ch04	+	gene:Solyc04g064820.3:t:55339167-55339368	gene:Solyc04g064820.3_1_CE_1	False	True	55339167-55339368	A	55338428-55338499	C2_A	55338499-55339167	72	False	False	True	0.104	0.019	-0.066	0.878	0.033
gene:Solyc10g005930.2_1	gene:Solyc10g005930.2	Solyc10g005930.2	SL4.0ch10	-	gene:Solyc10g005930.2:s:609488-609583	gene:Solyc10g005930.2_1_CE_1	False	True	609488-609583	C2	608847-609055	C1_C2	609055-609488	152	False	True	True	0.006	0.148	0.12	0.998	0
gene:Solyc10g005930.2_1	gene:Solyc10g005930.2	Solyc10g005930.2	SL4.0ch10	-	gene:Solyc10g005930.2:s:609488-609583	gene:Solyc10g005930.2_1_CE_1	False	False	609488-609583	A	609176-609327	C1_A	609327-609488	152	False	True	True	0.994	0.852	-0.12	0.998	0
gene:Solyc10g005930.2_1	gene:Solyc10g005930.2	Solyc10g005930.2	SL4.0ch10	-	gene:Solyc10g005930.2:t:608847-609055	gene:Solyc10g005930.2_1_CE_1	False	True	608847-609055	C1	609488-609583	C2_C1	609055-609488	152	False	True	True	0.006	0.125	0.089	0.986	0.003
gene:Solyc10g005930.2_1	gene:Solyc10g005930.2	Solyc10g005930.2	SL4.0ch10	-	gene:Solyc10g005930.2:t:608847-609055	gene:Solyc10g005930.2_1_CE_1	False	False	608847-609055	A	609176-609327	C2_A	609055-609176	152	False	True	True	0.994	0.875	-0.089	0.986	0.003
gene:Solyc03g026150.3_2	gene:Solyc03g026150.3	Solyc03g026150.3	SL4.0ch03	+	gene:Solyc03g026150.3:s:3545965-3546024	gene:Solyc03g026150.3_2_CE_2	True	True	3545965-3546024	C2	3547068-3547176	C1_C2	3546024-3547068	125	False	True	True	0.006	0.094	0.059	0.909	0.029
gene:Solyc03g026150.3_2	gene:Solyc03g026150.3	Solyc03g026150.3	SL4.0ch03	+	gene:Solyc03g026150.3:s:3545965-3546024	gene:Solyc03g026150.3_2_CE_2	True	False	3545965-3546024	A	3546203-3546327	C1_A	3546024-3546203	125	False	True	True	0.948	0.848	-0.089	0.93	0.014
gene:Solyc03g026150.3_2	gene:Solyc03g026150.3	Solyc03g026150.3	SL4.0ch03	+	gene:Solyc03g026150.3:t:3547068-3547176	gene:Solyc03g026150.3_2_CE_2	True	True	3547068-3547176	C1	3545965-3546024	C2_C1	3546024-3547068	125	False	True	True	0.009	0.173	0.129	0.986	0.002
gene:Solyc03g026150.3_2	gene:Solyc03g026150.3	Solyc03g026150.3	SL4.0ch03	+	gene:Solyc03g026150.3:t:3547068-3547176	gene:Solyc03g026150.3_2_CE_2	True	False	3547068-3547176	A	3546203-3546327	C2_A	3546327-3547068	125	False	True	True	0.961	0.748	-0.204	0.993	0.001
gene:Solyc07g019670.4_1	gene:Solyc07g019670.4	Solyc07g019670.4	SL4.0ch07	+	gene:Solyc07g019670.4:s:12788824-12788910	gene:Solyc07g019670.4_1_CE_1	False	True	12788824-12788910	C2	12789925-12790046	C1_C2	12788910-12789925	175	False	True	False	0.008	0.093	0.055	0.809	0.062
gene:Solyc07g019670.4_1	gene:Solyc07g019670.4	Solyc07g019670.4	SL4.0ch07	+	gene:Solyc07g019670.4:s:12788824-12788910	gene:Solyc07g019670.4_1_CE_1	False	False	12788824-12788910	A	12789615-12789789	C1_A	12788910-12789615	175	False	True	False	0.992	0.907	-0.055	0.809	0.062
gene:Solyc07g019670.4_1	gene:Solyc07g019670.4	Solyc07g019670.4	SL4.0ch07	+	gene:Solyc07g019670.4:t:12789925-12790046	gene:Solyc07g019670.4_1_CE_1	False	True	12789925-12790046	C1	12788824-12788910	C2_C1	12788910-12789925	175	False	True	True	0.007	0.086	0.051	0.791	0.073
gene:Solyc07g019670.4_1	gene:Solyc07g019670.4	Solyc07g019670.4	SL4.0ch07	+	gene:Solyc07g019670.4:t:12789925-12790046	gene:Solyc07g019670.4_1_CE_1	False	False	12789925-12790046	A	12789615-12789789	C2_A	12789789-12789925	175	False	True	True	0.993	0.914	-0.051	0.791	0.073
gene:Solyc04g064870.3_1	gene:Solyc04g064870.3	Solyc04g064870.3	SL4.0ch04	+	gene:Solyc04g064870.3:s:55382075-55382207	gene:Solyc04g064870.3_1_CE_1	True	True	55382075-55382207	C2	55382802-55383157	C1_C2	55382207-55382802	302	False	True	True	0.011	0.049	0.014	0.434	0.369
gene:Solyc04g064870.3_1	gene:Solyc04g064870.3	Solyc04g064870.3	SL4.0ch04	+	gene:Solyc04g064870.3:s:55382075-55382207	gene:Solyc04g064870.3_1_CE_1	True	False	55382075-55382207	A	55382408-55382709	C1_A	55382207-55382408	302	False	True	False	0.873	0.838	-0.025	0.566	0.206
gene:Solyc04g064870.3_1	gene:Solyc04g064870.3	Solyc04g064870.3	SL4.0ch04	+	gene:Solyc04g064870.3:t:55382802-55383157	gene:Solyc04g064870.3_1_CE_1	True	True	55382802-55383157	C1	55382075-55382207	C2_C1	55382207-55382802	302	False	True	True	0.011	0.053	0.017	0.479	0.316
gene:Solyc04g064870.3_1	gene:Solyc04g064870.3	Solyc04g064870.3	SL4.0ch04	+	gene:Solyc04g064870.3:t:55382802-55383157	gene:Solyc04g064870.3_1_CE_1	True	False	55382802-55383157	A	55382408-55382709	C2_A	55382709-55382802	302	False	True	True	0.917	0.854	-0.056	0.859	0.039
gene:Solyc02g078610.4_1	gene:Solyc02g078610.4	Solyc02g078610.4	SL4.0ch02	+	gene:Solyc02g078610.4:s:41247623-41247730	gene:Solyc02g078610.4_1_CE_1	False	False	41247623-41247730	C2	41248326-41248403	C1_C2	41247730-41248326	35	False	True	True	0.933	0.739	-0.196	1	0
gene:Solyc02g078610.4_1	gene:Solyc02g078610.4	Solyc02g078610.4	SL4.0ch02	+	gene:Solyc02g078610.4:s:41247623-41247730	gene:Solyc02g078610.4_1_CE_1	False	True	41247623-41247730	A	41247919-41247953	C1_A	41247730-41247919	35	False	True	True	0.067	0.261	0.196	1	0
gene:Solyc02g078610.4_1	gene:Solyc02g078610.4	Solyc02g078610.4	SL4.0ch02	+	gene:Solyc02g078610.4:t:41248326-41248403	gene:Solyc02g078610.4_1_CE_1	False	False	41248326-41248403	C1	41247623-41247730	C2_C1	41247730-41248326	35	False	True	True	0.941	0.768	-0.161	1	0
gene:Solyc02g078610.4_1	gene:Solyc02g078610.4	Solyc02g078610.4	SL4.0ch02	+	gene:Solyc02g078610.4:t:41248326-41248403	gene:Solyc02g078610.4_1_CE_1	False	True	41248326-41248403	A	41247919-41247953	C2_A	41247953-41248326	35	False	True	True	0.059	0.232	0.161	1	0
gene:Solyc08g074890.4_2	gene:Solyc08g074890.4	Solyc08g074890.4	SL4.0ch08	+	gene:Solyc08g074890.4:s:57152472-57152553	gene:Solyc08g074890.4_2_CE_1	True	True	57152472-57152553	C2	57152874-57153410	C1_C2	57152553-57152874	147	False	True	True	0.006	0.189	0.16	0.998	0
gene:Solyc08g074890.4_2	gene:Solyc08g074890.4	Solyc08g074890.4	SL4.0ch08	+	gene:Solyc08g074890.4:s:57152472-57152553	gene:Solyc08g074890.4_2_CE_1	True	False	57152472-57152553	A	57152639-57152785	C1_A	57152553-57152639	147	False	True	True	0.613	0.508	-0.076	0.792	0.045
gene:Solyc08g074890.4_2	gene:Solyc08g074890.4	Solyc08g074890.4	SL4.0ch08	+	gene:Solyc08g074890.4:t:57152874-57153410	gene:Solyc08g074890.4_2_CE_1	True	True	57152874-57153410	C1	57152472-57152553	C2_C1	57152553-57152874	147	False	True	True	0.007	0.161	0.127	0.996	0.001
gene:Solyc08g074890.4_2	gene:Solyc08g074890.4	Solyc08g074890.4	SL4.0ch08	+	gene:Solyc08g074890.4:t:57152874-57153410	gene:Solyc08g074890.4_2_CE_1	True	False	57152874-57153410	A	57152639-57152785	C2_A	57152785-57152874	147	False	True	True	0.993	0.839	-0.127	0.996	0.001
gene:Solyc08g074890.4_2	gene:Solyc08g074890.4	Solyc08g074890.4	SL4.0ch08	+	gene:Solyc08g074890.4:s:57152472-57152553	gene:Solyc08g074890.4_2_CE_2	True	True	57152472-57152553	C2	57152874-57153410	C1_C2	57152553-57152874	69	False	True	True	0.006	0.189	0.16	0.998	0
gene:Solyc08g074890.4_2	gene:Solyc08g074890.4	Solyc08g074890.4	SL4.0ch08	+	gene:Solyc08g074890.4:s:57152472-57152553	gene:Solyc08g074890.4_2_CE_2	True	True	57152472-57152553	A	57152717-57152785	C1_A	57152553-57152717	69	False	True	True	0.383	0.307	-0.05	0.724	0.08
gene:Solyc08g074890.4_2	gene:Solyc08g074890.4	Solyc08g074890.4	SL4.0ch08	+	gene:Solyc08g074890.4:t:57152874-57153410	gene:Solyc08g074890.4_2_CE_2	True	True	57152874-57153410	C1	57152472-57152553	C2_C1	57152553-57152874	69	False	True	True	0.007	0.161	0.127	0.996	0.001
gene:Solyc08g074890.4_2	gene:Solyc08g074890.4	Solyc08g074890.4	SL4.0ch08	+	gene:Solyc08g074890.4:t:57152874-57153410	gene:Solyc08g074890.4_2_CE_2	True	False	57152874-57153410	A	57152717-57152785	C2_A	57152785-57152874	69	False	True	True	0.993	0.839	-0.127	0.996	0.001
gene:Solyc10g006090.4_3	gene:Solyc10g006090.4	Solyc10g006090.4	SL4.0ch10	+	gene:Solyc10g006090.4:s:707287-707379	gene:Solyc10g006090.4_3_CE_1	False	True	707287-707379	C2	709367-709477	C1_C2	707379-709367	42	False	True	True	0.192	0.304	0.074	0.772	0.048
gene:Solyc10g006090.4_3	gene:Solyc10g006090.4	Solyc10g006090.4	SL4.0ch10	+	gene:Solyc10g006090.4:s:707287-707379	gene:Solyc10g006090.4_3_CE_1	False	False	707287-707379	A	709006-709047	C1_A	707379-709006	42	False	True	True	0.808	0.696	-0.074	0.772	0.048
gene:Solyc10g006090.4_3	gene:Solyc10g006090.4	Solyc10g006090.4	SL4.0ch10	+	gene:Solyc10g006090.4:t:709367-709477	gene:Solyc10g006090.4_3_CE_1	False	True	709367-709477	C1	707287-707379	C2_C1	707379-709367	42	False	True	True	0.216	0.397	0.135	0.858	0.015
gene:Solyc10g006090.4_3	gene:Solyc10g006090.4	Solyc10g006090.4	SL4.0ch10	+	gene:Solyc10g006090.4:t:709367-709477	gene:Solyc10g006090.4_3_CE_1	False	False	709367-709477	A	709006-709047	C2_A	709047-709367	42	False	True	True	0.784	0.603	-0.135	0.858	0.015
gene:Solyc09g009690.3_1	gene:Solyc09g009690.3	Solyc09g009690.3	SL4.0ch09	+	gene:Solyc09g009690.3:s:3118090-3118422	gene:Solyc09g009690.3_1_CE_1	True	True	3118090-3118422	C2	3120223-3120282	C1_C2	3118422-3120223	116	False	True	True	0.002	0.138	0.095	0.968	0.006
gene:Solyc09g009690.3_1	gene:Solyc09g009690.3	Solyc09g009690.3	SL4.0ch09	+	gene:Solyc09g009690.3:s:3118090-3118422	gene:Solyc09g009690.3_1_CE_1	True	False	3118090-3118422	A	3119975-3120090	C1_A	3118422-3119975	116	False	True	True	0.998	0.862	-0.095	0.968	0.006
gene:Solyc09g009690.3_1	gene:Solyc09g009690.3	Solyc09g009690.3	SL4.0ch09	+	gene:Solyc09g009690.3:t:3120223-3120282	gene:Solyc09g009690.3_1_CE_1	True	True	3120223-3120282	C1	3118090-3118422	C2_C1	3118422-3120223	116	False	True	True	0.001	0.109	0.074	0.934	0.017
gene:Solyc09g009690.3_1	gene:Solyc09g009690.3	Solyc09g009690.3	SL4.0ch09	+	gene:Solyc09g009690.3:t:3120223-3120282	gene:Solyc09g009690.3_1_CE_1	True	False	3120223-3120282	A	3119975-3120090	C2_A	3120090-3120223	116	False	True	False	0.921	0.833	-0.066	0.839	0.043
gene:Solyc09g009690.3_2	gene:Solyc09g009690.3	Solyc09g009690.3	SL4.0ch09	+	gene:Solyc09g009690.3:s:3121473-3121569	gene:Solyc09g009690.3_2_CE_1	False	True	3121473-3121569	C2	3122034-3122169	C1_C2	3121569-3122034	108	False	True	True	0.004	0.137	0.105	0.987	0.002
gene:Solyc09g009690.3_2	gene:Solyc09g009690.3	Solyc09g009690.3	SL4.0ch09	+	gene:Solyc09g009690.3:s:3121473-3121569	gene:Solyc09g009690.3_2_CE_1	False	False	3121473-3121569	A	3121673-3121780	C1_A	3121569-3121673	108	False	True	True	0.996	0.863	-0.105	0.987	0.002
gene:Solyc09g009690.3_2	gene:Solyc09g009690.3	Solyc09g009690.3	SL4.0ch09	+	gene:Solyc09g009690.3:t:3122034-3122169	gene:Solyc09g009690.3_2_CE_1	False	True	3122034-3122169	C1	3121473-3121569	C2_C1	3121569-3122034	108	False	True	True	0.006	0.136	0.103	0.984	0.003
gene:Solyc09g009690.3_2	gene:Solyc09g009690.3	Solyc09g009690.3	SL4.0ch09	+	gene:Solyc09g009690.3:t:3122034-3122169	gene:Solyc09g009690.3_2_CE_1	False	False	3122034-3122169	A	3121673-3121780	C2_A	3121780-3122034	108	False	True	True	0.994	0.864	-0.103	0.984	0.003
gene:Solyc05g006930.3_2	gene:Solyc05g006930.3	Solyc05g006930.3	SL4.0ch05	+	gene:Solyc05g006930.3:s:1583698-1584041	gene:Solyc05g006930.3_2_CE_1	False	True	1583698-1584041	C2	1584813-1584958	C1_C2	1584041-1584813	218	False	True	True	0.005	0.256	0.223	1	0
gene:Solyc05g006930.3_2	gene:Solyc05g006930.3	Solyc05g006930.3	SL4.0ch05	+	gene:Solyc05g006930.3:s:1583698-1584041	gene:Solyc05g006930.3_2_CE_1	False	False	1583698-1584041	A	1584110-1584327	C1_A	1584041-1584110	218	False	True	True	0.995	0.744	-0.223	1	0
gene:Solyc05g006930.3_2	gene:Solyc05g006930.3	Solyc05g006930.3	SL4.0ch05	+	gene:Solyc05g006930.3:t:1584813-1584958	gene:Solyc05g006930.3_2_CE_1	False	True	1584813-1584958	C1	1583698-1584041	C2_C1	1584041-1584813	218	False	True	True	0.005	0.29	0.247	1	0
gene:Solyc05g006930.3_2	gene:Solyc05g006930.3	Solyc05g006930.3	SL4.0ch05	+	gene:Solyc05g006930.3:t:1584813-1584958	gene:Solyc05g006930.3_2_CE_1	False	False	1584813-1584958	A	1584110-1584327	C2_A	1584327-1584813	218	False	True	True	0.995	0.71	-0.247	1	0
gene:Solyc03g119290.3_1	gene:Solyc03g119290.3	Solyc03g119290.3	SL4.0ch03	+	gene:Solyc03g119290.3:s:62374295-62374469	gene:Solyc03g119290.3_1_CE_1	True	True	62374295-62374469	C2	62376679-62376785	C1_C2	62374469-62376679	90	False	False	True	0.359	0.313	-0.021	0.625	0.123
gene:Solyc03g119290.3_1	gene:Solyc03g119290.3	Solyc03g119290.3	SL4.0ch03	+	gene:Solyc03g119290.3:s:62374295-62374469	gene:Solyc03g119290.3_1_CE_1	True	False	62374295-62374469	A	62376264-62376353	C1_A	62374469-62376264	90	False	False	True	0.591	0.514	-0.064	0.723	0.057
gene:Solyc03g119290.3_1	gene:Solyc03g119290.3	Solyc03g119290.3	SL4.0ch03	+	gene:Solyc03g119290.3:t:62376679-62376785	gene:Solyc03g119290.3_1_CE_1	True	True	62376679-62376785	C1	62374295-62374469	C2_C1	62374469-62376679	90	False	False	True	0.462	0.34	-0.071	0.775	0.05
gene:Solyc03g119290.3_1	gene:Solyc03g119290.3	Solyc03g119290.3	SL4.0ch03	+	gene:Solyc03g119290.3:t:62376679-62376785	gene:Solyc03g119290.3_1_CE_1	True	False	62376679-62376785	A	62376264-62376353	C2_A	62376353-62376679	90	False	False	True	0.538	0.66	0.071	0.775	0.05
gene:Solyc03g119290.3_2	gene:Solyc03g119290.3	Solyc03g119290.3	SL4.0ch03	+	gene:Solyc03g119290.3:s:62377761-62378035	gene:Solyc03g119290.3_2_CE_5	True	False	62377871-62378035	C2	62379191-62379268	C1_C2	62378035-62379191	219	False	True	True	0.7	0.724	0.014	0.597	0.195
gene:Solyc03g119290.3_2	gene:Solyc03g119290.3	Solyc03g119290.3	SL4.0ch03	+	gene:Solyc03g119290.3:s:62377761-62378035	gene:Solyc03g119290.3_2_CE_5	True	True	62377871-62378035	A	62378802-62379020	C1_A	62378035-62378802	219	False	True	True	0.185	0.118	-0.047	0.729	0.093
gene:Solyc03g119290.3_2	gene:Solyc03g119290.3	Solyc03g119290.3	SL4.0ch03	+	gene:Solyc03g119290.3:t:62379191-62379268	gene:Solyc03g119290.3_2_CE_5	True	False	62379191-62379268	C1	62377871-62378035	C2_C1	62378035-62379191	219	False	True	True	0.776	0.757	-0.016	0.609	0.182
gene:Solyc03g119290.3_2	gene:Solyc03g119290.3	Solyc03g119290.3	SL4.0ch03	+	gene:Solyc03g119290.3:t:62379191-62379268	gene:Solyc03g119290.3_2_CE_5	True	True	62379191-62379268	A	62378802-62379020	C2_A	62379020-62379191	219	False	True	True	0.197	0.144	-0.043	0.696	0.105
gene:Solyc02g086870.4_1	gene:Solyc02g086870.4	Solyc02g086870.4	SL4.0ch02	-	gene:Solyc02g086870.4:s:47489642-47489747	gene:Solyc02g086870.4_1_CE_1	False	False	47489642-47489747	C2	47488483-47488518	C1_C2	47488518-47489642	85	False	True	True	0.982	0.618	-0.347	1	0
gene:Solyc02g086870.4_1	gene:Solyc02g086870.4	Solyc02g086870.4	SL4.0ch02	-	gene:Solyc02g086870.4:s:47489642-47489747	gene:Solyc02g086870.4_1_CE_1	False	True	47489642-47489747	A	47489390-47489474	C1_A	47489474-47489642	85	False	True	True	0.018	0.382	0.347	1	0
gene:Solyc02g086870.4_1	gene:Solyc02g086870.4	Solyc02g086870.4	SL4.0ch02	-	gene:Solyc02g086870.4:t:47488483-47488518	gene:Solyc02g086870.4_1_CE_1	False	False	47488483-47488518	C1	47489642-47489747	C2_C1	47488518-47489642	85	False	True	True	0.979	0.538	-0.442	1	0
gene:Solyc02g086870.4_1	gene:Solyc02g086870.4	Solyc02g086870.4	SL4.0ch02	-	gene:Solyc02g086870.4:t:47488483-47488518	gene:Solyc02g086870.4_1_CE_1	False	True	47488483-47488518	A	47489390-47489474	C2_A	47488518-47489390	85	False	True	True	0.021	0.462	0.442	1	0
gene:Solyc02g086870.4_3	gene:Solyc02g086870.4	Solyc02g086870.4	SL4.0ch02	-	gene:Solyc02g086870.4:s:47487089-47487140	gene:Solyc02g086870.4_3_CE_1	True	True	47487089-47487140	C2	47485025-47485081	C1_C2	47485081-47487089	65	False	True	True	0.098	0.296	0.18	0.984	0.001
gene:Solyc02g086870.4_3	gene:Solyc02g086870.4	Solyc02g086870.4	SL4.0ch02	-	gene:Solyc02g086870.4:s:47487089-47487140	gene:Solyc02g086870.4_3_CE_1	True	False	47487089-47487140	A	47486397-47486461	C1_A	47486461-47487089	65	False	True	True	0.804	0.509	-0.277	0.998	0
gene:Solyc02g086870.4_3	gene:Solyc02g086870.4	Solyc02g086870.4	SL4.0ch02	-	gene:Solyc02g086870.4:t:47485025-47485081	gene:Solyc02g086870.4_3_CE_1	True	True	47485025-47485081	C1	47487089-47487140	C2_C1	47485081-47487089	65	False	True	True	0.071	0.253	0.165	0.988	0.001
gene:Solyc02g086870.4_3	gene:Solyc02g086870.4	Solyc02g086870.4	SL4.0ch02	-	gene:Solyc02g086870.4:t:47485025-47485081	gene:Solyc02g086870.4_3_CE_1	True	False	47485025-47485081	A	47486397-47486461	C2_A	47485081-47486397	65	False	True	True	0.929	0.747	-0.165	0.988	0.001
gene:Solyc02g086870.4_5	gene:Solyc02g086870.4	Solyc02g086870.4	SL4.0ch02	-	gene:Solyc02g086870.4:s:47481278-47481458	gene:Solyc02g086870.4_5_CE_1	False	False	47481278-47481458	C2	47480585-47480718	C1_C2	47480718-47481278	179	False	True	True	0.985	0.833	-0.125	0.964	0.005
gene:Solyc02g086870.4_5	gene:Solyc02g086870.4	Solyc02g086870.4	SL4.0ch02	-	gene:Solyc02g086870.4:s:47481278-47481458	gene:Solyc02g086870.4_5_CE_1	False	True	47481278-47481458	A	47481019-47481197	C1_A	47481197-47481278	179	False	True	True	0.015	0.167	0.125	0.964	0.005
gene:Solyc02g086870.4_5	gene:Solyc02g086870.4	Solyc02g086870.4	SL4.0ch02	-	gene:Solyc02g086870.4:t:47480585-47480718	gene:Solyc02g086870.4_5_CE_1	False	False	47480585-47480718	C1	47481278-47481458	C2_C1	47480718-47481278	179	False	True	True	0.995	0.779	-0.184	0.999	0
gene:Solyc02g086870.4_5	gene:Solyc02g086870.4	Solyc02g086870.4	SL4.0ch02	-	gene:Solyc02g086870.4:t:47480585-47480718	gene:Solyc02g086870.4_5_CE_1	False	True	47480585-47480718	A	47481019-47481197	C2_A	47480718-47481019	179	False	True	True	0.005	0.221	0.184	0.999	0
gene:Solyc03g119300.4_3	gene:Solyc03g119300.4	Solyc03g119300.4	SL4.0ch03	+	gene:Solyc03g119300.4:s:62399533-62399751	gene:Solyc03g119300.4_3_CE_1	False	True	62399533-62399751	C2	62400921-62401155	C1_C2	62399751-62400921	138	False	True	True	0.095	0.141	0.034	0.661	0.116
gene:Solyc03g119300.4_3	gene:Solyc03g119300.4	Solyc03g119300.4	SL4.0ch03	+	gene:Solyc03g119300.4:s:62399533-62399751	gene:Solyc03g119300.4_3_CE_1	False	False	62399533-62399751	A	62399822-62399959	C1_A	62399751-62399822	138	False	True	True	0.905	0.859	-0.034	0.661	0.116
gene:Solyc03g119300.4_3	gene:Solyc03g119300.4	Solyc03g119300.4	SL4.0ch03	+	gene:Solyc03g119300.4:t:62400921-62401155	gene:Solyc03g119300.4_3_CE_1	False	True	62400921-62401155	C1	62399533-62399751	C2_C1	62399751-62400921	138	False	True	True	0.091
gene:Solyc03g119300.4_3	gene:Solyc03g119300.4	Solyc03g119300.4	SL4.0ch03	+	gene:Solyc03g119300.4:t:62400921-62401155	gene:Solyc03g119300.4_3_CE_1	False	False	62400921-62401155	A	62399822-62399959	C2_A	62399959-62400921	138	False	True	True	0.909
gene:Solyc01g107150.3_2	gene:Solyc01g107150.3	Solyc01g107150.3	SL4.0ch01	-	gene:Solyc01g107150.3:s:87073943-87074054	gene:Solyc01g107150.3_2_CE_1	True	True	87073943-87074054	C2	87071985-87072508	C1_C2	87072508-87073943	187	False	False	False	0.018	0.053	0.024	0.562	0.256
gene:Solyc01g107150.3_2	gene:Solyc01g107150.3	Solyc01g107150.3	SL4.0ch01	-	gene:Solyc01g107150.3:s:87073943-87074054	gene:Solyc01g107150.3_2_CE_1	True	False	87073943-87074054	A	87073082-87073268	C1_A	87073268-87073943	187	False	False	False	0.838	0.82	-0.014	0.593	0.205
gene:Solyc01g107150.3_2	gene:Solyc01g107150.3	Solyc01g107150.3	SL4.0ch01	-	gene:Solyc01g107150.3:t:87071985-87072508	gene:Solyc01g107150.3_2_CE_1	True	True	87071985-87072508	C1	87073943-87074054	C2_C1	87072508-87073943	187	False	False	True	0.02	0.065	0.036	0.682	0.146
gene:Solyc01g107150.3_2	gene:Solyc01g107150.3	Solyc01g107150.3	SL4.0ch01	-	gene:Solyc01g107150.3:t:87071985-87072508	gene:Solyc01g107150.3_2_CE_1	True	False	87071985-87072508	A	87073082-87073268	C2_A	87072508-87073082	187	False	False	True	0.98	0.935	-0.036	0.682	0.146
gene:Solyc11g071550.2_1	gene:Solyc11g071550.2	Solyc11g071550.2	SL4.0ch11	+	gene:Solyc11g071550.2:s:53049369-53049596	gene:Solyc11g071550.2_1_CE_2	True	True	53049369-53049596	C2	53050422-53050781	C1_C2	53049596-53050422	196	False	True	True	0.119	0.389	0.264	0.998	0
gene:Solyc11g071550.2_1	gene:Solyc11g071550.2	Solyc11g071550.2	SL4.0ch11	+	gene:Solyc11g071550.2:s:53049369-53049596	gene:Solyc11g071550.2_1_CE_2	True	False	53049369-53049596	A	53049994-53050189	C1_A	53049596-53049994	196	False	True	True	0.881	0.611	-0.264	0.998	0
gene:Solyc11g071550.2_1	gene:Solyc11g071550.2	Solyc11g071550.2	SL4.0ch11	+	gene:Solyc11g071550.2:t:53050422-53050781	gene:Solyc11g071550.2_1_CE_2	True	True	53050422-53050781	C1	53049369-53049596	C2_C1	53049596-53050422	196	False	True	True	0.16	0.397	0.229	0.987	0.001
gene:Solyc11g071550.2_1	gene:Solyc11g071550.2	Solyc11g071550.2	SL4.0ch11	+	gene:Solyc11g071550.2:t:53050422-53050781	gene:Solyc11g071550.2_1_CE_2	True	False	53050422-53050781	A	53049994-53050189	C2_A	53050189-53050422	196	False	True	True	0.798	0.508	-0.277	0.997	0
gene:Solyc02g086900.4_1	gene:Solyc02g086900.4	Solyc02g086900.4	SL4.0ch02	+	gene:Solyc02g086900.4:s:47509086-47509124	gene:Solyc02g086900.4_1_CE_1	False	True	47509086-47509124	C2	47509483-47509545	C1_C2	47509124-47509483	68	False	True	True	0.005	0.199	0.169	0.987	0.001
gene:Solyc02g086900.4_1	gene:Solyc02g086900.4	Solyc02g086900.4	SL4.0ch02	+	gene:Solyc02g086900.4:s:47509086-47509124	gene:Solyc02g086900.4_1_CE_1	False	False	47509086-47509124	A	47509322-47509389	C1_A	47509124-47509322	68	False	True	True	0.995	0.801	-0.169	0.987	0.001
gene:Solyc02g086900.4_1	gene:Solyc02g086900.4	Solyc02g086900.4	SL4.0ch02	+	gene:Solyc02g086900.4:t:47509483-47509545	gene:Solyc02g086900.4_1_CE_1	False	True	47509483-47509545	C1	47509086-47509124	C2_C1	47509124-47509483	68	False	True	True	0.004	0.113	0.079	0.943	0.013
gene:Solyc02g086900.4_1	gene:Solyc02g086900.4	Solyc02g086900.4	SL4.0ch02	+	gene:Solyc02g086900.4:t:47509483-47509545	gene:Solyc02g086900.4_1_CE_1	False	False	47509483-47509545	A	47509322-47509389	C2_A	47509389-47509483	68	False	True	True	0.996	0.887	-0.079	0.943	0.013
gene:Solyc11g071570.3_1	gene:Solyc11g071570.3	Solyc11g071570.3	SL4.0ch11	+	gene:Solyc11g071570.3:s:53061228-53061536	gene:Solyc11g071570.3_1_CE_1	False	False	53061228-53061536	C2	53063346-53063467	C1_C2	53061536-53063346	62	False	True	True	0.983	0.903	-0.048	0.626	0.121
gene:Solyc11g071570.3_1	gene:Solyc11g071570.3	Solyc11g071570.3	SL4.0ch11	+	gene:Solyc11g071570.3:s:53061228-53061536	gene:Solyc11g071570.3_1_CE_1	False	True	53061228-53061536	A	53062691-53062752	C1_A	53061536-53062691	62	False	True	True	0.017	0.097	0.048	0.626	0.121
gene:Solyc11g071570.3_1	gene:Solyc11g071570.3	Solyc11g071570.3	SL4.0ch11	+	gene:Solyc11g071570.3:t:53063346-53063467	gene:Solyc11g071570.3_1_CE_1	False	False	53063346-53063467	C1	53061228-53061536	C2_C1	53061536-53063346	62	False	True	True	0.974	0.95	-0.015	0.466	0.292
gene:Solyc11g071570.3_1	gene:Solyc11g071570.3	Solyc11g071570.3	SL4.0ch11	+	gene:Solyc11g071570.3:t:53063346-53063467	gene:Solyc11g071570.3_1_CE_1	False	True	53063346-53063467	A	53062691-53062752	C2_A	53062752-53063346	62	False	True	True	0.026	0.05	0.015	0.466	0.292
gene:Solyc10g074570.2_3	gene:Solyc10g074570.2	Solyc10g074570.2	SL4.0ch10	+	gene:Solyc10g074570.2:s:57143813-57143963	gene:Solyc10g074570.2_3_CE_1	True	False	57143813-57143963	C2	57146124-57146445	C1_C2	57143963-57146124	175	False	True	True	0.929	0.775	-0.144	0.992	0.001
gene:Solyc10g074570.2_3	gene:Solyc10g074570.2	Solyc10g074570.2	SL4.0ch10	+	gene:Solyc10g074570.2:s:57143813-57143963	gene:Solyc10g074570.2_3_CE_1	True	True	57143813-57143963	A	57145280-57145454	C1_A	57143963-57145280	175	False	True	True	0.014	0.15	0.119	1	0
gene:Solyc10g074570.2_3	gene:Solyc10g074570.2	Solyc10g074570.2	SL4.0ch10	+	gene:Solyc10g074570.2:t:57146117-57146445	gene:Solyc10g074570.2_3_CE_1	True	False	57146124-57146445	C1	57143813-57143963	C2_C1	57143963-57146124	175	False	True	True	0.93	0.783	-0.147	1	0
gene:Solyc10g074570.2_3	gene:Solyc10g074570.2	Solyc10g074570.2	SL4.0ch10	+	gene:Solyc10g074570.2:t:57146117-57146445	gene:Solyc10g074570.2_3_CE_1	True	True	57146124-57146445	A	57145280-57145454	C2_A	57145454-57146124	175	False	True	True	0.012	0.14	0.118	1	0
gene:Solyc10g074630.3_1	gene:Solyc10g074630.3	Solyc10g074630.3	SL4.0ch10	+	gene:Solyc10g074630.3:s:57191655-57191822	gene:Solyc10g074630.3_1_CE_1	False	False	57191655-57191822	C2	57192844-57193029	C1_C2	57191822-57192844	243	False	True	True	0.977	0.91	-0.047	0.763	0.088
gene:Solyc10g074630.3_1	gene:Solyc10g074630.3	Solyc10g074630.3	SL4.0ch10	+	gene:Solyc10g074630.3:s:57191655-57191822	gene:Solyc10g074630.3_1_CE_1	False	True	57191655-57191822	A	57192511-57192753	C1_A	57191822-57192511	243	False	True	True	0.023	0.09	0.047	0.763	0.088
gene:Solyc10g074630.3_1	gene:Solyc10g074630.3	Solyc10g074630.3	SL4.0ch10	+	gene:Solyc10g074630.3:t:57192844-57193029	gene:Solyc10g074630.3_1_CE_1	False	False	57192844-57193029	C1	57191655-57191822	C2_C1	57191822-57192844	243	False	True	True	0.957	0.866	-0.076	0.857	0.034
gene:Solyc10g074630.3_1	gene:Solyc10g074630.3	Solyc10g074630.3	SL4.0ch10	+	gene:Solyc10g074630.3:t:57192844-57193029	gene:Solyc10g074630.3_1_CE_1	False	True	57192844-57193029	A	57192511-57192753	C2_A	57192753-57192844	243	False	True	True	0.043	0.134	0.076	0.857	0.034
gene:Solyc03g119440.3_2	gene:Solyc03g119440.3	Solyc03g119440.3	SL4.0ch03	+	gene:Solyc03g119440.3:s:62501154-62501243	gene:Solyc03g119440.3_2_CE_1	False	True	62501154-62501243	C2	62502585-62502728	C1_C2	62501243-62502585	126	False	True	True	0.03	0.134	0.097	0.949	0.01
gene:Solyc03g119440.3_2	gene:Solyc03g119440.3	Solyc03g119440.3	SL4.0ch03	+	gene:Solyc03g119440.3:s:62501154-62501243	gene:Solyc03g119440.3_2_CE_1	False	False	62501154-62501243	A	62502095-62502220	C1_A	62501243-62502095	126	False	True	True	0.97	0.866	-0.097	0.949	0.01
gene:Solyc03g119440.3_2	gene:Solyc03g119440.3	Solyc03g119440.3	SL4.0ch03	+	gene:Solyc03g119440.3:t:62502585-62502728	gene:Solyc03g119440.3_2_CE_1	False	True	62502585-62502728	C1	62501154-62501243	C2_C1	62501243-62502585	126	False	True	True	0.034	0.155	0.112	0.957	0.007
gene:Solyc03g119440.3_2	gene:Solyc03g119440.3	Solyc03g119440.3	SL4.0ch03	+	gene:Solyc03g119440.3:t:62502585-62502728	gene:Solyc03g119440.3_2_CE_1	False	False	62502585-62502728	A	62502095-62502220	C2_A	62502220-62502585	126	False	True	True	0.966	0.845	-0.112	0.957	0.007
gene:Solyc10g074650.2_1	gene:Solyc10g074650.2	Solyc10g074650.2	SL4.0ch10	-	gene:Solyc10g074650.2:s:57248332-57248363	gene:Solyc10g074650.2_1_CE_1	False	True	57248332-57248363	C2	57247942-57248001	C1_C2	57248001-57248332	57	False	True	True	0.132	0.084	-0.034	0.666	0.148
gene:Solyc10g074650.2_1	gene:Solyc10g074650.2	Solyc10g074650.2	SL4.0ch10	-	gene:Solyc10g074650.2:s:57248332-57248363	gene:Solyc10g074650.2_1_CE_1	False	False	57248332-57248363	A	57248188-57248244	C1_A	57248244-57248332	57	False	True	True	0.868	0.916	0.034	0.666	0.148
gene:Solyc10g074650.2_1	gene:Solyc10g074650.2	Solyc10g074650.2	SL4.0ch10	-	gene:Solyc10g074650.2:t:57247942-57248001	gene:Solyc10g074650.2_1_CE_1	False	True	57247942-57248001	C1	57248332-57248363	C2_C1	57248001-57248332	57	False	True	True	0.147	0.087	-0.042	0.707	0.108
gene:Solyc10g074650.2_1	gene:Solyc10g074650.2	Solyc10g074650.2	SL4.0ch10	-	gene:Solyc10g074650.2:t:57247942-57248001	gene:Solyc10g074650.2_1_CE_1	False	False	57247942-57248001	A	57248188-57248244	C2_A	57248001-57248188	57	False	True	True	0.853	0.913	0.042	0.707	0.108
gene:Solyc10g074650.2_2	gene:Solyc10g074650.2	Solyc10g074650.2	SL4.0ch10	-	gene:Solyc10g074650.2:s:57243221-57243269	gene:Solyc10g074650.2_2_CE_1	False	True	57243221-57243269	C2	57241821-57242371	C1_C2	57242371-57243221	47	False	True	True	0.002	0.163	0.125	0.996	0.001
gene:Solyc10g074650.2_2	gene:Solyc10g074650.2	Solyc10g074650.2	SL4.0ch10	-	gene:Solyc10g074650.2:s:57243221-57243269	gene:Solyc10g074650.2_2_CE_1	False	False	57243221-57243269	A	57242496-57242542	C1_A	57242542-57243221	47	False	True	True	0.998	0.837	-0.125	0.996	0.001
gene:Solyc10g074650.2_2	gene:Solyc10g074650.2	Solyc10g074650.2	SL4.0ch10	-	gene:Solyc10g074650.2:t:57241821-57242371	gene:Solyc10g074650.2_2_CE_1	False	True	57241821-57242371	C1	57243221-57243269	C2_C1	57242371-57243221	47	False	True	True	0.002	0.115	0.084	0.979	0.005
gene:Solyc10g074650.2_2	gene:Solyc10g074650.2	Solyc10g074650.2	SL4.0ch10	-	gene:Solyc10g074650.2:t:57241821-57242371	gene:Solyc10g074650.2_2_CE_1	False	False	57241821-57242371	A	57242496-57242542	C2_A	57242371-57242496	47	False	True	True	0.998	0.885	-0.084	0.979	0.005
[truncated: 5,584 more rows]

## Sheet: Intron Retention
module_id	gene_id	gene_name	seqid	strand	lsv_id	event_id	complex	denovo	reference_exon_coord	spliced_with	spliced_with_coord	junction_name	junction_coord	event_size	event_non_changing	event_changing	junction_changing	WT_Control_median_psi	WT_HS_median_psi	WT_HS.WT_Control_median_dpsi	WT_HS.WT_Control_probability_changing	WT_HS.WT_Control_probability_non_changing
[truncated: 3,944 more rows]

[truncated: 13 more sheets: alt5prime, alt3prime, alt3and5prime, alternate_first_exon, alternate_last_exon, p_alt5prime, p_alt3prime, p_alternate_first_exon, p_alternate_last_exon, mutually_exclusive, tandem_cassette, multi_exon_spanning, ALL]
