# Supplementary material for: A plant-specific clade of serine/arginine-rich proteins regulates RNA splicing homeostasis and thermotolerance in tomato
Source: Nucleic Acids Res. 2024 Aug 24;52(19):11466–80. doi: 10.1093/nar/gkae730 (PMC11514476; doi:10.1093/nar/gkae730)
Supplement: gkae730_Supplemental_Files [file gkae730_supplemental_files.zip › Supplemental_Data_2.xlsx]

## Sheet: DE_WT
geneID	padj_WT_DE_HSvsC	log2FC_HS/C	Regulation	Description
Solyc04g014810	7.29746e-07	0.637797	NC	RING-type E3 ubiquitin transferase (AHRD V3.3 *-* A0A2I0XD88_9ASPA)
Solyc06g009810	0.00237182	0.9643	NC	ethylene-responsive transcription factor CRF1 (AHRD V3.3 --* XP_004245542.1)
Solyc10g084960	3.19812e-20	4.30987	UP	Glutathione S-transferase (AHRD V3.3 *** C0LF68_CAPAN)
Solyc12g010655	7.18199e-15	1.54261	UP	Retrovirus-related Pol polyprotein from transposon TNT 1-94 (AHRD V3.3 *-* A0A2K3LWA1_TRIPR)
Solyc02g069055	0.000395664	-1.15228	Down	Phloem protein 2-like (AHRD V3.3 *** A0A200QPN3_9MAGN)
Solyc04g009860	6.52974e-11	-1.86057	Down	2-oxoglutarate (2OG) and Fe(II)-dependent oxygenase superfamily protein (AHRD V3.3 *** A0A2U1QA13_ARTAN)
Solyc12g097000	0.0131873	-0.664032	NC	Disease resistance protein (TIR-NBS-LRR class) family (AHRD V3.3 *-* A0A2U1MRL7_ARTAN)
Solyc01g102960	0	10.3702	UP	22.0 kDa class IV heat shock protein (AHRD V3.3 *** A0A2G3ATG3_CAPCH)
Solyc02g065190	2.27028e-10	-4.4906	Down	Cytochrome P450 (AHRD V3.3 *** A0A1U9X5Y9_THAGA)
Solyc02g081550	0	9.69298	UP	LeftsH6FtsH protease
Solyc03g007890	0	10.0256	UP	class 2 small heat shock protein Le-HSP17.6
Solyc03g059205	0	10.5262	UP	Unknown protein
Solyc03g082420	0	9.66144	UP	Small heat shock protein, chloroplastic (AHRD V3.3 *** HS21C_SOLLC)
Solyc03g113930	0	10.2025	UP	22.0 kDa class IV heat shock protein (AHRD V3.3 *** A0A2G3ATG3_CAPCH)
Solyc03g117630	0	10.0307	UP	Heat shock 70 kDa protein (AHRD V3.3 *** A0A1U8FVW2_CAPAN)
Solyc03g118060	1.59115e-189	9.81515	UP	NFU1 iron-sulfur cluster protein (AHRD V3.3 *** AT5G07330.1)
Solyc03g122350	4.50282e-13	-1.4532	Down	Cytochrome P450 (AHRD V3.3 *** Q43795_TOBAC)
Solyc04g011440	0	9.58076	UP	ethylene-responsive heat shock protein cognate 70
Solyc04g074920	4.7161e-06	1.53885	UP	Glycosyltransferase AER61 (AHRD V3.3 *** A0A200QXY3_9MAGN)
Solyc05g009010	1.48365e-05	1.16353	UP	Protein kinase family protein (AHRD V3.3 *-* A0A2U1MH78_ARTAN)
Solyc05g012430	0.0125156	-0.879488	NC	Leucine-rich repeat receptor-like protein kinase PXL1 (AHRD V3.3 *-* PXL1_ARATH)
Solyc05g014280	0	10.0842	UP	small heat shock protein 1
Solyc06g036290	0	9.16389	UP	heat shock protein 90
Solyc06g076560	0	9.72538	UP	Class I heat shock protein (AHRD V3.3 *** A0A2K3M3P7_TRIPR)
Solyc07g049645	3.81231e-24	-2.5994	Down	Benzyl alcohol O-benzoyltransferase (AHRD V3.3 *** BEBT_TOBAC)
Solyc07g049655	3.22633e-28	-3.00188	Down	Benzyl alcohol O-benzoyltransferase (AHRD V3.3 *** BEBT_TOBAC)
Solyc07g053120	0.00787531	0.679572	NC	G-type lectin S-receptor-like serine/threonine-protein kinase (AHRD V3.3 *** A0A2G2Z3H8_CAPAN)
Solyc07g056510	0	9.67612	UP	Glutathione S-transferase-like protein (AHRD V3.3 *** A0A2K3N2T5_TRIPR)
Solyc07g064560	6.78436e-15	1.55822	UP	AT hook motif-containing protein (AHRD V3.3 *-* A0A2K3PS21_TRIPR)
Solyc08g062340	0	9.96247	UP	17.9 kDa class II heat shock protein (AHRD V3.3 *** A0A2G3A1B9_CAPAN)
Solyc08g062437	0	10.3366	UP	17.9 kDa class II heat shock protein (AHRD V3.3 *** A0A2G3CY92_CAPCH)
Solyc08g078700	0	9.60274	UP	mitochondrial small heat shock protein
Solyc08g080770	4.11057e-05	1.59584	UP	LURP-one-like protein (AHRD V3.3 *** A0A1P8AWJ7_ARATH)
Solyc09g007270	0	9.42336	UP	Ascorbate peroxidase (AHRD V3.3 *** Q42941_TOBAC)
Solyc09g008970	0	9.81712	UP	plant/protein (AHRD V3.3 *** AT3G10020.1)
Solyc09g015000	0	10.1738	UP	Class I heat shock protein (AHRD V3.3 *** A0A2K3KSJ8_TRIPR)
Solyc09g065660	0	9.61805	UP	Heat shock transcription factor (AHRD V3.3 *-* A0A1Y1I763_KLENI)
Solyc09g075950	0	10.2524	UP	Heat shock protein 70 kDa (AHRD V3.3 *** A0A2K3P5L8_TRIPR)
Solyc09g092690	0	9.91549	UP	Peptidylprolyl isomerase (AHRD V3.3 *** A0A2G2W2H8_CAPBA)
Solyc10g084170	0	9.78208	UP	Bag family molecular chaperone regulator mitochondrial-like (AHRD V3.3 *** A0A2K3P7D1_TRIPR)
Solyc10g084230	1.65503e-12	3.23288	UP	hypothetical protein (DUF1685) (AHRD V3.3 *** AT1G05870.9)
Solyc11g005630	4.70262e-10	1.03302	UP	G-type lectin S-receptor-like serine/threonine-protein kinase LECRK3 (AHRD V3.3 *** A0A2I4HSV3_9ROSI)
Solyc11g013810	2.99602e-27	-2.63652	Down	Nitrate reductase (AHRD V3.3 *** Q8LT13_SOLTU)
Solyc11g020040	0	9.80837	UP	heat shock protein 70
Solyc11g020330	0	10.3777	UP	leer-sHSP small heat shock protein
Solyc11g066100	0	10.0609	UP	Heat shock protein 70 (AHRD V3.3 *** S8C6K2_9LAMI)
Solyc12g009520	0.0196667	-0.898422	NC	receptor-like protein 12 (AHRD V3.3 *** A0A1S4DP57_TOBAC)
Solyc12g044820	7.86976e-22	-1.51808	Down	ABC transporter C family member 8 (AHRD V3.3 *** A0A2G2W0I8_CAPBA)
Solyc11g020100	4.84629e-07	2.32651	UP	Disease resistance protein (AHRD V3.3 *** A0A2U1N8H9_ARTAN)
Solyc01g107080	8.04757e-40	5.06612	UP	HXXXD-type acyl-transferase family protein (AHRD V3.3 *** A0A2K3MRI0_TRIPR)
Solyc11g008530	3.23699e-27	2.26925	UP	Dicer-like 2d
Solyc11g010670	6.36642e-38	4.14162	UP	Unknown protein
Solyc04g077750	3.15594e-10	4.81458	UP	Unknown protein
Solyc04g077755	6.70217e-15	3.8764	UP	NADH dehydrogenase [ubiquinone] iron-sulfur protein 4, mitochondrial-like (AHRD V3.3 *-* A0A2I4GIJ5_9ROSI)
Solyc06g072330	4.02501e-274	5.38415	UP	Mitochondrial import inner membrane translocase subunit TIM14 (AHRD V3.3 *** B6T323_MAIZE)
Solyc02g088210	0.0098718	-0.660845	NC	SPX domain-containing protein 4 (AHRD V3.3 *** A0A2G2V9B6_CAPBA)
Solyc03g005450	3.00098e-37	-2.74475	Down	Cellulose synthase (AHRD V3.3 *** A0A200Q4F9_9MAGN)
Solyc06g083850	0.00311688	-0.931281	NC	NAC domain protein (AHRD V3.3 *** S5R645_9ROSA)
Solyc09g007790	8.26053e-25	-4.08215	Down	Senescence regulator (AHRD V3.3 *** A0A2U1KXJ7_ARTAN)
Solyc10g007070	0.00288241	-0.851915	NC	Early nodulin-like protein 1 (AHRD V3.3 *-* A0A2G3BCD1_CAPCH)
Solyc11g065770	9.47778e-14	-6.25772	Down	Cytochrome P450 (AHRD V3.3 *** A0A200Q4A2_9MAGN)
Solyc01g006090	5.492e-08	1.33837	UP	Eukaryotic rRNA processing (AHRD V3.3 *** A0A2U1PZE8_ARTAN)
Solyc01g006950	0.0127302	0.785717	NC	syntaxin-121-like (AHRD V3.3 *** A0A2I4H4W7_9ROSI)
Solyc01g067020	0.00223476	-1.27077	Down	Atypical receptor-like kinase 1 (AHRD V3.3 *** C5H8K0_SOLLC)
Solyc01g086650	0.00103274	0.591731	NC	Uroporphyrinogen-III C-methyltransferase (AHRD V3.3 *** A0A2I0V6U1_9ASPA)
Solyc01g104740	0	8.73647	UP	Multiprotein-bridging factor 1c (AHRD V3.3 *** A0A1U8F6N4_CAPAN)
Solyc01g150131	1.57031e-27	3.16651	UP	Unknown protein
Solyc02g069250	0.000627029	1.17037	UP	Alcohol dehydrogenase superfamily (AHRD V3.3 *-* A0A200Q008_9MAGN)
Solyc03g113960	0.0341207	0.592262	NC	Calmodulin binding protein-like (AHRD V3.3 *-* A0A200QLB3_9MAGN)
Solyc03g117960	0	8.38952	UP	Forkhead-associated domain-containing protein / FHA domain-containing protein (AHRD V3.3 *** A0A2U1Q1M6_ARTAN)
Solyc06g072430	0	9.14301	UP	BAG family molecular chaperone regulator 5, mitochondrial (AHRD V3.3 *-* A0A2I0XHJ2_9ASPA)
Solyc06g074990	1.10909e-05	-2.94332	Down	putative high affinity nitrate transporter 2
Solyc06g076020	8.61918e-235	7.25622	UP	heat shock protein 70 kD
Solyc06g076520	0	9.16874	UP	Class I heat shock protein (AHRD V3.3 *** A0A2K3M3P7_TRIPR)
Solyc06g076570	0	8.32952	UP	Class I heat shock protein (AHRD V3.3 *** A0A2K3M3P7_TRIPR)
Solyc08g016270	1.17755e-16	-4.27982	Down	LOW QUALITY PROTEIN: LRR receptor-like serine/threonine-protein kinase GSO1 (AHRD V3.3 *** A0A1U8F7A0_CAPAN)
Solyc08g066020	7.45445e-05	-1.42489	Down	Long chain base biosynthesis protein 1 (AHRD V3.3 *** A0A1U8GFH6_CAPAN)
Solyc09g011080	3.51892e-264	6.82688	UP	Ribulose bisphosphate carboxylase/oxygenase activase, chloroplastic (AHRD V3.3 *** A0A2G2VP29_CAPBA)
Solyc10g081930	6.63626e-14	2.2294	UP	Cytoplasmic FMR1 interacting protein (AHRD V3.3 *-* A0A1Y1I7X8_KLENI)
Solyc11g071830	0	9.09999	UP	DnaJ protein like (AHRD V3.3 *** A0A2I0X6P9_9ASPA)
Solyc12g099465	4.50323e-35	3.32813	UP	senescence-associated gene 21 (AHRD V3.3 -** AT4G02380.1)
Solyc08g005677	0.0443561	-0.622043	NC	Terpene synthase (AHRD V3.3 *** G5CV36_SOLLC)
Solyc08g068600	0.0122687	0.684269	NC	Serine decarboxylase (AHRD V3.3 *** A0A2G2W5V8_CAPBA)
Solyc01g108210	1.41627e-09	-0.604363	NC	Cytochrome P450 (AHRD V3.3 *** A0A200QZB6_9MAGN)
Solyc02g068040	0.000320021	-1.11661	Down	Unknown protein
Solyc06g010030	9.02289e-16	-1.88247	Down	MLO-like protein (AHRD V3.3 *** K4C430_SOLLC)
Solyc01g067895	2.19695e-39	3.88659	UP	Unknown protein
Solyc02g067660	0.000285279	0.783708	NC	Alpha/Beta hydrolase fold protein (AHRD V3.3 *** A0A2U1Q6M2_ARTAN)
Solyc02g081500	1.56535e-15	1.30039	UP	Receptor kinase LRK10
Solyc03g026130	4.48692e-05	-1.05312	Down	Cytochrome P450 (AHRD V3.3 *** A0A2U1KE50_ARTAN)
Solyc05g008950	3.25109e-16	2.49706	UP	Protein kinase family protein (AHRD V3.3 *-* A0A1P8BDK9_ARATH)
Solyc07g008590	0.00274426	-0.688604	NC	receptor-like protein 12 (AHRD V3.3 *** A0A1U8F5D2_CAPAN)
Solyc07g062490	1.5098e-05	-1.84024	Down	Epidermis-specific secreted glycoprotein EP1 (AHRD V3.3 *** A0A2G2WG47_CAPBA)
Solyc09g009830	0.00916547	0.684478	NC	Alpha carbonic anhydrase (AHRD V3.3 *** A0A200QHP1_9MAGN)
Solyc09g089740	0.00254092	-1.09118	Down	2-oxoglutarate (2OG) and Fe(II)-dependent oxygenase superfamily protein (AHRD V3.3 *** A0A2U1NTU8_ARTAN)
Solyc10g006640	0.0100565	0.791829	NC	bHLH transcription factor153
Solyc11g016930	0.0101771	0.97721	NC	Leucine-rich repeat protein kinase family protein (AHRD V3.3 *-* A0A061EED9_THECC)
Solyc12g010800	0.00142383	-1.285	Down	Basic-leucine zipper (BZIP) transcription factor family protein (AHRD V3.3 *** A0A1I9LST2_ARATH)
Solyc12g088820	6.65206e-07	2.17031	UP	Non-specific serine/threonine protein kinase (AHRD V3.3 *** A0A2G3B403_CAPCH)
Solyc01g098240	0.0388941	0.965811	NC	FRIGIDA-like protein (AHRD V3.3 *** A0A2G3BU64_CAPCH)
Solyc02g032330	1.01051e-09	0.609115	NC	3beta-hydroxysteroid-dehydrogenase/decarboxylase isoform 3 (AHRD V3.3 *** HSDD3_ARATH)
Solyc03g121940	8.49318e-05	-0.874013	NC	Nuclear transcription factor Y subunit A-8 (AHRD V3.3 *** A0A2G2ZVT6_CAPAN)
Solyc05g007640	4.6552e-09	-3.82957	Down	Non-specific serine/threonine protein kinase (AHRD V3.3 *** A0A1U8EVK9_CAPAN)
Solyc07g052780	1.01752e-15	2.22143	UP	Disease resistance protein (TIR-NBS-LRR class) family (AHRD V3.3 *-* A0A2U1MH42_ARTAN)
Solyc08g079310	2.53927e-06	1.00253	UP	Cytochrome P450 (AHRD V3.3 *** A0A1U9X605_THAGA)
Solyc09g074475	1.54464e-221	8.73869	UP	Unknown protein
Solyc09g082240	3.35174e-10	2.07035	UP	N-acetyltransferase (AHRD V3.3 *-* A0A2N9Z4V7_PAEPO)
Solyc11g008490	0.00581908	1.12055	UP	Pumilio-like protein 2 (AHRD V3.3 *** A0A2G2Y5N2_CAPAN)
Solyc06g064510	0.00108338	-0.864448	NC	O-methyltransferase (AHRD V3.3 *** A0A1B4Z3W3_9ROSA)
Solyc04g009130	8.02944e-13	1.97647	UP	Disease resistance protein (AHRD V3.3 *** A0A200PUC6_9MAGN)
Solyc07g006770	9.09741e-12	1.60093	UP	Receptor-like protein kinase (AHRD V3.3 *** A0A2R6Q6W2_ACTCH)
Solyc01g087370	0.000190149	-0.76742	NC	RING/FYVE/PHD-type zinc finger family protein (AHRD V3.3 *-* A0A2U1QBS4_ARTAN)
Solyc01g105440	7.92095e-06	-5.56762	Down	Unknown protein
Solyc01g112120	0.000196802	0.918159	NC	Flavin-containing monooxygenase (AHRD V3.3 *** A0A2G2XYN9_CAPAN)
Solyc02g066990	0.00705313	-1.82195	Down	Unknown protein
Solyc02g093740	1.10776e-06	-1.2888	Down	R2R3MYB transcription factor 99
Solyc02g093760	0.00904425	-0.719452	NC	Zinc finger (C3HC4-type RING finger) family protein (AHRD V3.3 *-* F4IWG7_ARATH)
Solyc03g053040	8.51464e-05	1.31487	UP	Unknown protein
Solyc03g083440	3.18164e-05	-0.681398	NC	Glutamate synthase (AHRD V3.3 *** A0A2U1PKW7_ARTAN)
Solyc03g098710	1.11409e-17	-3.69691	Down	Kunitz-like protease inhibitor (AHRD V3.3 *** I6QIF0_HELAN)
Solyc03g098760	1.26505e-26	-3.3467	Down	Serine protease inhibitor 1 (AHRD V3.3 *** A0A2G2XWX1_CAPAN)
Solyc03g098790	1.19963e-11	-4.39682	Down	cathepsin D inhibitor protein
Solyc04g007425	0.0283097	0.819331	NC	Unknown protein
Solyc04g074400	3.57325e-32	-4.08815	Down	Protein EXORDIUM (AHRD V3.3 *-* A0A2G3CNT1_CAPCH)
Solyc04g078060	3.94805e-23	-2.95313	Down	transmembrane protein (AHRD V3.3 *** AT1G75810.1)
Solyc05g007980	1.25974e-20	-1.8883	Down	Sulfate transporter (AHRD V3.3 *** A1YKF8_BRASY)
Solyc05g053540	1.00444e-12	-0.792202	NC	Dihydroxy-acid dehydratase (AHRD V3.3 *** A0A2G3CHU1_CAPCH)
Solyc05g053900	0.0162471	-0.719636	NC	Eukaryotic aspartyl protease family protein (AHRD V3.3 *** F4IAD5_ARATH)
Solyc06g051620	5.08485e-05	-0.926435	NC	Phosphoinositide phospholipase C (AHRD V3.3 *** O49951_SOLTU)
Solyc06g072230	6.80773e-22	-1.53732	Down	Proteinase inhibitor I3 (AHRD V3.3 *** A0A200QJU5_9MAGN)
Solyc06g150133	1.34682e-36	-3.23731	Down	Cysteine proteinase inhibitor (AHRD V3.3 *-* A0A2G2ZD82_CAPAN)
Solyc07g008570	9.05171e-25	-2.73025	Down	Purple acid phosphatase (AHRD V3.3 *** A0A2G2WCI9_CAPBA)
Solyc07g040940	6.21246e-14	-0.65562	NC	Protein kinase domain (AHRD V3.3 *** A0A200Q1Z0_9MAGN)
Solyc08g006487	8.21052e-14	-1.96054	Down	GDSL esterase/lipase (AHRD V3.3 *** A0A199UFA2_ANACO)
Solyc08g074650	1.55426e-13	-3.94465	Down	Polyphenol oxidase (AHRD V3.3 *** R4JDV1_TOBAC)
Solyc08g076980	2.6458e-29	-3.28553	Down	Acetylornithine deacetylase (AHRD V3.3 *** A0A2G3DCH5_CAPCH)
Solyc08g083210	5.01973e-30	-2.62066	Down	endo-1,4-beta-glucanase (cel5)
Solyc09g005980	7.27879e-23	1.01498	UP	Serine/arginine-rich-splicing factor RS2Z32 (AHRD V3.3 *-* A0A0M9UMT6_NICAT)
Solyc09g008670	3.57524e-37	-3.21035	Down	threonine deaminase
Solyc09g011470	0.000615978	-0.672967	NC	Plant/T7H20-70 protein (AHRD V3.3 *-* G7L5L0_MEDTR)
Solyc09g065800	0.00397865	-1.024	Down	3-ketoacyl-CoA synthase (AHRD V3.3 *** A0A2U1NFY7_ARTAN)
Solyc09g074410	7.29628e-33	-1.94533	Down	NAD(P)-binding Rossmann-fold superfamily protein (AHRD V3.3 *** A0A2U1L0Y3_ARTAN),Pfam:PF13561
Solyc09g084460	4.55753e-08	-1.85965	Down	Protease inhibitor I (AHRD V3.3 *** Q07459_SOLTU)
Solyc09g084470	4.57706e-12	-1.86207	Down	Proteinase inhibitor 1 PPI3B2 (AHRD V3.3 *** Q4FE26_SOLTU)
Solyc09g084490	8.32327e-36	-2.48968	Down	Proteinase inhibitor 1 PPI3B2 (AHRD V3.3 *** Q4FE26_SOLTU)
Solyc09g089500	4.61465e-55	-4.63076	Down	Proteinase inhibitor 1 PPI3B2 (AHRD V3.3 *** Q4FE26_SOLTU)
Solyc09g089520	3.77248e-36	-3.2549	Down	Proteinase inhibitor (AHRD V3.3 *** A0A1J3I3T7_NOCCA)
Solyc10g008120	8.19132e-09	-1.89316	Down	O-methyltransferase (AHRD V3.3 *** A0A1B4Z3W3_9ROSA)
Solyc10g008930	0.0240842	-0.671451	NC	glutaredoxin-C9-like (AHRD V3.3 *** A0A1U8EMM6_CAPAN)
Solyc11g012040	0.000115029	-0.956165	NC	Ubiquitin-specific protease family C19 protein (AHRD V3.3 *** A0A2K3NKS0_TRIPR)
Solyc11g071480	0.000106832	-2.17236	Down	Transferase (AHRD V3.3 *** A0A200R9R6_9MAGN)
Solyc12g011033	8.47265e-39	-3.95937	Down	Lipoxygenase (AHRD V3.3 *** K4DCJ0_SOLLC)
Solyc12g011037	7.96371e-19	-3.0019	Down	Lipoxygenase (AHRD V3.3 *-* K4DCJ0_SOLLC)
Solyc12g015770	1.4156e-18	-2.34944	Down	Cellulose synthase (AHRD V3.3 *-* A0A200RAR0_9MAGN)
Solyc12g016220	3.92721e-11	-1.61072	Down	Disease resistance protein (AHRD V3.3 *-* A0A2U1P003_ARTAN)
Solyc01g005710	2.11232e-05	1.28581	UP	Hcr9-Avr9-hir2 (AHRD V3.3 *-* Q3T7E8_SOLHA)
Solyc01g098520	0.00529866	0.774591	NC	MUTL protein homolog 3 (AHRD V3.3 *-* AT4G35520.6)
Solyc02g065230	0.000359725	2.11406	UP	Cytochrome P450 (AHRD V3.3 *** A0A1U9X5Y9_THAGA)
Solyc02g065240	0.00283256	-0.787216	NC	Methyl esterase 1 (AHRD V3.3 *** A0A2U1LMY0_ARTAN)
Solyc02g069800	1.90456e-24	-2.89644	Down	Alpha/beta-Hydrolases superfamily protein (AHRD V3.3 *** A0A2U1PVQ0_ARTAN)
Solyc02g091620	0.017781	0.741149	NC	MUTL protein homolog 3 (AHRD V3.3 *-* AT4G35520.6)
Solyc02g091630	0.00420224	0.653544	NC	DNA mismatch repair protein MLH3 (AHRD V3.3 *-* A0A2G2XFY3_CAPBA)
Solyc02g150139	0.000331365	0.959855	NC	Unknown protein
Solyc03g096355	2.05769e-91	5.73607	UP	Unknown protein
Solyc03g111800	3.56799e-14	-1.23461	Down	Leucine-rich repeat receptor-like kinase (AHRD V3.3 *** A0A0M3L7B4_SOLLC)
Solyc03g115920	2.85114e-32	2.48116	UP	RBR-type E3 ubiquitin transferase (AHRD V3.3 *** A0A1U8GHK6_CAPAN)
Solyc03g120100	5.73246e-197	7.22246	UP	Mitochondrial carrier protein (AHRD V3.3 *** A0A200PP03_9MAGN)
Solyc04g050620	3.4294e-49	-2.74226	Down	Cytochrome (AHRD V3.3 *** A0A2G2Y725_CAPAN)
Solyc04g050755	7.51973e-12	2.05281	UP	Unknown protein
Solyc04g071680	0.000652013	-1.85012	Down	Receptor protein kinase, putative (AHRD V3.3 *** B9SAG6_RICCO)
Solyc04g079210	0.00408832	1.13771	UP	Patatin (AHRD V3.3 *** A0A2G2X0P8_CAPBA)
Solyc04g079530	3.89513e-11	3.67514	UP	Major facilitator superfamily protein (AHRD V3.3 *** A0A2U1PWN6_ARTAN)
Solyc04g080820	0.0246959	0.739243	NC	cytokinin oxidase4
Solyc05g007470	3.04066e-13	-1.49806	Down	P-loop containing nucleoside triphosphate hydrolases superfamily protein (AHRD V3.3 *** A0A2U1QF48_ARTAN)
Solyc05g008980	4.24955e-06	1.57364	UP	Protein kinase family protein (AHRD V3.3 *** A0A2U1MH78_ARTAN)
Solyc05g024190	0.0113908	1.99661	NC	Chlorophyll synthase, chloroplastic (AHRD V3.3 --* A0A2G2YSE5_CAPAN)
Solyc06g051950	3.02813e-111	9.98037	UP	Nuclear migration protein nudC (AHRD V3.3 *** A0A2G2Z984_CAPAN)
Solyc06g063190	9.65237e-05	1.75668	UP	glutamate receptor-like 2.3
Solyc06g071810	5.36149e-09	-1.40204	Down	Receptor-like protein kinase (AHRD V3.3 *** Q8LP72_TOBAC)
Solyc07g008380	6.9633e-05	1.54547	UP	HXXXD-type acyl-transferase family protein (AHRD V3.3 *** F4JBC7_ARATH)
Solyc07g008810	2.51971e-07	4.6072	UP	Unknown protein
Solyc07g055400	1.29193e-220	8.65024	UP	Lectin-domain receptor-like kinase (AHRD V3.3 *-* G4XXY5_NICAT)
Solyc08g006470	0.000208012	-1.28896	Down	Zinc finger protein (AHRD V3.3 *** A0A2U1NTB4_ARTAN)
Solyc08g075190	0.0298072	0.817055	NC	Unknown protein
Solyc08g075920	6.11312e-06	-1.30509	Down	Protein BREVIS RADIX (AHRD V3.3 *** A0A1U8GKL1_CAPAN)
Solyc08g078780	2.04508e-12	1.36229	UP	transmembrane protein (AHRD V3.3 *** AT4G17250.1)
Solyc08g150131	1.42596e-10	3.96915	UP	Unknown protein
Solyc09g005090	0.0137054	0.96514	NC	verticillium wilt disease resistance
Solyc09g010390	9.86846e-06	0.966413	NC	hypothetical protein (AHRD V3.3 *** AT3G53630.1)
Solyc09g014860	1.09653e-06	-1.95508	Down	Protein LURP-one-related 15 (AHRD V3.3 *** A0A2G2ZQX5_CAPAN)
Solyc09g066150	0.00318289	-1.30542	Down	Cytochrome P450 (AHRD V3.3 *** A0A200Q4A2_9MAGN)
Solyc10g005250	1.67228e-16	3.27715	UP	AT hook motif-containing protein (AHRD V3.3 *-* A0A2K3PS21_TRIPR)
Solyc10g006710	6.96133e-05	-1.15418	Down	G-type lectin S-receptor-like serine/threonine-protein kinase (AHRD V3.3 *** A0A2G2VQY2_CAPBA)
Solyc10g008260	8.39679e-06	-6.13301	Down	bHLH transcription factor 093
Solyc10g050220	2.36376e-86	4.85396	UP	hypothetical protein (AHRD V3.3 *-* AT4G33980.2)
Solyc10g076540	0.0383483	-0.843247	NC	Wall-associated receptor kinase-like 9 (AHRD V3.3 *-* A0A2G2VF42_CAPBA)
Solyc10g084830	4.75102e-21	2.27898	UP	Amino acid transporter (AHRD V3.3 *** S8DQ51_9LAMI)
Solyc11g017270	1.03552e-08	0.934866	NC	leucine-rich repeat receptor-like tyrosine-protein kinase PXC3 (AHRD V3.3 *** A0A1U8GF47_CAPAN)
Solyc12g008500	2.47699e-30	-3.2047	Down	receptor-like protein kinase 5 (AHRD V3.3 *** A0A1S4BN50_TOBAC)
Solyc12g042890	7.20118e-09	-2.26213	Down	Alpha/beta-Hydrolases superfamily protein (AHRD V3.3 *** A0A2U1Q9V2_ARTAN)
Solyc12g044940	1.04069e-05	-0.937341	NC	NAD(P)-binding Rossmann-fold superfamily protein (AHRD V3.3 *** Q94AL3_ARATH)
Solyc12g097010	1.83347e-16	1.60565	UP	Disease resistance protein (TIR-NBS-LRR class) (AHRD V3.3 *** F4KIC7_ARATH)
Solyc05g005910	1.51929e-265	7.36294	UP	Protein NRT1/ PTR FAMILY 1.2 (AHRD V3.3 *-* A0A1J3FWJ0_NOCCA)
Solyc09g084480	2.00251e-21	-2.48741	Down	Protease inhibitor I (AHRD V3.3 *** Q07459_SOLTU)
Solyc02g036350	3.47176e-39	-1.81282	Down	1-aminocyclopropane-1-carboxylate oxidase EF501822
Solyc02g090460	1.80979e-05	-1.28281	Down	Unknown protein
Solyc03g098720	2.51354e-26	-2.6912	Down	Kunitz trypsin inhibitor (AHRD V3.3 *** Q39869_SOYBN)
Solyc03g098795	1.98966e-33	-3.64323	Down	Proteinase inhibitor type-2 (AHRD V3.3 *** A0A2G2XU31_CAPAN)
Solyc03g150147	0.000272989	0.783301	NC	Unknown protein
Solyc04g063200	1.57633e-07	1.4472	UP	Unknown protein
Solyc06g072220	2.25515e-16	-1.37374	Down	miraculin-like (AHRD V3.3 *** A0A2I4HMC5_9ROSI)
Solyc06g073587	2.37067e-36	-3.13549	Down	Cysteine proteinase inhibitor (AHRD V3.3 *-* A0A2G2ZD82_CAPAN)
Solyc06g082040	0.000461281	0.711171	NC	PHD finger transcription factor, putative (AHRD V3.3 *-* A0A061GW61_THECC)
Solyc07g041920	0.000794059	1.00028	UP	Cysteine protease (AHRD V3.3 *** Q9LRI2_TOBAC)
Solyc09g007190	1.84569e-13	1.12423	UP	Thioredoxin-like protein AAED1, chloroplastic (AHRD V3.3 *** A0A1U8E5E4_CAPAN)
Solyc09g092720	0.000301716	-0.685979	NC	glycine-rich protein 3 short isoform-like (AHRD V3.3 *** XP_004247911.1)
Solyc04g077270	1.24167e-15	2.0764	UP	G-type lectin S-receptor-like serine/threonine-protein kinase (AHRD V3.3 *** A0A1U8GJN2_CAPAN)
Solyc07g056640	4.58942e-05	-1.36917	Down	Unknown protein
Solyc01g095320	0	9.89825	UP	Bag family molecular chaperone regulator 6-like protein (AHRD V3.3 *** A0A2K3PRI9_TRIPR)
Solyc01g111980	6.41862e-06	0.97466	NC	Lysine histidine transporter-like 8 (AHRD V3.3 *** A0A2G2XYM3_CAPAN)
Solyc02g079930	0	9.51144	UP	phosphosulfolactate synthase
Solyc02g085020	0.00201026	1.3137	UP	dihydroflavonol 4-reductase
Solyc03g115230	0	9.64479	UP	Solanum lycopersicum heat shock protein
Solyc03g123540	0	9.75159	UP	17.4 kDa class III heat shock protein (AHRD V3.3 *** A0A2G3D1F4_CAPCH)
Solyc05g010210	4.46681e-204	10.4708	UP	F-box domain (AHRD V3.3 *-* A0A200QAM7_9MAGN)
Solyc05g055010	0	9.34566	UP	RNA-binding protein 42 (AHRD V3.3 *** A0A2I4E3H6_9ROSI)
Solyc12g057080	2.25322e-10	1.34893	UP	Glycosyltransferase (AHRD V3.3 *** A0A2G3CNS7_CAPCH)
Solyc12g098590	0.00941894	1.35026	UP	Glycosyltransferase (AHRD V3.3 *** A0A2I4GJH4_9ROSI)
Solyc02g064800	3.84609e-11	-1.97775	Down	WD40 repeat (AHRD V3.3 *** A0A200PS16_9MAGN)
Solyc09g091770	3.73977e-272	10.2396	UP	Unknown protein
Solyc03g117980	0.00165292	0.621533	NC	whitefly-induced gp91-phox
Solyc06g060690	3.23831e-14	1.41282	UP	Protein kinase superfamily protein (AHRD V3.3 *** Q9SVY4_ARATH)
Solyc06g076080	1.48534e-21	3.35552	UP	Unknown protein
Solyc01g010180	4.6468e-05	0.83462	NC	Unknown protein
Solyc01g099150	0.000918394	0.815313	NC	Lipoxygenase (AHRD V3.3 *** K4B0V2_SOLLC)
Solyc02g072120	5.11816e-27	1.39498	UP	ER lumen protein-retaining receptor (AHRD V3.3 *** A0A1U8FK40_CAPAN)
Solyc03g020040	1.00812e-08	0.813753	NC	Proteinase inhibitor type-2 (AHRD V3.3 *** A0A2G3AW51_CAPCH)
Solyc07g054760	3.20415e-93	3.59732	UP	Wound-responsive family protein (AHRD V3.3 *** A0A2K3L288_TRIPR)
Solyc11g073020	2.44484e-12	-1.85562	Down	Heavy metal transport/detoxification superfamily protein (AHRD V3.3 *** B6T8A4_MAIZE)
Solyc01g091260	0	7.83716	UP	myeloid leukemia factor (AHRD V3.3 *** AT2G45380.4)
Solyc02g032950	0.000326182	-1.02226	Down	WRKY transcription factor 16
Solyc02g068670	1.03595e-12	2.6222	UP	Ankyrin repeat (AHRD V3.3 *** A0A200R0Y6_9MAGN)
Solyc02g077060	2.04821e-09	3.12692	UP	NB-ARC domains-containing protein (AHRD V3.3 *-* A0A2U1QPI4_ARTAN)
Solyc02g079150	1.1174e-177	9.20554	UP	F-box family protein (AHRD V3.3 *** A0A2U1N101_ARTAN)
Solyc02g085650	1.15472e-30	2.10095	UP	Pentatricopeptide repeat-containing protein, mitochondrial (AHRD V3.3 *** A0A2G3A487_CAPAN)
Solyc02g090560	6.66724e-12	2.24538	UP	Calcium-transporting ATPase (AHRD V3.3 *** A0A200RBT6_9MAGN)
Solyc02g092450	0.000199677	1.01673	UP	Calcium-transporting ATPase (AHRD V3.3 *** A0A2G2XH12_CAPBA)
Solyc03g114600	0.00815444	0.822728	NC	Alternaria stem canker resistance
Solyc03g114710	0.0055098	-0.706101	NC	Glycosyltransferase (AHRD V3.3 *** A0A328DB01_9ASTE)
Solyc03g123710	0	9.07535	UP	Unknown protein
Solyc04g005100	3.87849e-52	2.85607	UP	transcription factor MYB1R1-like (AHRD V3.3 *** A0A2I4GKI8_9ROSI)
Solyc04g014480	0	8.94269	UP	15.7 kDa heat shock protein, peroxisomal (AHRD V3.3 *** A0A1U8GLK8_CAPAN)
Solyc04g072160	0	8.52337	UP	ripening regulated protein DDTFR8
Solyc04g077640	1.96928e-68	10.1021	UP	Serine carboxypeptidase (AHRD V3.3 *** A0A2K3MSK4_TRIPR)
Solyc04g079250	9.24538e-39	4.00455	UP	Patatin (AHRD V3.3 *** A0A2G2ZRS1_CAPAN)
Solyc04g079760	0.00454233	0.760061	NC	UPF0114 domain-containing protein (AHRD V3.3 *** A0A1Q3D8A0_CEPFO)
Solyc04g082030	4.75334e-16	-1.68181	Down	ornithine decarboxylase
Solyc05g009610	0.0160381	-0.81917	NC	Alpha/beta-Hydrolases superfamily protein (AHRD V3.3 *** A0A2U1PVQ0_ARTAN)
Solyc05g041910	1.25529e-17	1.42097	UP	Cytochrome b561 and DOMON domain-containing protein (AHRD V3.3 *** A0A2G3BZZ3_CAPCH)
Solyc06g062920	1.06512e-11	2.27429	UP	auxin-regulated dual specificity cytosolic kinase
Solyc06g072350	1.78485e-06	1.02493	UP	CASP-like protein (AHRD V3.3 *** A0A2G3CXI9_CAPCH)
Solyc06g076090	0.000164374	1.26822	UP	Actin (AHRD V3.3 *** A0A1U8H9K1_CAPAN)
Solyc07g007590	0.000151181	0.755623	NC	arogenate dehydrogenase 2, chloroplastic (AHRD V3.3 *** A0A2G2Z0J0_CAPAN)
Solyc07g049550	4.66489e-07	-1.27745	Down	1-aminocyclopropane-1-carboxylate oxidase 2 (AHRD V3.3 *** Q7Y257_BETPN)
Solyc07g052060	0.00452425	0.982814	NC	Pelargonidin 3-o-(6-caffeoylglucoside) 5-o-(6-o-malonylglucoside) 4'''-malonyltransferase (AHRD V3.3 *** G9HTF6_NICAT)
Solyc08g028970	3.29226e-120	6.25298	UP	Vacuolar iron transporter-like protein 3 (AHRD V3.3 *-* A0A2G3AWL9_CAPCH)
Solyc08g062360	5.09629e-19	2.59148	UP	Ankyrin repeat family protein (AHRD V3.3 *** F8WLA0_CITUN)
Solyc08g075540	2.91576e-14	2.11251	UP	alternative oxidase
Solyc08g078650	0.00355332	-2.03569	Down	Glyco_transf_8 domain-containing protein (AHRD V3.3 *** A0A1Q3D6P8_CEPFO)
Solyc09g015010	0	9.81776	UP	Gag-asp_proteas domain-containing protein (AHRD V3.3 *-* A0A1Q3CQ35_CEPFO)
Solyc09g061550	2.10905e-127	10.4245	UP	Lectin receptor kinase (AHRD V3.3 *-* A0A2K3NFA7_TRIPR)
Solyc09g064630	4.64751e-12	1.3035	UP	Tetratricopeptide repeat (TPR)-like superfamily protein (AHRD V3.3 *-* F4K464_ARATH)
Solyc09g083360	3.6452e-40	3.40993	UP	Transcription factor bHLH92 (AHRD V3.3 *** A0A2G2ZV24_CAPAN)
Solyc09g091880	0.00025878	0.908394	NC	Myb family transcription factor APL (AHRD V3.3 *** A0A1U8G4T8_CAPAN)
Solyc10g007360	0.00378203	-1.57715	Down	Protein DETOXIFICATION (AHRD V3.3 *** A0A2I4H3J9_9ROSI)
Solyc11g018800	0.0366321	-0.972575	NC	Peroxidase (AHRD V3.3 *** K4D6T3_SOLLC)
Solyc12g096790	0.0363033	-0.889328	NC	HXXXD-type acyl-transferase family protein (AHRD V3.3 *** F4JBC7_ARATH)
Solyc01g103310	1.94398e-08	2.15667	UP	Zinc finger CCCH domain-containing protein (AHRD V3.3 *-* A0A2K3NPU7_TRIPR)
Solyc05g006550	5.13254e-07	-1.21816	Down	Microtubule-associated protein TORTIFOLIA1 (AHRD V3.3 *-* A0A1J3JY05_NOCCA)
Solyc05g015510	1.84614e-05	-0.919647	NC	Squamosa promoter-binding protein 10
Solyc06g011350	4.66751e-33	-3.8394	Down	plasma membrane intrinsic protein 2.4
Solyc06g051840	0.0224543	-0.653011	NC	Solanum lycopersicum Cytokinin Response Factor 6
Solyc06g054270	1.75903e-06	-1.40515	Down	Sugar transporter protein 11
Solyc06g068690	0.014522	-0.963691	NC	Amidase family protein (AHRD V3.3 *-* AT5G07360.3)
Solyc07g056420	1.01187e-16	1.38468	UP	glutathione S-transferase AY082341
Solyc08g082640	3.54327e-28	-3.16939	Down	Cellulose synthase (AHRD V3.3 *** A0A200QCL6_9MAGN)
Solyc09g009550	2.84262e-07	-1.53532	Down	Alpha/beta-Hydrolases superfamily protein (AHRD V3.3 *** A0A2U1QP59_ARTAN)
Solyc09g059170	1.04217e-08	1.57839	UP	Glycosyltransferase (AHRD V3.3 *** A4GRT2_9SOLA)
Solyc10g008670	0.00111855	1.42037	UP	HXXXD-type acyl-transferase family protein (AHRD V3.3 *-* A0A2U1NMZ6_ARTAN)
Solyc11g020955	0.0181953	0.943707	NC	Unknown protein
Solyc11g069230	0.00092239	1.17821	UP	Syntaxin-73 (AHRD V3.3 *** A0A2G2YHV2_CAPAN)
Solyc12g096490	2.72008e-06	-1.7244	Down	Protein GLUTAMINE DUMPER 3 (AHRD V3.3 *** A0A2G2VJB6_CAPBA)
Solyc05g012110	3.26603e-14	-1.4382	Down	6-phosphogluconolactonase (AHRD V3.3 *** B6U0H2_MAIZE)
Solyc08g005680	2.23177e-07	1.71644	UP	Z,Z-farnesyl pyrophosphate synthase
Solyc03g005570	9.9124e-06	1.19033	UP	Myb-related transcription factor LBM2 (AHRD V3.3 *** Q9SLT1_TOBAC)
Solyc01g080570	6.75543e-16	-6.09514	Down	Inosine-uridine preferring nucleoside hydrolase family protein (AHRD V3.3 *** A0A2U1LEG5_ARTAN)
Solyc01g104760	0.00429378	-0.816458	NC	Sequence-specific DNA binding transcription factor (AHRD V3.3 *** A0A2K3PC30_TRIPR)
Solyc01g107190	0.000357017	-1.07667	Down	LOB domain-containing protein 38 (AHRD V3.3 *** A0A2G2V731_CAPBA)
Solyc04g007780	0.015391	-0.593149	NC	Sn-1 protein (AHRD V3.3 *** Q42393_CAPAN)
Solyc06g060870	0.0453408	0.825483	NC	Phospholipase A1-Ibeta2, chloroplastic (AHRD V3.3 *** A0A2G2ZA78_CAPAN)
Solyc07g063410	0.0020774	-0.955516	NC	NAC domain protein (AHRD V3.3 *** S5RDS7_9ROSA)
Solyc10g006740	1.41281e-19	1.60583	UP	Calcium-binding protein PBP1 (AHRD V3.3 *** A0A2G2XZK3_CAPAN)
Solyc11g005280	5.99368e-19	-2.82375	Down	RING-H2 finger protein ATL78 (AHRD V3.3 *** A0A2G3B1W2_CAPCH)
Solyc01g006320	0.000198966	-1.03166	Down	Late embryogenesis abundant (LEA) hydroxyproline-rich glycoprotein family (AHRD V3.3 *** Q9LJT9_ARATH)
Solyc01g067510	5.86741e-57	2.88374	UP	receptor-like protein kinase FERONIA (AHRD V3.3 *** A0A2I4F2T3_9ROSI)
Solyc01g080790	1.80451e-11	1.51596	UP	Plant basic secretory protein (BSP) family protein (AHRD V3.3 *** I3SK49_MEDTR)
Solyc02g014030	2.42468e-20	2.10163	UP	Serine/threonine/dual specificity protein kinase, catalytic domain-containing protein (AHRD V3.3 *** A0A2U1M6E8_ARTAN)
Solyc02g085830	0.0214492	-0.883833	NC	Regulator of Vps4 activity in the MVB pathway protein (AHRD V3.3 *-* Q9FX63_ARATH)
Solyc02g086970	3.99859e-07	-1.15622	Down	Aldehyde dehydrogenase (AHRD V3.3 *** A0A2U1MUY7_ARTAN)
Solyc03g007870	9.3915e-25	1.65288	UP	heavy metal-associated isoprenylated plant protein 3-like (AHRD V3.3 *** A0A1U8G733_CAPAN)
Solyc03g025190	0.00052669	1.31564	UP	anthocyanin permease
Solyc03g025330	6.87275e-06	-2.43324	Down	Transmembrane protein, putative (DUF677) (AHRD V3.3 *** A0A1I9LNT4_ARATH)
Solyc03g123560	1.00883e-196	5.67917	UP	Chaperone protein DnaJ (AHRD V3.3 *-* A0A1J3IS52_NOCCA)
Solyc04g018120	0	6.92011	UP	ARF guanine-nucleotide exchange factor GNOM-like (AHRD V3.3 --* XP_021678898.1)
Solyc04g071480	4.20672e-60	3.97051	UP	Plant/F1M20-13 protein (AHRD V3.3 *** G7IBZ7_MEDTR)
Solyc04g076190	1.21164e-14	-2.44288	Down	Eukaryotic aspartyl protease family protein (AHRD V3.3 *** F4K5B9_ARATH)
Solyc04g082120	0.00254224	-1.43153	Down	Prolyl oligopeptidase (AHRD V3.3 *** H2D7F1_COFAR)
Solyc05g014120	1.65901e-15	2.1415	UP	S-adenosyl-L-methionine-dependent methyltransferases superfamily protein (AHRD V3.3 *** A0A2U1MVU3_ARTAN)
Solyc05g056400	2.85001e-08	2.82076	UP	Protein disulfide-isomerase (AHRD V3.3 *** A0A2G3AZ54_CAPCH)
Solyc07g052990	9.88387e-21	2.87939	UP	Unknown protein
Solyc07g053810	0.0235856	0.700701	NC	Squamosa promoter binding protein 4
Solyc07g055810	4.86584e-22	1.90831	UP	LRR_1 domain-containing protein/Pkinase_Tyr domain-containing protein/Malectin domain-containing protein/LRR_8 domain-containing protein (AHRD V3.3 *** A0A1Q3C610_CEPFO)
Solyc09g075680	0.0266565	-1.08084	NC	Alpha/beta-Hydrolases superfamily protein (AHRD V3.3 *** A0A2U1KK17_ARTAN)
Solyc10g052500	0.000435186	-0.898544	NC	Isoflavone reductase homolog (AHRD V3.3 *** IFRH_SOLTU)
Solyc11g066580	0.0130302	1.17885	NC	Flavonoid 3`,5`-hydroxylase (AHRD V3.3 *** D3W9H7_SOLLC)
Solyc12g096190	2.50111e-07	-0.806406	NC	Tryptophan synthase beta chain (AHRD V3.3 *** Q9FFW8_ARATH)
Solyc12g098850	8.76166e-19	1.88376	UP	ethylene-forming enzyme
Solyc00g014790	1.98422e-26	3.09953	UP	Unknown protein
Solyc00g500184	9.4118e-15	2.16727	UP	NADH dehydrogenase subunit 7 (AHRD V3.3 *** A0A0C5B9X5_9SOLA)
Solyc00g500257	1.39722e-16	4.01505	UP	Transmembrane protein (AHRD V3.3 *-* A0A1P8B2M8_ARATH)
Solyc01g066120	2.1527e-08	7.61011	UP	Glycosyltransferase (AHRD V3.3 *-* A0A2I4GJH4_9ROSI)
Solyc01g091590	9.07434e-15	4.08117	UP	BON1-associated protein 2-like (AHRD V3.3 *** A0A2I4E3A5_9ROSI)
Solyc01g099500	6.98739e-07	2.18076	UP	ATP-dependent DNA helicase (AHRD V3.3 *-* A0A2G2XW06_CAPAN)
Solyc01g102790	1.798e-10	-2.59054	Down	Pentatricopeptide repeat-containing protein (AHRD V3.3 *** A0A1U8E6I7_CAPAN)
Solyc01g102840	2.43698e-18	1.38525	UP	Disease resistance protein (TIR-NBS-LRR class) (AHRD V3.3 *** A0A2U1NT16_ARTAN)
Solyc01g150150	0.000735196	1.29366	UP	ATP-dependent DNA helicase (AHRD V3.3 *-* A0A2G2XW06_CAPAN)
Solyc02g014840	3.19087e-19	2.47057	UP	Unknown protein
Solyc02g063450	2.01719e-70	-2.64312	Down	Glycine-rich domain-containing protein 2 (AHRD V3.3 *** A0A2G3A574_CAPAN)
Solyc02g071820	2.37627e-18	-1.65881	Down	LRR_1 domain-containing protein/Pkinase_Tyr domain-containing protein/Malectin domain-containing protein (AHRD V3.3 *** A0A1Q3CJY9_CEPFO)
Solyc02g083785	1.23321e-07	1.0675	UP	Unknown protein
Solyc02g084032	0.00650884	-0.898448	NC	Unknown protein
Solyc02g084200	0.00183931	1.50446	UP	Zinc finger transcription factor 19
Solyc02g087350	3.24934e-21	2.92286	UP	Hexosyltransferase (AHRD V3.3 *** A0A2G2XIE5_CAPBA)
Solyc02g088090	0.0243846	0.846419	NC	Calmodulin-like protein 45 (AHRD V3.3 *** A0A2P0QD45_CAMSI)
Solyc02g088740	2.04338e-09	1.70178	UP	hypothetical protein (AHRD V3.3 *** AT3G29370.1)
Solyc03g013340	0.00026556	-1.19892	Down	NOD26-like intrinsic protein 2.1
Solyc03g019840	0.00112194	-1.04756	Down	hydroxyproline-rich glycoprotein family protein (AHRD V3.3 *-* AT5G58210.4)
Solyc03g093400	2.72627e-05	-1.1959	Down	Sugar transporter protein 15
Solyc03g093540	0.000609244	1.6982	UP	Ethylene-responsive transcription factor 5 (AHRD V3.3 *** ERF5_TOBAC)
Solyc03g093550	2.16287e-05	1.53074	UP	Ethylene-responsive transcription factor 5 (AHRD V3.3 *** A0A2G3CVP7_CAPCH)
Solyc03g093560	0.0117207	1.19244	NC	ethylene response factor C.6
Solyc03g097050	8.82414e-21	2.51085	UP	Cellulose synthase (AHRD V3.3 *** A0A2U1M9E5_ARTAN)
Solyc03g097180	7.09226e-25	1.5458	UP	plasma protein (AHRD V3.3 *** AT1G65020.1)
Solyc03g117610	0.0448702	0.675516	NC	Unknown protein
Solyc03g119250	0.0313517	0.685651	NC	Calmodulin binding protein-like (AHRD V3.3 *** A0A200Q136_9MAGN)
Solyc03g120420	0.0161987	-1.18026	NC	Unknown protein
Solyc04g010200	3.21375e-11	-1.93594	Down	ABC transporter G family member (AHRD V3.3 *** A0A2K3PJ14_TRIPR)
Solyc04g072070	2.17064e-09	2.277	UP	WRKY transcription factor 55
Solyc04g074430	0.0288959	0.744404	NC	Protein EXORDIUM-like 1 (AHRD V3.3 *-* A0A2G2ZQI6_CAPAN)
Solyc04g078670	5.66157e-20	1.62541	UP	NAC domain protein (AHRD V3.3 *** S5RUW2_9ROSA)
Solyc05g006430	1.4902e-71	5.88283	UP	Formin-like protein (AHRD V3.3 *** A0A2G2VM92_CAPBA)
Solyc05g010555	1.20895e-07	-1.75762	Down	Unknown protein
Solyc05g010620	7.28073e-08	-4.63957	Down	Pentatricopeptide repeat (AHRD V3.3 *** A0A200Q0T0_9MAGN)
Solyc05g013200	6.60666e-08	-1.01361	Down	Pentatricopeptide repeat-containing protein (AHRD V3.3 *** A0A2G2YDB1_CAPAN)
Solyc05g050570	8.31131e-07	1.01842	UP	Cyclic pyranopterin monophosphate synthase accessory protein (AHRD V3.3 *** A0A2G2WSM4_CAPBA)
Solyc05g050810	0.0262923	-0.947796	NC	DnaJ protein (AHRD V3.3 *-* Q9ZSZ6_HEVBR)
Solyc06g005170	0.000131719	0.937613	NC	mitogen-activated protein kinase 3
Solyc06g060680	2.44285e-11	1.06759	UP	Protein kinase superfamily protein (AHRD V3.3 *** Q9SVY4_ARATH)
Solyc06g066380	3.34162e-06	0.994987	NC	Pentatricopeptide repeat (AHRD V3.3 *** A0A200PTN3_9MAGN)
Solyc07g006280	2.95119e-21	1.82691	UP	Tetraspanin (AHRD V3.3 *** A0A200Q8V3_9MAGN)
Solyc07g008620	1.44479e-09	-2.01488	Down	EIX receptor 1
Solyc07g052770	1.90676e-32	4.02388	UP	Disease resistance protein (TIR-NBS-LRR class) (AHRD V3.3 *** A0A2K3MNP1_TRIPR)
Solyc07g055415	1.26256e-38	4.9941	UP	Lectin-domain receptor-like kinase (AHRD V3.3 *-* G4XXY5_NICAT)
Solyc08g077130	1.32098e-06	-0.929122	NC	Unknown protein
Solyc08g081620	3.81472e-05	-1.32025	Down	LEU13054 endo-1,4-beta-glucanase precursor
Solyc09g008300	0.0264948	0.678034	NC	Pentatricopeptide repeat (AHRD V3.3 *** A0A200Q941_9MAGN)
Solyc10g006700	6.1067e-49	4.1018	UP	Calcium-binding protein PBP1 (AHRD V3.3 *** A0A1U8EDM6_CAPAN)
Solyc10g081980	0.00448137	0.861335	NC	Late embryogenesis abundant (LEA) hydroxyproline-rich glycoprotein family (AHRD V3.3 *** A0A2U1KP17_ARTAN)
Solyc10g084670	3.97247e-22	-1.55648	Down	Eukaryotic translation initiation factor 3 subunit A (AHRD V3.3 *** A0A2G2VY82_CAPBA)
Solyc10g084880	2.36866e-12	2.81287	UP	Avr9/Cf-9 rapidly elicited protein 137 (AHRD V3.3 *** Q9FQZ2_TOBAC)
Solyc10g085120	0.000990708	1.58195	UP	Leucine-rich receptor-like kinase family protein (AHRD V3.3 *** G7KRB1_MEDTR)
Solyc11g045440	3.66678e-19	3.28635	UP	30S ribosomal protein S12-B, chloroplastic (AHRD V3.3 *-* A0A2G3D2S1_CAPCH)
Solyc12g005010	9.20144e-11	0.776759	NC	Actin cytoskeleton-regulatory complex pan-like protein (AHRD V3.3 *** Q9LPT5_ARATH)
Solyc12g009000	3.00998e-14	2.15439	UP	Harbinger transposase-derived nuclease (AHRD V3.3 *** A0A2U1Q453_ARTAN)
Solyc12g038650	1.63223e-59	5.19545	UP	Unknown protein
Solyc12g096920	2.81535e-06	1.73699	UP	Disease resistance protein (AHRD V3.3 *** A0A200QG84_9MAGN)
Solyc12g099500	8.18743e-06	1.41683	UP	transmembrane protein (AHRD V3.3 -** AT3G06890.1)
Solyc12g150124	1.62317e-10	1.68203	UP	Retrovirus-related Pol polyprotein from transposon TNT 1-94 (AHRD V3.3 *-* A0A2I0VJ33_9ASPA)
Solyc00g020040	5.48913e-09	4.31593	UP	Cytochrome c biogenesis B (AHRD V3.3 *** A0A0C5B708_9SOLA)
Solyc02g084031	3.69574e-15	-1.10612	Down	Ribonuclease H (AHRD V3.3 *-* A0A2K3NTL9_TRIPR)
Solyc03g071590	3.25336e-08	-0.647182	NC	chloroplast malate dehydrogenase
Solyc03g116930	0.0234504	1.78502	NC	Phospholipase-like protein (AHRD V3.3 *** A0A2U1PUP4_ARTAN)
Solyc05g021070	5.67511e-08	7.34011	UP	Glycosyltransferase (AHRD V3.3 *-* A0A1J7GAT1_LUPAN)
Solyc06g008130	2.57861e-23	2.76967	UP	SET-domain containing protein lysine methyltransferase family protein (AHRD V3.3 *-* F4K7E3_ARATH)
Solyc06g016670	1.50871e-11	8.01481	UP	Unknown protein
Solyc06g074030	0.00669927	-0.747385	NC	Polynucleotidyl transferase, ribonuclease H-like superfamily protein (AHRD V3.3 *** A0A2U1M9A7_ARTAN)
Solyc07g009545	1.10838e-41	8.77931	UP	Unknown protein
Solyc07g043250	2.64523e-27	-3.14011	Down	VQ motif-containing protein 22 (AHRD V3.3 *** A0A2G2Z0Y6_CAPAN)
Solyc08g060920	0.000272985	1.03246	UP	IDS4-like
Solyc08g081890	0.00170426	-0.829764	NC	ABC transporter C family member 10 (AHRD V3.3 *** A0A1U8GDT9_CAPAN)
Solyc09g005770	0.0051334	2.859	UP	F-box associated interaction domain-containing protein (AHRD V3.3 *** A0A2U1PT01_ARTAN)
Solyc09g059125	0.00354399	1.72686	UP	protein ENHANCED DISEASE RESISTANCE 2-like isoform X1 (AHRD V3.3 --* XP_022740908.1)
Solyc09g082260	1.08917e-06	6.59077	UP	N-acetyltransferase (AHRD V3.3 *** A0A2N9Z8D1_PAEPO)
Solyc10g006660	3.36231e-41	3.68312	UP	Calcium-binding protein PBP1 (AHRD V3.3 *** A0A1U8EDM6_CAPAN)
Solyc01g087095	1.25333e-37	5.0685	UP	Telomerase reverse transcriptase (AHRD V3.3 *** A0A2G2XQD1_CAPBA)
Solyc01g090790	2.31432e-09	-0.85428	NC	bHLH transcription factor
Solyc01g104770	6.57393e-08	-0.71255	NC	Actin-related protein (AHRD V3.3 *** A0A200RCC6_9MAGN)
Solyc01g111110	6.06226e-66	2.96143	UP	transmembrane protein (AHRD V3.3 *** AT2G21180.1)
Solyc02g061810	1.78467e-05	0.611649	NC	S-acyltransferase (AHRD V3.3 *** A0A1U8FFD7_CAPAN)
Solyc02g068140	3.85256e-07	-1.03378	Down	Major facilitator superfamily protein (AHRD V3.3 *** A0A2U1PZJ0_ARTAN)
Solyc02g087270	0.0227904	0.741185	NC	F-box domain (AHRD V3.3 *-* A0A200RDS2_9MAGN)
Solyc02g088520	1.97996e-09	1.33016	UP	Unknown protein
Solyc03g005910	1.2175e-06	-0.92518	NC	GDSL esterase/lipase (AHRD V3.3 *** A0A2R6RG70_ACTCH)
Solyc03g026230	7.70835e-08	-1.52845	Down	Protein DETOXIFICATION (AHRD V3.3 *** A0A1Q3B1C8_CEPFO)
Solyc03g111280	0.0245156	0.865487	NC	Cytochrome P450 (AHRD V3.3 *** A0A200QGE7_9MAGN)
Solyc03g119310	5.38238e-06	1.46932	UP	Unknown protein
Solyc03g120020	1.863e-107	6.0867	UP	HCO3-transporter family (AHRD V3.3 *** A0A2U1LER8_ARTAN)
Solyc03g121250	5.18321e-12	1.33773	UP	3'-5' exonuclease domain (AHRD V3.3 *** A0A200QLJ1_9MAGN)
Solyc04g008210	0.0219913	0.774244	NC	ETAG-A3
Solyc04g076340	1.45369e-44	2.89188	UP	hypothetical protein (AHRD V3.3 *-* AT4G38060.4)
Solyc05g009740	1.72542e-07	-0.918923	NC	Disease resistance protein (AHRD V3.3 *** A0A2U1Q201_ARTAN)
Solyc05g050490	2.51971e-07	1.53398	UP	ATPase (AHRD V3.3 *-* A0A2G2WSP7_CAPBA)
Solyc05g050920	2.90676e-27	-2.30875	Down	Flavin-containing monooxygenase (AHRD V3.3 *** A0A2G3CEB6_CAPCH)
Solyc05g054120	1.91983e-87	-2.62236	Down	Cysteine proteinase inhibitor (AHRD V3.3 *** A0A059TCM2_TOBAC)
Solyc05g056550	2.50334e-71	6.65938	UP	Protein kinase (AHRD V3.3 *** O65765_CRAPL)
Solyc06g059860	3.12606e-22	-2.08655	Down	patatin-like phospholipase domain protein (AHRD V3.3 *** AT1G76980.1)
Solyc06g066240	1.09958e-27	-2.31731	Down	Cytochrome (AHRD V3.3 *** A0A1U8F0H8_CAPAN)
Solyc06g075370	4.44119e-06	-0.711013	NC	Dof zinc finger protein (AHRD V3.3 *** A0A2K3LIE4_TRIPR)
Solyc07g005230	1.26755e-12	1.11021	UP	Unknown protein
Solyc07g006870	0.0283688	0.705846	NC	Xyloglucan endotransglucosylase/hydrolase (AHRD V3.3 *** A0A1U8HGQ4_CAPAN)
Solyc07g008430	0.0117207	0.684167	NC	methionyl-tRNA synthetase (AHRD V3.3 *** AT5G10695.1)
Solyc07g032490	2.87229e-34	3.96866	UP	Major facilitator superfamily protein (AHRD V3.3 *** A0A1P8AZ04_ARATH)
Solyc07g051820	0.0012333	0.929461	NC	Cellulose synthase (AHRD V3.3 *** A0A200PYU7_9MAGN)
Solyc07g054780	1.7103e-08	1.48072	UP	Wound induced protein (AHRD V3.3 *** Q04129_SOLLC)
Solyc07g055140	2.69851e-09	1.13807	UP	DUF688 domain-containing protein (AHRD V3.3 *** A0A1Q3CVC4_CEPFO)
Solyc07g064720	0.00198084	-0.89709	NC	Gdsl esterase/lipase (AHRD V3.3 *** A0A2P4JQK3_QUESU)
Solyc08g006765	7.7744e-108	-5.13363	Down	N-acetyltransferase (AHRD V3.3 *** B6T916_MAIZE)
Solyc08g066450	0.000623534	0.875057	NC	DUF1677 family protein (DUF1677) (AHRD V3.3 *** Q8GW85_ARATH)
Solyc08g075790	1.20189e-27	2.2875	UP	Vacuolar protein sorting-associated protein 62 (AHRD V3.3 *** A0A200RA51_9MAGN)
Solyc08g075820	2.83313e-11	1.6551	UP	RNA-dependent RNA polymerase6b
Solyc08g078400	2.65091e-06	0.939772	NC	peroxisomal acyl-CoA oxidase 1B
Solyc08g080910	2.20952e-24	-1.4031	Down	Glutathione S-transferase (AHRD V3.3 *** A0A200QUC6_9MAGN)
Solyc08g082670	4.89837e-10	-1.33088	Down	Cellulose synthase (AHRD V3.3 *** A0A200QCL6_9MAGN)
Solyc09g008780	1.0045e-08	-1.04788	Down	Sulfite exporter TauE/SafE family protein (AHRD V3.3 *** A0A2U1KFX4_ARTAN)
Solyc09g065560	2.47944e-13	-1.85569	Down	Sulfate transporter (AHRD V3.3 *** Q70BL1_BRAOL)
Solyc09g090470	0.000752973	-0.943199	NC	Protein NRT1/ PTR FAMILY 5.2 (AHRD V3.3 *** A0A2G3CS67_CAPCH)
Solyc09g091510	8.28475e-07	1.69683	UP	chalcone synthase 1
Solyc09g092500	8.13938e-06	1.25141	UP	UDP-glycosyltransferase 75C1 (AHRD V3.3 *** U75C1_SOLLC)
Solyc09g150132	1.37813e-30	5.50191	UP	Unknown protein
Solyc10g007100	0.00368974	-0.644105	NC	Protein DETOXIFICATION (AHRD V3.3 *** A0A218WWW8_PUNGR)
Solyc10g009240	1.80486e-13	-2.19401	Down	3-ketoacyl-CoA synthase (AHRD V3.3 *** A0A1U8ENL9_CAPAN)
Solyc10g017570	0.0025463	-1.11334	Down	NAD(P)-binding Rossmann-fold superfamily protein (AHRD V3.3 *** A0A2U1PI79_ARTAN)
Solyc10g049580	6.60196e-18	-1.1463	Down	classical arabinogalactan protein 9-like (AHRD V3.3 *-* XP_004248771.3)
Solyc10g079520	0.00156511	-0.911403	NC	UPF0481 protein At3g47200-like (AHRD V3.3 *** A0A2I4ECQ1_9ROSI)
Solyc12g042120	2.92803e-14	1.76499	UP	transmembrane protein (AHRD V3.3 *-* AT5G67550.1)
Solyc12g088190	6.63199e-27	-3.5255	Down	Amino acid permease (AHRD V3.3 *** A0A2K3NUE8_TRIPR)
Solyc12g099990	3.73506e-67	2.72408	UP	Calmodulin 5
Solyc01g103030	6.53894e-58	-2.17176	Down	Major facilitator superfamily protein (AHRD V3.3 *** A0A2U1PWN6_ARTAN)
Solyc08g075230	7.2033e-06	1.1943	UP	Late embryogenesis abundant protein (AHRD V3.3 *** Q9FH78_ARATH)
Solyc11g073080	0.000149701	0.782411	NC	Methyl-CpG-binding domain-containing protein 6 (AHRD V3.3 *** A0A2G2VN72_CAPBA)
Solyc01g073940	1.55747e-11	-1.17325	Down	Zinc finger transcription factor 9
Solyc03g083610	2.95909e-05	-0.596909	NC	UMP-CMP kinase (AHRD V3.3 *** A0A2G2ZYL4_CAPAN),Pfam:PF00406
Solyc11g039890	1.21082e-27	2.1871	UP	Nucleoporin (DUF3414) (AHRD V3.3 *-* F4JUG3_ARATH)
Solyc00g014800	0.003965	1.49046	UP	Zinc finger protein KNUCKLES (AHRD V3.3 *** A0A2G3ACW4_CAPAN)
Solyc00g014850	1.98519e-20	4.27043	UP	orf86 (mitochondrion) (AHRD V3.3 *** YP_002608396.1)
Solyc00g014860	0.0111883	2.65244	NC	Unknown protein
Solyc00g019950	1.88937e-20	4.52935	UP	NADH dehydrogenase subunit 9 (AHRD V3.3 *** A0A290WKX8_SOLLC)
Solyc00g019970	3.10243e-31	4.31391	UP	Unknown protein
Solyc00g019980	6.12214e-28	4.17461	UP	ribosomal protein L2 (chloroplast) (AHRD V3.3 *-* YP_009232109.1)
Solyc00g019990	2.06843e-08	3.74724	UP	Unknown protein
Solyc00g020000	5.83103e-22	3.0303	UP	Unknown protein
Solyc00g020010	2.44862e-13	2.73849	UP	Unknown protein
Solyc00g020020	9.30122e-22	4.56922	UP	Unknown protein
Solyc00g020030	0.00011967	4.05205	UP	Unknown protein
Solyc00g021630	1.44671e-13	3.61007	UP	NADH-ubiquinone oxidoreductase chain 6 (AHRD V3.3 *** A0A0C5B7I5_9SOLA)
Solyc00g021640	3.23844e-32	3.74426	UP	Ribosomal protein S4 (AHRD V3.3 *** A0A0C5B738_9SOLA)
Solyc00g021650	8.47949e-08	4.24991	UP	Unknown protein
Solyc00g022100	0.0286521	1.96506	NC	Ribosomal protein L10 (AHRD V3.3 *** E0D3E6_SOLLC)
Solyc00g023570	1.73387e-07	7.58789	UP	Unknown protein
Solyc00g023580	0.000142978	4.85865	UP	Unknown protein
Solyc00g023590	2.94519e-14	4.58241	UP	Cytochrome f (AHRD V3.3 *-* A0A2G3AYY8_CAPCH)
Solyc00g023600	0.00351583	3.23566	UP	Unknown protein
Solyc00g025290	6.09185e-07	2.93959	UP	hypothetical protein (AHRD V3.3 *** ATMG00660.1)
Solyc00g094520	2.03783e-19	4.12963	UP	orf100 (mitochondrion) (AHRD V3.3 *** YP_005090391.1)
Solyc00g094530	6.82751e-19	5.32886	UP	NADH-ubiquinone oxidoreductase chain 1 (AHRD V3.3 *** A0A2G2XVU5_CAPAN)
Solyc00g094540	9.36506e-14	3.87494	UP	Unknown protein
Solyc00g094550	0.000226962	5.20635	UP	hypothetical protein (AHRD V3.3 *-* AT2G07628.1)
Solyc00g118690	6.65405e-13	4.91411	UP	NADH-ubiquinone oxidoreductase chain 1 (AHRD V3.3 *-* A0A2G2YI85_CAPAN)
Solyc00g142170	0.0108257	3.21362	NC	RNA-dependent RNA polymerase (AHRD V3.3 *-* A0A2Z6JIR4_9VIRU)
Solyc00g181240	0.0428074	1.72698	NC	Unknown protein
Solyc00g181250	0.000172563	4.00368	UP	Photosystem II CP43 reaction center protein (AHRD V3.3 *-* A0A2G2V3B6_CAPBA)
Solyc00g254910	0.0224543	-1.5925	NC	Auxin-responsive GH3 family protein (AHRD V3.3 *-* A0A2U1NZC8_ARTAN)
Solyc00g500103	1.37361e-07	2.52834	UP	NADH-ubiquinone oxidoreductase chain 5 (AHRD V3.3 *-* A0A0C5ARN6_HYONI)
Solyc00g500111	0.00360803	3.30644	UP	NADH dehydrogenase subunit 5 (AHRD V3.3 *-* A0A0C5B7L0_9SOLA)
Solyc00g500112	0.00593611	2.9072	UP	NADH-ubiquinone oxidoreductase chain 5 (AHRD V3.3 *-* A0A0C5ARN6_HYONI)
Solyc00g500113	0.00304865	3.68018	UP	Ribosomal protein S13 (AHRD V3.3 *** K4D8U2_SOLLC)
Solyc00g500145	1.84579e-06	-1.81983	Down	Maturase K (AHRD V3.3 *** A0A2G3DGH8_CAPCH)
Solyc00g500164	4.71123e-05	1.61547	UP	Unknown protein
Solyc00g500166	0.00109481	4.70233	UP	Unknown protein
Solyc00g500167	1.38819e-06	6.58408	UP	Cytochrome c biogenesis FC (AHRD V3.3 *-* A0A0C5APX0_HYONI)
Solyc00g500185	4.81987e-17	2.19699	UP	NADH dehydrogenase subunit 7 (AHRD V3.3 *-* G9FCP1_9LAMI)
Solyc00g500216	0.00200191	-1.40402	Down	Auxin-responsive GH3 family protein (AHRD V3.3 *** A0A2U1MJ34_ARTAN)
Solyc00g500224	0.00187548	3.81483	UP	Cytochrome c biogenesis FC (AHRD V3.3 *-* A0A0C5B7H6_9SOLA)
Solyc00g500228	3.05665e-23	3.6288	UP	Ribosomal protein L2 (AHRD V3.3 *** A0A290WL33_SOLLC)
Solyc00g500234	0.00404349	1.46064	UP	Unknown protein
Solyc00g500241	7.34201e-07	6.7279	UP	Cytochrome c biogenesis FC (AHRD V3.3 *-* A0A0C5B7H6_9SOLA)
Solyc00g500245	0.00355307	1.14621	UP	Ribosomal protein S3 (AHRD V3.3 *** A0A290WKX3_SOLLC)
Solyc00g500250	5.06243e-06	3.03429	UP	Cytochrome c oxidase subunit 1 (AHRD V3.3 *** A0A2G2YXI2_CAPAN)
Solyc00g500254	0.000176712	3.00663	UP	50S ribosomal protein L20, chloroplastic (AHRD V3.3 *-* A0A2P1M7F3_9LAMI)
Solyc00g500256	0.000160623	2.41751	UP	NADH-ubiquinone oxidoreductase chain 5 (AHRD V3.3 *-* A0A1Y0B159_9LAMI)
Solyc00g500262	0.00738694	2.02524	UP	Transmembrane protein (AHRD V3.3 *-* Q3EC50_ARATH)
Solyc00g500294	1.32737e-08	-0.863735	NC	Unknown protein
Solyc00g500312	0.000129912	2.61501	UP	Cytochrome b (AHRD V3.3 *-* A0A2G3ARK2_CAPCH)
Solyc00g500321	0.000367666	0.840852	NC	ATP synthase subunit b, chloroplastic (AHRD V3.3 *** I6N943_DATST)
Solyc00g500323	0.00160095	0.684547	NC	ATP synthase subunit alpha, chloroplastic (AHRD V3.3 *** I6N942_DATST)
Solyc00g500338	2.62069e-21	8.40917	UP	Unknown protein
Solyc00g500339	0.000275699	2.45897	UP	Unknown protein
Solyc00g500341	0.0400552	1.92825	NC	Unknown protein
Solyc00g500342	9.29539e-05	4.22393	UP	Unknown protein
Solyc00g500343	6.46228e-05	3.21821	UP	hypothetical protein (AHRD V3.3 *** ATMG00660.1)
Solyc00g500345	0.00531434	1.51513	UP	ATP synthase subunit alpha (AHRD V3.3 *** A0A2G3AS26_CAPCH)
Solyc00g500361	0.0462677	1.51788	NC	NADH-ubiquinone oxidoreductase chain 3 (AHRD V3.3 *-* A0A2G2V3C2_CAPBA)
Solyc00g500362	0.0151746	1.38481	NC	Ribosomal protein L5 (AHRD V3.3 *** A0A290WL59_SOLLC)
Solyc01g005000	0.000189671	-1.22711	Down	Glutamate decarboxylase (AHRD V3.3 *** B1Q3F2_SOLLC)
Solyc01g005030	3.22176e-07	0.588557	NC	MAP kinase kinase kinase 1
Solyc01g005060	1.92067e-05	1.26385	UP	Zinc finger protein (AHRD V3.3 *** A0A200QDS5_9MAGN)
Solyc01g005080	7.62977e-33	1.76398	UP	65-kDa microtubule-associated protein 6 (AHRD V3.3 *** A0A2G2XSF2_CAPBA),Pfam:PF03999
Solyc01g005100	2.74264e-08	1.03578	UP	2-oxoglutarate (2OG) and Fe(II)-dependent oxygenase superfamily protein (AHRD V3.3 *** AT1G68080.1)
Solyc01g005110	0.00101757	0.748501	NC	Dolichol-phosphate mannosyltransferase-related protein (AHRD V3.3 *** A0A2U1LCX2_ARTAN)
Solyc01g005120	2.17424e-38	3.76233	UP	Xyloglucan endotransglucosylase/hydrolase (AHRD V3.3 *** A0A2G3AYH1_CAPCH)
Solyc01g005130	9.04786e-08	0.761553	NC	Zinc finger protein 1 (AHRD V3.3 *** A0A2G2XSH3_CAPBA)
Solyc01g005150	0.000706327	-0.828851	NC	Cytochrome b561/ferric reductase transmembrane protein family (AHRD V3.3 *** A0A2U1MNM8_ARTAN)
Solyc01g005160	0.00690496	1.28954	UP	Avr9/Cf-9 rapidly elicited protein 1
Solyc01g005210	0.000157951	-0.749989	NC	Trehalose-6-phosphate synthase (AHRD V3.3 *** E5GC29_CUCME)
Solyc01g005220	0.0156043	-0.832776	NC	MACPF domain-containing protein (AHRD V3.3 *** A0A2G3AYJ5_CAPCH)
Solyc01g005253	7.90497e-07	-0.993769	NC	Sec14p-like phosphatidylinositol transfer family protein (AHRD V3.3 *** A0A1Y1I4L4_KLENI)
Solyc01g005290	0.000397184	-1.0449	Down	Sec14p-like phosphatidylinositol transfer family protein (AHRD V3.3 *** A0A1Y1I4L4_KLENI)
Solyc01g005300	3.34038e-17	-1.5005	Down	Adagio-like protein 1 (AHRD V3.3 *** A0A1U8H9V5_CAPAN)
Solyc01g005350	9.76572e-13	-2.05915	Down	S-adenosyl-L-methionine-dependent methyltransferases superfamily protein (AHRD V3.3 *** A0A2U1QHF5_ARTAN)
Solyc01g005380	5.82089e-07	-0.594692	NC	Histone-lysine N-methyltransferase setd3 (AHRD V3.3 *** A0A1J3D0A4_NOCCA)
Solyc01g005410	3.19154e-18	2.08576	UP	Caleosin (AHRD V3.3 *** A0A200QL80_9MAGN)
Solyc01g005420	6.40229e-06	0.884438	NC	C2 calcium-dependent membrane targeting (AHRD V3.3 *-* A0A2U1LLL4_ARTAN)
Solyc01g005430	1.4432e-26	1.69154	UP	Plant ubx domain-containing protein 2 (AHRD V3.3 *** A0A1J6HWL3_NICAT)
Solyc01g005450	6.12434e-09	0.782652	NC	F-box protein SKIP28 (AHRD V3.3 *** A0A2I4F4P9_9ROSI)
Solyc01g005470	1.20872e-09	-2.47096	Down	protein PLANT CADMIUM RESISTANCE 2-like (AHRD V3.3 *** A0A1U8ETE7_CAPAN)
Solyc01g005490	2.4911e-19	-0.858415	NC	IAA-amino acid hydrolase ILR1 (AHRD V3.3 *** A0A2G2WJJ8_CAPBA)
Solyc01g005550	5.41556e-17	-1.0844	Down	DUF239 domain-containing protein/DUF4409 domain-containing protein (AHRD V3.3 *** A0A1Q3BKR6_CEPFO)
Solyc01g005560	3.84087e-13	-1.32492	Down	Isocitrate dehydrogenase [NADP] (AHRD V3.3 *** A0A2G3BR90_CAPCH)
Solyc01g005590	0.00323101	-0.906264	NC	Unknown protein
Solyc01g005640	1.38771e-06	-0.701864	NC	Histidine-tRNA ligase (AHRD V3.3 *** A0A1I9LTH3_ARATH)
Solyc01g005670	6.89177e-05	-0.957779	NC	BTB/POZ domain-containing protein (AHRD V3.3 *** A0A2I0X876_9ASPA)
Solyc01g005680	6.08174e-15	-2.62096	Down	Cytokinin riboside 5'-monophosphate phosphoribohydrolase (AHRD V3.3 *** A0A2I4FSE2_9ROSI)
Solyc01g005720	5.69132e-05	1.04871	UP	NL0D (AHRD V3.3 *** Q9ZS82_SOLLC)
Solyc01g005730	1.31395e-17	-2.42728	Down	NL0C (AHRD V3.3 *** Q9ZS83_SOLLC)
Solyc01g005760	1.15336e-25	-2.38339	Down	NL0D (AHRD V3.3 *** Q9ZS82_SOLLC)
Solyc01g005770	0.000182606	1.32283	UP	Unknown protein
Solyc01g005780	2.52521e-06	-1.43007	Down	NL0E (AHRD V3.3 *** Q9ZS81_SOLLC)
Solyc01g005787	0.0354466	0.953802	NC	Unknown protein
Solyc01g005790	0.000560809	0.674174	NC	Pentatricopeptide repeat (AHRD V3.3 *** A0A200QH82_9MAGN)
Solyc01g005850	0.03065	-1.03457	NC	Extensin-like protein Dif54 (AHRD V3.3 *-* Q43505_SOLLC)
Solyc01g005880	8.86433e-08	-2.16809	Down	Extensin-like protein Dif10 (AHRD V3.3 *-* Q43504_SOLLC)
Solyc01g005920	0.000168078	0.795339	NC	Amino acid/polyamine transporter I (AHRD V3.3 *** A0A200RCI7_9MAGN)
Solyc01g005930	9.63733e-15	-1.35658	Down	Lipase/lipooxygenase%2C PLAT/LH2 family protein (AHRD V3.3 *** AT1G55280.2)
Solyc01g005980	0.000145945	-0.962439	NC	transmembrane protein%2C putative (Protein of unknown function%2C DUF538) (AHRD V3.3 *** AT5G19860.1)
Solyc01g005985	2.86561e-10	-1.19299	Down	Bifunctional inhibitor/lipid-transfer protein/seed storage 2S albumin superfamily protein, putative (AHRD V3.3 *** A0A061GSH0_THECC)
Solyc01g006000	3.04227e-10	0.887484	NC	GPI mannosyltransferase 2 (AHRD V3.3 *** A0A2G3DEG8_CAPCH)
Solyc01g006020	1.22909e-28	-0.912538	NC	BnaCnng41690D protein (AHRD V3.3 *** A0A078JEK8_BRANA)
Solyc01g006050	1.39276e-46	5.36655	UP	transmembrane protein 45B-like (AHRD V3.3 *** A0A2I4DQK0_9ROSI)
Solyc01g006055	0.0381923	-1.92688	NC	Dirigent protein (AHRD V3.3 *** K4ASH2_SOLLC)
Solyc01g006100	1.42987e-08	-1.44031	Down	cytosine-5 DNA methyltransferase1L
Solyc01g006110	2.54551e-78	1.22548	UP	PP2A regulatory subunit TAP46 (AHRD V3.3 *** A0A2G2XNB2_CAPBA)
Solyc01g006170	2.25049e-11	1.21109	UP	Eukaryotic rRNA processing (AHRD V3.3 *** A0A2U1PZE8_ARTAN)
Solyc01g006190	4.67513e-11	-0.705134	NC	E3 ubiquitin-protein ligase (AHRD V3.3 *** A0A1U8H1Q2_CAPAN)
Solyc01g006200	1.64329e-20	1.46905	UP	Unknown protein
Solyc01g006220	0.00102633	-0.63766	NC	histone-lysine N-methyltransferase ASHH3 (AHRD V3.3 *** A0A1S4DKJ0_TOBAC)
Solyc01g006260	5.36577e-05	0.766191	NC	Ribonuclease P/MRP protein subunit POP5 (AHRD V3.3 *** A0A200Q6K4_9MAGN)
Solyc01g006280	2.93614e-24	-1.58351	Down	Formate--tetrahydrofolate ligase (AHRD V3.3 *** A0A2G3DED7_CAPCH)
Solyc01g006340	4.16081e-10	-1.4309	Down	DEAD-box ATP-dependent RNA helicase 41 (AHRD V3.3 *** A0A2G3DEE5_CAPCH)
Solyc01g006370	7.40145e-07	-0.711449	NC	Callose synthase (AHRD V3.3 *** K7PRK8_MAIZE)
Solyc01g006390	1.50185e-18	-2.34571	Down	Pistil extensin like protein, partial CDS only (AHRD V3.3 *-* Q7DLN2_TOBAC)
Solyc01g006400	4.62159e-20	-1.62281	Down	Pistil extensin like protein, partial CDS only (AHRD V3.3 *-* Q7DLN2_TOBAC)
Solyc01g006430	8.38703e-07	-0.705042	NC	Fatty acid desaturase (AHRD V3.3 *** E7CCC0_9BRAS)
Solyc01g006540	2.73025e-06	1.0023	UP	lipoxygenase C
Solyc01g006550	1.25914e-05	-1.68932	Down	Receptor-like protein Cf-9 homolog (AHRD V3.3 *** CF0_SOLLC)
Solyc01g006660	3.35747e-09	-1.4276	Down	Subtilisin-like protease (AHRD V3.3 *** A0A2I0XJ46_9ASPA)
Solyc01g006670	0.00275657	-0.895551	NC	Glycosyltransferase (AHRD V3.3 *** A0A2I4H5S7_9ROSI)
Solyc01g006680	2.98046e-22	1.83192	UP	2-oxoglutarate (2OG) and Fe(II)-dependent oxygenase superfamily protein (AHRD V3.3 *** A0A2U1NBL4_ARTAN)
Solyc01g006690	0.00558343	-0.662251	NC	IRK-interacting protein (AHRD V3.3 *** A0A2I4FH54_9ROSI)
Solyc01g006700	5.96223e-19	-1.47916	Down	downstream neighbor of Son (AHRD V3.3 *** AT3G54750.4)
Solyc01g006720	6.51367e-05	-1.04653	Down	ABC transporter G family member 27 (AHRD V3.3 *** A0A2G2VCM9_CAPBA)
Solyc01g006810	7.97633e-17	0.79466	NC	E3 ubiquitin-protein ligase RHF2A-like (AHRD V3.3 *** A0A2I4GY35_9ROSI)
Solyc01g006820	0.000423674	0.736993	NC	Unknown protein
Solyc01g006850	2.62033e-08	-2.14327	Down	Pentatricopeptide repeat (AHRD V3.3 *** A0A200Q9W7_9MAGN)
Solyc01g006900	1.62933e-09	-0.598285	NC	MD-2-related lipid recognition domain-containing protein / ML domain-containing protein (AHRD V3.3 *** A0A2U1NF61_ARTAN)
Solyc01g006920	0.00457656	-1.1184	Down	Pentatricopeptide repeat-containing protein (AHRD V3.3 *** A0A2G2XTB6_CAPBA)
Solyc01g006930	0.000608038	1.10775	UP	Nuclear transcription factor Y subunit A-4 (AHRD V3.3 *** A0A2G2XTD6_CAPBA)
Solyc01g006990	1.68734e-08	0.755252	NC	F-box family protein (AHRD V3.3 *** E5GBH4_CUCME)
Solyc01g007020	1.27411e-19	2.27732	UP	RING-type E3 ubiquitin transferase (AHRD V3.3 *** Q3HLY8_CAPAN)
Solyc01g007060	1.22219e-12	-1.23163	Down	BTB/POZ domain-containing protein (AHRD V3.3 *** A0A2G3AY53_CAPCH)
Solyc01g007070	3.46717e-08	-1.27903	Down	BEL1-like homeodomain protein 3 (AHRD V3.3 *** A0A2G3AY56_CAPCH)
Solyc01g007110	1.39471e-11	1.01991	UP	LRAT-like domain (AHRD V3.3 *** A0A200Q9S3_9MAGN)
Solyc01g007140	1.75357e-21	-2.10951	Down	ARM repeat superfamily protein (AHRD V3.3 *** AT5G06350.2)
Solyc01g007170	0.00460731	-0.648739	NC	C2 calcium/lipid-binding plant phosphoribosyltransferase family protein (AHRD V3.3 *** A0A061F065_THECC)
Solyc01g007180	2.22122e-07	0.923431	NC	Spc97/Spc98 family of spindle pole body (SBP) component (AHRD V3.3 *** A0A2K3MUW2_TRIPR)
Solyc01g007190	2.22406e-84	5.39041	UP	Unknown protein
Solyc01g007200	0.00242896	0.937263	NC	Unknown protein
Solyc01g007220	5.12027e-08	-0.975555	NC	Late embryogenesis abundant (LEA) hydroxyproline-rich glycoprotein family (AHRD V3.3 *** Q9SVC8_ARATH)
Solyc01g007230	1.86579e-08	-1.18394	Down	Late embryogenesis abundant (LEA) hydroxyproline-rich glycoprotein family (AHRD V3.3 *** A0A2U1KP17_ARTAN)
Solyc01g007250	1.2863e-05	-0.691255	NC	U3 small nucleolar ribonucleoprotein imp4 (BRIX domain-containing protein) (AHRD V3.3 *** A0A166XUR7_9PEZI)
Solyc01g007260	2.59826e-08	-1.12197	Down	Double Clp-N motif-containing P-loop nucleoside triphosphate hydrolases superfamily protein (AHRD V3.3 *** A0A2U1KPR9_ARTAN)
Solyc01g007267	2.31191e-05	0.803681	NC	Pentatricopeptide repeat (AHRD V3.3 *** A0A200Q9X6_9MAGN)
Solyc01g007750	1.41377e-13	0.874419	NC	Mitochondrial transcription termination factor family protein (AHRD V3.3 *** O64685_ARATH)
Solyc01g007770	0.00013088	0.84056	NC	hypothetical protein (AHRD V3.3 *** AT5G06280.3)
Solyc01g007780	0.000930803	-0.931211	NC	HVA22-like protein (AHRD V3.3 *** A0A2G3AY13_CAPCH)
Solyc01g007800	1.47756e-06	-1.80218	Down	ovate family protein 2
Solyc01g007810	0.0469623	-0.91043	NC	ovate family protein 3
Solyc01g007830	2.21086e-12	3.33919	UP	Condensin complex subunit 2 (AHRD V3.3 *-* A0A2G3C0A3_CAPCH)
Solyc01g007840	7.84293e-223	4.994	UP	Polynucleotidyl transferase, ribonuclease H-like superfamily protein (AHRD V3.3 *** A0A2U1M9A7_ARTAN)
Solyc01g007850	5.17091e-13	0.858964	NC	Pentatricopeptide repeat (AHRD V3.3 *** A0A200QMV9_9MAGN)
Solyc01g007870	0.000759152	1.13979	UP	hypothetical protein (AHRD V3.3 *** AT5G06270.2)
Solyc01g007930	3.74794e-29	1.08263	UP	F-box protein (AHRD V3.3 *** A0A2G2XSM3_CAPBA)
Solyc01g007990	4.71817e-06	0.77735	NC	Cysteine-rich receptor-like protein kinase 2 (AHRD V3.3 *** A0A2G2XSC5_CAPBA)
Solyc01g008000	2.25989e-13	0.609107	NC	ADP-ribosylation factor (AHRD V3.3 *** A0A2U1LV56_ARTAN)
Solyc01g008010	2.37762e-07	-0.710905	NC	DUF220 domain-containing protein (AHRD V3.3 *** A0A1Q3AZ34_CEPFO)
Solyc01g008020	8.58465e-30	-1.05429	Down	Equilibrative nucleotide transporter 1 (AHRD V3.3 *** A0A2G3AYC6_CAPCH)
Solyc01g008190	4.83602e-10	1.02786	UP	INO80 complex subunit D-like (AHRD V3.3 *-* A0A2K3PJC0_TRIPR)
Solyc01g008260	1.46735e-27	1.61893	UP	E2F-associated phosphoprotein (AHRD V3.3 *** A0A2I4ECY9_9ROSI)
Solyc01g008290	7.57381e-08	0.629475	NC	Dihydroorotate dehydrogenase (quinone), mitochondrial (AHRD V3.3 *** A0A1U8E220_CAPAN)
Solyc01g008300	0.0438312	-0.964458	NC	HXXXD-type acyl-transferase family protein (AHRD V3.3 *** F4JBC7_ARATH)
Solyc01g008310	2.5707e-21	-0.749221	NC	Phenylalanine--tRNA ligase beta subunit (AHRD V3.3 *** A0A0G2HIH6_9PEZI)
Solyc01g008320	2.50488e-105	1.91109	UP	Shoot gravitropism 2 (SGR2) protein (AHRD V3.3 *** A0A072UJS6_MEDTR)
Solyc01g008340	1.73565e-20	1.17662	UP	L19 ribosomal protein
Solyc01g008400	6.02199e-05	-2.8284	Down	Unknown protein
Solyc01g008500	0.00672496	-1.25617	Down	Receptor-like protein kinase (AHRD V3.3 *** A0A2K3L8M9_TRIPR)
Solyc01g008510	0.000385558	4.18699	UP	photosystem II 5 kDa protein, chloroplastic-like (AHRD V3.3 *-* A0A2I4GVV4_9ROSI)
Solyc01g008560	6.46795e-10	0.903498	NC	NAD kinase (AHRD V3.3 *** F2Z9R4_NICBE)
Solyc01g008600	6.85091e-05	0.739652	NC	Zinc finger transcription factor 6
Solyc01g008620	1.45534e-10	-1.60835	Down	Glucan endo-1,3-beta-glucosidase (AHRD V3.3 *** A0A1U8FGD7_CAPAN)
Solyc01g008660	1.52912e-134	4.53377	UP	F-box protein (AHRD V3.3 *** A0A2K3NCL9_TRIPR)
Solyc01g008690	3.44055e-06	-1.93792	Down	GDP-mannose transporter (AHRD V3.3 *** A0A1B0VP09_ARATH)
Solyc01g008790	1.96012e-18	-1.40554	Down	Non-specific phospholipase C6 (AHRD V3.3 *** A0A2G3DF85_CAPCH)
Solyc01g008830	8.33296e-05	-1.62031	Down	L-ascorbate oxidase (AHRD V3.3 *** A0A2G3AI57_CAPAN)
Solyc01g008850	9.37529e-24	-1.15987	Down	Non-specific serine/threonine protein kinase (AHRD V3.3 *** A0A2G2XP60_CAPBA)
Solyc01g008890	1.0749e-08	0.640905	NC	Solanum lycopersicum Cytokinin Response Factor 3
Solyc01g008900	1.94711e-11	1.19645	UP	D-cysteine desulfhydrase 2, mitochondrial (AHRD V3.3 *** A0A2G3DF42_CAPCH)
Solyc01g008910	9.75674e-15	1.73587	UP	Transcription factor GRAS (AHRD V3.3 *** A0A200QIE7_9MAGN)
Solyc01g008920	1.34652e-15	0.879239	NC	NAD(P)-binding Rossmann-fold superfamily protein (AHRD V3.3 *** A0A2U1L7S8_ARTAN)
Solyc01g008980	5.77414e-10	0.815181	NC	Abscisic acid-insensitive 5-like protein (AHRD V3.3 *-* A0A2K3P2S8_TRIPR)
Solyc01g009040	1.90518e-09	-1.60885	Down	cyclinB1_4
Solyc01g009080	8.70273e-19	1.25824	UP	Zeaxanthin epoxidase, chloroplastic (AHRD V3.3 *** A0A1J3K020_NOCCA)
Solyc01g009145	3.98881e-18	1.20779	UP	Glycosyl hydrolase (AHRD V3.3 *-* D9ZCD8_9CARY)
Solyc01g009160	6.65555e-08	2.27111	UP	Late embryogenesis abundant (LEA) hydroxyproline-rich glycoprotein family (AHRD V3.3 *** Q84VP8_ARATH)
Solyc01g009230	2.71814e-19	-1.14367	Down	sitiens
Solyc01g009250	0.0163349	-0.93681	NC	hypothetical protein (AHRD V3.3 *** AT5G06380.1)
Solyc01g009280	1.31144e-22	0.694904	NC	Serine/threonine-protein phosphatase (AHRD V3.3 *** A0A2G2XPM1_CAPBA)
Solyc01g009330	1.18526e-05	-6.14029	Down	RING-type E3 ubiquitin transferase (AHRD V3.3 *** A0A1U8EN04_CAPAN)
Solyc01g009340	2.33848e-09	-2.18642	Down	SUN-domain protein2
Solyc01g009430	3.21931e-07	-1.27324	Down	hypothetical protein (AHRD V3.3 *** AT2G27830.1)
Solyc01g009447	1.45067e-12	0.725622	NC	60S acidic ribosomal protein family (AHRD V3.3 *-* F4IGR3_ARATH),Pfam:PF00428
Solyc01g009565	4.11673e-85	-3.30139	Down	receptor-like protein 12 (AHRD V3.3 *-* A0A1U8E178_CAPAN)
Solyc01g009620	1.74799e-07	-0.969818	NC	Cleavage and polyadenylation specificity factor subunit 5 (AHRD V3.3 *** A0A2G2XQG1_CAPBA)
Solyc01g009690	1.76983e-05	-2.52257	Down	SC0A (AHRD V3.3 *** Q9ZS79_SOLLC)
Solyc01g009700	0.000212806	-1.98066	Down	NL0E (AHRD V3.3 *** Q9ZS81_SOLLC)
Solyc01g009780	8.92688e-15	0.916564	NC	GSH-induced LITAF domain protein (AHRD V3.3 *** GILP_ARATH)
Solyc01g009820	4.47203e-09	0.666364	NC	Hydroxyproline-rich glycoprotein family protein (AHRD V3.3 *** A0A1P8AYF9_ARATH)
Solyc01g009860	0.00411513	-0.723981	NC	NAC domain-containing protein (AHRD V3.3 *** A0A2K3LZ45_TRIPR)
Solyc01g009870	7.85649e-25	3.66775	UP	Glycerophosphodiester phosphodiesterase (AHRD V3.3 *** B6T3E4_MAIZE)
Solyc01g010000	0.0136243	0.757758	NC	ACT domain-containing protein (AHRD V3.3 *** A0A1Q3BTU5_CEPFO)
Solyc01g010020	4.63022e-06	-1.04067	Down	Calmodulin (AHRD V3.3 *** B6SJJ2_MAIZE)
Solyc01g010080	0.00133197	-1.79168	Down	Potassium channel AKT1 (AHRD V3.3 *** A0A2G3AJ60_CAPAN)
Solyc01g010185	2.15371e-06	-0.819364	NC	Retrovirus-related Pol polyprotein from transposon TNT 1-94 (AHRD V3.3 *-* A0A2K3MSD0_TRIPR)
Solyc01g010215	2.08899e-07	0.727068	NC	UBN2 domain-containing protein (AHRD V3.3 *-* A0A1Q3DGW3_CEPFO)
Solyc01g010220	6.96275e-213	6.0138	UP	Copia-like polyprotein/retrotransposon (AHRD V3.3 --* Q9FI33_ARATH)
Solyc01g010250	2.64371e-38	-2.08414	Down	6-phosphogluconolactonase (AHRD V3.3 *** B6U0H2_MAIZE)
Solyc01g010280	3.90911e-09	5.39639	UP	suppressor SRP40-like protein (AHRD V3.3 *-* AT2G03630.1)
Solyc01g010310	1.12997e-09	-1.26388	Down	Carbohydrate-binding X8 domain superfamily protein (AHRD V3.3 *** A0A1P8AZV6_ARATH)
Solyc01g010365	4.77306e-11	-0.648409	NC	Unknown protein
Solyc01g010390	2.68268e-63	-2.50403	Down	Beta-glucosidase 34 (AHRD V3.3 *** A0A2G3DFM9_CAPCH)
Solyc01g010430	4.37848e-05	-1.19987	Down	Actin cross-linking protein, putative (DUF569) (AHRD V3.3 *** Q8GXC9_ARATH)
Solyc01g010480	6.29847e-20	-2.62989	Down	Protein TWIN LOV 1 (AHRD V3.3 *** A0A2G3AIG6_CAPAN)
Solyc01g010510	0.000607963	-0.945542	NC	Pentatricopeptide repeat-containing protein, mitochondrial (AHRD V3.3 *** A0A2G2X910_CAPBA)
Solyc01g010570	2.26073e-07	0.630889	NC	Mucin-related protein (AHRD V3.3 *** A0A2U1LU51_ARTAN)
Solyc01g010590	8.51048e-10	-0.832233	NC	Peptidyl-prolyl cis-trans isomerase (AHRD V3.3 *** A0A1U8HBC6_CAPAN)
Solyc01g010650	8.50816e-74	2.4324	UP	UDP-galactose UDP-glucose transporter 3-like protein (AHRD V3.3 *** A0A2K3NS07_TRIPR)
Solyc01g010660	1.03726e-63	1.87596	UP	Protein kinase 2B, chloroplastic (AHRD V3.3 *** A0A2G3AIH7_CAPAN)
Solyc01g010700	0.00139374	-0.612315	NC	SNF1-related protein kinase regulatory subunit gamma-1-like (AHRD V3.3 *** A0A2G3DFN0_CAPCH)
Solyc01g010750	1.64638e-26	0.896779	NC	Ricin B lectin domain (AHRD V3.3 *-* A0A200Q0G6_9MAGN)
Solyc01g010760	4.58412e-93	1.22033	UP	Mitochondrial outer membrane protein porin (AHRD V3.3 *** A0A2K3KY08_TRIPR)
Solyc01g010810	1.29528e-45	1.8937	UP	Ran-interacting Mog1 protein (AHRD V3.3 *** A0A200QSC1_9MAGN)
Solyc01g010860	4.51564e-18	1.10996	UP	Sphinganine C(4)-monooxygenase 1 (AHRD V3.3 *** A0A2G3DFM4_CAPCH)
Solyc01g010870	5.19593e-09	-0.671367	NC	S-adenosyl-L-methionine-dependent methyltransferases superfamily protein (AHRD V3.3 *** A0A2U1LK68_ARTAN)
Solyc01g010950	1.13558e-148	2.95249	UP	MAP kinase kinase kinase 2
Solyc01g010970	0.00132912	1.25562	UP	Argonaute7
Solyc01g010990	4.59423e-33	1.20626	UP	Son of sevenless protein (AHRD V3.3 *** Q9LQY7_ARATH)
Solyc01g011030	1.75773e-18	1.25914	UP	RING/U-box superfamily protein (AHRD V3.3 *** A0A2K3MXG0_TRIPR)
Solyc01g011080	0.00514568	0.829227	NC	Unknown protein
Solyc01g011430	0.00746853	-1.94295	Down	O-acyltransferase WSD1-like (AHRD V3.3 *** A0A2I4EG31_9ROSI)
Solyc01g011465	1.13235e-05	2.28866	UP	Unknown protein
Solyc01g011510	2.21924e-15	-1.03405	Down	Aldehyde dehydrogenase (AHRD V3.3 *** A0A200Q0A3_9MAGN)
Solyc01g014105	1.36435e-11	1.49779	UP	IRK-interacting protein (AHRD V3.3 *** A0A2I4FH54_9ROSI)
Solyc01g014230	9.8036e-16	0.730222	NC	RING-type E3 ubiquitin transferase (AHRD V3.3 *** A0A2G3CB55_CAPCH)
Solyc01g014275	1.23397e-22	-1.24335	Down	glycine-rich cell wall structural protein-like (AHRD V3.3 *-* XP_019067541.1)
Solyc01g014373	1.90729e-09	1.78734	UP	IRK-interacting protein (AHRD V3.3 *** A0A2I4FH54_9ROSI)
Solyc01g014490	0.000136511	-0.593821	NC	DNA topoisomerase 6 subunit B (AHRD V3.3 *** A0A2I4GDF3_9ROSI)
Solyc01g014620	5.06695e-08	2.18833	UP	Unknown protein
Solyc01g015020	4.1163e-06	1.00549	UP	PRLI-interacting factor (AHRD V3.3 *-* AT5G19900.5)
Solyc01g016355	1.48887e-17	-3.49879	Down	receptor-like protein 12 (AHRD V3.3 *-* A0A1U8DTH8_CAPAN)
Solyc01g016410	1.30835e-19	1.25333	UP	RING/U-box superfamily protein (AHRD V3.3 *-* A0A2U1PQW6_ARTAN)
Solyc01g016560	8.00552e-07	0.843434	NC	Unknown protein
Solyc01g020190	5.15688e-33	4.52464	UP	RING/FYVE/PHD zinc finger superfamily protein (AHRD V3.3 *-* F4JV39_ARATH)
Solyc01g020220	3.53062e-06	1.08486	UP	Replication factor C subunit 3 (AHRD V3.3 *** A0A1U8E9Y1_CAPAN),Pfam:PF13177
Solyc01g020357	0.000398741	-1.99207	Down	Unknown protein
Solyc01g020440	0.00270531	-0.63654	NC	Replication factor C subunit 3 (AHRD V3.3 *** A0A1U8E9Y1_CAPAN)
Solyc01g020460	0.00317876	3.71941	UP	orf82 (chloroplast) (AHRD V3.3 *-* YP_008994037.1)
Solyc01g021640	7.13983e-07	-0.718054	NC	Transducin/WD40 repeat-like superfamily protein (AHRD V3.3 *** AT5G17370.1)
Solyc01g021680	0.0177989	2.83585	NC	DUF4371 domain-containing protein (AHRD V3.3 *-* A0A1Q3C0Y0_CEPFO)
Solyc01g022740	1.5285e-08	0.788935	NC	F-box/kelch-repeat protein (AHRD V3.3 *** A0A2G3DG30_CAPCH)
Solyc01g028807	0.00255864	-1.18082	Down	Unknown protein
Solyc01g028810	4.75042e-12	0.929194	NC	Beta chaperonin 60 (AHRD V3.3 *** Q0W9E2_SOLCO)
Solyc01g028830	2.38325e-40	-1.35322	Down	Protein kinase domain (AHRD V3.3 *** A0A200R109_9MAGN)
Solyc01g034150	8.48244e-10	-0.761335	NC	DNA polymerase eta (AHRD V3.3 *** A0A2G3AIQ2_CAPAN)
Solyc01g044270	9.61527e-31	1.32247	UP	DnaJ domain (AHRD V3.3 *** A0A200QGM0_9MAGN)
Solyc01g044490	2.37194e-10	0.642565	NC	Elongation factor P (AHRD V3.3 *** B6TVD2_MAIZE)
Solyc01g044556	0.00816639	0.754526	NC	TPX2 (targeting protein for Xklp2) protein family (AHRD V3.3 --* AT4G32330.4)
Solyc01g044558	4.45855e-06	0.824736	NC	Cyclin-A1-1 (AHRD V3.3 *-* A0A1U8GEH4_CAPAN)
Solyc01g049650	3.0344e-20	1.12834	UP	Pyruvate kinase (AHRD V3.3 *** A0A2G2XPN6_CAPBA)
Solyc01g049770	4.53618e-16	1.78513	UP	Unknown protein
Solyc01g049810	7.44929e-05	-1.19498	Down	Pentatricopeptide repeat (AHRD V3.3 *** A0A200RCJ8_9MAGN)
Solyc01g050040	6.39165e-38	2.47808	UP	RING/U-box superfamily protein (AHRD V3.3 *-* Q9FM98_ARATH)
Solyc01g050045	9.61058e-08	1.78948	UP	Unknown protein
Solyc01g050070	6.91207e-11	0.94906	NC	Transmembrane protein (AHRD V3.3 *** A0A1P8AMQ6_ARATH)
Solyc01g056310	0.0167999	1.94833	NC	anther-specific LAT51
Solyc01g056520	1.92241e-06	0.617016	NC	ARM repeat superfamily protein (AHRD V3.3 *** AT5G06120.9)
Solyc01g056690	2.31826e-10	0.59976	NC	Protein kinase and PP2C-like domain-containing protein (AHRD V3.3 *** A0A2G3AJ12_CAPAN)
Solyc01g056750	0.002067	0.725034	NC	Zinc finger, CCHC-type (AHRD V3.3 *-* A0A2U1PD96_ARTAN)
Solyc01g056790	0.000162866	1.15592	UP	Exostosin-like protein (AHRD V3.3 *-* A0A2U1QBT5_ARTAN)
Solyc01g056800	0.000116636	1.34046	UP	Exostosin-like protein (AHRD V3.3 *-* Q2HVN7_MEDTR)
Solyc01g057000	3.06732e-05	3.18942	UP	Universal stress protein
Solyc01g057003	0.000892809	5.36198	UP	binding protein (AHRD V3.3 *-* AT2G25570.3)
Solyc01g057007	0.000707473	5.08164	UP	RNA-directed DNA polymerase (AHRD V3.3 *-* A0A2I0W3D4_9ASPA)
Solyc01g057210	4.17126e-08	-1.04497	Down	Mitochondrial pyruvate dehydrogenase kinase (AHRD V3.3 *** E5GC37_CUCME)
Solyc01g057260	1.44063e-05	-3.61936	Down	Transmembrane protein, putative (DUF247) (AHRD V3.3 *** F4IZB4_ARATH)
Solyc01g057310	0.000938507	-0.851874	NC	Phragmoplast orienting kinesin 2 (AHRD V3.3 *** A0A2G2XPE0_CAPBA)
Solyc01g057320	3.15141e-05	-1.20727	Down	Kinesin (AHRD V3.3 *-* A0A200QSU4_9MAGN)
Solyc01g057340	3.6036e-17	1.03322	UP	Unknown protein
Solyc01g057440	3.00369e-13	3.16134	UP	Unknown protein
Solyc01g057520	6.44771e-08	-1.05647	Down	ARM repeat superfamily protein (AHRD V3.3 *** F4J550_ARATH)
Solyc01g057600	0.00354502	2.31909	UP	Unknown protein
Solyc01g057770	1.20619e-18	2.54513	UP	HCO3-transporter family (AHRD V3.3 *** A0A2U1KUW6_ARTAN)
Solyc01g057850	0	4.55499	UP	nuclear export mediator factor NEMF-like (AHRD V3.3 *** A0A2I4F1S6_9ROSI),Pfam:PF05833
Solyc01g057900	1.82377e-11	0.593823	NC	E3 ubiquitin-protein ligase UPL6 (AHRD V3.3 *** A0A2G3DDX0_CAPCH)
Solyc01g057910	0.0167856	-0.753206	NC	R2R3MYB transcription factor 2
Solyc01g058010	6.91903e-07	0.735103	NC	Neutral/alkaline invertase (AHRD V3.3 *** G5DC09_MANES)
Solyc01g058020	1.02076e-06	0.800781	NC	Neutral/alkaline invertase (AHRD V3.3 *-* H6V7I6_MANES)
Solyc01g058030	0.00023259	1.55655	UP	Gibberellin 2-oxidase (AHRD V3.3 *** A4GVL5_SOLLC)
Solyc01g058040	5.79437e-09	3.52497	UP	gibberellin 2-beta-dioxygenase 2-like (AHRD V3.3 *-* A0A2I4DNY4_9ROSI)
Solyc01g058160	2.47319e-25	2.13637	UP	Duf724 domain-containing protein 3 (AHRD V3.3 *** A0A314KQ04_NICAT)
Solyc01g058170	3.4147e-13	1.9885	UP	Agenet domain containing protein (AHRD V3.3 *** A0A2P5F5R4_TREOI)
Solyc01g058205	1.0188e-07	0.910279	NC	Pentatricopeptide repeat-containing protein (AHRD V3.3 *** A0A2G2XPG9_CAPBA)
Solyc01g058350	1.41563e-09	3.74512	UP	Unknown protein
Solyc01g058390	2.17342e-05	-0.750186	NC	Galactokinase (AHRD V3.3 *** A0A2G3AJ57_CAPAN)
Solyc01g058520	0.0132727	0.645277	NC	Peroxidase (AHRD V3.3 *** K4AW60_SOLLC)
Solyc01g058530	5.7198e-05	0.882565	NC	Ribosomal protein S18 (AHRD V3.3 *-* A0A2Z5UCK0_CUSJA)
Solyc01g058535	0.00379018	1.34152	UP	Unknown protein
Solyc01g058540	0.0421633	1.86861	NC	WRKY transcription factor 47
Solyc01g058673	5.96201e-23	5.55405	UP	Unknown protein
Solyc01g058720	0.00737225	0.649386	NC	Calcium-binding EF-hand (AHRD V3.3 *** A0A2U1NQC6_ARTAN)
Solyc01g059870	1.0566e-08	-0.893258	NC	phytochrome B1
Solyc01g060020	0.0358802	-1.99958	NC	beta-1,3-glucanase TOMB13GLUB
Solyc01g060030	6.02538e-18	0.687933	NC	Zinc finger CCHC domain-containing protein 10 (AHRD V3.3 *** A0A2G3ART8_CAPCH)
Solyc01g060040	8.02685e-62	1.32203	UP	WD40 domain-containing protein/Bromodomain domain-containing protein (AHRD V3.3 *** A0A1Q3BSD0_CEPFO)
Solyc01g060050	5.2287e-20	1.21212	UP	WD40 domain-containing protein (AHRD V3.3 *** A0A2K3NUT6_TRIPR)
Solyc01g060090	3.19343e-11	0.851726	NC	serine/threonine-protein phosphatase 4 regulatory subunit 3-like (AHRD V3.3 *-* A0A2I4F1X2_9ROSI)
Solyc01g060130	3.19018e-17	2.4069	UP	TOMGTPASE Mill. GTPase
Solyc01g060140	1.55762e-05	0.591965	NC	Calmodulin-binding transcription activator 5 (AHRD V3.3 *-* A0A2G2XR50_CAPBA)
Solyc01g060160	2.90224e-07	4.86045	UP	Mitochondrial-processing peptidase subunit beta (AHRD V3.3 *-* A0A2G3B7D4_CAPCH)
Solyc01g060170	7.38318e-08	0.671324	NC	Calmodulin-binding transcription activator (AHRD V3.3 *-* A0A1I9LRY6_ARATH)
Solyc01g060180	2.69557e-17	0.801389	NC	AMP-dependent synthetase/ligase (AHRD V3.3 *** A0A200R265_9MAGN)
Solyc01g060200	4.07476e-22	3.3831	UP	3'-5' exonuclease domain (AHRD V3.3 *** A0A200QLJ1_9MAGN)
Solyc01g060210	0.00338817	-1.19937	Down	XH/XS domain-containing protein (AHRD V3.3 *-* Q9M150_ARATH)
Solyc01g060240	8.01014e-08	-1.01806	Down	Unknown protein
Solyc01g060250	7.66185e-05	0.786619	NC	Unknown protein
Solyc01g060450	0.0123144	0.731373	NC	transmembrane protein%2C putative (DUF1218) (AHRD V3.3 *** AT5G49320.1)
Solyc01g065490	2.56269e-114	4.19485	UP	NAD(P)-linked oxidoreductase, aldo/keto reductase family protein (AHRD V3.3 *** A0A1Y1HY98_KLENI)
Solyc01g065510	6.16737e-35	1.46844	UP	leucine-rich repeat extensin-like protein 6 (AHRD V3.3 *-* XP_010321602.1)
Solyc01g065530	3.24098e-22	2.67882	UP	COBRA-like protein (AHRD V3.3 *** A0A2G3AIT3_CAPAN)
Solyc01g065550	2.95115e-57	1.6101	UP	Dehydration-induced 19-like protein (AHRD V3.3 *** E3T7S4_GOSHI)
Solyc01g065560	3.10228e-37	1.9343	UP	DUF789 domain-containing protein (AHRD V3.3 *** A0A1Q3DF52_CEPFO)
Solyc01g065580	3.11452e-20	-1.2765	Down	Pumilio-like protein 24 (AHRD V3.3 *** A0A2G2XR42_CAPBA)
Solyc01g065680	9.69297e-07	1.3801	UP	Unknown protein
Solyc01g065740	2.24315e-05	1.30402	UP	F-box/RNI-like superfamily protein (AHRD V3.3 *** F4KDV0_ARATH)
Solyc01g065750	0.0430695	0.631563	NC	Unknown protein
Solyc01g066100	0.00649518	3.48778	UP	Glycosyltransferase (AHRD V3.3 *** A0A2I4GJH4_9ROSI)
Solyc01g066110	0.0372344	1.97464	NC	Glycosyltransferase (AHRD V3.3 *** A0A2I4GJH4_9ROSI)
Solyc01g066160	0.0309612	-2.31195	NC	Unknown protein
Solyc01g066200	0.0206333	-1.15032	NC	Unknown protein
Solyc01g066270	0.0456184	-1.74349	NC	Unknown protein
Solyc01g066340	9.17348e-18	1.814	UP	Unknown protein
Solyc01g066440	2.31375e-38	-2.67817	Down	hypothetical protein (AHRD V3.3 *** AT3G06840.1)
Solyc01g066450	2.73392e-05	-2.32698	Down	Alpha/beta-Hydrolases superfamily protein (AHRD V3.3 *** A0A2U1Q133_ARTAN)
Solyc01g066510	0.0011585	-3.29339	Down	Protein GAMETE EXPRESSED 2 (AHRD V3.3 *** A0A2G3AJS1_CAPAN)
Solyc01g066520	0.000316763	-0.88316	NC	Dihydrolipoamide acetyltransferase component of pyruvate dehydrogenase complex (AHRD V3.3 *** A0A024B875_SOLTU)
Solyc01g066560	4.3808e-14	2.02802	UP	Protein DETOXIFICATION (AHRD V3.3 *** A0A2G3DGJ0_CAPCH)
Solyc01g066620	0.040233	-1.0235	NC	Glyoxysomal fatty acid beta-oxidation multifunctional protein MFP-a (AHRD V3.3 *** A0A2G3AJZ7_CAPAN)
Solyc01g066640	0.0252007	-0.666769	NC	Vitellogenin-like protein (AHRD V3.3 *-* Q9FH24_ARATH)
Solyc01g066680	0.0040769	-0.724605	NC	Pollen Ole e 1 allergen and extensin family protein (AHRD V3.3 *** A0A2U1NI15_ARTAN)
Solyc01g066700	0.0219206	-1.20581	NC	UDP-glucuronic acid decarboxylase (AHRD V3.3 *** G5DXR5_SILLA)
Solyc01g066760	9.11565e-15	-3.26238	Down	Unknown protein
Solyc01g066820	0.0301596	-0.975924	NC	Kinesin-like protein (AHRD V3.3 *** A0A2G3CJ78_CAPCH)
Solyc01g066830	1.37114e-10	0.683288	NC	Ubiquitin-like-specific protease ESD4 (AHRD V3.3 *** A0A1U8EF37_CAPAN)
Solyc01g066870	6.60079e-17	0.877138	NC	Protein phosphatase 2C (AHRD V3.3 *** A0A2U1QFI0_ARTAN)
Solyc01g066880	3.45617e-29	1.64907	UP	heavy metal-associated isoprenylated plant protein 3-like (AHRD V3.3 *** A0A2G3ALM1_CAPAN)
Solyc01g066900	0.00412921	-0.609622	NC	uveal autoantigen with coiled-coil/ankyrin (AHRD V3.3 *** AT4G15790.1)
Solyc01g067000	8.5693e-06	-0.654532	NC	Calcium-dependent lipid-binding (CaLB domain) family protein (AHRD V3.3 *-* F4JK83_ARATH)
Solyc01g067010	1.28627e-05	0.833385	NC	F-box protein (AHRD V3.3 *** A0A2K3P6V3_TRIPR)
Solyc01g067030	0.000252738	0.966822	NC	F-box protein (AHRD V3.3 *** A0A2K3P6V3_TRIPR)
Solyc01g067040	0.0405701	1.48282	NC	Tudor/PWWP/MBT superfamily protein (AHRD V3.3 *-* A0A1I9LQQ5_ARATH)
Solyc01g067080	1.50197e-18	1.46336	UP	dynein beta chain%2C ciliary protein (AHRD V3.3 *** AT3G21400.1)
Solyc01g067090	1.49244e-05	-0.650543	NC	Arginine-glutamic acid dipeptide repeat protein (AHRD V3.3 *-* Q8GZA1_ARATH)
Solyc01g067120	1.90257e-19	1.92806	UP	cullin-1-like (AHRD V3.3 *-* A0A2I4G9U1_9ROSI)
Solyc01g067270	4.54102e-06	0.82418	NC	Cullin (AHRD V3.3 *-* A0A200Q1J8_9MAGN)
Solyc01g067295	1.02086e-06	0.821865	NC	Fruit-specific protein (AHRD V3.3 *** A0A2G2VKF4_CAPBA)
Solyc01g067300	0.000549053	1.83167	UP	CASP-like protein (AHRD V3.3 *-* A0A0K9RZ96_SPIOL)
Solyc01g067330	0.000635364	-2.59414	Down	CASP-like protein (AHRD V3.3 *** A0A2G3DII6_CAPCH)
Solyc01g067360	0.00292729	-0.667136	NC	E3 ubiquitin-protein ligase MIEL1-like (AHRD V3.3 *** A0A1S4C6Z0_TOBAC)
Solyc01g067390	3.32657e-147	1.77434	UP	RNA helicase DEAH-box1
Solyc01g067400	7.46885e-21	0.919428	NC	Serine/threonine-protein kinase PBS1 (AHRD V3.3 *** A0A2G2XQZ3_CAPBA)
Solyc01g067440	0.0409434	-1.90348	NC	Glutaredoxin (AHRD V3.3 *** A0A2G9GSG9_9LAMI)
Solyc01g067443	0.0368375	1.96007	NC	Unknown protein
Solyc01g067460	0.0437913	0.930007	NC	monothiol glutaredoxin-S2-like (AHRD V3.3 *** A0A1U7VLQ4_NICSY)
Solyc01g067520	0.000293031	5.19928	UP	Cellulose synthase (AHRD V3.3 *** A0A200PS93_9MAGN)
Solyc01g067570	2.40267e-34	1.76774	UP	E3 ubiquitin-protein ligase RING1-like (AHRD V3.3 *** A0A2G3BK63_CAPCH)
Solyc01g067640	2.11782e-08	-0.754449	NC	Protein kinase domain (AHRD V3.3 *** A0A200Q1N4_9MAGN)
Solyc01g067710	1.7864e-52	2.07081	UP	(Sodium/potassium)/proton exchanger 3
Solyc01g067740	5.07881e-07	0.846766	NC	Superoxide dismutase [Cu-Zn] 1
Solyc01g067790	1.06852e-05	-1.03439	Down	BRCT domain-containing DNA repair protein (AHRD V3.3 *-* A0A1P8B7K8_ARATH)
Solyc01g067830	2.39121e-301	3.9597	UP	U1 small nuclear ribonucleoprotein C (AHRD V3.3 *** A0A2G3ALC7_CAPAN)
Solyc01g067910	0.0436372	-0.86477	NC	Unknown protein
Solyc01g067930	2.18152e-08	0.845319	NC	Xyloglucan 6-xylosyltransferase 1 (AHRD V3.3 *** A0A1J3JYE5_NOCCA)
Solyc01g067940	2.96843e-06	0.8982	NC	Unknown protein
Solyc01g068000	6.97265e-91	3.2937	UP	Protein phosphatase-2C (AHRD V3.3 *** O82469_MESCR)
Solyc01g068020	4.07022e-42	1.75192	UP	Polyketide cyclase / dehydrase and lipid transport protein (AHRD V3.3 *** Q1G3L2_ARATH)
Solyc01g068040	7.96081e-05	5.91563	UP	Werner Syndrome-like exonuclease (AHRD V3.3 *** A0A2I0WSX7_9ASPA)
Solyc01g068050	5.10306e-16	1.16444	UP	tRNA:m(4)X modification enzyme TRM13 homolog (AHRD V3.3 *** A0A2I4DJN8_9ROSI)
Solyc01g068080	1.6492e-05	0.885879	NC	NAD(P)-binding Rossmann-fold superfamily protein (AHRD V3.3 *** A0A2U1PJA8_ARTAN)
Solyc01g068140	8.88131e-13	-1.7003	Down	HXXXD-type acyl-transferase family protein (AHRD V3.3 *** A0A2U1PGW7_ARTAN)
Solyc01g068200	7.13465e-18	1.05369	UP	Glycosyltransferase-like KOBITO 1 (AHRD V3.3 *** A0A2G2XRW4_CAPBA)
Solyc01g068260	5.36124e-22	1.62579	UP	DNA topoisomerase 2-binding protein 1 (AHRD V3.3 *** A0A1J3J5G7_NOCCA)
Solyc01g068280	9.19113e-06	-0.859849	NC	Protein CHROMATIN REMODELING 24 (AHRD V3.3 *** A0A2G3DH52_CAPCH)
Solyc01g068330	1.85488e-26	0.891311	NC	Cell division control protein 48-like protein C (AHRD V3.3 *** A0A2G3DH55_CAPCH)
Solyc01g068350	0.023781	-0.972155	NC	Crossover junction endonuclease MUS81 (AHRD V3.3 *-* A0A2G3AKQ4_CAPAN)
Solyc01g068370	4.46071e-164	5.5914	UP	histone-lysine N-methyltransferase SUVR3 (AHRD V3.3 *** A0A2I4DIZ4_9ROSI)
Solyc01g068380	2.80392e-13	-2.62544	Down	Purple acid phosphatase (AHRD V3.3 *** A0A2G2XQL8_CAPBA)
Solyc01g068390	6.22879e-22	0.790698	NC	Zinc ion binding/nucleic acid binding protein (AHRD V3.3 *-* F4IK69_ARATH)
Solyc01g068460	2.88809e-17	-1.64255	Down	Plant calmodulin-binding-like protein (AHRD V3.3 *** G7IW85_MEDTR)
Solyc01g068500	0.0110889	0.814319	NC	ERD (Early-responsive to dehydration stress) family protein (AHRD V3.3 *** A0A2K3NJK3_TRIPR)
Solyc01g068560	8.89485e-82	1.90181	UP	protein LNK2 isoform X1 (AHRD V3.3 --* XP_023879322.1)
Solyc01g073660	0.000168047	-0.774034	NC	Major facilitator superfamily protein (AHRD V3.3 *** A0A2U1LP11_ARTAN),Pfam:PF13347
Solyc01g073670	0.037422	1.31773	NC	Major facilitator superfamily protein (AHRD V3.3 *** A0A2U1LP11_ARTAN),Pfam:PF13347
Solyc01g073680	0.000561392	-0.835422	NC	Bifunctional inhibitor/lipid-transfer protein/seed storage 2S albumin superfamily protein (AHRD V3.3 *** A0A061DVR0_THECC)
Solyc01g073710	0.000982548	0.601341	NC	Calcium-binding EF-hand family protein (AHRD V3.3 *** O64866_ARATH)
Solyc01g073770	6.33669e-22	-1.74869	Down	PRLI-interacting factor (AHRD V3.3 *-* AT5G19900.5)
Solyc01g073780	0.0185548	-1.78807	NC	Cysteine/Histidine-rich C1 domain family protein (AHRD V3.3 *** Q9SL28_ARATH)
Solyc01g073890	0.00838143	0.900558	NC	Cysteine/Histidine-rich C1 domain family protein (AHRD V3.3 *-* Q9ZUW8_ARATH)
Solyc01g073910	2.01295e-11	1.02275	UP	Homeobox-leucine zipper protein HOX27 (AHRD V3.3 *** A0A2G2XRN9_CAPBA)
Solyc01g073950	1.80451e-10	-0.948114	NC	Myb_DNA-binding domain-containing protein/Bromodomain domain-containing protein (AHRD V3.3 *** A0A1Q3CDP2_CEPFO)
Solyc01g073970	3.21251e-16	-3.09747	Down	Histone H3 (AHRD V3.3 *** B3TM40_ELAGV)
Solyc01g074000	4.78125e-32	-2.52446	Down	Histone H3 (AHRD V3.3 *** D8L9K7_WHEAT)
Solyc01g074010	1.10151e-11	0.721163	NC	Protein kinase domain (AHRD V3.3 *** A0A200RDU7_9MAGN)
Solyc01g079060	0.000127252	0.691266	NC	charged multivesicular body protein 7 (AHRD V3.3 *** A0A2I4FMT0_9ROSI)
Solyc01g079100	1.23052e-09	-1.93618	Down	S-acyltransferase (AHRD V3.3 *** A0A2G2XQX7_CAPBA)
Solyc01g079110	9.45068e-36	-3.44305	Down	Histone H3 (AHRD V3.3 *** A0A2G3DHD8_CAPCH)
Solyc01g079170	1.62741e-25	6.69096	UP	Hexosyltransferase (AHRD V3.3 *** A0A2G3DHC3_CAPCH)
Solyc01g079180	0.000141387	1.78014	UP	Pectinesterase (AHRD V3.3 *** A0A2G2XQP7_CAPBA)
Solyc01g079200	0.00109538	1.5439	UP	gibberellin 2-oxidase 3
Solyc01g079240	3.85977e-08	-0.596096	NC	Long chain acyl-CoA synthetase 1 (AHRD V3.3 *** A0A2G3AKT2_CAPAN)
Solyc01g079260	1.92247e-18	-1.39826	Down	WRKY transcription factor 23
Solyc01g079290	0.000656005	2.02742	UP	Ubiquitin-conjugating enzyme (AHRD V3.3 *** A0A200R0D5_9MAGN)
Solyc01g079340	1.62575e-07	-0.603583	NC	Serine/threonine-protein kinase (AHRD V3.3 *** A0A2G2XQS7_CAPBA)
Solyc01g079360	7.2909e-26	-1.34553	Down	WRKY transcription factor 37
Solyc01g079370	0.00143729	-1.78137	Down	Transcription factor GRAS (AHRD V3.3 *** A0A200PWC4_9MAGN)
Solyc01g079400	2.49446e-12	1.64642	UP	Protein trichome birefringence-like 6 (AHRD V3.3 *** A0A2G3AKU6_CAPAN)
Solyc01g079430	0.00239606	0.604057	NC	Plant organelle RNA recognition domain (AHRD V3.3 *** A0A200QLU5_9MAGN)
Solyc01g079460	0.0249958	-1.31362	NC	hypothetical protein (AHRD V3.3 *** AT1G56423.2)
Solyc01g079470	5.32665e-08	-1.2037	Down	Unknown protein
Solyc01g079520	0.000369369	0.730933	NC	DNA mismatch repair protein MutS (AHRD V3.3 *** A0A200R263_9MAGN)
Solyc01g079530	3.62747e-15	-2.42111	Down	RING/FYVE/PHD zinc finger superfamily protein (AHRD V3.3 *** A0A2U1LZL6_ARTAN)
Solyc01g079570	2.54986e-23	-1.88694	Down	Beta-D-xylosidase 1 (AHRD V3.3 *** A0A1U8DZL0_CAPAN)
Solyc01g079590	5.40587e-252	2.54848	UP	Late embryogenesis abundant protein (LEA) family protein (AHRD V3.3 *** F4IYB7_ARATH)
Solyc01g079610	2.51818e-39	2.81151	UP	DnaJ protein ERDJ3B (AHRD V3.3 *** A0A2G2Z6I0_CAPAN)
Solyc01g079620	0.000764453	0.883368	NC	colorless fruit epidermis
Solyc01g079630	1.3329e-07	0.797948	NC	sucrose-phosphatase-like protein (AHRD V3.3 *-* AT3G62620.8)
Solyc01g079640	1.2045e-11	1.01022	UP	pollen-specific LRR extensin-like protein (AHRD V3.3 *** AT2G25920.1)
Solyc01g079660	1.70955e-06	1.86991	UP	Cotton fiber protein (AHRD V3.3 *** Q570M0_ARATH)
Solyc01g079670	0.00681706	2.07626	UP	Cotton fiber protein (AHRD V3.3 *** Q570M0_ARATH)
Solyc01g079690	2.16541e-36	-1.31904	Down	Snf2 chromatin remodeling protein (AHRD V3.3 *-* A0A1T3CE02_9HYPO)
Solyc01g079700	3.78913e-05	-1.19089	Down	Helicase, C-terminal (AHRD V3.3 *-* A0A2U1NPJ2_ARTAN)
Solyc01g079760	2.16289e-09	-0.693962	NC	Peroxisomal adenine nucleotide carrier 1 (AHRD V3.3 *** A0A1U8DZM1_CAPAN)
Solyc01g079800	1.43415e-11	1.00917	UP	DEAD-box ATP-dependent RNA helicase 58, chloroplastic (AHRD V3.3 *** A0A2G3AL49_CAPAN)
Solyc01g079830	0.0408759	-1.48056	NC	hypothetical protein (AHRD V3.3 *** AT5G19190.1)
Solyc01g079840	6.1231e-25	0.657611	NC	NEDD8-activating enzyme E1 catalytic subunit (AHRD V3.3 *** A0A1U8EA19_CAPAN)
Solyc01g079870	5.59677e-66	2.33642	UP	CONSTANS interacting protein 2b
Solyc01g079880	3.18451e-05	-0.784207	NC	Aluminum induced protein with YGL and LRDR motifs (AHRD V3.3 *** Q94BR2_ARATH)
Solyc01g079930	0.00756914	-2.69702	Down	Eukaryotic aspartyl protease family protein (AHRD V3.3 *** A0A2U1KXX4_ARTAN)
Solyc01g079940	7.80734e-15	-2.7297	Down	Eukaryotic aspartyl protease family protein (AHRD V3.3 *** A0A2U1KXX4_ARTAN)
Solyc01g079950	4.7601e-06	-1.10896	Down	Eukaryotic aspartyl protease family protein (AHRD V3.3 *** A0A2U1ML86_ARTAN)
Solyc01g079980	2.42763e-05	-1.45636	Down	Eukaryotic aspartyl protease family protein (AHRD V3.3 *** A0A2U1ML86_ARTAN)
Solyc01g080020	0.0199569	-1.18123	NC	Eukaryotic aspartyl protease family protein (AHRD V3.3 *** A0A2U1ML86_ARTAN)
Solyc01g080050	2.10928e-06	-1.69662	Down	Basic helix-loop-helix (BHLH) DNA-binding superfamily protein (AHRD V3.3 *** A0A2U1LW68_ARTAN)
Solyc01g080070	5.73266e-51	-1.82096	Down	Heavy metal-associated isoprenylated plant protein (AHRD V3.3 *-* A0A2R6PK24_ACTCH)
Solyc01g080130	3.37844e-17	0.723704	NC	Cytochrome P450 family protein (AHRD V3.3 *** Q9M8K3_ARATH)
Solyc01g080140	4.12886e-10	-0.681055	NC	UPF0613 protein PB24D3.06c (AHRD V3.3 *** A0A1J3GSX0_NOCCA)
Solyc01g080150	0.00102091	-1.46075	Down	Adenylate isopentenyltransferase (AHRD V3.3 *** B3XZI4_IPONI)
Solyc01g080160	5.79496e-05	-0.741945	NC	DUF21 domain-containing protein (AHRD V3.3 *** A0A2G2Y4P4_CAPAN)
Solyc01g080180	6.15579e-25	1.57973	UP	Ribosomal protein L34e superfamily protein (AHRD V3.3 *-* A0A1P8BBG9_ARATH)
Solyc01g080190	3.18896e-09	-1.39595	Down	Pentatricopeptide repeat-containing protein, mitochondrial (AHRD V3.3 *** A0A1U8E0X5_CAPAN)
Solyc01g080200	9.18322e-09	-0.807884	NC	mediator of RNA polymerase II transcription subunit 33A-like (AHRD V3.3 *** A0A2I4F330_9ROSI)
Solyc01g080260	4.18301e-07	-1.2894	Down	ARM repeat superfamily protein (AHRD V3.3 *** A0A2U1LFG7_ARTAN)
Solyc01g080340	5.75368e-26	1.5323	UP	BSD domain-containing protein (AHRD V3.3 *** A0A1Q3B6E5_CEPFO)
Solyc01g080450	5.88964e-69	3.16955	UP	Pentatricopeptide repeat (AHRD V3.3 *** A0A200Q1U1_9MAGN)
Solyc01g080460	2.17317e-06	1.80383	UP	Pyruvate, phosphate dikinase (AHRD V3.3 *** A0A0M8KRU1_NICAT)
Solyc01g080470	3.93599e-09	-0.735413	NC	tRNA/rRNA methyltransferase (AHRD V3.3 *** A0A200Q1Y8_9MAGN)
Solyc01g080490	0.0116259	-0.742299	NC	DUF679 domain-containing protein (AHRD V3.3 *** A0A1Q3B6H0_CEPFO)
Solyc01g080500	0.000319462	-0.718489	NC	Plant/F10N7-170 protein, putative (AHRD V3.3 *** G7IFN2_MEDTR)
Solyc01g080560	1.10623e-11	8.31219	UP	Inosine-uridine preferring nucleoside hydrolase family protein (AHRD V3.3 *** A0A2U1LEG5_ARTAN)
Solyc01g080580	3.29596e-08	-1.47586	Down	Inosine-uridine preferring nucleoside hydrolase family protein (AHRD V3.3 *** A0A2U1LEG5_ARTAN)
Solyc01g080600	4.31861e-34	-3.57642	Down	Histone H3 (AHRD V3.3 *-* A0A200Q2V7_9MAGN)
Solyc01g080620	4.38095e-24	1.19559	UP	BTB/POZ domain-containing protein (AHRD V3.3 *** A0A2U1P225_ARTAN)
Solyc01g080640	1.10233e-22	-1.0232	Down	ABC transporter C family member 4 (AHRD V3.3 *** A0A2G3DI56_CAPCH)
Solyc01g080750	4.34217e-22	-1.91717	Down	ARM repeat superfamily protein (AHRD V3.3 *** A0A2U1P293_ARTAN)
Solyc01g080770	6.61116e-12	-1.09743	Down	Leucine-rich receptor-like protein kinase family protein (AHRD V3.3 *** A0A061DVS1_THECC)
Solyc01g080780	5.36753e-08	-0.596916	NC	Translocase of chloroplast, chloroplastic (AHRD V3.3 *** A0A2G3ALC2_CAPAN)
Solyc01g080800	1.31653e-89	5.43146	UP	Basic secretory family protein (AHRD V3.3 *** A0A2K3LW23_TRIPR)
Solyc01g080830	0.00874586	0.588747	NC	Ribosomal L7Ae/L30e/S12e/Gadd45 family protein (AHRD V3.3 *** A0A2K3L785_TRIPR)
Solyc01g080850	1.51986e-10	0.879497	NC	Protein transport protein SEC23 (AHRD V3.3 *** A0A2G3DHG4_CAPCH)
Solyc01g080880	7.38241e-07	-0.602268	NC	Protein kinase domain (AHRD V3.3 *** A0A200QMD2_9MAGN)
Solyc01g080890	0.00858922	0.674437	NC	hypothetical protein (AHRD V3.3 -** AT1G32460.1)
Solyc01g080910	1.29785e-42	-2.04813	Down	polyadenylate-binding protein 1-B-binding protein (AHRD V3.3 *** AT5G44860.2)
Solyc01g081000	8.24094e-06	1.48045	UP	Protein phosphatase 2C family protein (AHRD V3.3 *** A0A2U1NN53_ARTAN)
Solyc01g081033	0.0218967	1.23245	NC	Unknown protein
Solyc01g081040	4.55516e-06	-1.47068	Down	RING/U-box superfamily protein (AHRD V3.3 *** A0A2U1LC40_ARTAN)
Solyc01g081050	5.3861e-06	0.641106	NC	AMP-dependent synthetase/ligase (AHRD V3.3 *** A0A200PXA7_9MAGN)
Solyc01g081110	1.2226e-06	-1.63437	Down	Pentatricopeptide repeat (AHRD V3.3 *** A0A200R2L0_9MAGN)
Solyc01g081120	0.00413408	-0.616287	NC	Complex 1 LYR protein (AHRD V3.3 *** A0A2U1PWJ3_ARTAN)
Solyc01g081250	1.36678e-56	9.31435	UP	Glutathione S-transferase (AHRD V3.3 *** A0A200PVK3_9MAGN)
Solyc01g081290	6.02546e-115	2.63893	UP	Pentatricopeptide repeat-containing protein (AHRD V3.3 *** A0A2G3ALT8_CAPAN)
Solyc01g081330	0.00100927	-0.891619	NC	Chaperone protein DnaJ (AHRD V3.3 *** A0A2U1QKJ2_ARTAN)
Solyc01g081390	3.02441e-12	-0.718956	NC	Xylulose 5-phosphate/phosphate translocator, chloroplastic (AHRD V3.3 *** A0A1U8EHP7_CAPAN)
Solyc01g081420	0.0497386	-0.628188	NC	Armadillo-type fold (AHRD V3.3 *-* A0A2U1LY20_ARTAN)
Solyc01g081430	5.801e-08	-0.668477	NC	Armadillo-type fold (AHRD V3.3 *** A0A2U1LXZ4_ARTAN)
Solyc01g081450	4.54445e-08	1.03412	UP	glycine-rich protein A3 (AHRD V3.3 --* XP_004229538.1)
Solyc01g081520	3.29327e-25	1.64216	UP	UTP--glucose-1-phosphate uridylyltransferase-like (AHRD V3.3 *** A0A2I4HSM6_9ROSI)
Solyc01g081530	0.00111488	-1.47293	Down	Annexin (AHRD V3.3 *-* A0A2G3DIN6_CAPCH)
Solyc01g081560	0.000247573	-1.2777	Down	Pentatricopeptide repeat (AHRD V3.3 *** A0A200QMV3_9MAGN)
Solyc01g081570	0.000276991	-0.731603	NC	DUF239 domain-containing protein/DUF4409 domain-containing protein (AHRD V3.3 *** A0A1Q3BKR6_CEPFO)
Solyc01g081586	0.00411661	1.88853	UP	Callose synthase-like protein (AHRD V3.3 *-* Q7XJC6_ORYSJ)
Solyc01g081610	8.13909e-16	-0.953234	NC	Beta-hexosaminidase (AHRD V3.3 *** A0A2G2XRM6_CAPBA)
Solyc01g081620	0.00131289	-1.34613	Down	Vacuolar protein sorting-associated protein 62 (AHRD V3.3 *** A0A200RA51_9MAGN)
Solyc01g086640	0.000498588	1.44227	UP	O-fucosyltransferase (AHRD V3.3 *** A0A2P5FQR3_TREOI)
Solyc01g086680	0.0280028	1.06318	NC	glutathione S-transferase T1
Solyc01g086730	1.12038e-08	2.08034	UP	magnesium transporter%2C putative (DUF803) (AHRD V3.3 *** AT3G26670.4)
Solyc01g086740	9.80019e-216	2.72736	UP	Chaperone protein dnaJ (AHRD V3.3 *** B6TA99_MAIZE)
Solyc01g086800	9.46138e-15	-3.52862	Down	Histone H3 (AHRD V3.3 *** B6SYV0_MAIZE)
Solyc01g086820	1.65439e-19	-3.6384	Down	Histone H3 (AHRD V3.3 *-* A0A2P6TS80_CHLSO)
Solyc01g086840	0.00310137	-2.36895	Down	Thaumatin-like protein (AHRD V3.3 *** A0A2U1L7J3_ARTAN)
Solyc01g086850	9.46248e-05	0.878554	NC	Ras gtpase (AHRD V3.3 *** A0A1J9QT15_9PEZI)
Solyc01g086870	1.20815e-17	-1.89541	Down	bHLH transcription factor 076
Solyc01g086920	1.65176e-10	-1.06529	Down	Leucine-rich repeat receptor-like protein (AHRD V3.3 *** H6V789_MALDO)
Solyc01g086930	4.1047e-05	-1.11659	Down	protein gamma response 1 (AHRD V3.3 *** A0A2I4FRY7_9ROSI)
Solyc01g086975	0.0255104	0.851989	NC	Unknown protein
Solyc01g086980	3.00032e-18	0.763308	NC	RRM_1 domain-containing protein/PWI domain-containing protein (AHRD V3.3 *** A0A1Q3BXM3_CEPFO)
Solyc01g087000	0.0483728	0.701647	NC	Unknown protein
Solyc01g087020	2.37058e-06	1.36857	UP	Unknown protein
Solyc01g087060	0.02443	-0.628826	NC	RING/U-box superfamily protein (AHRD V3.3 *** A0A2U1NQN4_ARTAN)
Solyc01g087070	1.04351e-09	2.12666	UP	ADP,ATP carrier protein, mitochondrial (AHRD V3.3 *** A0A2U1N934_ARTAN)
Solyc01g087080	7.00348e-08	1.12339	UP	interferon-activable protein (AHRD V3.3 *** AT3G52110.2)
Solyc01g087090	5.64707e-80	1.9476	UP	Unknown protein
Solyc01g087130	0.0244028	0.659155	NC	R2R3MYB transcription factor 47
Solyc01g087140	0.00992836	1.59255	UP	Late embryogenesis abundant protein (AHRD V3.3 *-* A0A200QZY3_9MAGN)
Solyc01g087170	1.50083e-06	0.858645	NC	Zinc finger transcription factor 11
Solyc01g087190	3.46398e-10	0.911539	NC	Chaperonin-like RbcX (AHRD V3.3 *** A0A200R9J6_9MAGN)
Solyc01g087230	3.34922e-28	0.934665	NC	Mediator of RNA polymerase II transcription subunit 27 (AHRD V3.3 *** A0A2G3DH44_CAPCH)
Solyc01g087260	2.46335e-11	1.40291	UP	carotenoid cleavage dioxygenase 1B
Solyc01g087270	4.83952e-11	1.9576	UP	Carotenoid cleavage dioxygenase 1 (AHRD V3.3 *-* A0A160HSC8_VACMY)
Solyc01g087340	0.000714684	0.695254	NC	tRNA-dihydrouridine synthase (AHRD V3.3 *-* A0A2G3AKC9_CAPAN)
Solyc01g087440	0.0117207	-1.40735	NC	Arm repeat superfamily protein (AHRD V3.3 *-* A0A2K3NTC9_TRIPR)
Solyc01g087470	2.81863e-222	2.90311	UP	Peptidylprolyl isomerase (AHRD V3.3 *** A0A2G3DGW7_CAPCH)
Solyc01g087500	2.95139e-22	-2.56659	Down	DNA topoisomerase 2 (AHRD V3.3 *** A0A2G2XSS9_CAPBA)
Solyc01g087560	8.09995e-08	-1.22116	Down	Methyltransferase (AHRD V3.3 *** A0A2G2XST8_CAPBA)
Solyc01g087590	6.81911e-18	2.35757	UP	Polyamine oxidase (AHRD V3.3 *** Q4H439_TOBAC)
Solyc01g087610	8.4928e-13	-0.807909	NC	Alpha-N-acetylglucosaminidase (AHRD V3.3 *** Q9ZR45_TOBAC)
Solyc01g087710	2.20947e-06	0.730249	NC	UPF0114 domain-containing protein (AHRD V3.3 *** A0A1Q3C5D7_CEPFO)
Solyc01g087720	0.00021312	-0.68863	NC	Structural maintenance of chromosomes protein 5 (AHRD V3.3 *** A0A2G3AKI3_CAPAN)
Solyc01g087740	0.0237996	0.734847	NC	Subtilisin-like protease (AHRD V3.3 *** O82777_SOLLC)
Solyc01g087780	3.17047e-08	-2.34823	Down	serine protease SBT4A
Solyc01g087790	1.29954e-07	-1.66603	Down	Subtilisin-like protease (AHRD V3.3 *** O82006_SOLLC)
Solyc01g087800	2.02294e-10	-4.7567	Down	Subtilisin-like protease (AHRD V3.3 *** O82777_SOLLC)
Solyc01g087810	0.00027761	-3.82091	Down	Subtilisin-like protease (AHRD V3.3 *** O82777_SOLLC)
Solyc01g087850	7.0857e-49	-2.89394	Down	serine protease SBT3
Solyc01g087860	0.000155237	-1.25255	Down	Unknown protein
Solyc01g087880	1.4271e-08	0.81189	NC	2%2C3-bisphosphoglycerate-dependent phosphoglycerate mutase (AHRD V3.3 *** AT3G52040.1)
Solyc01g087890	3.9932e-09	-1.49922	Down	Plasma-membrane choline transporter family protein (AHRD V3.3 *** F4K425_ARATH)
Solyc01g087970	8.668e-05	-1.30168	Down	Carboxypeptidase (AHRD V3.3 *** A0A2G2XQG5_CAPBA)
Solyc01g087980	2.33713e-05	-1.13322	Down	DUF793 domain-containing protein (AHRD V3.3 *** A0A1Q3CNG5_CEPFO)
Solyc01g087990	0.024882	-0.950945	NC	MADS-box transcription factor (AHRD V3.3 *** Q75V01_9ASPA)
Solyc01g088040	3.75594e-10	0.595167	NC	Unknown protein
Solyc01g088050	1.95728e-11	0.80948	NC	Serine/threonine-protein kinase-like protein (AHRD V3.3 *** A0A2G2XQK9_CAPBA)
Solyc01g088060	1.45877e-06	0.7527	NC	NBS-LRR resistance protein (AHRD V3.3 *** A0A2K3NXD2_TRIPR)
Solyc01g088140	2.36127e-09	-0.762834	NC	hypothetical protein (AHRD V3.3 *-* AT5G13470.1)
Solyc01g088150	6.26486e-11	1.53306	UP	Glycerol-3-phosphate dehydrogenase [NAD(+)] (AHRD V3.3 *** A0A1U8F7U7_CAPAN)
Solyc01g088170	2.77984e-31	-1.36316	Down	aldehyde oxidase 2
Solyc01g088300	3.99347e-09	0.609715	NC	Germin-like protein subfamily 1 member 15 (AHRD V3.3 *** A0A2G3C5Q2_CAPCH)
Solyc01g088310	4.72519e-21	-1.12702	Down	Geranylgeranyl diphosphate reductase, chloroplastic (AHRD V3.3 *** A0A2G3DH35_CAPCH)
Solyc01g088400	1.44861e-27	-2.12948	Down	ECERIFERUM 1
Solyc01g088440	1.98293e-08	-1.73594	Down	RING/U-box superfamily protein (AHRD V3.3 *-* A0A2U1LDD8_ARTAN)
Solyc01g088460	0.000667592	-0.825674	NC	Unknown protein
Solyc01g088470	1.68225e-10	-0.691594	NC	50S ribosomal protein L18 (AHRD V3.3 *** A0A1J3IW82_NOCCA)
Solyc01g088530	1.4541e-10	-0.842263	NC	hypothetical protein (AHRD V3.3 *** AT2G44600.1)
Solyc01g088550	6.4224e-34	1.27089	UP	Purine permease (AHRD V3.3 *** A0A2P5FPT3_TREOI),Pfam:PF16913
Solyc01g088590	0.000152105	-3.06451	Down	Pectinesterase inhibitor (AHRD V3.3 *** A0A2U1KTC1_ARTAN)
Solyc01g088600	2.63894e-07	-0.747033	NC	protein TRIGALACTOSYLDIACYLGLYCEROL 4, chloroplastic (AHRD V3.3 *** A0A2I4EI43_9ROSI)
Solyc01g088610	2.23118e-26	1.31245	UP	10 kDa chaperonin (AHRD V3.3 *** A0A2K3N899_TRIPR)
Solyc01g088620	2.81113e-75	3.43458	UP	Ferredoxin-like protein (AHRD V3.3 *** Q8GYG8_ARATH)
Solyc01g088640	3.92286e-26	-1.82629	Down	E3 ubiquitin ligase BIG BROTHER-related-like (AHRD V3.3 *-* A0A2I4HNQ7_9ROSI)
Solyc01g088650	6.69014e-10	1.13895	UP	Alpha-1,3-glucosyltransferase (AHRD V3.3 *** A0A2G3DIZ7_CAPCH)
Solyc01g088660	4.23072e-06	-0.800165	NC	FCS-Like Zinc finger 3 (AHRD V3.3 *** FLZ3_ARATH)
Solyc01g088670	2.46755e-18	1.3513	UP	Pentatricopeptide repeat-containing protein (AHRD V3.3 *** A0A2K3NV92_TRIPR)
Solyc01g088680	0.00550772	1.04873	UP	Unknown protein
Solyc01g088710	7.23704e-10	0.698105	NC	metacaspase-1 (AHRD V3.3 *** A0A1U8ED67_CAPAN),Pfam:PF00656
Solyc01g088730	4.84952e-21	0.944925	NC	DnaJ domain-containing protein (AHRD V3.3 *** A0A2U1Q731_ARTAN)
Solyc01g088740	1.21439e-08	0.620587	NC	Casein kinase II subunit beta (AHRD V3.3 *** A0A328DKK1_9ASTE)
Solyc01g088750	7.94007e-08	1.02849	UP	Pentatricopeptide repeat-containing protein (AHRD V3.3 *** A0A2G2XT23_CAPBA)
Solyc01g088760	1.38748e-12	-1.76253	Down	Cytochrome P450 (AHRD V3.3 *** A0A200RC30_9MAGN)
Solyc01g088790	1.395e-07	2.03009	UP	Nucleotide-diphospho-sugar transferase (AHRD V3.3 *** A0A2U1NTE6_ARTAN)
Solyc01g088820	1.57649e-46	1.71621	UP	trihelix transcription factor ASIL2-like (AHRD V3.3 *** A0A2I4HF85_9ROSI)
Solyc01g089840	0.00602631	3.05905	UP	Glutamyl-tRNA reductase (AHRD V3.3 *-* A0A2G3AM66_CAPAN)
Solyc01g089850	0.0104311	0.702484	NC	cyclinU4_1
Solyc01g089853	0.0159916	3.24871	NC	Retrovirus-related Pol polyprotein from transposon TNT 1-94 (AHRD V3.3 *-* A0A2K3PNF5_TRIPR)
Solyc01g089857	7.25845e-10	-0.820484	NC	histone-lysine N-methyltransferase SETD1B (AHRD V3.3 *-* XP_010325181.1)
Solyc01g089880	0.0308015	1.11068	NC	PRA1 family protein (AHRD V3.3 *** A0A2G3AMA6_CAPAN)
Solyc01g089890	0.0309625	1.35668	NC	PRA1 family protein (AHRD V3.3 *** A0A2G3AMA6_CAPAN)
Solyc01g089910	8.66411e-05	0.755053	NC	Flotillin-like protein (AHRD V3.3 *** A0A2K3NEM2_TRIPR)
Solyc01g089950	0.00222178	1.07124	UP	F-box domain (AHRD V3.3 *-* A0A200QFG4_9MAGN)
Solyc01g089960	0.00435938	1.1911	UP	WRKY transcription factor 12
Solyc01g089970	1.98365e-13	-0.8529	NC	Nucleoside diphosphate kinase (AHRD V3.3 *** A0A1U8EKT2_CAPAN)
Solyc01g090100	7.71462e-05	5.58503	UP	bax inhibitor 1-like (AHRD V3.3 *** XP_010325286.1)
Solyc01g090140	0.0201659	2.03352	NC	2-oxoglutarate (2OG) and Fe(II)-dependent oxygenase superfamily protein (AHRD V3.3 *-* F4IV21_ARATH)
Solyc01g090160	7.3871e-08	1.27053	UP	Unknown protein
Solyc01g090180	6.36302e-43	-3.66898	Down	4,5-DOPA dioxygenase extradiol (AHRD V3.3 *** A0A1U8ED16_CAPAN)
Solyc01g090220	3.41787e-14	0.869162	NC	Phospholipase A1 (AHRD V3.3 *-* A4ZX88_BRACM)
Solyc01g090240	0.000973364	-0.671775	NC	AvrPto-dependent Pto-interacting protein 3
Solyc01g090300	8.21779e-08	3.39207	UP	Ethylene-responsive transcription factor 2 (AHRD V3.3 *** A0A2G3DF02_CAPCH)
Solyc01g090310	2.58702e-17	5.59079	UP	Ethylene-responsive transcription factor 13 (AHRD V3.3 *** A0A2G2XMR4_CAPBA)
Solyc01g090380	8.30367e-12	1.32947	UP	hypothetical protein (AHRD V3.3 *** AT2G44850.3)
Solyc01g090410	1.50885e-12	-1.59341	Down	Alpha/beta-Hydrolases superfamily protein (AHRD V3.3 *** A0A2U1KLU2_ARTAN)
Solyc01g090490	2.04945e-05	0.883416	NC	transcription termination factor MTEF18, mitochondrial (AHRD V3.3 *** A0A2I4HDY9_9ROSI)
Solyc01g090510	2.36679e-05	-1.67238	Down	Pentatricopeptide repeat (AHRD V3.3 *** A0A200QT61_9MAGN)
Solyc01g090515	0.00102091	-2.17174	Down	Unknown protein
Solyc01g090590	1.61764e-97	3.21588	UP	Alpha/beta-Hydrolases superfamily protein (AHRD V3.3 *** A0A2U1P0W9_ARTAN)
Solyc01g090650	1.37128e-05	-0.804476	NC	SNF2 domain-containing protein / helicase domain-containing protein (AHRD V3.3 *** A0A1P8AXX5_ARATH)
Solyc01g090680	3.54301e-16	-1.43185	Down	Uncharacterized conserved protein (UCP012943) (AHRD V3.3 *** AT4G25170.1)
Solyc01g090710	1.35703e-06	-1.40138	Down	cytosolic malate dehydrogenase
Solyc01g090760	2.58397e-05	-1.41606	Down	GATA transcription factor (AHRD V3.3 *** K4AZ17_SOLLC)
Solyc01g090840	0.00128641	1.32832	UP	Zinc finger protein (AHRD V3.3 *** A0A200PXY0_9MAGN)
Solyc01g090870	0.0172442	-1.47643	NC	Transcription repressor OFP17 (AHRD V3.3 *** A0A2G2XV47_CAPAN)
Solyc01g090920	0.0160913	0.712006	NC	Calmodulin-related protein (AHRD V3.3 *-* A0A2U1L7U0_ARTAN)
Solyc01g090950	3.20877e-11	-1.03531	Down	Transcription factor GRAS (AHRD V3.3 *-* A0A2U1PW81_ARTAN)
Solyc01g090965	6.53474e-18	-1.99383	Down	Bifunctional inhibitor/lipid-transfer protein/seed storage 2S albumin superfamily protein (AHRD V3.3 *** Q9FJS1_ARATH)
Solyc01g091030	9.74787e-08	-2.02187	Down	Small auxin up-regulated RNA1
Solyc01g091040	8.50495e-06	0.866896	NC	Cysteine-rich repeat secretory protein 15 (AHRD V3.3 *** A0A2G2XNS3_CAPBA)
Solyc01g091080	0.000906534	-0.593769	NC	tubulin-folding cofactor D (AHRD V3.3 *** A0A2I4EM28_9ROSI)
Solyc01g091130	3.47605e-177	4.49583	UP	Nitroreductase family protein (AHRD V3.3 *** A0A2K3NXL4_TRIPR)
Solyc01g091140	0.000488656	1.231	UP	Nitroreductase family protein (AHRD V3.3 *** A0A2K3NXL4_TRIPR)
Solyc01g091160	0.00200638	-0.638601	NC	arginase 1
Solyc01g091190	3.41291e-33	-1.05935	Down	5-enolpyruvylshikimate-3-phosphate synthase
Solyc01g091230	7.2859e-11	-1.02662	Down	Receptor-like kinase (AHRD V3.3 *** A0A191UPW4_CASSA)
Solyc01g091240	1.91953e-05	-0.685534	NC	Pentatricopeptide repeat-containing protein, chloroplastic (AHRD V3.3 *** A0A2G3DDW2_CAPCH)
Solyc01g091270	0	7.70958	UP	myeloid leukemia factor (AHRD V3.3 *** AT2G45380.4)
Solyc01g091310	1.02632e-99	1.7328	UP	Transducin/WD40 repeat-like superfamily protein (AHRD V3.3 *** A0A2U1L635_ARTAN)
Solyc01g091350	7.72282e-24	-1.18921	Down	ATP-dependent DNA helicase 2 subunit KU80 (AHRD V3.3 *** A0A2G3AH96_CAPAN)
Solyc01g091360	1.46145e-21	-0.794937	NC	DUF1499 family protein (AHRD V3.3 *** AT3G60810.1)
Solyc01g091370	0.00145827	0.632445	NC	AT-hook motif nuclear-localized protein 1 (AHRD V3.3 *** A0A2G3AH71_CAPAN)
Solyc01g091380	4.26032e-09	-1.14235	Down	65-kDa microtubule-associated protein 9 (AHRD V3.3 *** A0A2G2XNT4_CAPBA),Pfam:PF03999
Solyc01g091430	0.00665326	1.38006	UP	ATP-dependent DNA helicase 2 subunit KU80 (AHRD V3.3 *-* A0A2G3AH96_CAPAN)
Solyc01g091470	8.11332e-05	-1.90052	Down	AT-hook motif nuclear-localized protein (AHRD V3.3 *** A0A2G3DDW3_CAPCH)
Solyc01g091530	0.000385557	0.765645	NC	Fasciclin-like arabinogalactan protein (AHRD V3.3 *** E3WHD6_9ROSI)
Solyc01g091610	0.000115558	-1.4978	Down	Pentatricopeptide repeat-containing protein (AHRD V3.3 *** A0A2I0X2S8_9ASPA)
Solyc01g091650	2.30001e-15	0.80946	NC	COP9 signalosome complex subunit 1 (AHRD V3.3 *** A0A2G3AGT2_CAPAN)
Solyc01g091660	0.00027734	0.887936	NC	NAD(P)-binding Rossmann-fold superfamily protein (AHRD V3.3 *** A0A2U1QER6_ARTAN),Pfam:PF13561
Solyc01g091670	7.47011e-10	-1.88567	Down	3-oxo-Delta(4,5)-steroid 5-beta-reductase (AHRD V3.3 *** A0A2G3DDY0_CAPCH)
Solyc01g091700	0.00465376	1.07849	UP	F-box protein PP2-A15 (AHRD V3.3 *** A0A2G3DE53_CAPCH)
Solyc01g091710	1.65763e-18	0.79707	NC	F-box family protein (AHRD V3.3 *** A0A2U1QK66_ARTAN)
Solyc01g091720	1.69922e-41	1.55168	UP	F-box family protein (AHRD V3.3 *** A0A2U1QK66_ARTAN)
Solyc01g091740	1.77054e-05	0.977477	NC	ARM repeat superfamily protein (AHRD V3.3 *** A0A2U1QPK4_ARTAN)
Solyc01g091790	0.0053689	-0.919375	NC	AP2-like ethylene-responsive transcription factor SNZ (AHRD V3.3 *** AT1G01840.1)
Solyc01g091800	6.36783e-08	-0.589441	NC	Ribosomal RNA small subunit methyltransferase A (AHRD V3.3 *** F4FS23_LACBN)
Solyc01g091830	5.99226e-05	-0.985074	NC	hypothetical protein (AHRD V3.3 *** AT4G23020.2)
Solyc01g091900	2.79822e-19	0.909976	NC	Peroxisomal membrane protein PEX16 (AHRD V3.3 *** A0A2G2W3T2_CAPBA)
Solyc01g091910	6.73494e-39	1.50634	UP	phospholipase PLDb2
Solyc01g091920	8.28486e-06	-1.11672	Down	Subtilisin-like protease-like protein (AHRD V3.3 *** A0A2K3L9Q1_TRIPR)
Solyc01g091930	0.00172497	0.853775	NC	Subtilisin-like protease SBT4.14 (AHRD V3.3 *** A0A2G3AGX3_CAPAN)
Solyc01g092950	0.000751288	0.633396	NC	MADS-box protein (AHRD V3.3 *** A1BQ41_VITVI)
Solyc01g093960	0.000493151	1.09387	UP	MADS box transcription factor (AHRD V3.3 *** O82129_WHEAT)
Solyc01g093990	2.67125e-05	-1.00676	Down	Glyoxylate/hydroxypyruvate reductase HPR3 (AHRD V3.3 *** A0A2G3AGX8_CAPAN)
Solyc01g094010	6.79186e-09	-1.2936	Down	Alpha/beta-hydrolases superfamily protein (AHRD V3.3 *** A0A2U1LX98_ARTAN)
Solyc01g094020	3.14281e-25	-1.3574	Down	Receptor-like serine/threonine-protein kinase (AHRD V3.3 *** A0A2G3DE20_CAPCH)
Solyc01g094100	0.000271347	-1.27669	Down	Cytochrome P450 (AHRD V3.3 *** A0A200PMP8_9MAGN)
Solyc01g094130	2.26116e-07	4.76674	UP	Cytochrome P450 (AHRD V3.3 *** A0A200PMQ0_9MAGN)
Solyc01g094140	1.26997e-07	5.56139	UP	Cytochrome P450 (AHRD V3.3 *** A0A200PMQ0_9MAGN)
Solyc01g094150	1.0057e-28	1.03573	UP	AAA-type ATPase family protein (AHRD V3.3 *** A0A2U1ML03_ARTAN)
Solyc01g094170	5.73818e-204	5.38585	UP	Digalactosyldiacylglycerol synthase 2, chloroplastic (AHRD V3.3 *** A0A1U8E3X1_CAPAN)
Solyc01g094180	5.05141e-05	1.74247	UP	Keto acyl-acyl carrier protein synthase II (AHRD V3.3 *-* A0A2U1KPF3_ARTAN)
Solyc01g094220	2.53388e-09	-1.24069	Down	NAD(P)-binding Rossmann-fold superfamily protein (AHRD V3.3 *** A0A2U1PI94_ARTAN)
Solyc01g094230	0.00848549	0.72044	NC	Riboflavin biosynthesis protein PYRR, chloroplastic (AHRD V3.3 *-* A0A2G3CU21_CAPCH)
Solyc01g094240	0.0367627	0.930234	NC	NAD(P)-binding Rossmann-fold superfamily protein (AHRD V3.3 *** F4JE70_ARATH)
Solyc01g094280	4.61273e-07	-0.637801	NC	Bifunctional protein folD (AHRD V3.3 *** A0A2K3NTE4_TRIPR)
Solyc01g094330	1.13469e-23	-2.03068	Down	Terpene utilization protein AtuA (AHRD V3.3 *** A0A191YQC8_9PSED)
Solyc01g094380	2.80861e-06	-1.54739	Down	O-glucosyltransferase rumi-like protein (AHRD V3.3 *** A0A1J3GP63_NOCCA)
Solyc01g094420	1.37982e-15	-0.831888	NC	Peptidyl-prolyl cis-trans isomerase PASTICCINO1 (AHRD V3.3 *-* A0A2G2VE40_CAPBA)
Solyc01g094470	1.2458e-11	-0.760003	NC	Unknown protein
Solyc01g094610	8.89771e-11	-1.73794	Down	Rop guanine nucleotide exchange factor 2 (AHRD V3.3 *** A0A2G3BT06_CAPCH)
Solyc01g094660	1.95467e-06	0.852353	NC	Protein kinase domain (AHRD V3.3 *** A0A200QU61_9MAGN)
Solyc01g094670	2.27205e-10	0.796409	NC	Aberrant root formation protein (AHRD V3.3 *** A0A1P8BFN5_ARATH)
Solyc01g094690	1.09248e-89	1.76818	UP	plasma membrane intrinsic protein 1.2
Solyc01g094723	0.0403901	-1.89013	NC	UB-like protease 1B (AHRD V3.3 --* AT4G00690.1)
Solyc01g094727	0.0156667	-2.99909	NC	Unknown protein
Solyc01g094750	0.000171783	-1.16239	Down	Cytochrome P450 (AHRD V3.3 *** A0A2U1NG86_ARTAN)
Solyc01g094780	0.000105179	-1.24571	Down	LDL receptor wingless signaling/trafficking chaperone (AHRD V3.3 *** AT2G46000.1)
Solyc01g094790	0.00164775	-0.972912	NC	Cysteine synthase (AHRD V3.3 *** A0A2G3BSX6_CAPCH)
Solyc01g094800	2.36681e-31	-0.826784	NC	ATP-dependent helicase BRM (AHRD V3.3 *** A0A2G2YXU8_CAPAN)
Solyc01g094810	9.88356e-37	1.62776	UP	Ubiquitin-conjugating enzyme (AHRD V3.3 *** A0A200QU68_9MAGN)
Solyc01g094820	8.2044e-09	-1.09744	Down	ARID domain-containing protein (AHRD V3.3 *** A0A1Q3B9R1_CEPFO)
Solyc01g094840	1.05293e-16	-1.66094	Down	RING/U-box superfamily protein (AHRD V3.3 *** A0A2U1M4T4_ARTAN)
Solyc01g094850	0.00989368	0.914615	NC	Pentatricopeptide repeat-containing protein (AHRD V3.3 *** A0A2K3NKK0_TRIPR)
Solyc01g094910	5.08526e-16	-2.55077	Down	ferric-chelate reductase
Solyc01g094940	0.000696648	0.990104	NC	Protein kinase superfamily protein (AHRD V3.3 *** A0A2U1NZX1_ARTAN)
Solyc01g095000	1.77164e-40	1.76101	UP	Nuclear transport factor 2 (NTF2) family protein (AHRD V3.3 *** B4FRE7_MAIZE)
Solyc01g095030	7.92239e-52	4.01736	UP	Altered Response to Salt Stress 1
Solyc01g095060	0.000366177	1.18463	UP	Erythronate-4-phosphate dehydrogenase family protein (AHRD V3.3 *-* A0A2U1KDV3_ARTAN)
Solyc01g095070	2.45484e-28	-1.07664	Down	Heavy metal-associated isoprenylated plant protein (AHRD V3.3 *-* A0A2R6R9M9_ACTCH)
Solyc01g095080	7.04379e-08	-3.73414	Down	1-aminocyclopropane-1-carboxylic acid synthase-2
Solyc01g095090	0.0139264	-0.760498	NC	RING/U-box superfamily protein (AHRD V3.3 *** A0A2U1PKV6_ARTAN)
Solyc01g095100	2.24587e-07	1.1624	UP	WRKY transcription factor 22
Solyc01g095120	1.22483e-09	-0.706404	NC	Proline iminopeptidase (AHRD V3.3 *** A0A1J3I0I9_NOCCA)
Solyc01g095140	0.00332178	0.769918	NC	Desiccation protectant protein Lea14-like protein (AHRD V3.3 *** A0A2G3BT76_CAPCH)
Solyc01g095150	7.99924e-09	1.57149	UP	late embryogenesis-like protein
Solyc01g095160	0.00582748	-1.0675	Down	Pentatricopeptide repeat-containing protein (AHRD V3.3 *** A0A2G3DBJ5_CAPCH)
Solyc01g095220	2.25215e-08	0.822295	NC	Unknown protein
Solyc01g095280	1.65012e-08	0.785189	NC	Protein ABIL1 (AHRD V3.3 *** A0A1U8E2Z9_CAPAN)
Solyc01g095300	1.07152e-23	1.20605	UP	Glycosyl transferase, family 1 (AHRD V3.3 *** A0A2U1P6H1_ARTAN)
Solyc01g095310	5.57262e-41	5.4934	UP	Acidic endochitinase (AHRD V3.3 *** A0A1U8DT03_CAPAN)
Solyc01g095330	0.00316603	4.47776	UP	Unknown protein
Solyc01g095360	2.94293e-53	3.43547	UP	Calcium-dependent lipid-binding (CaLB domain) family protein (AHRD V3.3 *-* Q9M148_ARATH)
Solyc01g095370	2.42811e-123	2.74988	UP	F-box/kelch-repeat protein (AHRD V3.3 *** A0A1U8DT00_CAPAN)
Solyc01g095380	1.5448e-08	7.542	UP	Unknown protein
Solyc01g095390	5.09769e-87	5.28068	UP	Intracellular protein transporter USO1-like protein (AHRD V3.3 *-* A0A1P8BBF8_ARATH)
Solyc01g095400	1.13235e-38	1.19093	UP	BTB/POZ domain-containing protein (AHRD V3.3 *** A0A1U8E4A8_CAPAN)
Solyc01g095420	9.47561e-45	1.37871	UP	copper ion binding protein (AHRD V3.3 *** AT4G05400.3)
Solyc01g095460	2.19618e-05	0.689974	NC	Common plant regulatory factor 1 (AHRD V3.3 *** A0A1U8DT23_CAPAN)
Solyc01g095490	1.00976e-06	-1.17968	Down	Ubiquitin-conjugating enzyme (AHRD V3.3 *** H6VUS9_9FABA)
Solyc01g095510	0.00168683	-0.814568	NC	Mitochondrial carrier protein MTM1 (AHRD V3.3 *** A0A2G3BTD4_CAPCH)
Solyc01g095530	4.68495e-11	1.72067	UP	hypothetical protein (AHRD V3.3 *-* AT5G41761.1)
Solyc01g095540	7.20968e-162	3.05146	UP	CMP-sialic acid transporter 1 (AHRD V3.3 *** A0A1U8E4F1_CAPAN)
Solyc01g095560	0.0489081	-0.748561	NC	Unknown protein
Solyc01g095580	2.04066e-28	1.49354	UP	Auxin-responsive GH3 family protein (AHRD V3.3 *** A0A2U1NZC8_ARTAN)
Solyc01g095590	5.5253e-10	-1.04905	Down	Extra-large G-like protein, putative (DUF3133) (AHRD V3.3 *** Q0WVG1_ARATH)
Solyc01g095610	2.83728e-07	-1.2106	Down	Protein trichome birefringence-like 25 (AHRD V3.3 *** A0A2G2W6P1_CAPBA)
Solyc01g095620	2.08819e-16	-1.51493	Down	Glycosyltransferase (AHRD V3.3 *** A0A2U1KKS2_ARTAN)
Solyc01g095630	7.12433e-15	-2.10039	Down	WRKY transcription factor 41
Solyc01g095650	0.00073585	-1.06188	Down	Histone H3 (AHRD V3.3 *** A1BPL5_ARAHH)
Solyc01g095670	2.04699e-13	0.667787	NC	Rhodanese-like domain-containing protein 4, chloroplastic (AHRD V3.3 *** A0A2G2YYH2_CAPAN)
Solyc01g095710	2.29732e-13	0.860286	NC	RNA helicase DEAH-box3
Solyc01g095770	2.8972e-07	2.02688	UP	Cyclic nucleotide-gated channel 7 (AHRD V3.3 *** A0A2U8YLK9_TOBAC)
Solyc01g095800	6.30098e-43	1.6731	UP	F-box protein (AHRD V3.3 *** A0A2G2XT66_CAPBA)
Solyc01g095890	3.16742e-25	0.880675	NC	Histone-lysine N-methyltransferase (AHRD V3.3 *** A0A2G2YYC3_CAPAN)
Solyc01g095895	0.00854408	0.722414	NC	Unknown protein
Solyc01g095930	0.00472248	1.93189	UP	O-acyltransferase WSD1-like (AHRD V3.3 *** A0A2I4HF74_9ROSI)
Solyc01g095960	7.86996e-60	-4.16841	Down	O-acyltransferase WSD1-like (AHRD V3.3 *** A0A2I4EG31_9ROSI)
Solyc01g096030	1.07631e-33	1.22862	UP	UV-stimulated scaffold protein A homolog (AHRD V3.3 *** A0A2I4GS49_9ROSI)
Solyc01g096040	6.82345e-199	-2.76338	Down	Eukaryotic aspartyl protease family protein (AHRD V3.3 *** A0A072U5I5_MEDTR)
Solyc01g096050	1.49341e-05	1.0638	UP	Transcription factor bHLH13 (AHRD V3.3 *** A0A2G2W6S0_CAPBA)
Solyc01g096100	5.75721e-14	-1.14792	Down	Transmembrane protein (AHRD V3.3 *** A0A1P8B1K1_ARATH)
Solyc01g096110	1.68612e-14	0.6937	NC	Transducin family protein / WD-40 repeat family protein (AHRD V3.3 *** A0A2U1M7G0_ARTAN)
Solyc01g096120	6.76231e-07	1.3167	UP	Dof zinc finger protein1
Solyc01g096160	2.12555e-07	-0.702445	NC	L-fucokinase/GDP-L-fucose pyrophosphorylase (AHRD V3.3 *** A0A2U1NSI7_ARTAN)
Solyc01g096180	1.81977e-14	0.906178	NC	Serine/arginine-rich-splicing factor RS31 (AHRD V3.3 *** A0A0M8KSL4_NICAT)
Solyc01g096190	3.05269e-14	0.755207	NC	Ca2+-ATPase
Solyc01g096200	1.78177e-21	1.22568	UP	RING-type E3 ubiquitin transferase (AHRD V3.3 *** A0A2G2W6T8_CAPBA)
Solyc01g096210	1.3103e-38	2.01237	UP	Pentatricopeptide repeat (AHRD V3.3 *** A0A200Q2Z2_9MAGN)
Solyc01g096220	0.0362495	0.589334	NC	Ras-related protein RABA3 (AHRD V3.3 *** A0A2G2W6X9_CAPBA)
Solyc01g096260	4.06872e-10	-2.04085	Down	NAD-dependent protein deacetylase HST1-like protein (AHRD V3.3 *** AT2G46640.2)
Solyc01g096300	2.78606e-06	-1.0634	Down	Ubiquitin-specific protease family C19 protein (AHRD V3.3 *-* A0A2K3NKS0_TRIPR)
Solyc01g096340	0.00017947	-1.15337	Down	Small auxin up-regulated RNA2
Solyc01g096370	4.08013e-12	0.825681	NC	transcription factor MYC2 (AHRD V3.3 *** A0A2I4DDN6_9ROSI)
Solyc01g096390	1.33034e-08	-0.773165	NC	DNA-directed RNA polymerase subunit (AHRD V3.3 *** A0A2G2YYG0_CAPAN)
Solyc01g096400	3.39568e-47	1.9672	UP	Transglut_core2 domain-containing protein (AHRD V3.3 *** A0A1Q3C505_CEPFO)
Solyc01g096420	0.000305137	-1.09095	Down	NADPH quinone oxidoreductase (AHRD V3.3 *** A0A2K3LWY2_TRIPR)
Solyc01g096430	3.97304e-17	-1.45776	Down	NADPH:quinone oxidoreductase-like (AHRD V3.3 *** A0A2I4GZV4_9ROSI)
Solyc01g096440	0.00140685	-1.00689	Down	Pentatricopeptide repeat-containing protein (AHRD V3.3 *** A0A2I0X265_9ASPA)
Solyc01g096450	1.25917e-11	-1.12627	Down	Eukaryotic aspartyl protease family protein (AHRD V3.3 *** A0A2U1PLR1_ARTAN)
Solyc01g096470	3.39057e-05	-0.585281	NC	Sequence-specific DNA binding transcription factor (AHRD V3.3 *** A0A1I9LTW1_ARATH)
Solyc01g096480	1.74814e-08	-0.870994	NC	thioredoxin AF261142
Solyc01g096490	1.0222e-27	0.720231	NC	E3 ubiquitin-protein ligase KEG (AHRD V3.3 *** A0A2G2W6Y1_CAPBA)
Solyc01g096540	1.1066e-19	-0.794268	NC	DUF810 domain-containing protein (AHRD V3.3 *** A0A1Q3BQC6_CEPFO),Pfam:PF05664
Solyc01g096550	0.000229436	0.663654	NC	Protein arginine N-methyltransferase (AHRD V3.3 *** A0A200R777_9MAGN)
Solyc01g096670	7.47074e-19	-1.59494	Down	Cytochrome P450 (AHRD V3.3 *** A0A2U1MC34_ARTAN)
Solyc01g096680	0.0331523	-0.736319	NC	65-kDa microtubule-associated protein 5 (AHRD V3.3 *** A0A2G2YYM5_CAPAN),Pfam:PF03999
Solyc01g096720	1.09533e-06	-6.02841	Down	Protein ZINC INDUCED FACILITATOR-LIKE 1 (AHRD V3.3 *** A0A1J3IH30_NOCCA)
Solyc01g096730	5.35647e-19	-1.71521	Down	protein ZINC INDUCED FACILITATOR-LIKE 1-like (AHRD V3.3 *** A0A2I4H204_9ROSI)
Solyc01g096790	1.66878e-07	-3.03993	Down	B3 domain-containing protein (AHRD V3.3 *-* A0A1Q3CKL9_CEPFO)
Solyc01g096860	0.000783569	-1.38717	Down	AP2-like ethylene-responsive transcription factor (AHRD V3.3 *-* A0A2G2YVB3_CAPAN)
Solyc01g096870	4.54444e-07	-0.635587	NC	Proline-tRNA ligase-like protein (AHRD V3.3 *** A0A2K3PF09_TRIPR)
Solyc01g096880	6.99622e-05	1.16641	UP	Major facilitator superfamily protein (AHRD V3.3 *** A0A1P8AZ04_ARATH)
Solyc01g096890	5.59764e-07	-0.838588	NC	Serine-rich adhesin for platelets-like protein (AHRD V3.3 *-* A0A2K3NC33_TRIPR)
Solyc01g096900	1.64686e-14	-1.38907	Down	DNA gyrase subunit A (AHRD V3.3 *** A0A2U1Q6G1_ARTAN)
Solyc01g096930	1.47717e-12	0.944253	NC	Phospholipid-transporting ATPase (AHRD V3.3 *** A0A2G2YYQ8_CAPAN)
Solyc01g096950	2.89089e-16	0.850769	NC	WD40 repeat-containing protein (AHRD V3.3 *** A0A2U1MAJ5_ARTAN)
Solyc01g096990	1.58968e-20	0.74704	NC	Vacuolar protein sorting-associated protein 9A (AHRD V3.3 *** A0A1U8DTK0_CAPAN)
Solyc01g097000	8.19132e-09	-1.27497	Down	Glycosyl hydrolase family protein (AHRD V3.3 *** A0A1P8B9U3_ARATH)
Solyc01g097030	1.36296e-34	1.04793	UP	Transposase, MuDR, plant (AHRD V3.3 *** A0A1R3HNQ0_COCAP)
Solyc01g097060	4.79948e-18	3.69486	UP	Jasmonate ZIM domain protein m (AHRD V3.3 *** I3WTB1_NICAT)
Solyc01g097110	0.0214145	-0.807641	NC	Fanconi anemia group D2 protein (AHRD V3.3 *** A0A1P8B4W1_ARATH)
Solyc01g097120	3.34823e-16	-1.0457	Down	Protein WVD2-like 1 (AHRD V3.3 *** A0A2G2W789_CAPBA)
Solyc01g097170	6.39692e-25	2.13613	UP	vitellogenin (AHRD V3.3 *** XP_010327627.1)
Solyc01g097180	0.0208104	2.6185	NC	At3g04700 (AHRD V3.3 *** Q9SR04_ARATH)
Solyc01g097190	2.27854e-285	3.56831	UP	Ankyrin-like protein (AHRD V3.3 *** Q8H9C2_SOLTU)
Solyc01g097220	6.96299e-13	2.17504	UP	Ankyrin repeat family protein (AHRD V3.3 *** A0A2U1L9Z0_ARTAN)
Solyc01g097230	2.80754e-05	0.815598	NC	PRA1 family protein (AHRD V3.3 *-* A0A2G2YYQ3_CAPAN)
Solyc01g097240	0.00190731	-1.42262	Down	Pathogenesis-related protein 4 (AHRD V3.3 *** I6VW44_CAPAN)
Solyc01g097340	4.50706e-05	-0.772646	NC	GDP-mannose-3',5'-epimerase (AHRD V3.3 *** A5JPK5_VITVI)
Solyc01g097570	1.0438e-09	-2.27622	Down	Protein SUPPRESSOR OF K(+) TRANSPORT GROWTH DEFECT 1 (AHRD V3.3 *-* A0A2G2W7B7_CAPBA)
Solyc01g097610	5.72421e-12	0.677474	NC	F-box domain-containing protein (AHRD V3.3 *** A0A2U1P7U7_ARTAN)
Solyc01g097670	7.32695e-06	-1.3178	Down	Pentatricopeptide repeat (AHRD V3.3 *** A0A200PUU8_9MAGN)
Solyc01g097710	0.0121835	-2.61064	NC	Extensin-like protein Dif10 (AHRD V3.3 *-* Q43504_SOLLC)
Solyc01g097730	2.01055e-25	1.31379	UP	Pentatricopeptide repeat-containing protein (AHRD V3.3 *** A0A2G2W7A9_CAPBA)
Solyc01g097740	0	4.09836	UP	ER membrane protein complex subunit 2 (AHRD V3.3 *** A0A2I4G7Y9_9ROSI)
Solyc01g097790	5.2152e-12	0.898106	NC	DUF868 domain-containing protein (AHRD V3.3 *** A0A1Q3CLP0_CEPFO)
Solyc01g097800	3.59152e-11	1.68962	UP	Ribose-5-phosphate isomerase B (AHRD V3.3 *-* A0A1Y6GMG3_RAOOR)
Solyc01g097880	1.61873e-11	-1.34608	Down	tRNA-specific adenosine deaminase, chloroplastic (AHRD V3.3 *** A0A2I0WQV8_9ASPA)
Solyc01g097890	5.18863e-13	0.78222	NC	DNA-binding storekeeper transcriptional regulator (AHRD V3.3 *-* A0A2K3LQD1_TRIPR)
Solyc01g097920	4.11237e-05	-1.28021	Down	Cysteine synthase (AHRD V3.3 *** A0A1U8E591_CAPAN)
Solyc01g097980	4.53315e-25	0.923473	NC	CTR1-like protein kinase 2
Solyc01g098000	9.78638e-16	0.881677	NC	Elongation factor 1-delta (AHRD V3.3 *** A0A2G2XZA6_CAPAN)
Solyc01g098020	0.000159474	-0.836063	NC	N-acetyltransferase (AHRD V3.3 *** A0A2N9Z4V7_PAEPO)
Solyc01g098030	1.51974e-20	0.779119	NC	Hydroxyproline-rich glycoprotein-like (AHRD V3.3 *** Q655Y7_ORYSJ)
Solyc01g098040	2.70974e-11	0.613234	NC	S-adenosyl-L-methionine-dependent methyltransferases superfamily protein (AHRD V3.3 *** Q9MAA9_ARATH)
Solyc01g098050	0.000323408	5.69009	UP	Agamous-like MADS-box protein AGL61 (AHRD V3.3 *** A0A2G3BTX0_CAPCH)
Solyc01g098080	2.77249e-66	2.49321	UP	BY-2 kinesin-like protein 5 (AHRD V3.3 *** Q9AVP5_TOBAC)
Solyc01g098100	1.46845e-21	1.05586	UP	60S ribosome subunit biogenesis protein NIP7 homolog (AHRD V3.3 *** A0A1U8E5A6_CAPAN)
Solyc01g098150	4.62928e-29	1.49413	UP	Pentatricopeptide repeat-containing protein (AHRD V3.3 *** A0A2G2YZ45_CAPAN)
Solyc01g098160	7.20514e-14	-0.660318	NC	Cyclin-dependent kinase C-2 (AHRD V3.3 *** A0A1U8DWE8_CAPAN)
Solyc01g098190	1.94878e-151	3.18841	UP	(Sodium/potassium)/proton exchanger 4
Solyc01g098200	1.86523e-06	0.609824	NC	Vesicle-associated protein 1-2 (AHRD V3.3 *** A0A2G2YZ23_CAPAN)
Solyc01g098320	3.63902e-06	-1.21219	Down	DNA-directed RNA polymerase V subunit 5A (AHRD V3.3 *** A0A1U8GKX3_CAPAN)
Solyc01g098350	3.09578e-15	-0.753522	NC	L1_1
Solyc01g098370	0.000883301	2.5477	UP	receptor-like protein 12 (AHRD V3.3 *** A0A1U8F9E2_CAPAN)
Solyc01g098380	0.000138674	-0.638064	NC	4-hydroxy-tetrahydrodipicolinate reductase 1, chloroplastic-like (AHRD V3.3 *** A0A1U8FAN3_CAPAN)
Solyc01g098400	1.225e-10	-1.54625	Down	Histidine phosphotransfer protein (AHRD V3.3 *** A0A0A1WCB7_NICAT)
Solyc01g098410	8.816e-81	2.73202	UP	Lyk13 (AHRD V3.3 *** G3KGB4_SOLLC)
Solyc01g098420	8.57608e-06	1.96337	UP	Chitin elicitor receptor kinase 1 (AHRD V3.3 *-* A0A2G2YZ64_CAPAN)
Solyc01g098430	1.09056e-30	1.15528	UP	Autophagy-related protein 18h (AHRD V3.3 *** A0A2G3BUA1_CAPCH)
Solyc01g098440	0.00323814	2.08393	UP	Receptor-like cytosolic serine/threonine-protein kinase RBK2 (AHRD V3.3 *** A0A2G2YZ52_CAPAN)
Solyc01g098540	3.68129e-12	1.41202	UP	sec-independent translocase TatB-like protein isoform X1 (AHRD V3.3 *-* XP_006588656.1)
Solyc01g098560	3.2154e-07	0.654474	NC	Sugar facilitator protein 8
Solyc01g098570	0.0156381	1.19109	NC	FANTASTIC four-like protein (DUF3049) (AHRD V3.3 *-* F4HX10_ARATH)
Solyc01g098620	0.00113192	-0.970157	NC	Unknown protein
Solyc01g098650	2.66833e-09	-0.878104	NC	GDSL esterase/lipase (AHRD V3.3 *** A0A2G3BUB9_CAPCH)
Solyc01g098680	0.000825946	4.69399	UP	Receptor-like protein 12 (AHRD V3.3 *** A0A1J6JWI2_NICAT)
Solyc01g098690	1.67392e-09	1.94598	UP	Receptor-like protein 12 (AHRD V3.3 *** A0A1J6JWI2_NICAT)
Solyc01g098710	1.68935e-26	-1.51533	Down	aspartic proteinase-like protein 2 (AHRD V3.3 *** A0A1S4CMW0_TOBAC)
Solyc01g098720	0.0125265	-2.68949	NC	Basic helix-loop-helix (BHLH) DNA-binding superfamily protein (AHRD V3.3 *** A0A2U1PAJ2_ARTAN)
Solyc01g098730	6.81531e-07	-0.959687	NC	Unknown protein
Solyc01g098750	1.71387e-41	1.52803	UP	RING/U-box superfamily protein (AHRD V3.3 *** A0A2U1KJJ9_ARTAN)
Solyc01g098800	1.54678e-36	1.96157	UP	Cation/calcium exchanger 5 (AHRD V3.3 *** A0A2G3BUD8_CAPCH)
Solyc01g098820	0.00469629	1.5065	UP	Phototropic-responsive NPH3 family protein (AHRD V3.3 *** A0A1P8BAS4_ARATH)
Solyc01g098830	4.5066e-09	0.640476	NC	RING/U-box superfamily protein (AHRD V3.3 *** AT3G05250.1)
Solyc01g098900	6.90262e-18	1.04266	UP	Protein YIPF (AHRD V3.3 *** A0A1U8DU83_CAPAN)
Solyc01g098910	0.00107295	0.89826	NC	Peroxisomal adenine nucleotide carrier 1 (AHRD V3.3 *** A0A1U8DU94_CAPAN)
Solyc01g098930	3.54888e-18	2.36713	UP	cyclinU3_2
Solyc01g098950	6.90464e-11	1.45787	UP	Glyceraldehyde-3-phosphate dehydrogenase (AHRD V3.3 *** A0A2G3C9S8_CAPCH)
Solyc01g098960	1.91323e-05	2.72432	UP	Hexosyltransferase (AHRD V3.3 *** A0A2G3BUG9_CAPCH)
Solyc01g098980	1.2706e-05	-0.953022	NC	MAP kinase kinase kinase 8
Solyc01g099000	0.000949859	-1.03772	Down	Pentatricopeptide repeat-containing protein (AHRD V3.3 *** A0A1U8DU99_CAPAN)
Solyc01g099020	0.00124128	-0.614765	NC	GDSL esterase/lipase (AHRD V3.3 *** A0A199UFA2_ANACO)
Solyc01g099030	0.00143097	-0.702707	NC	GDSL esterase/lipase At5g03980-like (AHRD V3.3 *** A0A1U8DUA9_CAPAN)
Solyc01g099035	0.01151	1.41681	NC	Unknown protein
Solyc01g099100	1.82535e-15	-0.776296	NC	Long-chain acyl-CoA synthetase 6 (AHRD V3.3 *** A0A2U1MVC5_ARTAN)
Solyc01g099140	2.59083e-08	-1.17841	Down	Vacuole membrane protein KMS1 (AHRD V3.3 *** A0A2G2Y0A8_CAPAN)
Solyc01g099160	0.00584016	-0.709439	NC	lipoxygenase
Solyc01g099220	2.16025e-17	-1.17546	Down	DNA polymerase (AHRD V3.3 *** A0A2G3AW20_CAPCH)
Solyc01g099230	1.68593e-07	0.627327	NC	Zinc finger protein VAR3, chloroplastic (AHRD V3.3 *-* A0A1J3GSM9_NOCCA)
Solyc01g099240	6.53514e-15	-0.748511	NC	2-hydroxy-3-oxopropionate reductase (AHRD V3.3 *** A0A2Z5T525_9BACI)
Solyc01g099250	0.00220288	1.80205	UP	LRR receptor-like serine/threonine-protein kinase GSO2 (AHRD V3.3 *** A0A1U8DUC7_CAPAN)
Solyc01g099270	0.000822367	-0.912038	NC	Microtubule-binding protein TANGLED1 (AHRD V3.3 *** A0A2G2Y0A3_CAPAN)
Solyc01g099290	7.14087e-30	2.1611	UP	Cullin (AHRD V3.3 *** A0A2U1PNZ9_ARTAN)
Solyc01g099310	0.000363012	-1.16656	Down	cyclinH1_1
Solyc01g099340	2.44411e-05	-1.1949	Down	Protein indeterminate-domain 12 (AHRD V3.3 *** A0A2G2W7U4_CAPBA)
Solyc01g099370	8.15428e-145	6.01431	UP	Calcium-dependent lipid-binding (CaLB domain) family protein (AHRD V3.3 *-* F4JK83_ARATH)
Solyc01g099400	3.96162e-45	1.82893	UP	WD-40 repeat containing protein (AHRD V3.3 *** A0A0K0XR34_TOBAC)
Solyc01g099410	7.87023e-37	-2.86915	Down	Histone H2A (AHRD V3.3 *** A0A0H5QLQ1_9EUKA)
Solyc01g099420	0.0214532	0.957318	NC	Unknown protein
Solyc01g099480	0.000660636	2.2513	UP	ATP-dependent DNA helicase (AHRD V3.3 *-* A0A2G2XW06_CAPAN)
Solyc01g099490	0.000146416	2.90074	UP	ATP-dependent DNA helicase (AHRD V3.3 *-* A0A2G2XW06_CAPAN)
Solyc01g099520	0.0137163	0.75061	NC	Rapid alkalinization factor (AHRD V3.3 *** RALF_TOBAC)
Solyc01g099640	1.43358e-07	1.09574	UP	Unknown protein
Solyc01g099650	1.90153e-05	-1.03109	Down	Formin-like protein (AHRD V3.3 *** A0A2G3AXK0_CAPCH)
Solyc01g099660	3.88055e-29	3.46215	UP	Heat shock protein 70 family (AHRD V3.3 *** A0A200QCN5_9MAGN)
Solyc01g099680	2.95126e-12	1.00398	UP	Rubber elongation factor (AHRD V3.3 *** A0A2U1LDB4_ARTAN)
Solyc01g099700	9.49611e-12	-0.75459	NC	T-box protein (AHRD V3.3 *** AT5G27710.1)
Solyc01g099710	1.93891e-08	-0.652153	NC	Tafazzin family protein (AHRD V3.3 *** A0A2G2W842_CAPBA)
Solyc01g099770	2.08067e-45	0.95853	NC	meloidogyne-induced giant cell protein DB141
Solyc01g099800	2.81878e-06	1.84338	UP	Unknown protein
Solyc01g099810	3.86593e-05	1.78499	UP	Serine/arginine-rich-splicing factor SR34 (AHRD V3.3 *-* A0A0M9UMW1_NICAT)
Solyc01g099820	2.27947e-05	1.40689	UP	Hypoxia-responsive family protein (AHRD V3.3 *** Q8LG60_ARATH)
Solyc01g099840	0.0448766	-0.615234	NC	Dormancy/auxin associated protein (AHRD V3.3 *** A0A2K3MXX9_TRIPR)
Solyc01g099860	4.51294e-13	0.922048	NC	Serine/threonine-protein phosphatase (AHRD V3.3 *** A0A1U8DUK9_CAPAN)
Solyc01g099870	0.00253083	1.97589	UP	Bidirectional sugar transporter SWEET (AHRD V3.3 *** A0A1U8DUK6_CAPAN)
Solyc01g099910	4.42883e-05	-0.883338	NC	Alpha/beta-Hydrolases superfamily protein (AHRD V3.3 *** Q9M9W5_ARATH)
Solyc01g099960	0.00065438	-0.794743	NC	Pectinesterase (AHRD V3.3 *** A0A1U8E4I6_CAPAN)
Solyc01g099970	1.61345e-05	1.34957	UP	F-box family protein (AHRD V3.3 *** A0A2U1M1I9_ARTAN)
Solyc01g100000	1.20216e-06	-0.71748	NC	F-box domain, Phloem protein 2-like protein (AHRD V3.3 *** A0A2U1MNC1_ARTAN)
Solyc01g100020	0.000487605	0.912359	NC	Phospholipase (AHRD V3.3 *** A0A2G2V7W7_CAPBA)
Solyc01g100040	3.80908e-05	-0.625406	NC	Protein phosphatase 2C family protein (AHRD V3.3 *** A0A2U1N538_ARTAN)
Solyc01g100080	4.29036e-05	-0.759864	NC	Single-stranded DNA-binding protein, mitochondrial (AHRD V3.3 *** A0A2G2V7W4_CAPBA)
Solyc01g100110	4.44043e-33	1.84909	UP	Protein phosphatase 2C family protein (AHRD V3.3 *** A0A2U1PE44_ARTAN)
Solyc01g100120	0.00662854	1.48273	UP	Kinesin-like protein (AHRD V3.3 *** A0A2G2XY75_CAPAN)
Solyc01g100140	9.58737e-16	0.713771	NC	Dehydration-induced 19-like protein (AHRD V3.3 *** E3T7S4_GOSHI)
Solyc01g100160	1.31572e-15	0.768596	NC	Dehydration-induced 19-like protein (AHRD V3.3 *-* E3T7S4_GOSHI)
Solyc01g100170	2.65669e-06	0.592248	NC	Syntaxin (AHRD V3.3 *** A0A2G3AXP6_CAPCH)
Solyc01g100180	3.66948e-11	-0.753277	NC	DNA polymerase III subunit epsilon (AHRD V3.3 *** B6TZF8_MAIZE)
Solyc01g100210	1.3443e-06	-2.9601	Down	Hexosyltransferase (AHRD V3.3 *** A0A2G2V7U8_CAPBA)
Solyc01g100230	5.13497e-94	3.1488	UP	DnaJ-like protein subfamily B member 6 (AHRD V3.3 *** A0A2G2V7W8_CAPBA)
Solyc01g100240	4.33859e-18	1.60676	UP	Calmodulin binding protein-like (AHRD V3.3 *** A0A200R2D8_9MAGN)
Solyc01g100260	2.01334e-08	0.630759	NC	Ppx/GppA phosphatase (AHRD V3.3 *** A0A200R285_9MAGN)
Solyc01g100270	0.0136647	-0.867162	NC	exonuclease mut-7 homolog isoform X1 (AHRD V3.3 *** A0A2I4EA87_9ROSI)
Solyc01g100340	0.00104382	-1.07737	Down	Pentatricopeptide repeat-containing protein (AHRD V3.3 *** A0A2G3AWS1_CAPCH)
Solyc01g100370	3.24745e-09	-2.01231	Down	Adenine nucleotide alpha hydrolases-like superfamily protein (AHRD V3.3 *** A0A2U1PDN0_ARTAN)
Solyc01g100380	8.27466e-07	0.838259	NC	Calreticulin (AHRD V3.3 *** A0A2G3AWT5_CAPCH)
Solyc01g100420	9.08129e-14	1.3963	UP	Peptide chain release factor 2 (AHRD V3.3 *** B6SY98_MAIZE)
Solyc01g100430	8.77633e-26	1.75404	UP	rRNA adenine N(6)-methyltransferase (AHRD V3.3 *** A0A2G3AWT6_CAPCH)
Solyc01g100440	7.47875e-06	-1.24209	Down	ATP-dependent DNA helicase (AHRD V3.3 *-* Q9ZUI1_ARATH)
Solyc01g100450	0.00398649	0.690154	NC	Pentatricopeptide repeat-containing protein (AHRD V3.3 *** A0A2G2V5L4_CAPBA)
Solyc01g100460	5.53319e-06	-0.932343	NC	BZIP transcription factor (AHRD V3.3 *** C0LQL1_9CARY)
Solyc01g100480	4.32811e-07	0.624937	NC	hypothetical protein (AHRD V3.3 *** AT1G56423.1)
Solyc01g100660	0.000103974	-0.618357	NC	Transcription factor (AHRD V3.3 *** A0A2G3AWX7_CAPCH)
Solyc01g100690	3.11491e-11	0.826557	NC	transmembrane protein (AHRD V3.3 --* AT4G01960.2)
Solyc01g100750	5.65411e-09	-1.07979	Down	DUF538 domain-containing protein (AHRD V3.3 *** A0A1Q3CLQ5_CEPFO)
Solyc01g100780	0.00254509	-0.760771	NC	Agenet-like domain-containing protein (AHRD V3.3 *** A0A2U1NB46_ARTAN)
Solyc01g100850	3.94198e-06	-0.679749	NC	ABC transporter-like (AHRD V3.3 *** A0A200QSY4_9MAGN)
Solyc01g100890	0.0132238	-1.11823	NC	WAT1-related protein (AHRD V3.3 *** K4B1C0_SOLLC)
Solyc01g100930	6.69712e-10	-1.77022	Down	GDSL esterase/lipase (AHRD V3.3 *** A0A1U8GQF3_CAPAN)
Solyc01g100940	8.83631e-15	-2.27952	Down	protein NIM1-INTERACTING 1-like isoform X2 (AHRD V3.3 -** XP_020213781.1)
Solyc01g100960	1.25331e-06	-1.1472	Down	Glucose-6-phosphate 1-dehydrogenase (AHRD V3.3 *** A0A1U8GXG1_CAPAN)
Solyc01g100980	2.36769e-23	-2.75154	Down	Pectin lyase-like superfamily protein (AHRD V3.3 *** A0A2U1LK87_ARTAN)
Solyc01g101110	9.67335e-06	-1.31966	Down	Serine/threonine-protein kinase haspin (AHRD V3.3 *** A0A146F677_TOBAC)
Solyc01g101120	2.16945e-05	-0.667464	NC	Carbohydrate-binding X8 domain superfamily protein (AHRD V3.3 *-* F4I0Z2_ARATH)
Solyc01g101130	1.20302e-05	-0.756844	NC	Myosin heavy chain, cardiac protein (AHRD V3.3 *** A0A2P5D8H8_PARAD)
Solyc01g101150	0.00696187	0.586	NC	Pentatricopeptide repeat (AHRD V3.3 *** A0A200R1Q1_9MAGN)
Solyc01g102270	0.00158358	-0.867024	NC	Unknown protein
Solyc01g102300	1.24526e-16	1.45392	UP	bHLH transcription factor 006
Solyc01g102310	7.13342e-05	0.923767	NC	60S ribosomal protein L34 (AHRD V3.3 *-* A0A2G2VNY7_CAPBA)
Solyc01g102330	4.05389e-12	-1.30461	Down	Carbohydrate esterase, putative (DUF303) (AHRD V3.3 *** Q0WNN6_ARATH)
Solyc01g102340	0.000335407	1.48182	UP	R2R3MYB transcription factor 61
Solyc01g102370	2.47355e-13	-1.13366	Down	Flap endonuclease 1 (AHRD V3.3 *** A0A2G2W895_CAPBA)
Solyc01g102400	4.53137e-07	-0.613247	NC	Germin-like protein (AHRD V3.3 *** O65358_SOLTU)
Solyc01g102460	7.10202e-12	1.4613	UP	ubiquitin carboxyl-terminal hydrolase-like protein (AHRD V3.3 --* AT5G26720.1)
Solyc01g102490	7.52666e-33	1.38569	UP	NADPH:adrenodoxin oxidoreductase, mitochondrial (AHRD V3.3 *** A0A2G2XXN3_CAPAN)
Solyc01g102500	4.66355e-07	0.723211	NC	netrin receptor DCC (AHRD V3.3 *-* AT3G50910.1)
Solyc01g102520	1.67327e-06	-0.892576	NC	MLO-like protein (AHRD V3.3 *** K4B1I0_SOLLC)
Solyc01g102540	7.13796e-08	-0.972725	NC	hpoxia-induced protein 242
Solyc01g102550	1.11904e-07	-1.10618	Down	nuclear pore complex protein NUP160 isoform X4 (AHRD V3.3 *-* A0A2I4G5Z6_9ROSI),Pfam:PF11715
Solyc01g102610	7.26769e-20	2.57419	UP	Ferric reduction oxidase 6 (AHRD V3.3 *** A0A2G3BUN6_CAPCH)
Solyc01g102640	0.00265174	1.01197	UP	Nuclear pore complex protein NUP98A (AHRD V3.3 *-* A0A2G3DE78_CAPCH)
Solyc01g102690	0.000306978	-1.20801	Down	Pentatricopeptide repeat-containing protein (AHRD V3.3 *** A0A2G2V0P1_CAPBA)
Solyc01g102710	9.60537e-24	-1.38705	Down	Leucine-rich repeat receptor-like protein kinase 1 (AHRD V3.3 *** A0A1P8SF01_NICBE)
Solyc01g102720	0.00112609	-1.0931	Down	Polyketide cyclase/dehydrase and lipid transport superfamily protein (AHRD V3.3 *** A0A2U1QGT1_ARTAN)
Solyc01g102730	1.95467e-06	-1.14125	Down	NAD(P)-binding Rossmann-fold superfamily protein (AHRD V3.3 *** Q9ZVQ2_ARATH)
Solyc01g102760	1.56623e-08	-0.68786	NC	PHD finger protein ALFIN-LIKE 8 (AHRD V3.3 *** A0A1U8DXM3_CAPAN)
Solyc01g102810	1.99739e-05	-0.751127	NC	DNA polymerase III subunit gamma/tau (AHRD V3.3 *** A0A2K3P8Q5_TRIPR)
Solyc01g102860	2.0513e-13	-1.44005	Down	golgin family A protein (AHRD V3.3 *-* AT1G51080.1)
Solyc01g102880	3.74615e-05	-0.983072	NC	Disease resistance protein (TIR-NBS-LRR class) (AHRD V3.3 *-* A0A2K3P9V5_TRIPR)
Solyc01g102980	8.68483e-05	-0.835828	NC	zinc-finger homeodomain protein 4 (AHRD V3.3 *** A0A2I4EEG0_9ROSI)
Solyc01g102990	2.32762e-10	0.85224	NC	ATP-dependent Clp protease ATP-binding subunit ClpX (AHRD V3.3 *** A0A2G2Y1Q3_CAPAN)
Solyc01g103000	0.00860739	0.678841	NC	Unknown protein
Solyc01g103040	3.14445e-05	-0.773056	NC	mitotic spindle checkpoint protein MAD1 (AHRD V3.3 *** A0A2I4EES6_9ROSI)
Solyc01g103110	4.53143e-22	0.732464	NC	GNAT family N-acetyltransferase (AHRD V3.3 *** A0A248JVD2_9PROT)
Solyc01g103130	0.0106385	1.76239	NC	Dynamin (AHRD V3.3 *** A0A2U1N3P9_ARTAN)
Solyc01g103150	0.000989964	0.593584	NC	Core-2 i-branching beta-n-acetylglucosaminyltransferase family protein (AHRD V3.3 *** A0A2K3MN76_TRIPR)
Solyc01g103160	4.23686e-59	1.72847	UP	Pentatricopeptide repeat-containing protein (AHRD V3.3 *** A0A2G2Y1S8_CAPAN)
Solyc01g103170	1.32204e-06	0.850228	NC	Lysine ketoglutarate reductase trans-splicing-like protein, putative (DUF707) (AHRD V3.3 *** F4JRK4_ARATH)
Solyc01g103180	1.32404e-23	1.25741	UP	Protein FAR1-RELATED SEQUENCE 11 (AHRD V3.3 *** A0A2G2Y1N4_CAPAN)
Solyc01g103190	2.15667e-13	1.31951	UP	COX assembly mitochondrial protein (AHRD V3.3 *** A0A2G3BUT7_CAPCH)
Solyc01g103200	2.68955e-15	2.09104	UP	plasminogen activator inhibitor (AHRD V3.3 *** AT1G57680.3)
Solyc01g103340	1.0274e-11	0.942184	NC	Zinc finger CCCH domain-containing protein (AHRD V3.3 *-* A0A2K3NPU7_TRIPR)
Solyc01g103360	4.66653e-08	-2.77885	Down	Glucuronoxylan 4-O-methyltransferase 3 (AHRD V3.3 *** A0A1U8DVE2_CAPAN)
Solyc01g103390	8.39512e-07	1.23604	UP	12-oxophytodienoate reductase 2
Solyc01g103410	1.20178e-13	0.833017	NC	KH domain-containing protein (AHRD V3.3 *** A0A2G2W8I6_CAPBA)
Solyc01g103430	3.80504e-07	-0.60398	NC	Shaggy-related protein kinase kappa (AHRD V3.3 *** A0A2G3BUT0_CAPCH)
Solyc01g103450	3.02213e-75	2.02716	UP	70 kDa heat shock protein (AHRD V3.3 *** Q2QV45_ORYSJ)
Solyc01g103500	4.96313e-14	2.79332	UP	multidrug resistance protein (AHRD V3.3 *** AT1G58007.4)
Solyc01g103530	3.33826e-07	-1.02559	Down	Leucine-rich receptor-like protein kinase family protein, putative (AHRD V3.3 *** A0A061DXB1_THECC)
Solyc01g103570	1.37506e-28	-1.36014	Down	DNA-binding bromodomain-containing protein (AHRD V3.3 *** F4I9P8_ARATH)
Solyc01g103630	0.0422572	0.94223	NC	Lactoylglutathione lyase / glyoxalase (AHRD V3.3 *** A0A1Y1HY85_KLENI)
Solyc01g103650	0.00216146	-0.599435	NC	Alpha/beta-Hydrolases superfamily protein (AHRD V3.3 *** Q9XID7_ARATH)
Solyc01g103710	7.0808e-53	1.3996	UP	NifU-like protein 2, chloroplastic (AHRD V3.3 *** A0A1U8DVJ9_CAPAN)
Solyc01g103720	1.47957e-12	-0.721062	NC	Ribosome biogenesis protein BOP1 homolog (AHRD V3.3 *** A0A2G2Y2H0_CAPAN)
Solyc01g103760	2.59386e-06	0.821635	NC	magnesium transporter NIPA (DUF803) (AHRD V3.3 *** AT4G13800.8)
Solyc01g103790	1.61406e-06	-1.13831	Down	Protein kinase superfamily protein (AHRD V3.3 *-* A0A2U1PSD3_ARTAN)
Solyc01g103920	1.61509e-23	8.79178	UP	Ferredoxin (AHRD V3.3 *** K4B1W7_SOLLC)
Solyc01g103960	0.000166218	-1.02058	Down	RNA helicase DEAH-box15
Solyc01g103990	5.22253e-17	1.31977	UP	T-complex protein 11 (AHRD V3.3 *** A0A2U1QKZ8_ARTAN)
Solyc01g104000	6.51206e-17	0.836053	NC	Serine hydroxymethyltransferase (AHRD V3.3 *** A0A1U8DVN3_CAPAN)
Solyc01g104010	0.00266085	-0.959166	NC	BPS1-like protein (AHRD V3.3 *** AT1G22030.1)
Solyc01g104020	4.72986e-07	-0.935357	NC	Embryo-specific protein (AHRD V3.3 *** A0A2K3LK15_TRIPR)
Solyc01g104030	2.49167e-29	-2.1034	Down	Potassium channel AKT2 (AHRD V3.3 *** A0A1U8E6Z3_CAPAN)
Solyc01g104080	3.37149e-12	0.618537	NC	Senescence associated gene 18 (AHRD V3.3 *** F4I8F7_ARATH)
Solyc01g104090	0.000559039	-1.67404	Down	Pentatricopeptide repeat (AHRD V3.3 *** A0A200QR01_9MAGN)
Solyc01g104150	0.0297203	1.81735	NC	Unknown protein
Solyc01g104200	1.01673e-09	-2.74091	Down	Fatty acyl-CoA reductase (AHRD V3.3 *** A0A2G2XX62_CAPAN)
Solyc01g104230	1.96157e-05	-1.07527	Down	F-box protein (AHRD V3.3 *** A0A1U8DY68_CAPAN)
Solyc01g104240	1.64048e-70	2.09245	UP	Hydroxyproline-rich glycoprotein-like (AHRD V3.3 *-* Q5JLQ2_ORYSJ)
Solyc01g104340	0.000191922	0.927905	NC	green ripe
Solyc01g104410	0.0027648	-0.636129	NC	Sterol 3-beta-glucosyltransferase (AHRD V3.3 *** A0A1J3HV40_NOCCA)
Solyc01g104470	6.46114e-13	0.639802	NC	Ribosome assembly factor mrt4 (AHRD V3.3 *** A0A328DGN8_9ASTE)
Solyc01g104510	1.53664e-18	-0.805327	NC	WD-40 repeat protein
Solyc01g104580	1.67392e-09	-1.06275	Down	Late embryogenesis abundant protein (AHRD V3.3 *** A0A200Q6I0_9MAGN)
Solyc01g104600	9.7174e-08	0.739261	NC	COP9 signalosome complex subunit 8 (AHRD V3.3 *** A0A2I4GE15_9ROSI)
Solyc01g104620	1.32062e-18	2.04853	UP	Unknown protein
Solyc01g104630	9.621e-46	1.71302	UP	Pentatricopeptide repeat-containing protein (AHRD V3.3 *** A0A1U8E783_CAPAN)
Solyc01g104660	2.94643e-34	1.398	UP	Plant/F1M20-13 protein (AHRD V3.3 *** A0A072UZK1_MEDTR)
Solyc01g104750	2.65671e-08	1.26455	UP	WAT1-related protein (AHRD V3.3 *** K4B247_SOLLC)
Solyc01g104780	6.04295e-15	-3.33637	Down	Vacuolar iron transporter-like protein (AHRD V3.3 *** A0A2K3NGY4_TRIPR)
Solyc01g104860	0.000825712	-1.17093	Down	Peroxidase (AHRD V3.3 *** K4B258_SOLLC)
Solyc01g104900	0.000822367	-1.10402	Down	NAC domain-containing protein (AHRD V3.3 *** A0A2U1K9C2_ARTAN)
Solyc01g104950	2.20951e-52	-3.72218	Down	LEXYL2
Solyc01g104970	2.02178e-14	-0.774618	NC	Receptor-like kinase (AHRD V3.3 *** A0A0K9PIY0_ZOSMR)
Solyc01g104990	2.22734e-08	-1.39328	Down	S-adenosyl-L-methionine-dependent methyltransferase superfamily protein (AHRD V3.3 *** A0A1P8ASE3_ARATH)
Solyc01g105035	0.0326334	0.768229	NC	Unknown protein
Solyc01g105040	2.04309e-21	1.48489	UP	Plant organelle RNA recognition domain-containing protein (AHRD V3.3 *** A0A118JTD2_CYNCS)
Solyc01g105070	5.96393e-05	-1.5391	Down	LECEVI16G peroxidase precursor
Solyc01g105100	9.41339e-229	3.8573	UP	Endoplasmic reticulum-Golgi intermediate compartment protein 3 (AHRD V3.3 *** A0A2G2WZZ7_CAPBA)
Solyc01g105110	0.00233566	4.51735	UP	cytoplasmic tRNA 2-thiolation protein (AHRD V3.3 *-* AT3G55570.1)
Solyc01g105120	7.08483e-66	2.60714	UP	protein LNK1 (AHRD V3.3 *** A0A2I4GGH4_9ROSI)
Solyc01g105130	8.53486e-09	0.71781	NC	tropomyosin (AHRD V3.3 *** AT5G64180.2)
Solyc01g105140	1.93449e-244	3.03649	UP	Arginine/serine-rich splicing factor, putative, expressed (AHRD V3.3 *-* Q6AVF4_ORYSJ)
Solyc01g105150	1.96642e-18	1.02539	UP	Potassium transporter (AHRD V3.3 *** K4B285_SOLLC)
Solyc01g105160	1.39773e-14	-0.58585	NC	Copper-transporting ATPase PAA1, chloroplastic (AHRD V3.3 *** A0A2G2X1Z0_CAPBA)
Solyc01g105180	0.0181402	-0.687845	NC	Protein DA1 (AHRD V3.3 *** A0A2I0VSM4_9ASPA)
Solyc01g105190	0.00464811	2.22747	UP	protein DA1-related 1-like (AHRD V3.3 *-* XP_004231350.2)
Solyc01g105200	0.00888471	1.18152	UP	Protein DA1 (AHRD V3.3 *-* A0A2I0VSM4_9ASPA)
Solyc01g105290	1.14305e-31	1.25999	UP	BTB/POZ domain protein (AHRD V3.3 *** AT3G19920.2)
Solyc01g105300	0.0451542	-1.02567	NC	Metacaspase-1 (AHRD V3.3 *** A0A2G2VS93_CAPBA),Pfam:PF00656
Solyc01g105320	8.70885e-06	-1.46725	Down	Metacaspase-1 (AHRD V3.3 *** A0A2G3AV17_CAPCH),Pfam:PF00656
Solyc01g105330	5.83718e-21	1.18388	UP	Methyl-CpG binding domain protein (AHRD V3.3 *-* A0A2K3LPB7_TRIPR)
Solyc01g105340	9.33203e-55	1.05009	UP	Chaperone protein DnaJ (AHRD V3.3 *** A0A2G2VAL8_CAPBA)
Solyc01g105360	3.09724e-07	-1.24589	Down	Glycosyltransferase (AHRD V3.3 *** A0A2I4DYG0_9ROSI)
Solyc01g105370	4.71051e-37	-3.18854	Down	2-nitropropane dioxygenase-like protein (AHRD V3.3 *** Q9FMG0_ARATH)
Solyc01g105430	3.46926e-08	-1.82769	Down	Unknown protein
Solyc01g105450	3.58825e-11	-2.48187	Down	ABC transporter G family member 11 (AHRD V3.3 *** A0A2G2VAJ3_CAPBA)
Solyc01g105470	3.09069e-06	1.59144	UP	Unknown protein
Solyc01g105490	0.000216825	1.09062	UP	Unknown protein
Solyc01g105540	1.83741e-16	-0.914084	NC	Dicarboxylate transporter 2.1, chloroplastic (AHRD V3.3 *** A0A2G2VAJ2_CAPBA)
Solyc01g105600	0.0115804	-0.847061	NC	hypothetical protein (AHRD V3.3 *-* AT2G14095.1)
Solyc01g105610	0.0173904	2.0606	NC	RING/U-box superfamily protein (AHRD V3.3 *-* A0A2U1LC40_ARTAN)
Solyc01g105620	0.00432521	1.11373	UP	RING/U-box superfamily protein (AHRD V3.3 *-* F4JJ02_ARATH)
Solyc01g105630	7.23341e-05	1.3778	UP	Calmodulin (AHRD V3.3 *** A0A1U8DW89_CAPAN)
Solyc01g105660	4.51051e-21	1.54445	UP	2-oxoglutarate (2OG) and Fe(II)-dependent oxygenase superfamily protein (AHRD V3.3 *** F4INZ9_ARATH)
Solyc01g105680	2.57508e-38	2.2695	UP	Phototropic-responsive NPH3 family protein (AHRD V3.3 *** A0A2U1PJR6_ARTAN)
Solyc01g105810	0.00020978	4.06956	UP	GDP dissociation inhibitor
Solyc01g105890	0.00175618	-0.613573	NC	Monoterpene synthase 1
Solyc01g105920	0.00234153	-0.871392	NC	Beta myrcene/limonene synthase (AHRD V3.3 *** G1JUH4_SOLLC)
Solyc01g105950	0.000782567	5.12691	UP	Linalool synthase (AHRD V3.3 *-* Q1XBU5_SOLLC)
Solyc01g105960	1.72734e-14	3.58184	UP	Cineol synthase (AHRD V3.3 *** G1JUH5_SOLLC)
Solyc01g105980	1.40995e-10	0.83797	NC	vacuole protein (AHRD V3.3 *** AT4G33625.1)
Solyc01g106000	0.0014977	-0.945192	NC	Nicotinamidase 1 (AHRD V3.3 *** A0A1U8DWC4_CAPAN)
Solyc01g106020	9.49756e-08	0.688055	NC	KH domain-containing protein (AHRD V3.3 *** A0A2I0WKQ9_9ASPA)
Solyc01g106040	1.30769e-06	1.04741	UP	GATA transcription factor 24 (AHRD V3.3 *** A0A2G3AWR4_CAPCH)
Solyc01g106060	4.587e-35	-1.30519	Down	Glutamine amidotransferase (AHRD V3.3 *** A0A200PUF5_9MAGN)
Solyc01g106070	0.0260171	2.42519	NC	Putative endonuclease or glycosyl hydrolase (AHRD V3.3 --* AT5G61180.1)
Solyc01g106110	0.007104	-0.622022	NC	F-box protein PP2-B10 (AHRD V3.3 *** A0A2G3BV22_CAPCH)
Solyc01g106190	4.06556e-15	1.22112	UP	heat shock protein (AHRD V3.3 *** AT5G09580.1)
Solyc01g106210	5.46241e-187	4.41185	UP	Heat shock protein 70 kDa (AHRD V3.3 *** A0A2K3MZA1_TRIPR)
Solyc01g106270	0.000198445	4.38113	UP	DNA polymerase V family (AHRD V3.3 *-* A0A2U1NZ70_ARTAN)
Solyc01g106280	1.13688e-21	1.58901	UP	PSTVd RNA-biding protein
Solyc01g106290	3.85827e-55	3.74794	UP	Unknown protein
Solyc01g106310	1.71384e-73	2.85218	UP	Unknown protein
Solyc01g106320	3.1621e-34	1.57313	UP	Phox/Bem1p (AHRD V3.3 *** A0A200QI01_9MAGN)
Solyc01g106330	5.41925e-05	0.612544	NC	Glutamyl-tRNA(Gln) amidotransferase subunit A (AHRD V3.3 *** A0A2U1LC75_ARTAN)
Solyc01g106340	0.0332618	0.669568	NC	Glutamyl-tRNA(Gln) amidotransferase subunit A (AHRD V3.3 *** A0A2U1LC75_ARTAN)
Solyc01g106350	1.49359e-31	1.95473	UP	Fatty acid amide hydrolase (AHRD V3.3 *** A0A2G2Y3D5_CAPAN)
Solyc01g106370	2.78507e-07	0.755249	NC	Protein trichome birefringence-like 12 (AHRD V3.3 *** A0A2G2W8Y8_CAPBA)
Solyc01g106380	2.97924e-07	-0.998798	NC	hypothetical protein (AHRD V3.3 *** AT5G64480.2)
Solyc01g106440	3.16691e-18	0.885924	NC	S-acyltransferase (AHRD V3.3 *** A0A2G2W8Y7_CAPBA)
Solyc01g106470	7.94483e-67	2.87065	UP	Tunicamycin induced protein (AHRD V3.3 *** Q84JN2_ARATH)
Solyc01g106480	2.81312e-09	0.887746	NC	glyoxisomal malate dehydrogenase
Solyc01g106500	9.83828e-17	-2.0729	Down	Receptor-like protein kinase (AHRD V3.3 *** A0A2R6Q659_ACTCH)
Solyc01g106510	0.0143417	-2.48342	NC	F-box domain-containing protein/DUF295 domain-containing protein (AHRD V3.3 *** A0A1Q3CTB5_CEPFO)
Solyc01g106540	6.29293e-08	-1.79374	Down	neurofilament heavy protein (AHRD V3.3 *-* AT4G17000.3)
Solyc01g106560	2.56768e-28	1.09016	UP	G patch domain protein (AHRD V3.3 *** AT4G33690.1)
Solyc01g106620	0.00060285	-1.62176	Down	pathogenesis-related protein 1-like (AHRD V3.3 *** A0A2I4HRD5_9ROSI)
Solyc01g106690	9.11345e-15	3.38838	UP	DUF1005 domain-containing protein (AHRD V3.3 *** A0A1Q3BZI1_CEPFO)
Solyc01g106700	0.00198082	1.68296	UP	MADS-box transcription factor 23 (AHRD V3.3 *** A0A2G2Y5S9_CAPAN)
Solyc01g106750	6.94708e-19	-1.59277	Down	Serine/threonine-protein kinase TOR (AHRD V3.3 *-* A0A2G2V7H7_CAPBA)
Solyc01g106780	5.49801e-05	-0.778108	NC	Pyruvate kinase (AHRD V3.3 *** A0A2G3AVH0_CAPCH)
Solyc01g106790	1.69413e-13	1.03943	UP	Tubulin alpha-6 chain, putative (AHRD V3.3 *** Q8LED1_ARATH)
Solyc01g106810	3.40289e-103	3.20664	UP	short hypocotyl in white light1 (AHRD V3.3 *-* AT1G69935.1)
Solyc01g106820	0	8.42215	UP	Ethylene-dependent gravitropism-deficient and yellow-green-like 3 (AHRD V3.3 *** A0A2U1KYW2_ARTAN)
Solyc01g106830	2.01219e-05	2.4567	UP	Phytosulfokine (AHRD V3.3 *** A0A2U1MA32_ARTAN)
Solyc01g106870	1.85484e-08	0.882115	NC	Receptor-like protein 12 (AHRD V3.3 *-* A0A2P4M348_QUESU)
Solyc01g106890	0.000773182	-0.93856	NC	hypothetical protein (AHRD V3.3 *** AT3G19660.1)
Solyc01g106910	2.74403e-10	-2.26743	Down	hypothetical protein (AHRD V3.3 *** AT4G33800.2)
Solyc01g106950	1.30273e-11	0.938453	NC	myosin heavy chain-like protein (AHRD V3.3 *** AT2G14680.3)
Solyc01g106970	0.0178128	2.66774	NC	F-box protein (AHRD V3.3 *-* A0A2K3PPT3_TRIPR)
Solyc01g107130	4.92148e-18	0.72283	NC	Vacuolar sorting receptor homolog (AHRD V3.3 *** P93027_ARATH)
Solyc01g107160	1.98833e-08	-0.63468	NC	Mitotic checkpoint protein BUB3, putative, expressed (AHRD V3.3 *** Q75HB5_ORYSJ)
Solyc01g107170	2.53219e-23	4.01816	UP	Zinc finger protein (AHRD V3.3 *** A0T3Q5_SOLTU)
Solyc01g107180	8.39974e-183	2.91255	UP	Phototropic-responsive NPH3 family protein (AHRD V3.3 *** A0A2U1N5P4_ARTAN)
Solyc01g107210	2.65462e-06	0.697201	NC	transcriptional regulator of RNA polII%2C SAGA%2C subunit (AHRD V3.3 *-* AT4G33890.2)
Solyc01g107240	0.0022718	1.15265	UP	Peroxisomal membrane 22 kDa (Mpv17/PMP22) family protein (AHRD V3.3 *-* A0A2U1NNX3_ARTAN)
Solyc01g107260	0.00448137	-0.590724	NC	myosin-2 heavy chain-like protein (AHRD V3.3 *** AT1G49870.1)
Solyc01g107290	5.13491e-21	2.07592	UP	RING/U-box superfamily protein (AHRD V3.3 *-* A0A2U1QJN2_ARTAN)
Solyc01g107340	1.23486e-06	-0.669543	NC	classical arabinogalactan protein 9 (AHRD V3.3 *-* XP_004230717.1)
Solyc01g107350	2.89856e-06	-1.07559	Down	DUF620 domain-containing protein (AHRD V3.3 *** A0A1Q3D2E6_CEPFO)
Solyc01g107360	7.51401e-59	1.86912	UP	WD40 repeat (AHRD V3.3 *** A0A200PS16_9MAGN)
Solyc01g107410	5.08443e-22	-1.17435	Down	Pathogenesis-related homeodomain protein (AHRD V3.3 *-* PRH_PETCR)
Solyc01g107440	5.33342e-05	2.54586	UP	Unknown protein
Solyc01g107460	0.000200033	3.39027	UP	Neuronal PAS domain protein (AHRD V3.3 *** A0A1P8BBZ0_ARATH)
Solyc01g107540	0.0321636	-2.00756	NC	Plant basic secretory protein (BSP) family protein (AHRD V3.3 *** I3SK49_MEDTR)
Solyc01g107550	4.64077e-19	-1.02396	Down	Methylthioribose kinase (AHRD V3.3 *** A0A1U8DWU8_CAPAN)
Solyc01g107560	2.88549e-07	-0.650334	NC	Glycosyltransferase (AHRD V3.3 *** A0A2G2W4I0_CAPBA)
Solyc01g107580	0.00369353	-0.859544	NC	Pseudouridine synthase family protein (AHRD V3.3 *** A0A2U1QNN7_ARTAN)
Solyc01g107630	0.0028228	0.617395	NC	cell division cycle protein 123 homolog (AHRD V3.3 *** A0A2I4EVK3_9ROSI)
Solyc01g107650	9.46633e-05	-0.758103	NC	Ovary receptor kinase 1 (AHRD V3.3 *** S4WIP5_SOLCH)
Solyc01g107700	3.55465e-26	-1.08035	Down	Kynurenine formamidase (AHRD V3.3 *** A0A1J3JDK4_NOCCA)
Solyc01g107730	0.000105267	-1.11063	Down	D-type cyclin-2
Solyc01g107740	4.42039e-65	1.72586	UP	C2 domain-containing protein (AHRD V3.3 *** B1Q483_CAPCH)
Solyc01g107750	6.57148e-37	-0.872297	NC	phosphatidylinositol 3,4,5-trisphosphate 3-phosphatase and protein-tyrosine-phosphatase PTEN2A-like (AHRD V3.3 *** A0A2I4FJ12_9ROSI)
Solyc01g107760	3.692e-05	-1.50888	Down	Cysteine proteinase RD21a (AHRD V3.3 *** A0A2G3BVF2_CAPCH)
Solyc01g107780	2.68745e-23	-3.82225	Down	Glycosyltransferase (AHRD V3.3 *** A0A1Q3DDW3_CEPFO)
Solyc01g107825	3.5305e-30	3.87997	UP	Glycosyltransferase (AHRD V3.3 *** P93365_TOBAC)
Solyc01g107880	5.53635e-40	1.31365	UP	Zinc finger, RING-CH-type, Zinc finger, RING/FYVE/PHD-type (AHRD V3.3 *** A0A2U1NZJ9_ARTAN)
Solyc01g107900	9.00061e-10	-1.51168	Down	O-acyltransferase WSD1-like protein (AHRD V3.3 *** A0A2K3ND41_TRIPR)
Solyc01g107920	0.0467118	0.686949	NC	Harbinger transposase-derived nuclease (AHRD V3.3 *** A0A200QYS5_9MAGN)
Solyc01g107940	1.08934e-24	-1.78356	Down	RING/U-box superfamily protein (AHRD V3.3 *** A0A1P8B1Z6_ARATH)
Solyc01g107990	1.12365e-19	-1.05035	Down	PI-PLC X domain-containing protein (AHRD V3.3 *** A0A2G2W995_CAPBA)
Solyc01g108000	2.47579e-15	2.0899	UP	Protein kinase domain (AHRD V3.3 *** A0A200QZI9_9MAGN)
Solyc01g108010	1.16335e-18	1.21268	UP	Endonuclease or glycosyl hydrolase (AHRD V3.3 *** A0A2U1M201_ARTAN)
Solyc01g108030	2.34213e-07	-2.19102	Down	Methylcrotonoyl-CoA carboxylase beta chain, mitochondrial (AHRD V3.3 *** A0A1U8DZI7_CAPAN)
Solyc01g108100	0.00574757	-0.86486	NC	cold regulated protein 27 (AHRD V3.3 *** AT5G42900.2)
Solyc01g108120	0.00318014	-0.719395	NC	B3 domain-containing protein (AHRD V3.3 *** A0A1U8HM78_CAPAN)
Solyc01g108150	1.10622e-10	-0.622244	NC	Zinc-binding alcohol dehydrogenase domain-containing protein 2 (AHRD V3.3 *** A0A1J3FLM3_NOCCA)
Solyc01g108170	1.78449e-13	-2.01398	Down	BEST plant protein match is: (TAIR:plant.1) protein, putative (AHRD V3.3 *** G7JLA4_MEDTR)
Solyc01g108180	2.64968e-44	1.62562	UP	Pentatricopeptide repeat (AHRD V3.3 *** A0A200QLP1_9MAGN)
Solyc01g108220	3.65247e-26	4.09191	UP	Unknown protein
Solyc01g108230	6.91224e-19	0.823287	NC	LAG1 longevity assurance-like protein 2 (AHRD V3.3 *** A0A1U8E8G3_CAPAN)
Solyc01g108240	4.30135e-29	4.01927	UP	Ethylene Response Factor D.3
Solyc01g108250	7.51477e-29	1.38833	UP	DEM2
Solyc01g108330	0.0297954	-1.31976	NC	transmembrane protein (AHRD V3.3 *-* AT2G26520.1)
Solyc01g108360	7.31388e-08	-2.46084	Down	Cupredoxin (AHRD V3.3 *** A0A2U1P8C5_ARTAN)
Solyc01g108390	0.0110985	-1.00246	NC	Trypsin/subtilisin inhibitor (AHRD V3.3 *** A0A2G3AU57_CAPCH)
Solyc01g108410	2.1143e-05	0.709712	NC	Pentatricopeptide repeat-containing protein (AHRD V3.3 *** A0A1U8E733_CAPAN)
Solyc01g108418	3.13294e-07	0.775213	NC	CDPK-related kinase 5 (AHRD V3.3 *-* A0A2G3AU25_CAPCH)
Solyc01g108490	9.50379e-39	-2.24258	Down	Carboxypeptidase (AHRD V3.3 *** A0A1U8E723_CAPAN)
Solyc01g108500	4.09577e-10	0.735592	NC	RNA-binding protein (AHRD V3.3 *** A0A2K3PBB6_TRIPR)
Solyc01g108513	0.00768442	-0.926582	NC	Alpha/beta-Hydrolases superfamily protein (AHRD V3.3 *** A0A2U1KK17_ARTAN)
Solyc01g108560	1.02877e-07	-2.07448	Down	Alpha/beta-Hydrolases superfamily protein (AHRD V3.3 *** A0A2U1KC75_ARTAN)
Solyc01g108570	0.0397431	-0.886051	NC	Alpha/beta-Hydrolases superfamily protein (AHRD V3.3 *** A0A2U1KC75_ARTAN)
Solyc01g108580	1.76168e-30	-2.07628	Down	Alpha/beta-Hydrolases superfamily protein (AHRD V3.3 *** A0A2U1Q2D0_ARTAN)
Solyc01g108630	0.00154318	0.635442	NC	nii1 nitrite reductase
Solyc01g108640	0.0104479	0.992166	NC	GDSL esterase/lipase (AHRD V3.3 *** A0A199UQJ3_ANACO)
Solyc01g108670	2.73867e-11	-1.44405	Down	Kinesin (AHRD V3.3 *** A0A200QYC3_9MAGN)
Solyc01g108790	0.00791772	-2.24936	Down	3-hydroxyisobutyryl-CoA hydrolase 1 (AHRD V3.3 *-* A0A1U8EJT2_CAPAN)
Solyc01g108860	0.00105646	4.20708	UP	2-oxoglutarate (2OG) and Fe(II)-dependent oxygenase superfamily protein (AHRD V3.3 *** A0A2U1MKU7_ARTAN)
Solyc01g108880	0.00641457	-0.689481	NC	2-oxoglutarate (2OG) and Fe(II)-dependent oxygenase superfamily protein (AHRD V3.3 *** A0A2U1MKU7_ARTAN)
Solyc01g108910	9.99525e-50	-2.23233	Down	maternal effect embryo arrest 14 (AHRD V3.3 *** AT2G15890.1)
Solyc01g108920	5.22398e-11	0.871325	NC	Phox domain-containing protein (AHRD V3.3 *** F4IJE1_ARATH)
Solyc01g108960	0.0364347	-1.06142	NC	Mitochondrial-processing peptidase subunit beta (AHRD V3.3 --* A0A2G3B7D4_CAPCH)
Solyc01g109070	3.75524e-13	1.32558	UP	Diphthamide biosynthesis protein 3 (CSL zinc finger) (AHRD V3.3 *** A0A166Z4Y4_9PEZI)
Solyc01g109110	8.37751e-08	1.47233	UP	Extra-large guanine nucleotide-binding protein 2 (AHRD V3.3 *** A0A1U8DXD5_CAPAN)
Solyc01g109130	3.66177e-19	0.857981	NC	Proteasome assembly chaperone 2 (AHRD V3.3 *** A0A1U8E8Q2_CAPAN)
Solyc01g109150	0.0221635	-0.736384	NC	cytochrome P450 CYP74C4
Solyc01g109170	3.53943e-06	-1.94465	Down	Cold-regulated plasma membrane protein 2 (AHRD V3.3 *** A0A1U8E7A7_CAPAN)
Solyc01g109180	2.34434e-07	-0.730448	NC	Long chain acyl-CoA synthetase 4 (AHRD V3.3 *** A0A2G2Y3Y7_CAPAN)
Solyc01g109260	1.66786e-12	0.91866	NC	plastid division protein PDV2-like (AHRD V3.3 *** A0A2I4GTD4_9ROSI)
Solyc01g109280	4.61847e-23	0.835009	NC	RBR-type E3 ubiquitin transferase (AHRD V3.3 *** A0A2G2WA47_CAPBA)
Solyc01g109340	8.01427e-06	0.671107	NC	E3 ubiquitin-protein ligase (AHRD V3.3 *** A0A2G3D341_CAPCH)
Solyc01g109380	0.00123122	0.643595	NC	UPF0496 protein (AHRD V3.3 *** A0A2K3LR63_TRIPR)
Solyc01g109400	9.61901e-40	1.86923	UP	Quinone reductase family protein (AHRD V3.3 *** A0A1Y1I2Y2_KLENI)
Solyc01g109420	1.30708e-88	3.47927	UP	Quinone reductase family protein (AHRD V3.3 *** A0A1P8B767_ARATH)
Solyc01g109450	1.99709e-09	0.798977	NC	Pseudouridine kinase (AHRD V3.3 *** A0A1J3EB77_NOCCA)
Solyc01g109460	2.24508e-45	1.94486	UP	Polyol monosaccharide transporter 4
Solyc01g109470	0.0141685	1.52019	NC	BURP domain-containing protein (AHRD V3.3 *** A0A1Q3C0F5_CEPFO)
Solyc01g109490	0.000190652	1.69589	UP	Unknown protein
Solyc01g109520	6.64997e-14	0.745731	NC	Ras-related protein (AHRD V3.3 *** A0A2U1NEY8_ARTAN)
Solyc01g109560	1.58981e-09	-0.632641	NC	Guanine nucleotide-binding protein subunit beta (AHRD V3.3 *** A0A2G3BVT8_CAPCH)
Solyc01g109570	3.75234e-11	-0.847519	NC	Glucan endo-1,3-beta-glucosidase (AHRD V3.3 *** J9Z4Z2_ELAGV)
Solyc01g109660	2.48768e-17	-1.21813	Down	meloidogyne-induced giant cell protein DB275
Solyc01g109680	1.16446e-05	0.873127	NC	hypothetical protein (AHRD V3.3 *** AT4G39235.2)
Solyc01g109700	7.34288e-10	-1.49131	Down	bHLH transcription factor 010
Solyc01g109730	0.000818633	5.03913	UP	Protein KTI12-like protein (AHRD V3.3 *** A0A2G2WA44_CAPBA)
Solyc01g109750	1.3507e-07	-2.71197	Down	syntaxin-112-like (AHRD V3.3 *** A0A2I4HRN6_9ROSI)
Solyc01g109830	1.26226e-05	-1.47622	Down	Bifunctional dihydrofolate reductase-thymidylate synthase (AHRD V3.3 *** A0A2G3BW20_CAPCH)
Solyc01g109890	4.90854e-14	1.48111	UP	Chaperone protein dnaJ 10 (AHRD V3.3 *** A0A2G3BVX6_CAPCH)
Solyc01g109990	4.46991e-10	0.673571	NC	RNA-binding protein 28 (AHRD V3.3 *** A0A1J3F968_NOCCA)
Solyc01g110000	6.84978e-05	-0.876653	NC	Beta-galactosidase (AHRD V3.3 *** A0A2G3BW46_CAPCH)
Solyc01g110060	1.70671e-12	-1.51888	Down	Purple acid phosphatase (AHRD V3.3 *** A0A0C5AJS1_SOLLC)
Solyc01g110110	2.90039e-09	-0.862095	NC	Cysteine protease (AHRD V3.3 *** Q9AUC5_IPOBA)
Solyc01g110190	2.55202e-09	0.867925	NC	Kinesin-related protein (AHRD V3.3 *** D3YBF5_TRIRP)
Solyc01g110270	1.09178e-44	1.74323	UP	RNA-binding CRS1 / YhbY (CRM) domain protein (AHRD V3.3 *-* F4JV86_ARATH)
Solyc01g110290	4.16835e-15	0.743411	NC	Squalene synthase (AHRD V3.3 *** Q9XJ31_SOLTU),Pfam:PF00494
Solyc01g110310	8.31279e-34	-1.1145	Down	GATA transcription factor (AHRD V3.3 *** K4B3P4_SOLLC)
Solyc01g110340	6.16441e-16	-2.75136	Down	Endoglucanase (AHRD V3.3 *** A0A218XGM2_PUNGR)
Solyc01g110350	0.00619425	0.699431	NC	hypothetical protein (AHRD V3.3 *** AT4G38980.1)
Solyc01g110370	0.000692618	0.678995	NC	Zinc finger, B-box (AHRD V3.3 *** A0A2U1LAI4_ARTAN)
Solyc01g110380	1.47684e-06	-0.777051	NC	Kinesin-like protein (AHRD V3.3 *** A0A2G2XNI5_CAPBA)
Solyc01g110490	4.18516e-11	-0.700837	NC	Zinc finger transcription factor 15
Solyc01g110510	4.31876e-13	-2.90547	Down	ENTH/VHS-like protein (AHRD V3.3 *** A0A2U1MPP6_ARTAN)
Solyc01g110555	0.045234	-0.920198	NC	Auxin responsive SAUR protein (AHRD V3.3 *** A0A2U1P3N8_ARTAN)
Solyc01g110820	3.8626e-06	0.789534	NC	U11/U12 small nuclear ribonucleoprotein 65 kDa protein (AHRD V3.3 *** A0A1J3HYT0_NOCCA)
Solyc01g110903	2.93233e-15	6.05307	UP	Auxin-responsive protein SAUR20 (AHRD V3.3 *** A0A2G2XY34_CAPAN)
Solyc01g110907	0.00010834	1.16771	UP	Auxin-responsive protein SAUR20 (AHRD V3.3 *** A0A2G2XY34_CAPAN)
Solyc01g110920	6.9437e-12	2.54612	UP	Small auxin up-regulated RNA26
Solyc01g110960	9.04588e-05	-0.927808	NC	Prefoldin chaperone subunit family protein (AHRD V3.3 *** A0A2U1NI64_ARTAN)
Solyc01g111010	1.08885e-05	1.76549	UP	X-intrinsic protein 1.6
Solyc01g111040	1.94969e-06	0.781691	NC	Calcium-binding EF-hand family protein (AHRD V3.3 *** A0A2U1MN65_ARTAN)
Solyc01g111050	2.30708e-19	3.2156	UP	COBRA-like protein (AHRD V3.3 *** K4B3W8_SOLLC)
Solyc01g111070	5.32587e-08	2.77986	UP	Chalcone synthase-like protein (AHRD V3.3 *** A0A2K3NPT9_TRIPR)
Solyc01g111090	7.77276e-13	0.895466	NC	Er lumen protein retaining receptor-like protein (AHRD V3.3 *** A0A2K3NRD2_TRIPR)
Solyc01g111100	1.07335e-09	1.57869	UP	Neutral/alkaline invertase (AHRD V3.3 *** I0CL53_MANES)
Solyc01g111200	8.51687e-15	0.898155	NC	eukaryotic translation initiation factor 4B3 (AHRD V3.3 *** A0A2I4EWR0_9ROSI)
Solyc01g111250	1.50928e-09	-4.04676	Down	1-phosphatidylinositol phosphodiesterase (AHRD V3.3 *** A0A1J3JKG9_NOCCA)
Solyc01g111300	3.08907e-39	-1.63895	Down	Cold-shock protein (AHRD V3.3 *-* A0A200RAC1_9MAGN)
Solyc01g111310	4.56034e-06	-1.28591	Down	SlLAX2
Solyc01g111320	4.39134e-19	-1.95416	Down	Thaumatin-like protein 1 (AHRD V3.3 *** A0A1U8E7X2_CAPAN)
Solyc01g111330	0.0181719	-0.620732	NC	Thaumatin-like protein 1 (AHRD V3.3 *** A0A2G3BWI2_CAPCH)
Solyc01g111350	2.07431e-07	-1.48138	Down	Major facilitator superfamily protein (AHRD V3.3 *** Q9SW40_ARATH)
Solyc01g111360	9.07852e-37	1.20677	UP	Peptidyl-prolyl cis-trans isomerase (AHRD V3.3 *** A0A1U8DY34_CAPAN)
Solyc01g111380	0.000293517	-0.620362	NC	Actin-depolymerizing factor-like protein (AHRD V3.3 *** A0A2K3P088_TRIPR)
Solyc01g111420	5.81694e-15	1.1907	UP	Ribosomal protein L1 (AHRD V3.3 *** A0A200R8A3_9MAGN)
Solyc01g111430	9.08155e-15	1.65582	UP	Pentatricopeptide repeat (AHRD V3.3 *** A0A200RA79_9MAGN)
Solyc01g111460	0.000138648	0.871372	NC	Proteasome subunit alpha type (AHRD V3.3 *-* A0A1U8E7Y7_CAPAN)
Solyc01g111470	9.78305e-10	1.07643	UP	Pentatricopeptide repeat (AHRD V3.3 *** A0A200Q7R3_9MAGN)
Solyc01g111500	2.90975e-09	-1.47649	Down	R2R3MYB transcription factor 7
Solyc01g111520	2.73265e-18	-0.591101	NC	Calcium-dependent lipid-binding (CaLB domain) family protein (AHRD V3.3 *** A0A1P8BD17_ARATH)
Solyc01g111540	1.42328e-06	5.78255	UP	Beta-galactosidase (AHRD V3.3 *** A0A2G3ATV6_CAPCH)
Solyc01g111570	1.69828e-08	-1.89769	Down	proline-rich receptor-like protein kinase PERK7 isoform X1 (AHRD V3.3 *** A0A2I4GC47_9ROSI)
Solyc01g111600	2.17074e-37	-1.39805	Down	Heavy metal-associated isoprenylated plant protein (AHRD V3.3 *** A0A2R6QQA6_ACTCH)
Solyc01g111610	6.10535e-13	-2.13546	Down	SBP (S-ribonuclease binding protein) family protein (AHRD V3.3 *** A0A2U1N6W4_ARTAN)
Solyc01g111630	3.017e-11	0.930292	NC	glycerate dehydrogenase (AHRD V3.3 *** A0A2I4EWU8_9ROSI)
Solyc01g111670	2.01231e-37	1.58348	UP	transmembrane protein%2C putative (DUF1279) (AHRD V3.3 *** AT2G20940.2)
Solyc01g111690	2.69141e-06	0.623716	NC	trafficking protein particle complex subunit 2-like protein (AHRD V3.3 *** A0A2I4GC85_9ROSI)
Solyc01g111700	0.00104382	0.965266	NC	26S proteasome non-ATPase regulatory subunit 3 (AHRD V3.3 *** B6TAE2_MAIZE)
Solyc01g111730	5.91354e-09	-0.834745	NC	Protein phosphatase 2C (AHRD V3.3 *** A0A2U1M4W5_ARTAN)
Solyc01g111790	0.0016473	2.60111	UP	Serine/threonine protein phosphatase 2A regulatory subunit (AHRD V3.3 *** A0A2I4EWF2_9ROSI)
Solyc01g111800	0.000746792	0.600454	NC	Polyamine transporter PUT1 (AHRD V3.3 *** A0A2G3AUC9_CAPCH)
Solyc01g111870	3.64348e-28	2.31991	UP	Serine/threonine-protein kinase ATR (AHRD V3.3 *** A0A2G3BW62_CAPCH)
Solyc01g111880	8.87047e-05	-2.60877	Down	MAP kinase kinase kinase 11
Solyc01g111910	6.09162e-19	-0.995481	NC	RNA polymerase II-associated protein 1 (AHRD V3.3 *** A0A200QJZ1_9MAGN)
Solyc01g111990	6.87297e-16	-0.818642	NC	Alanine--tRNA ligase (AHRD V3.3 *** K3XV85_SETIT)
Solyc01g112000	8.6452e-06	1.35784	UP	expansin-like protein precursor 1
Solyc01g112010	0.000672233	0.667879	NC	RNA-binding (RRM/RBD/RNP motifs) family protein (AHRD V3.3 *** AT3G56510.5)
Solyc01g112020	1.8884e-09	-0.654169	NC	Pentatricopeptide repeat (AHRD V3.3 *** A0A200RCW9_9MAGN)
Solyc01g112070	9.26414e-08	1.40406	UP	O-fucosyltransferase family protein (AHRD V3.3 *** A0A061DZG6_THECC)
Solyc01g112080	5.71103e-06	-0.829667	NC	Lysm domain GPI-anchored protein 2 (AHRD V3.3 *** A0A2U1M2U7_ARTAN)
Solyc01g112090	5.65254e-09	-0.956024	NC	Protein DETOXIFICATION (AHRD V3.3 *** A0A328D307_9ASTE)
Solyc01g112180	3.22443e-65	1.47031	UP	Integral membrane protein hemolysin-III-like protein (AHRD V3.3 *** A0A2K3N7X1_TRIPR)
Solyc01g112190	0.000800449	2.77694	UP	Plant regulator RWP-RK family protein, putative (AHRD V3.3 *** A0A061FD78_THECC)
Solyc01g112200	0.00487098	-0.84271	NC	Pentatricopeptide repeat-containing protein (AHRD V3.3 *** A0A2U1KAS6_ARTAN)
Solyc01g112210	8.18024e-09	-0.915649	NC	Hexosyltransferase (AHRD V3.3 *** A0A2G2XVL2_CAPAN)
Solyc01g112260	3.0893e-05	1.29689	UP	hypothetical protein (AHRD V3.3 *-* AT4G35320.1)
Solyc01g112315	0.00068219	3.00356	UP	Retrovirus-related Pol polyprotein from transposon TNT 1-94 (AHRD V3.3 *-* A0A2K3LF16_TRIPR)
Solyc01g112340	2.25529e-27	1.10353	UP	Brefeldin A-inhibited guanine nucleotide-exchange protein 4 (AHRD V3.3 *-* A0A2G2XW39_CAPAN)
Solyc01g150101	0.0212277	-2.68002	NC	Basic helix-loop-helix (BHLH) DNA-binding superfamily protein (AHRD V3.3 *-* A0A1P8ASG1_ARATH)
Solyc01g150102	0.00181254	4.58939	UP	TATA-box-binding protein (AHRD V3.3 *** A0A2G2XSN2_CAPBA)
Solyc01g150147	0.0054249	1.72547	UP	Golgi SNAP receptor complex member 1 (AHRD V3.3 *-* A0A1U8EGS6_CAPAN)
Solyc01g150156	3.87735e-07	0.997124	NC	nuclear pore complex protein NUP98A-like isoform X5 (AHRD V3.3 *-* XP_019068100.2)
Solyc01g150159	0.0205397	1.02169	NC	nuclear pore complex protein NUP98A-like isoform X1 (AHRD V3.3 *-* XP_025885413.1)
Solyc01g150163	0.00851132	-0.678715	NC	kinetochore protein NDC80 homolog (AHRD V3.3 *-* A0A2I4H4F2_9ROSI)
Solyc01g150164	0.00455097	-0.824392	NC	thionin-like protein (AHRD V3.3 *** AT1G25275.1)
Solyc01g150165	3.01882e-95	3.42494	UP	transmembrane protein 184C (AHRD V3.3 *-* XP_010316698.1)
Solyc01g150167	4.99218e-06	-0.920034	NC	MADS-box transcription factor 27 (AHRD V3.3 *** A0A2G2Y3D7_CAPAN)
Solyc01g150169	2.95879e-09	1.22182	UP	Oligopeptide transporter (AHRD V3.3 *-* A0A200QXQ7_9MAGN)
Solyc01g150176	6.2525e-18	3.74879	UP	Gibberellin regulated protein (AHRD V3.3 *** A0A200Q364_9MAGN)
Solyc02g004000	7.55908e-11	1.47398	UP	Regulator of rDNA transcription protein 15 (AHRD V3.3 *-* A0A2G2V0S9_CAPBA)
Solyc02g004003	0.00755864	3.17261	UP	Unknown protein
Solyc02g005180	1.16915e-05	0.694341	NC	Sugar facilitator protein 2
Solyc02g005305	1.56116e-07	1.19051	UP	Unknown protein
Solyc02g005310	1.44969e-98	4.7333	UP	Unknown protein
Solyc02g005320	1.16851e-163	4.65804	UP	Unknown protein
Solyc02g005325	5.8983e-67	4.90829	UP	Unknown protein
Solyc02g014360	1.32406e-06	-1.04125	Down	Pentatricopeptide repeat-containing protein (AHRD V3.3 *** A0A1U8FF53_CAPAN)
Solyc02g014430	0.0118918	-1.41133	NC	Equilibrative nucleotide transporter like (AHRD V3.3 *** A0A2R6QTM2_ACTCH)
Solyc02g014450	1.60263e-07	0.814568	NC	Rab-GTPase-TBC domain (AHRD V3.3 *** A0A200PLY8_9MAGN)
Solyc02g014460	0.0127701	1.48475	NC	DNA damage-binding protein CMR1 (AHRD V3.3 *** R4XC35_TAPDE)
Solyc02g014470	9.22482e-05	-0.994746	NC	Phospholipase A1-II 1 (AHRD V3.3 *** A0A1U8EZV6_CAPAN)
Solyc02g014560	1.4496e-09	1.55134	UP	Calcium uptake protein mitochondrial-like (AHRD V3.3 *** A0A2K3MWX9_TRIPR)
Solyc02g014730	0.034716	2.0865	NC	Cytochrome P450 (AHRD V3.3 *** A0A2U1QJ26_ARTAN)
Solyc02g014770	2.00488e-14	-0.831439	NC	RNA helicase DEAH-box7
Solyc02g014830	0.000282209	-0.612258	NC	Carboxypeptidase (AHRD V3.3 *** A0A2G2XBM8_CAPBA)
Solyc02g014860	1.69394e-12	-3.0631	Down	Chaperone protein DnaJ (AHRD V3.3 *** A0A1J3ID64_NOCCA)
Solyc02g020890	2.74232e-10	0.944291	NC	alpha/beta-Hydrolases superfamily protein (AHRD V3.3 *** AT3G19970.5)
Solyc02g020940	1.99229e-06	0.641869	NC	Glyceraldehyde-3-phosphate dehydrogenase (AHRD V3.3 *** A0A2G3D2C2_CAPCH)
Solyc02g021020	3.57398e-35	1.55287	UP	Pentatricopeptide repeat-containing protein (AHRD V3.3 *** A0A2G3D2E2_CAPCH)
Solyc02g021270	2.68731e-05	0.902049	NC	Pentatricopeptide repeat (AHRD V3.3 *** A0A200QSI9_9MAGN)
Solyc02g021430	8.34155e-09	1.01502	UP	Mitochondrial transcription termination factor family protein (AHRD V3.3 *** O64685_ARATH)
Solyc02g021480	5.52383e-14	-1.14753	Down	Magnesium transporter CorA-like family protein (AHRD V3.3 *-* A0A2K3P294_TRIPR)
Solyc02g021550	1.21142e-26	1.13432	UP	Eukaryotic translation initiation factor 4E (AHRD V3.3 *** Q00LS7_NICBE)
Solyc02g021590	3.75979e-05	0.615027	NC	Protein male discoverer 2 (AHRD V3.3 *** A0A1J6KDE9_NICAT)
Solyc02g022830	6.51893e-11	-0.849973	NC	Twinkle-like protein, chloroplastic/mitochondrial (AHRD V3.3 *** A0A1J3F578_NOCCA)
Solyc02g022870	5.8197e-21	0.767578	NC	maternal effect embryo arrest 22 (AHRD V3.3 *-* AT2G34780.4)
Solyc02g022890	6.64792e-08	-1.24196	Down	Fatty acid hydroxylase (AHRD V3.3 *-* A0A200Q3T8_9MAGN)
Solyc02g022920	2.43145e-07	0.938345	NC	ethylene-responsive nuclear protein
Solyc02g023950	0.000922006	0.732639	NC	Leucine-rich receptor-like protein kinase family protein (AHRD V3.3 *** A0A061G8R7_THECC)
Solyc02g023990	3.33826e-07	0.785758	NC	NAD(P)-binding Rossmann-fold superfamily protein (AHRD V3.3 *** A0A2U1KWY0_ARTAN)
Solyc02g027080	5.48432e-23	-1.40778	Down	Disease resistance protein (CC-NBS-LRR class) family (AHRD V3.3 *-* AT1G58390.2)
Solyc02g030100	8.30079e-08	1.00214	UP	Vacuolar protein sorting-associated protein 54, chloroplastic (AHRD V3.3 *-* A0A2G3D2K9_CAPCH)
Solyc02g030110	0	4.13509	UP	Vacuolar protein sorting-associated protein 54, chloroplastic (AHRD V3.3 *** A0A1U8FS35_CAPAN)
Solyc02g030130	7.7496e-36	1.89538	UP	Subtilisin-like protease (AHRD V3.3 *** A0A1J3H877_NOCCA)
Solyc02g030170	6.67904e-15	-0.753415	NC	DWARF1/DIMINUTO
Solyc02g030450	8.0282e-167	3.8294	UP	Protein ROOT HAIR DEFECTIVE 3 homolog (AHRD V3.3 *** A0A2G3D211_CAPCH)
Solyc02g030460	0.0170514	1.17598	NC	trihelix transcription factor ASR3-like isoform X1 (AHRD V3.3 *** A0A2I4HRK6_9ROSI)
Solyc02g030480	5.30976e-29	-1.86993	Down	Alcohol dehydrogenase superfamily (AHRD V3.3 *-* A0A200Q008_9MAGN)
Solyc02g030525	0.0262281	2.24923	NC	SNF1-related protein kinase regulatory subunit beta-3 (AHRD V3.3 *-* A0A2G3A5M6_CAPAN)
Solyc02g031710	0.000219506	-1.10295	Down	SBP (S-ribonuclease binding protein) family protein (AHRD V3.3 *-* A0A2U1LW40_ARTAN)
Solyc02g031780	0.00044215	1.78992	UP	Unknown protein
Solyc02g031830	4.84924e-18	1.05184	UP	polyadenylate-binding protein 1-B-binding protein (AHRD V3.3 *** AT5G44860.2)
Solyc02g031840	5.44933e-17	-0.892059	NC	Potassium transporter (AHRD V3.3 *** A0A1U8FIL6_CAPAN)
Solyc02g031850	4.33425e-05	-0.625207	NC	Protein kinase domain containing protein (AHRD V3.3 *-* A0A0U9HPK6_KLENI)
Solyc02g031990	0.000890076	-2.23834	Down	VQ motif-containing protein 22 (AHRD V3.3 *** A0A2G2XD74_CAPBA)
Solyc02g032060	0.0353589	-2.11525	NC	Leucine-rich receptor-like kinase family protein (AHRD V3.3 *-* A0A072UMX7_MEDTR)
Solyc02g032450	0.000444463	-0.627301	NC	Nuclear pore complex protein (AHRD V3.3 *-* A0A200QTL2_9MAGN)
Solyc02g032660	1.31849e-08	-2.10543	Down	Protein DETOXIFICATION (AHRD V3.3 *** A0A328DGG9_9ASTE)
Solyc02g032800	6.47434e-12	-2.25026	Down	Senescence regulator S40 (AHRD V3.3 *** A0A200QJC6_9MAGN)
Solyc02g032960	1.21576e-12	-0.930607	NC	ATP-dependent zinc metalloprotease FtsH 2 (AHRD V3.3 *** A0A1J3JSZ2_NOCCA)
Solyc02g032970	3.93825e-10	-0.951202	NC	ATP-dependent zinc metalloprotease FtsH 2 (AHRD V3.3 *-* A0A1J3GU49_NOCCA)
Solyc02g033055	0.0101149	2.78667	NC	Retrovirus-related Pol polyprotein from transposon TNT 1-94 (AHRD V3.3 *-* A0A2I0VNR7_9ASPA)
Solyc02g033060	0.00437318	-0.618359	NC	vacuolar acid trehalase (AHRD V3.3 *** AT3G10405.1)
Solyc02g036185	1.08917e-08	3.62447	UP	RNA-directed DNA polymerase (AHRD V3.3 *-* A0A2I0VKV5_9ASPA)
Solyc02g036290	8.72448e-05	1.05987	UP	Malonyl-CoA decarboxylase family protein (AHRD V3.3 *-* A0A2U1QFC7_ARTAN)
Solyc02g036310	0.00103731	-1.6757	Down	Malonyl-CoA decarboxylase family protein (AHRD V3.3 *-* A0A2U1QFC7_ARTAN)
Solyc02g036370	3.81077e-14	2.47098	UP	Protein REVEILLE 7-like (AHRD V3.3 *** A0A2G3A4J4_CAPAN)
Solyc02g036380	4.5578e-18	0.666466	NC	Autophagy protein 5 (AHRD V3.3 *** A0A2G2XBD3_CAPBA)
Solyc02g037500	1.05793e-16	-2.90147	Down	Unknown protein
Solyc02g037550	0.00121044	1.19659	UP	Auxin efflux carrier (AHRD V3.3 *** A0A2U1MR93_ARTAN)
Solyc02g038690	4.69718e-27	-4.3794	Down	Histone H2B (AHRD V3.3 *** A0A078K3Z1_BRANA)
Solyc02g038800	3.19083e-08	1.10699	UP	Plant intracellular Ras-group-related LRR protein (AHRD V3.3 *** A0A2R6RJA8_ACTCH)
Solyc02g038807	0.00290685	-2.54209	Down	Protein phosphatase 2C family protein (AHRD V3.3 *** A0A2U1LH09_ARTAN)
Solyc02g038811	2.35298e-09	2.18995	UP	Amino acid transporter (AHRD V3.3 *** A0A200PYH9_9MAGN)
Solyc02g038812	5.60047e-10	0.887745	NC	Calcium-binding EF hand family protein (AHRD V3.3 *** A0A1P8APZ6_ARATH)
Solyc02g038820	2.17231e-13	2.58491	UP	F-box protein (AHRD V3.3 *-* A0A2G3CHZ3_CAPCH)
Solyc02g043813	0.0219615	2.51162	NC	Zf-RVT domain-containing protein (AHRD V3.3 *-* A0A1Q3DKC4_CEPFO)
Solyc02g050180	0.00774036	-0.677323	NC	DUF639 domain-containing protein (AHRD V3.3 *-* A0A1Q3B335_CEPFO)
Solyc02g050267	1.53598e-07	4.35022	UP	Unknown protein
Solyc02g050330	3.39948e-06	-1.68697	Down	Unknown protein
Solyc02g055440	1.75323e-05	0.673344	NC	E3 ubiquitin-protein ligase%2C putative (DUF177) (AHRD V3.3 *** AT3G19800.2)
Solyc02g055470	0.00705472	0.788321	NC	hypothetical protein (AHRD V3.3 *-* AT3G19780.2)
Solyc02g061770	6.07718e-10	-4.03629	Down	chitinase 2
Solyc02g061790	2.0209e-193	3.37721	UP	Activated RNA polymerase II transcriptional coactivator p15 (AHRD V3.3 *** A0A2G2XC29_CAPBA)
Solyc02g061960	3.49235e-34	0.987404	NC	la-related protein 1C-like (AHRD V3.3 *** A0A2I4FDA4_9ROSI)
Solyc02g061990	0.0105106	2.48537	NC	BZIP transcription factor FD (AHRD V3.3 *** A0A2U1NCD2_ARTAN)
Solyc02g062000	4.10921e-63	2.29828	UP	1-phosphatidylinositol-3-phosphate 5-kinase FAB1A (AHRD V3.3 *** A0A2I0X875_9ASPA)
Solyc02g062100	1.37114e-11	0.72894	NC	Senescence/dehydration-associated protein-like protein (AHRD V3.3 *** A0A1P8AYB1_ARATH)
Solyc02g062130	4.87488e-95	4.03112	UP	Ferredoxin--NADP reductase, chloroplastic (AHRD V3.3 *** K4B6A3_SOLLC)
Solyc02g062140	0.0011115	-0.615503	NC	Armadillo repeat only 1 (AHRD V3.3 *** Q9SW41_ARATH)
Solyc02g062170	1.27307e-07	-1.07887	Down	Chalcone-flavanone isomerase family protein (AHRD V3.3 *-* AT5G66230.1)
Solyc02g062240	4.95193e-11	-1.0472	Down	Small nuclear ribonucleoprotein Sm D3 (AHRD V3.3 *** A0A1U8FJ77_CAPAN)
Solyc02g062340	0.00177816	0.650944	NC	Fructose-bisphosphate aldolase (AHRD V3.3 *** Q9SXX4_NICPA)
Solyc02g062400	0.000147473	-1.50352	Down	Expression of terpenoids 1 (AHRD V3.3 *** K4B6C9_SOLLC)
Solyc02g062490	2.18397e-05	4.52033	UP	2-oxoglutarate (2OG) and Fe(II)-dependent oxygenase superfamily protein (AHRD V3.3 *** A0A2U1LXD5_ARTAN)
Solyc02g062500	1.4927e-12	1.90546	UP	2-oxoglutarate (2OG) and Fe(II)-dependent oxygenase superfamily protein (AHRD V3.3 *** A0A2U1LXD5_ARTAN)
Solyc02g062570	1.55678e-05	0.647886	NC	Phosphatidic acid phosphatase (AHRD V3.3 *** E5F729_9BRAS)
Solyc02g062580	6.31685e-125	3.00965	UP	Lipid phosphate phosphatase epsilon 2, chloroplastic (AHRD V3.3 *** A0A2G2XB00_CAPBA)
Solyc02g062610	2.38533e-06	1.01543	UP	Alpha/beta-Hydrolases superfamily protein (AHRD V3.3 *** O23227_ARATH)
Solyc02g062630	0.0138178	-1.35654	NC	Pentatricopeptide repeat-containing protein (AHRD V3.3 *** A0A2G3A498_CAPAN)
Solyc02g062650	0.00922986	-0.733668	NC	Laccase (AHRD V3.3 *** K4B6F3_SOLLC)
Solyc02g062700	6.40216e-21	0.895218	NC	ATPase family AAA domain-containing protein 3-like (AHRD V3.3 *** A0A2I4E883_9ROSI)
Solyc02g062720	1.02103e-11	0.620529	NC	DNA-3-methyladenine glycosylase 1-like (AHRD V3.3 *** A0A2I4EQE9_9ROSI)
Solyc02g062760	7.73039e-06	-3.87248	Down	GATA transcription factor 18-like (AHRD V3.3 *** A0A2I4G7Z6_9ROSI)
Solyc02g062890	1.81097e-06	-4.17161	Down	polyol monosaccharide transporter 5
Solyc02g062910	2.27731e-10	1.05298	UP	Pentatricopeptide repeat-containing protein, mitochondrial (AHRD V3.3 *** A0A2G3A487_CAPAN)
Solyc02g062940	1.80145e-26	0.912072	NC	Zinc finger protein (AHRD V3.3 *-* A0A200Q257_9MAGN)
Solyc02g063000	0.0144539	0.951304	NC	Glycosyltransferase (AHRD V3.3 *** A0A2I4ENI5_9ROSI)
Solyc02g063010	1.69614e-26	-0.944373	NC	BES1/BZR1-like protein (AHRD V3.3 *** A0A2U1KKL8_ARTAN)
Solyc02g063020	0.00125821	-0.673561	NC	Major facilitator superfamily protein (AHRD V3.3 *** A0A2U1P386_ARTAN)
Solyc02g063030	0.00293037	-0.74592	NC	Mental retardation GTPase activating protein (AHRD V3.3 *** A0A1I9LSH4_ARATH)
Solyc02g063060	6.88782e-37	-1.63984	Down	Zinc-finger domain of monoamine-oxidase A repressor R1 (AHRD V3.3 *** A0A2U1N5J3_ARTAN)
Solyc02g063075	1.20599e-19	0.891454	NC	Target SNARE coiled-coil-like domain-containing protein (AHRD V3.3 *** A0A2U1KSY6_ARTAN)
Solyc02g063090	6.06167e-06	-0.599257	NC	T-complex protein 1 subunit zeta (AHRD V3.3 *** A0A2G3D7N6_CAPCH)
Solyc02g063140	6.63788e-09	-1.17349	Down	3-ketoacyl-CoA synthase (AHRD V3.3 *** A0A2G3D1W0_CAPCH)
Solyc02g063190	0.0177933	0.832534	NC	UDP-N-acetylenolpyruvoylglucosamine reductase (AHRD V3.3 *-* A0A200Q3E8_9MAGN)
Solyc02g063230	3.41702e-15	-2.43109	Down	membrane-associated kinase regulator (AHRD V3.3 *** AT1G67050.1)
Solyc02g063240	2.30066e-08	-1.12221	Down	Delta(7)-sterol-C5(6)-desaturase (AHRD V3.3 *** A0A1U8FPX0_CAPAN)
Solyc02g063250	3.07224e-27	-4.39582	Down	Peptide methionine sulfoxide reductase MsrA (AHRD V3.3 *** A0A1D8JN47_9ENTR)
Solyc02g063270	0.000353565	-0.630108	NC	Protein DETOXIFICATION (AHRD V3.3 *** A0A328DLR5_9ASTE)
Solyc02g063330	0.00348994	0.68124	NC	Protein kinase superfamily protein (AHRD V3.3 *** A0A2U1NMG2_ARTAN)
Solyc02g063350	8.09502e-08	0.949807	NC	Calcium-dependent protein kinase (AHRD V3.3 *-* CDPK_DAUCA)
Solyc02g063355	3.82383e-73	4.69413	UP	Calcium-dependent lipid-binding (CaLB domain) family protein (AHRD V3.3 *** A0A2U1LMA8_ARTAN)
Solyc02g063380	0.0106206	-0.881644	NC	Unknown protein
Solyc02g063390	2.07266e-05	-0.654365	NC	3-oxo-5-alpha-steroid 4-dehydrogenase (DUF1295) (AHRD V3.3 *** O81042_ARATH)
Solyc02g063420	0.0159858	0.996134	NC	Hydroxyproline-rich glycoprotein family protein (AHRD V3.3 *** A0A2U1M3E1_ARTAN)
Solyc02g063440	5.22548e-13	2.71236	UP	Unknown protein
Solyc02g063520	9.38491e-10	-1.8912	Down	Homeobox-leucine zipper protein HAT22 (AHRD V3.3 *** A0A2G2XBJ3_CAPBA)
Solyc02g063547	0.00543143	0.855761	NC	Squalene epoxidase (AHRD V3.3 *** I6YVX5_9ASPA)
Solyc02g064590	0.000900331	0.953519	NC	ARM repeat superfamily protein (AHRD V3.3 *** A0A2U1MQ52_ARTAN)
Solyc02g064650	1.22708e-12	-0.881636	NC	xyloglucan endo-transglycosylase B2
Solyc02g064680	1.39203e-24	1.98564	UP	Calcium-transporting ATPase (AHRD V3.3 *** A0A1U8FI07_CAPAN)
Solyc02g064690	0.000398874	-2.70287	Down	Acyl-CoA N-acyltransferases (NAT) superfamily protein (AHRD V3.3 *** A0A1P8B3D5_ARATH)
Solyc02g064710	1.79186e-10	1.62282	UP	transcriptional regulator of RNA polII%2C SAGA%2C subunit (AHRD V3.3 *** AT4G33890.2)
Solyc02g064720	0.0346861	0.993003	NC	BTB/POZ domain-containing protein (AHRD V3.3 *** A0A2G2XBD2_CAPBA)
Solyc02g064760	1.72187e-06	-6.79239	Down	Sigma-B regulation protein RsbQ (AHRD V3.3 *-* A0A2T0QUB6_9BURK)
Solyc02g064830	0.00936059	0.710548	NC	Indole-3-acetic acid-amido synthetas 3-3
Solyc02g064940	1.93592e-10	-1.539	Down	Leucine-rich repeat family protein (AHRD V3.3 *** G3CHK6_PONTR)
Solyc02g064980	2.86535e-13	4.57105	UP	MAP kinase kinase kinase
Solyc02g065000	7.62201e-12	-2.1973	Down	Calcium-binding EF-hand (AHRD V3.3 *** A0A2U1N7Z6_ARTAN)
Solyc02g065010	3.46516e-09	-3.33462	Down	EF-hand domain (AHRD V3.3 *** A0A200QZA6_9MAGN)
Solyc02g065020	0.00844979	-1.82585	Down	BEST plant protein match is: (TAIR:plant.1) protein, putative (AHRD V3.3 *** G7K7Z5_MEDTR)
Solyc02g065030	0.00101245	-1.48334	Down	Pentatricopeptide repeat (AHRD V3.3 *** A0A200R8L7_9MAGN)
Solyc02g065050	0.00650996	0.992476	NC	aspartic proteinase PCS1-like (AHRD V3.3 *** A0A2G3A5E0_CAPAN)
Solyc02g065070	4.62675e-16	-1.00028	Down	CDPK-related protein kinase (AHRD V3.3 *** A0A2G3D8R0_CAPCH)
Solyc02g065160	0.000443263	1.59514	UP	SWIB/MDM2 domain (AHRD V3.3 *-* A0A200QJ19_9MAGN)
Solyc02g065280	6.72784e-05	0.705695	NC	Methylesterase 1 (AHRD V3.3 *** A0A2G3D300_CAPCH)
Solyc02g065410	6.49908e-07	-1.53227	Down	Pentatricopeptide repeat (AHRD V3.3 *** A0A200Q413_9MAGN)
Solyc02g065420	1.6447e-05	1.20216	UP	CASP-like protein (AHRD V3.3 *** A0A2U1PJG0_ARTAN)
Solyc02g065430	3.46708e-20	3.85335	UP	HTH-type transcriptional regulator (AHRD V3.3 *** Q680G2_ARATH)
Solyc02g065480	0.00335519	1.78587	UP	electron transporter%2C putative (Protein of unknown function%2C DUF547) (AHRD V3.3 *** AT5G66600.9)
Solyc02g065510	1.5286e-05	-1.14395	Down	Pentatricopeptide repeat-containing protein (AHRD V3.3 *** A0A2G3A5S6_CAPAN)
Solyc02g065520	0.0255464	-0.60513	NC	Lyk10 (AHRD V3.3 *** G3KGB1_SOLLC)
Solyc02g065540	0	6.14304	UP	E3 ubiquitin-protein ligase (AHRD V3.3 *** A0A2G3D341_CAPCH)
Solyc02g065550	0.00825251	0.795252	NC	ACI19
Solyc02g065560	0.00453242	-0.84557	NC	Pentatricopeptide repeat-containing protein (AHRD V3.3 *** A0A1U8FT74_CAPAN)
Solyc02g065570	1.22621e-21	-2.98189	Down	DVL1 (AHRD V3.3 *** Q6X5V0_ARATH)
Solyc02g065590	0.000407511	1.03044	UP	Alpha/Beta hydrolase fold protein (AHRD V3.3 *** A0A2U1Q9F9_ARTAN)
Solyc02g065620	2.35381e-06	-1.26444	Down	BRCT domain-containing protein (AHRD V3.3 *** A0A1J3H3Y1_NOCCA)
Solyc02g065650	2.13074e-31	2.45541	UP	RING/U-box superfamily protein (AHRD V3.3 *-* Q8GYG0_ARATH)
Solyc02g065700	3.91297e-05	0.65814	NC	Alpha/beta-Hydrolases superfamily protein (AHRD V3.3 *** Q9LY90_ARATH)
Solyc02g065710	7.38064e-10	7.50668	UP	GDSL esterase/lipase (AHRD V3.3 *** A0A2R6RUC3_ACTCH)
Solyc02g065720	8.83319e-18	1.05821	UP	RING/U-box superfamily protein (AHRD V3.3 *** A0A2U1QNZ5_ARTAN)
Solyc02g066800	1.80311e-23	4.17178	UP	Unknown protein
Solyc02g066803	0.00128182	1.13428	UP	Unknown protein
Solyc02g066807	0.000409033	3.71327	UP	Nuclear transport factor 2 (NTF2) family protein with RNA binding (RRM-RBD-RNP motifs) domain-containing protein (AHRD V3.3 *-* F4K1Y4_ARATH)
Solyc02g066830	4.48324e-14	1.21004	UP	Nuclear transport factor 2 (NTF2) family protein with RNA binding (RRM-RBD-RNP motifs) domain-containing protein (AHRD V3.3 *** F4K1Y4_ARATH)
Solyc02g066930	6.20522e-190	3.89178	UP	RNA-binding protein (AHRD V3.3 *-* Q941H9_TOBAC)
Solyc02g066950	1.88071e-178	2.97434	UP	Alpha-amylase isozyme 2A (AHRD V3.3 *** A0A2G3A5T2_CAPAN)
Solyc02g066960	3.37194e-05	4.96635	UP	UDP-glycosyltransferase 83A1 (AHRD V3.3 *** A0A1J3EZ71_NOCCA)
Solyc02g066970	0.00165513	1.29795	UP	hypothetical protein (AHRD V3.3 *-* AT3G29370.1)
Solyc02g067040	0.00010005	-0.91437	NC	Protein ENHANCED DISEASE RESISTANCE 2-like (AHRD V3.3 *** A0A1J3E5X3_NOCCA)
Solyc02g067060	6.0177e-20	0.888823	NC	Hexosyltransferase (AHRD V3.3 *** A0A1U8FIH2_CAPAN)
Solyc02g067070	9.11682e-18	1.01824	UP	putative endonuclease or glycosyl hydrolase with C2H2-type zinc finger domain-containing protein (AHRD V3.3 *-* AT5G61190.1)
Solyc02g067107	1.30492e-11	1.1357	UP	Unknown protein
Solyc02g067160	1.47762e-06	0.71081	NC	SPX domain-containing protein 4 (AHRD V3.3 *** A0A1U8FRG4_CAPAN)
Solyc02g067180	7.12723e-40	-1.70517	Down	cystathionine gamma synthase
Solyc02g067200	5.63415e-09	0.883681	NC	Pentatricopeptide repeat (AHRD V3.3 *** A0A200QP33_9MAGN)
Solyc02g067230	3.42382e-91	4.86289	UP	Dof zinc finger protein3
Solyc02g067290	9.41595e-12	1.67561	UP	Structural maintenance of chromosomes protein (AHRD V3.3 *-* A0A328DN75_9ASTE)
Solyc02g067300	0.000628366	1.28594	UP	Structural maintenance of chromosomes protein (AHRD V3.3 *-* A0A0K9Q8I9_SPIOL)
Solyc02g067310	1.16514e-13	-1.82826	Down	Zinc-finger homeodomain protein 10 (AHRD V3.3 *** A0A2G2XD03_CAPBA)
Solyc02g067490	0.0252007	-2.18211	NC	Actin cross-linking protein (DUF569) (AHRD V3.3 *** Q9XIF7_ARATH)
Solyc02g067510	0.0402002	1.35226	NC	Actin cross-linking protein, putative (DUF569) (AHRD V3.3 *** Q8GXC9_ARATH)
Solyc02g067530	4.98113e-10	0.732503	NC	Oxoglutarate/iron-dependent oxygenase (AHRD V3.3 *** A0A2U1MYZ7_ARTAN)
Solyc02g067560	2.20265e-22	-1.40646	Down	Inactive receptor kinase (AHRD V3.3 *** A0A2R6P9E5_ACTCH)
Solyc02g067605	0.0340301	1.08825	NC	Unknown protein
Solyc02g067620	4.63826e-18	1.13966	UP	Metal tolerance protein 8 (AHRD V3.3 *-* A0A2G2Y0P2_CAPAN)
Solyc02g067670	7.36381e-18	-0.663156	NC	DNA repair protein UVH3 (AHRD V3.3 *** A0A2G2XCM0_CAPBA)
Solyc02g067680	2.72878e-25	-2.68369	Down	RING/U-box superfamily protein (AHRD V3.3 *** A0A2U1N3Q0_ARTAN)
Solyc02g067690	2.45636e-07	1.01249	UP	Glycosyltransferase (AHRD V3.3 *** A0A2U1M9M1_ARTAN)
Solyc02g067700	1.5682e-07	-3.41164	Down	RING/U-box superfamily protein (AHRD V3.3 *-* A0A2U1LDD8_ARTAN)
Solyc02g067750	1.04597e-11	-3.02569	Down	Carbonic anhydrase (AHRD V3.3 *** A0A2G3D3J4_CAPCH)
Solyc02g067760	0.00215535	1.23873	UP	R2R3MYB transcription factor 21
Solyc02g067790	1.44848e-15	-3.01217	Down	High affinity nitrate transporter 2.7 (AHRD V3.3 *** A0A2G2Y0R2_CAPAN)
Solyc02g067800	2.60664e-07	-2.04033	Down	LOB domain-containing protein (AHRD V3.3 *** A0A2U1M8Q7_ARTAN)
Solyc02g067810	0.00748494	-0.751619	NC	Cyclin-dependent protein kinase inhibitor SMR6 (AHRD V3.3 *** SMR6_ARATH)
Solyc02g067820	2.69047e-12	-0.644259	NC	Gaa1-like, GPI transamidase component (AHRD V3.3 *** A0A2U1KP79_ARTAN)
Solyc02g067920	5.56241e-57	1.92692	UP	Alpha/beta-Hydrolases superfamily protein (AHRD V3.3 *** Q9LY90_ARATH)
Solyc02g067950	0.000942644	-0.94948	NC	TPX2 (Targeting protein for Xklp2) protein family (AHRD V3.3 *-* F4J761_ARATH)
Solyc02g068080	6.30256e-11	-1.16581	Down	Chloride channel protein (AHRD V3.3 *** K4B7E0_SOLLC)
Solyc02g068100	2.68088e-10	-0.67336	NC	SWI/SNF complex component SNF12-like protein (AHRD V3.3 *** A0A2G3BVC1_CAPCH)
Solyc02g068110	0	3.36277	UP	Transcription and mRNA export factor ENY2 (AHRD V3.3 *** A0A2G3D3N3_CAPCH)
Solyc02g068260	6.08972e-08	1.2087	UP	Vacuolar iron transporter-like protein 4 (AHRD V3.3 *** A0A2G3A6A6_CAPAN)
Solyc02g068280	1.29141e-05	-1.04215	Down	subtilisin-like protein
Solyc02g068300	0.00116739	-1.15457	Down	Lectin-receptor kinase (AHRD V3.3 *** A0A2U1KV35_ARTAN)
Solyc02g068330	7.81844e-05	-2.93988	Down	2-oxoglutarate (2OG) and Fe(II)-dependent oxygenase superfamily protein (AHRD V3.3 *** Q9XI75_ARATH)
Solyc02g068360	6.1005e-17	1.06999	UP	Tafazzin family protein (AHRD V3.3 *** A0A1U8FTW9_CAPAN)
Solyc02g068370	2.13332e-08	-0.935193	NC	C-type lectin receptor-like tyrosine-protein kinase (AHRD V3.3 *** A0A2G3D3S0_CAPCH)
Solyc02g068400	1.32392e-11	-2.35019	Down	Pectin lyase-like superfamily protein (AHRD V3.3 *** AT4G20050.7)
Solyc02g068480	1.59509e-32	1.06015	UP	U4/U6.U5 tri-snRNP-associated protein 2 (AHRD V3.3 *** A0A2G2XD80_CAPBA)
Solyc02g068485	0.0370634	2.09044	NC	Unknown protein
Solyc02g068590	1.15914e-08	-0.631455	NC	Potassium transporter (AHRD V3.3 *** A0A2G3D415_CAPCH)
Solyc02g068600	6.79427e-22	-1.58464	Down	Ankyrin repeat-containing protein (AHRD V3.3 *** A0A2U1NQG8_ARTAN)
Solyc02g068615	1.96003e-08	-1.50797	Down	Ankyrin repeat (AHRD V3.3 *-* A0A200RCA6_9MAGN)
Solyc02g068630	5.60713e-08	-2.38732	Down	Pentatricopeptide repeat (AHRD V3.3 *** A0A200QE75_9MAGN)
Solyc02g068640	4.43337e-06	-0.657394	NC	Pyrroline-5-carboxylate reductase (AHRD V3.3 *** A0A328DV79_9ASTE)
Solyc02g068660	0.00111075	-1.39692	Down	wall-associated receptor kinase-like 10 (AHRD V3.3 *** A0A2I4G978_9ROSI)
Solyc02g068690	1.54134e-16	0.77496	NC	Exostosin-like protein (AHRD V3.3 *** A0A2U1LYJ8_ARTAN)
Solyc02g068730	4.32384e-06	0.604417	NC	60 kDa chaperonin (AHRD V3.3 *** B2IXD2_NOSP7)
Solyc02g068740	0.000484777	-0.595436	NC	Glycine cleavage system H protein (AHRD V3.3 *** A0A1U8FKG0_CAPAN)
Solyc02g068780	6.53066e-11	0.796785	NC	Unknown protein
Solyc02g068790	1.18529e-24	0.951279	NC	Alpha 1,4-glycosyltransferase family protein (AHRD V3.3 *** A0A2U1LES8_ARTAN)
Solyc02g068820	7.38802e-18	4.04418	UP	Receptor-like protein kinase (AHRD V3.3 *** A0A2R6Q6W2_ACTCH)
Solyc02g068870	0.00881516	1.09511	UP	Unknown protein
Solyc02g068900	4.11562e-18	-2.12372	Down	Glutathione S-transferase (AHRD V3.3 *** A0A200QN08_9MAGN)
Solyc02g069000	2.15172e-05	6.69185	UP	zinc finger protein 10-like (AHRD V3.3 -** XP_021644789.1)
Solyc02g069010	2.16504e-15	0.708692	NC	Inositol-1-monophosphatase (AHRD V3.3 *** A0A1U8FS39_CAPAN)
Solyc02g069020	3.09642e-11	1.19787	UP	Phloem protein 2-like protein (AHRD V3.3 *** A0A2U1PTN1_ARTAN)
Solyc02g069030	1.82083e-05	1.02877	UP	Phloem protein 2-like protein (AHRD V3.3 *** A0A2U1PTN1_ARTAN)
Solyc02g069040	0.00241403	1.05832	UP	Phloem protein 2-like protein (AHRD V3.3 *** A0A2U1PTN1_ARTAN)
Solyc02g069050	1.16959e-07	1.9068	UP	Transmembrane protein, putative (DUF594) (AHRD V3.3 *-* Q9FHI2_ARATH)
Solyc02g069053	0.0445014	-1.66638	NC	Phloem protein 2-like (AHRD V3.3 *** A0A200QPN3_9MAGN)
Solyc02g069057	2.18347e-07	-1.85459	Down	Phloem protein 2-like (AHRD V3.3 *** A0A200QPN3_9MAGN)
Solyc02g069080	2.07899e-07	-0.767713	NC	Exocyst complex component EXO84C (AHRD V3.3 *** A0A1U8FJ63_CAPAN)
Solyc02g069090	6.01747e-08	-0.642772	NC	Cathepsin B-like cysteine proteinase (AHRD V3.3 *** Q40413_NICRU)
Solyc02g069100	5.30107e-09	-0.901492	NC	Cathepsin B-like cysteine proteinase (AHRD V3.3 *** Q6ST24_SOLTU)
Solyc02g069120	0	4.26384	UP	zinc finger protein ZPR1-like (AHRD V3.3 *** A0A2I4F7X7_9ROSI)
Solyc02g069130	2.49466e-06	0.742734	NC	Peptidylprolyl isomerase (AHRD V3.3 *** A0A2G2XYU6_CAPAN)
Solyc02g069160	2.01933e-15	-0.75873	NC	RNA-binding protein (AHRD V3.3 *-* G2X1T0_VERDV)
Solyc02g069170	1.67622e-87	4.12016	UP	Transcription initiation factor TFIID subunit 8 (AHRD V3.3 *** A0A1J3F703_NOCCA)
Solyc02g069180	0.000997975	-0.722727	NC	SBP (S-ribonuclease binding protein) family protein (AHRD V3.3 *-* A0A2U1LW40_ARTAN)
Solyc02g069230	2.83287e-07	-0.721544	NC	RBR-type E3 ubiquitin transferase (AHRD V3.3 *** A0A1U8FJ78_CAPAN)
Solyc02g069240	4.10853e-15	2.71614	UP	O-fucosyltransferase family protein (AHRD V3.3 *** S8EG27_9LAMI)
Solyc02g069260	1.20718e-117	2.2671	UP	Argonaute2a
Solyc02g069290	9.1568e-05	-0.685393	NC	RING-type E3 ubiquitin transferase (AHRD V3.3 *-* A0A218W8P0_PUNGR)
Solyc02g069320	6.5632e-10	1.19957	UP	Mitochondrial transcription termination factor family protein (AHRD V3.3 *** A0A178V165_ARATH)
Solyc02g069350	6.06848e-14	0.833449	NC	TRAM, LAG1 and CLN8 (TLC) lipid-sensing domain containing protein (AHRD V3.3 *** A0A2U1Q6S5_ARTAN)
Solyc02g069390	0.00324683	1.46502	UP	Myb-like domain-containing protein (AHRD V3.3 *** A0A2U1L859_ARTAN)
Solyc02g069440	0.00499161	2.64885	UP	LOB domain-containing protein 3 (AHRD V3.3 *** A0A1U8G035_CAPAN)
Solyc02g069470	7.90941e-05	-0.743537	NC	Zinc finger (C3HC4-type RING finger) family protein (AHRD V3.3 *** A0A2U1N0U6_ARTAN)
Solyc02g069490	7.36637e-21	-2.01487	Down	Delta(24)-sterol reductase (AHRD V3.3 *** A0A2G2XDD5_CAPBA)
Solyc02g069500	3.96195e-05	0.904839	NC	Pentatricopeptide repeat-containing protein (AHRD V3.3 *** A0A2G2Y2T3_CAPAN)
Solyc02g069560	1.08949e-11	-1.76609	Down	Protein CHUP1, chloroplastic (AHRD V3.3 *** A0A2G3D453_CAPCH)
Solyc02g069650	2.08459e-112	2.3518	UP	Unknown protein
Solyc02g069680	2.54432e-05	0.72137	NC	vacuolar protein sorting-associated protein 2 homolog 2 (AHRD V3.3 *** A0A2I4FA45_9ROSI)
Solyc02g069700	1.28434e-05	2.02618	UP	Unknown protein
Solyc02g069710	3.54376e-52	1.8427	UP	Cation/calcium exchanger 4 (AHRD V3.3 *** A0A2G3A6Q7_CAPAN)
Solyc02g069715	5.90115e-05	1.18596	UP	Unknown protein
Solyc02g069770	3.00106e-20	1.17537	UP	Transducin/WD40 repeat-like superfamily protein (AHRD V3.3 *** A0A2U1MQ79_ARTAN)
Solyc02g069810	6.00419e-93	8.86826	UP	Nucleic acid binding protein (AHRD V3.3 *** A0A2K3PHJ0_TRIPR)
Solyc02g069830	1.68095e-06	-0.793401	NC	Unknown protein
Solyc02g069920	2.62198e-18	-1.60189	Down	2-succinylbenzoate--CoA ligase, chloroplastic/peroxisomal (AHRD V3.3 *** A0A2G2XDL4_CAPBA)
Solyc02g069930	0.0159992	-0.739408	NC	Alpha/beta-Hydrolases superfamily protein (AHRD V3.3 *** Q9LFQ7_ARATH)
Solyc02g069940	1.69143e-10	-0.693377	NC	WPP domain associated protein
Solyc02g069970	7.9457e-14	1.26822	UP	Receptor-like protein kinase (AHRD V3.3 *** A0A2K3PS49_TRIPR)
Solyc02g069980	1.5875e-07	0.741839	NC	ELM2 domain, Zinc finger, PHD-type, Zinc finger, CW-type, Zinc finger, RING/FYVE/PHD-type (AHRD V3.3 *-* A0A2U1QAI8_ARTAN)
Solyc02g070000	8.85873e-07	0.890593	NC	Leucine-rich receptor-like protein kinase family protein (AHRD V3.3 *** A0A061G8R7_THECC)
Solyc02g070010	3.7059e-23	-1.5278	Down	Pentatricopeptide repeat-containing protein (AHRD V3.3 *** A0A2G3A6Q0_CAPAN)
Solyc02g070040	6.21273e-06	1.25525	UP	ethylene-responsive nuclear protein / ethylene-regulated nuclear protein (ERT2) (AHRD V3.3 *-* AT4G20880.1)
Solyc02g070210	4.7161e-06	-0.930504	NC	Patellin-4 (AHRD V3.3 *** A0A2G2XDH3_CAPBA)
Solyc02g070280	5.51081e-11	-1.33681	Down	Cationic amino acid transporter (AHRD V3.3 *** S8D7Y4_9LAMI)
Solyc02g070300	3.85733e-16	-1.90516	Down	Protection of telomeres protein 1a (AHRD V3.3 *** A0A2I0WWR8_9ASPA)
Solyc02g070385	0.000784002	-0.920728	NC	Unknown protein
Solyc02g070390	2.02941e-05	-0.864112	NC	protein PLASTID TRANSCRIPTIONALLY ACTIVE 12 (AHRD V3.3 *** A0A2I4GUX2_9ROSI)
Solyc02g070420	0.000220056	-0.776879	NC	transmembrane protein (AHRD V3.3 *-* AT2G34530.1)
Solyc02g070440	8.31308e-35	0.982624	NC	Katanin p60 ATPase-containing subunit (AHRD V3.3 *** A0A1Y1IFT3_KLENI)
Solyc02g070450	0.000146931	-1.53891	Down	Glucan endo-1,3-beta-glucosidase 11 (AHRD V3.3 *** A0A2G3A704_CAPAN)
Solyc02g070470	4.57837e-05	-0.602601	NC	transmembrane protein (AHRD V3.3 *** AT2G34585.1)
Solyc02g070480	1.97161e-10	0.623773	NC	F-box protein (AHRD V3.3 *-* A0A2G2XDN8_CAPBA)
Solyc02g070490	2.86308e-05	0.854013	NC	Alpha/beta-Hydrolases superfamily protein (AHRD V3.3 *** Q9FFW9_ARATH)
Solyc02g070530	0.0220504	-0.797472	NC	Potassium channel KAT1 (AHRD V3.3 *** A0A2G3ANB5_CAPAN)
Solyc02g070540	1.41375e-07	-0.762144	NC	DUF642 domain-containing protein (AHRD V3.3 *** A0A1Q3DKA7_CEPFO)
Solyc02g070560	1.32926e-17	1.48988	UP	Phospho-N-acetylmuramoyl-pentapeptide-transferase-like protein (AHRD V3.3 *** A0A2G2XE40_CAPBA)
Solyc02g070580	7.29158e-27	1.70651	UP	sterol 22-desaturase
Solyc02g070690	7.08088e-68	6.27496	UP	Calcium-dependent lipid-binding (CaLB domain) family protein (AHRD V3.3 *-* O22783_ARATH)
Solyc02g070720	3.79839e-34	5.43801	UP	Unknown protein
Solyc02g070760	2.37735e-38	1.72135	UP	NAD(P)-binding Rossmann-fold superfamily protein (AHRD V3.3 *** A0A2U1NQA9_ARTAN)
Solyc02g070800	2.19368e-35	-0.989153	NC	DUF561 domain-containing protein (AHRD V3.3 *** A0A1Q3DH97_CEPFO)
Solyc02g070810	0.00195735	-0.751735	NC	Nuclear pore complex protein (AHRD V3.3 *** A0A2G3D4U4_CAPCH)
Solyc02g070870	8.53385e-11	0.759204	NC	mitochondrial inner membrane protease subunit 1-like (AHRD V3.3 *** A0A2I4HRQ8_9ROSI)
Solyc02g070940	8.0994e-11	-1.11245	Down	Chlorophyll a-b binding protein, chloroplastic (AHRD V3.3 *** A0A2G3A7J8_CAPAN)
Solyc02g070970	0.0131763	0.694517	NC	Chlorophyll a-b binding protein, chloroplastic (AHRD V3.3 *** A0A2G3A7J8_CAPAN)
Solyc02g071090	4.08888e-27	2.69836	UP	Purine permease (AHRD V3.3 *** A0A2U1LZ22_ARTAN),Pfam:PF16913
Solyc02g071130	2.94382e-07	-2.43571	Down	WRKY transcription factor 71
Solyc02g071140	2.14552e-62	2.10328	UP	Two-pore potassium channel 3 (AHRD V3.3 *** A0A2G2XE18_CAPBA)
Solyc02g071180	2.45173e-23	-0.674559	NC	DUF1296 domain-containing protein (AHRD V3.3 *** A0A1Q3CH94_CEPFO)
Solyc02g071240	3.36569e-10	0.758864	NC	Pre-mRNA-processing factor 39-like protein (AHRD V3.3 *-* A0A2K3NW85_TRIPR)
Solyc02g071270	9.0943e-12	-0.670641	NC	Protein MEI2-like 5 (AHRD V3.3 *** A0A2G3A7K3_CAPAN)
Solyc02g071300	8.70985e-05	-2.28409	Down	Pentatricopeptide repeat-containing protein, mitochondrial (AHRD V3.3 *** A0A2G3D4N1_CAPCH)
Solyc02g071310	1.87094e-08	-0.842852	NC	Awpm-19-like family protein (AHRD V3.3 *** A0A2K3KYB6_TRIPR)
Solyc02g071320	1.96396e-98	2.07948	UP	Unknown protein
Solyc02g071350	0.0104126	-1.14779	NC	ABC transporter B family member 9 (AHRD V3.3 *** A0A2G3A7K1_CAPAN)
Solyc02g071400	0.0260484	-1.58276	NC	2-oxoglutarate (2OG) and Fe(II)-dependent oxygenase superfamily protein (AHRD V3.3 *** F4I629_ARATH)
Solyc02g071410	0.00576962	-2.21675	Down	2-oxoglutarate (2OG) and Fe(II)-dependent oxygenase superfamily protein (AHRD V3.3 *** Q9SB33_ARATH)
Solyc02g071430	0.00913282	-2.82279	Down	2-oxoglutarate (2OG) and Fe(II)-dependent oxygenase superfamily protein (AHRD V3.3 *** F4I629_ARATH)
Solyc02g071450	6.67307e-09	-1.02458	Down	2-oxoglutarate (2OG) and Fe(II)-dependent oxygenase superfamily protein (AHRD V3.3 *** Q9SB33_ARATH)
Solyc02g071490	0.0267433	1.7578	NC	2-oxoglutarate (2OG) and Fe(II)-dependent oxygenase superfamily protein (AHRD V3.3 *** Q9SB32_ARATH)
Solyc02g071530	0.0415946	-0.641457	NC	Exonuclease 1 (AHRD V3.3 *** A0A2G3A7F7_CAPAN)
Solyc02g071570	1.82083e-05	0.620856	NC	Pentatricopeptide repeat-containing protein, chloroplastic (AHRD V3.3 *** A0A2G3A7D3_CAPAN)
Solyc02g071600	4.44331e-16	0.940722	NC	adenine phosphoribosyltransferase (AHRD V3.3 *** AT5G45660.1)
Solyc02g071700	7.87128e-22	-1.52911	Down	GDSL esterase/lipase (AHRD V3.3 *** A0A2G3A7C5_CAPAN)
Solyc02g071720	9.36722e-06	-1.02834	Down	GDSL esterase/lipase At1g29670-like (AHRD V3.3 *** A0A1S3XHA6_TOBAC)
Solyc02g071750	9.38329e-44	3.13427	UP	cyclic phosphodiesterase-like (AHRD V3.3 *** A0A1S4BIY5_TOBAC)
Solyc02g071810	0.00119683	-0.95268	NC	Protein kinase domain (AHRD V3.3 *** A0A200QV78_9MAGN)
Solyc02g071870	0.000237318	-0.62783	NC	Protein kinase domain (AHRD V3.3 *** A0A200QV78_9MAGN)
Solyc02g071920	9.6056e-22	-1.71981	Down	NOD26-like intrinsic protein 1.2
Solyc02g071930	2.44739e-11	-3.55235	Down	Ctd small phosphatase-like protein (AHRD V3.3 *** A0A2K3M2Z3_TRIPR)
Solyc02g072000	2.04483e-129	4.82645	UP	Heat shock transcription factor (AHRD V3.3 *** Q9M597_MEDSA)
Solyc02g072020	0.0187197	-0.844751	NC	Pentatricopeptide repeat-containing protein (AHRD V3.3 *** A0A2G2XEC7_CAPBA)
Solyc02g072030	0.00210161	0.66417	NC	ovate family protein 5
Solyc02g072040	0.0289377	1.67047	NC	calcium/calcium/calmodulin-dependent Serine/Threonine-kinase (AHRD V3.3 *** AT2G47010.2)
Solyc02g072080	1.99303e-07	0.588219	NC	RING-type E3 ubiquitin transferase (AHRD V3.3 *** A1E0Y2_SOLTU)
Solyc02g072090	4.39846e-15	-1.02369	Down	DNA polymerase III gamma-tau subunit (AHRD V3.3 *** E5GC26_CUCME)
Solyc02g072100	3.54451e-07	1.09927	UP	Ubiquitin domain-containing protein (AHRD V3.3 *** A0A2U1KFN7_ARTAN)
[truncated: 22,584 more rows]
