# Supplementary material for: A plant-specific clade of serine/arginine-rich proteins regulates RNA splicing homeostasis and thermotolerance in tomato
Source: Nucleic Acids Res. 2024 Aug 24;52(19):11466–80. doi: 10.1093/nar/gkae730 (PMC11514476; doi:10.1093/nar/gkae730)
Supplement: gkae730_Supplemental_Files [file gkae730_supplemental_files.zip › Supplemental_Data_4.xlsx]

## Sheet: CE
module_id	gene_id	gene_name	seqid	strand	lsv_id	event_id	complex	denovo	reference_exon_coord	spliced_with	spliced_with_coord	junction_name	junction_coord	event_size	event_non_changing	event_changing	junction_changing	X35mt_Control_median_psi	X35mt_HS_median_psi	X35mt_HS.35mt_Control_median_dpsi	X35mt_HS.35mt_Control_probability_changing	X35mt_HS.35mt_Control_probability_non_changing	X36mt_Control_median_psi	X36mt_HS_median_psi	X36mt_HS.36mt_Control_median_dpsi	X36mt_HS.36mt_Control_probability_changing	X36mt_HS.36mt_Control_probability_non_changing	Dmt_Control_median_psi	Dmt_HS_median_psi	Dmt_HS.Dmt_Control_median_dpsi	Dmt_HS.Dmt_Control_probability_changing	Dmt_HS.Dmt_Control_probability_non_changing	WT_Control_median_psi	X35mt_Control.WT_Control_median_dpsi	X35mt_Control.WT_Control_probability_changing	X35mt_Control.WT_Control_probability_non_changing	X36mt_Control.WT_Control_median_dpsi	X36mt_Control.WT_Control_probability_changing	X36mt_Control.WT_Control_probability_non_changing	Dmt_Control.WT_Control_median_dpsi	Dmt_Control.WT_Control_probability_changing	Dmt_Control.WT_Control_probability_non_changing	WT_HS_median_psi	WT_HS.WT_Control_median_dpsi	WT_HS.WT_Control_probability_changing	WT_HS.WT_Control_probability_non_changing	X35mt_HS.WT_HS_median_dpsi	X35mt_HS.WT_HS_probability_changing	X35mt_HS.WT_HS_probability_non_changing
gene:Solyc01g150166.1_1	gene:Solyc01g150166.1	Solyc01g150166.1	SL4.0ch01	-	gene:Solyc01g150166.1:s:86453266-86453340	gene:Solyc01g150166.1_1_CE_1	True	False	86453266-86453340	C2	86446659-86447363	C1_C2	86447363-86453266	148	False	True	True	0.911	0.451	-0.467	1	0	0.905	0.518	-0.388	1	0	0.948	0.63	-0.317	1	0	0.891	0.017	0.501	0.211	0.009	0.412	0.294	0.045	0.719	0.068	0.512	-0.381	1	0	-0.035	0.606	0.11
gene:Solyc01g150166.1_1	gene:Solyc01g150166.1	Solyc01g150166.1	SL4.0ch01	-	gene:Solyc01g150166.1:s:86453266-86453340	gene:Solyc01g150166.1_1_CE_1	True	True	86453266-86453340	A	86449906-86450053	C1_A	86450053-86453266	148	False	True	True	0.033	0.512	0.489	1	0	0.045	0.422	0.387	1	0	0.014	0.319	0.298	1	0	0.055	-0.022	0.562	0.165	-0.01	0.434	0.268	-0.024	0.583	0.158	0.445	0.391	1	0	0.037	0.624	0.104
gene:Solyc01g150166.1_1	gene:Solyc01g150166.1	Solyc01g150166.1	SL4.0ch01	-	gene:Solyc01g150166.1:t:86446659-86447363	gene:Solyc01g150166.1_1_CE_1	True	False	86446659-86447363	C1	86453266-86453340	C2_C1	86447363-86453266	148	False	True	True	0.862	0.46	-0.409	1	0	0.875	0.507	-0.374	1	0	0.876	0.588	-0.293	1	0	0.859	0	0.33	0.435	0.006	0.322	0.436	0.006	0.324	0.451	0.516	-0.353	1	0	-0.034	0.617	0.109
gene:Solyc01g150166.1_1	gene:Solyc01g150166.1	Solyc01g150166.1	SL4.0ch01	-	gene:Solyc01g150166.1:t:86446659-86447363	gene:Solyc01g150166.1_1_CE_1	True	True	86446659-86447363	A	86449906-86450053	C2_A	86447363-86449906	148	False	True	True	0.044	0.415	0.381	1	0	0.025	0.392	0.372	1	0	0.012	0.278	0.257	1	0	0.03	0.005	0.3	0.504	0	0.222	0.771	0	0.222	0.771	0.359	0.341	1	0	0.033	0.606	0.117
gene:Solyc07g053860.3_1	gene:Solyc07g053860.3	Solyc07g053860.3	SL4.0ch07	+	gene:Solyc07g053860.3:s:62197138-62197305	gene:Solyc07g053860.3_1_CE_1	False	True	62197138-62197305	C2	62199364-62199575	C1_C2	62197305-62199364	67	False	True	True	0.002	0.109	0.08	0.988	0.003	0.001	0.164	0.128	1	0	0.002	0.088	0.059	0.862	0.043	0.001	0	0.22	0.78	0	0.22	0.78	0	0.22	0.78	0.043	0.012	0.395	0.459	0.054	0.797	0.06
gene:Solyc07g053860.3_1	gene:Solyc07g053860.3	Solyc07g053860.3	SL4.0ch07	+	gene:Solyc07g053860.3:s:62197138-62197305	gene:Solyc07g053860.3_1_CE_1	False	False	62197138-62197305	A	62198013-62198079	C1_A	62197305-62198013	67	False	True	True	0.998	0.891	-0.08	0.988	0.003	0.999	0.836	-0.128	1	0	0.998	0.912	-0.059	0.862	0.043	0.999	0	0.22	0.78	0	0.22	0.78	0	0.22	0.78	0.957	-0.012	0.395	0.459	-0.054	0.797	0.06
gene:Solyc07g053860.3_1	gene:Solyc07g053860.3	Solyc07g053860.3	SL4.0ch07	+	gene:Solyc07g053860.3:t:62199364-62199575	gene:Solyc07g053860.3_1_CE_1	False	True	62199364-62199575	C1	62197138-62197305	C2_C1	62197305-62199364	67	False	True	True	0.002	0.111	0.079	0.987	0.003	0.002	0.159	0.13	1	0	0.002	0.1	0.066	0.896	0.029	0.001	0	0.22	0.78	0	0.22	0.78	0	0.22	0.78	0.037	0.007	0.319	0.583	0.062	0.849	0.04
gene:Solyc07g053860.3_1	gene:Solyc07g053860.3	Solyc07g053860.3	SL4.0ch07	+	gene:Solyc07g053860.3:t:62199364-62199575	gene:Solyc07g053860.3_1_CE_1	False	False	62199364-62199575	A	62198013-62198079	C2_A	62198079-62199364	67	False	True	True	0.998	0.889	-0.079	0.987	0.003	0.998	0.841	-0.13	1	0	0.998	0.9	-0.066	0.896	0.029	0.999	0	0.22	0.78	0	0.22	0.78	0	0.22	0.78	0.963	-0.007	0.319	0.583	-0.062	0.849	0.04
gene:Solyc01g106190.4_2	gene:Solyc01g106190.4	Solyc01g106190.4	SL4.0ch01	+	gene:Solyc01g106190.4:s:86469762-86469863	gene:Solyc01g106190.4_2_CE_2	True	True	86469762-86469863	C2	86470246-86470425	C1_C2	86469863-86470246	160	False	True	True	0.226	0.407	0.119	0.847	0.019	0.218	0.333	0.078	0.776	0.04	0.245	0.598	0.319	0.973	0.001	0.212	0.008	0.617	0.087	-0.004	0.587	0.113	0.014	0.631	0.088	0.333	0.07	0.762	0.049	0.033	0.689	0.088
gene:Solyc01g106190.4_2	gene:Solyc01g106190.4	Solyc01g106190.4	SL4.0ch01	+	gene:Solyc01g106190.4:s:86469762-86469863	gene:Solyc01g106190.4_2_CE_2	True	True	86469762-86469863	A	86469980-86470139	C1_A	86469863-86469980	160	False	True	True	0.639	0.437	-0.142	0.847	0.014	0.669	0.397	-0.223	0.945	0.003	0.61	0.277	-0.31	0.974	0.001	0.672	-0.023	0.633	0.074	-0.006	0.59	0.11	-0.026	0.633	0.081	0.533	-0.097	0.79	0.03	-0.055	0.724	0.056
gene:Solyc01g106190.4_2	gene:Solyc01g106190.4	Solyc01g106190.4	SL4.0ch01	+	gene:Solyc01g106190.4:t:86470246-86470425	gene:Solyc01g106190.4_2_CE_2	True	True	86470246-86470425	C1	86469762-86469863	C2_C1	86469863-86470246	160	False	True	True	0.167	0.455	0.251	0.966	0.002	0.251	0.366	0.089	0.791	0.03	0.21	0.549	0.318	0.979	0.001	0.249	-0.049	0.672	0.057	-0.01	0.637	0.075	-0.032	0.643	0.074	0.284	0.019	0.682	0.098	0.126	0.86	0.014
gene:Solyc01g106190.4_2	gene:Solyc01g106190.4	Solyc01g106190.4	SL4.0ch01	+	gene:Solyc01g106190.4:t:86470246-86470425	gene:Solyc01g106190.4_2_CE_2	True	False	86470246-86470425	A	86469980-86470139	C2_A	86470139-86470246	160	False	True	True	0.807	0.33	-0.457	1	0	0.663	0.456	-0.159	0.867	0.011	0.707	0.194	-0.492	0.998	0	0.656	0.1	0.771	0.022	0.018	0.628	0.067	0.032	0.642	0.069	0.572	-0.042	0.713	0.077	-0.19	0.932	0.004
gene:Solyc01g009120.3_2	gene:Solyc01g009120.3	Solyc01g009120.3	SL4.0ch01	-	gene:Solyc01g009120.3:s:3084229-3084330	gene:Solyc01g009120.3_2_CE_2	True	False	3084229-3084330	C2	3082629-3082720	C1_C2	3082720-3084229	59	False	True	True	0.925	0.892	-0.021	0.602	0.197	0.876	0.954	0.059	0.774	0.062	0.91	0.977	0.044	0.772	0.088	0.958	-0.019	0.529	0.199	-0.062	0.745	0.051	-0.029	0.594	0.147	0.871	-0.07	0.844	0.04	0.014	0.568	0.208
gene:Solyc01g009120.3_2	gene:Solyc01g009120.3	Solyc01g009120.3	SL4.0ch01	-	gene:Solyc01g009120.3:s:3084229-3084330	gene:Solyc01g009120.3_2_CE_2	True	True	3084229-3084330	A	3083247-3083305	C1_A	3083305-3084229	59	False	True	True	0.075	0.108	0.021	0.602	0.197	0.124	0.046	-0.059	0.774	0.062	0.09	0.023	-0.044	0.772	0.088	0.042	0.019	0.529	0.199	0.062	0.745	0.051	0.029	0.594	0.147	0.129	0.07	0.844	0.04	-0.014	0.568	0.208
gene:Solyc01g009120.3_2	gene:Solyc01g009120.3	Solyc01g009120.3	SL4.0ch01	-	gene:Solyc01g009120.3:t:3082629-3082720	gene:Solyc01g009120.3_2_CE_2	True	False	3082629-3082720	C1	3084229-3084330	C2_C1	3082720-3084229	59	False	True	False	0.778	0.791	0.007	0.634	0.147	0.692	0.826	0.12	0.892	0.015	0.8	0.851	0.037	0.693	0.105	0.825	-0.03	0.58	0.128	-0.122	0.879	0.012	-0.02	0.532	0.166	0.713	-0.094	0.86	0.026	0.053	0.709	0.073
gene:Solyc01g009120.3_2	gene:Solyc01g009120.3	Solyc01g009120.3	SL4.0ch01	-	gene:Solyc01g009120.3:t:3082629-3082720	gene:Solyc01g009120.3_2_CE_2	True	True	3082629-3082720	A	3083247-3083305	C2_A	3082720-3083247	59	False	True	True	0.116	0.179	0.055	0.753	0.069	0.166	0.124	-0.029	0.633	0.157	0.092	0.094	0.002	0.573	0.225	0.102	0.005	0.484	0.231	0.043	0.651	0.091	0.001	0.457	0.272	0.269	0.162	0.981	0.002	-0.065	0.757	0.054
gene:Solyc03g118530.3_1	gene:Solyc03g118530.3	Solyc03g118530.3	SL4.0ch03	-	gene:Solyc03g118530.3:s:61865817-61866709	gene:Solyc03g118530.3_1_CE_1	True	False	61865817-61866709	C2	61860559-61860629	C1_C2	61860629-61865817	269	False	True	True	0.974	0.777	-0.195	1	0	0.984	0.752	-0.221	1	0	0.988	0.69	-0.283	1	0	0.977	0	0.231	0.741	0	0.222	0.773	0	0.222	0.773	0.79	-0.19	1	0	-0.002	0.563	0.216
gene:Solyc03g118530.3_1	gene:Solyc03g118530.3	Solyc03g118530.3	SL4.0ch03	-	gene:Solyc03g118530.3:s:61865817-61866709	gene:Solyc03g118530.3_1_CE_1	True	True	61865817-61866709	A	61864107-61864375	C1_A	61864375-61865817	269	False	True	True	0.005	0.149	0.121	0.999	0	0.001	0.222	0.197	1	0	0.001	0.307	0.28	1	0	0.001	0	0.22	0.78	0	0.22	0.78	0	0.22	0.78	0.172	0.148	1	0	-0.016	0.548	0.225
gene:Solyc03g118530.3_1	gene:Solyc03g118530.3	Solyc03g118530.3	SL4.0ch03	-	gene:Solyc03g118530.3:t:61860559-61860629	gene:Solyc03g118530.3_1_CE_1	True	False	61860559-61860629	C1	61865817-61866709	C2_C1	61860629-61865817	269	False	True	True	0.996	0.882	-0.086	0.992	0.002	0.987	0.82	-0.151	1	0	0.993	0.827	-0.144	0.991	0.001	0.989	0	0.22	0.78	0	0.22	0.779	0	0.22	0.78	0.976	-0.004	0.282	0.647	-0.075	0.903	0.021
gene:Solyc03g118530.3_1	gene:Solyc03g118530.3	Solyc03g118530.3	SL4.0ch03	-	gene:Solyc03g118530.3:t:61860559-61860629	gene:Solyc03g118530.3_1_CE_1	True	True	61860559-61860629	A	61864107-61864375	C2_A	61860629-61864107	269	False	True	True	0.004	0.118	0.086	0.992	0.002	0.013	0.18	0.151	1	0	0.007	0.173	0.144	0.991	0.001	0.011	0	0.22	0.78	0	0.22	0.779	0	0.22	0.78	0.024	0.004	0.282	0.647	0.075	0.903	0.021
gene:Solyc01g106350.4_1	gene:Solyc01g106350.4	Solyc01g106350.4	SL4.0ch01	+	gene:Solyc01g106350.4:s:86587051-86587160	gene:Solyc01g106350.4_1_CE_1	False	True	86587051-86587160	C2	86587892-86588106	C1_C2	86587160-86587892	61	False	True	True	0.024	0.256	0.215	0.999	0	0.009	0.393	0.367	1	0	0.017	0.455	0.422	1	0	0.007	0.004	0.275	0.598	0	0.226	0.757	0.001	0.243	0.693	0.459	0.437	1	0	-0.175	0.957	0.003
gene:Solyc01g106350.4_1	gene:Solyc01g106350.4	Solyc01g106350.4	SL4.0ch01	+	gene:Solyc01g106350.4:s:86587051-86587160	gene:Solyc01g106350.4_1_CE_1	False	False	86587051-86587160	A	86587264-86587324	C1_A	86587160-86587264	61	False	True	True	0.976	0.744	-0.215	0.999	0	0.991	0.607	-0.367	1	0	0.983	0.545	-0.422	1	0	0.993	-0.004	0.275	0.598	0	0.226	0.757	-0.001	0.243	0.693	0.541	-0.437	1	0	0.175	0.957	0.003
gene:Solyc01g106350.4_1	gene:Solyc01g106350.4	Solyc01g106350.4	SL4.0ch01	+	gene:Solyc01g106350.4:t:86587892-86588106	gene:Solyc01g106350.4_1_CE_1	False	True	86587892-86588106	C1	86587051-86587160	C2_C1	86587160-86587892	61	False	True	True	0.039	0.333	0.277	0.998	0	0.016	0.534	0.504	1	0	0.02	0.498	0.47	1	0	0.008	0.012	0.365	0.375	0.001	0.239	0.707	0.002	0.249	0.67	0.5	0.483	1	0	-0.123	0.887	0.013
gene:Solyc01g106350.4_1	gene:Solyc01g106350.4	Solyc01g106350.4	SL4.0ch01	+	gene:Solyc01g106350.4:t:86587892-86588106	gene:Solyc01g106350.4_1_CE_1	False	False	86587892-86588106	A	86587264-86587324	C2_A	86587324-86587892	61	False	True	True	0.961	0.667	-0.277	0.998	0	0.984	0.466	-0.504	1	0	0.98	0.502	-0.47	1	0	0.992	-0.012	0.365	0.375	-0.001	0.239	0.707	-0.002	0.249	0.67	0.5	-0.483	1	0	0.123	0.887	0.013
gene:Solyc01g106350.4_3	gene:Solyc01g106350.4	Solyc01g106350.4	SL4.0ch01	+	gene:Solyc01g106350.4:s:86588569-86588716	gene:Solyc01g106350.4_3_CE_1	False	False	86588569-86588716	C2	86588963-86589075	C1_C2	86588716-86588963	75	False	True	True	0.779	0.519	-0.204	0.942	0.004	0.958	0.658	-0.284	0.988	0.001	0.753	0.526	-0.161	0.862	0.011	0.816	-0.028	0.61	0.086	0.103	0.835	0.019	-0.04	0.637	0.078	0.633	-0.13	0.851	0.017	-0.078	0.764	0.036
gene:Solyc01g106350.4_3	gene:Solyc01g106350.4	Solyc01g106350.4	SL4.0ch01	+	gene:Solyc01g106350.4:s:86588569-86588716	gene:Solyc01g106350.4_3_CE_1	False	True	86588569-86588716	A	86588796-86588870	C1_A	86588716-86588796	75	False	True	True	0.221	0.481	0.204	0.942	0.004	0.042	0.342	0.284	0.988	0.001	0.247	0.474	0.161	0.862	0.011	0.184	0.028	0.61	0.086	-0.103	0.835	0.019	0.04	0.637	0.078	0.367	0.13	0.851	0.017	0.078	0.764	0.036
gene:Solyc01g106350.4_3	gene:Solyc01g106350.4	Solyc01g106350.4	SL4.0ch01	+	gene:Solyc01g106350.4:t:86588963-86589075	gene:Solyc01g106350.4_3_CE_1	False	False	86588963-86589075	C1	86588569-86588716	C2_C1	86588716-86588963	75	False	True	True	0.816	0.5	-0.293	0.982	0.001	0.93	0.626	-0.273	0.986	0.001	0.822	0.522	-0.254	0.946	0.003	0.845	-0.008	0.576	0.128	0.054	0.682	0.062	-0.006	0.593	0.105	0.802	-0.027	0.67	0.107	-0.262	0.975	0.001
gene:Solyc01g106350.4_3	gene:Solyc01g106350.4	Solyc01g106350.4	SL4.0ch01	+	gene:Solyc01g106350.4:t:86588963-86589075	gene:Solyc01g106350.4_3_CE_1	False	True	86588963-86589075	A	86588796-86588870	C2_A	86588870-86588963	75	False	True	True	0.184	0.5	0.293	0.982	0.001	0.07	0.374	0.273	0.986	0.001	0.178	0.478	0.254	0.946	0.003	0.155	0.008	0.576	0.128	-0.054	0.682	0.062	0.006	0.593	0.105	0.198	0.027	0.67	0.107	0.262	0.975	0.001
gene:Solyc01g106350.4_6	gene:Solyc01g106350.4	Solyc01g106350.4	SL4.0ch01	+	gene:Solyc01g106350.4:s:86591497-86591577	gene:Solyc01g106350.4_6_CE_1	True	True	86591497-86591577	C2	86591916-86592019	C1_C2	86591577-86591916	84	False	True	True	0.042	0.312	0.237	0.978	0.001	0.013	0.546	0.516	1	0	0.06	0.325	0.233	0.967	0.002	0.118	-0.046	0.639	0.08	-0.07	0.736	0.045	-0.037	0.627	0.094	0.612	0.481	0.999	0	-0.243	0.94	0.002
gene:Solyc01g106350.4_6	gene:Solyc01g106350.4	Solyc01g106350.4	SL4.0ch01	+	gene:Solyc01g106350.4:s:86591497-86591577	gene:Solyc01g106350.4_6_CE_1	True	False	86591497-86591577	A	86591660-86591743	C1_A	86591577-86591660	84	False	True	True	0.95	0.511	-0.407	0.999	0	0.974	0.398	-0.567	1	0	0.932	0.515	-0.406	0.998	0	0.875	0.047	0.642	0.077	0.066	0.722	0.049	0.036	0.627	0.094	0.337	-0.54	1	0	0.132	0.84	0.014
gene:Solyc01g106350.4_6	gene:Solyc01g106350.4	Solyc01g106350.4	SL4.0ch01	+	gene:Solyc01g106350.4:t:86591916-86592019	gene:Solyc01g106350.4_6_CE_1	True	True	86591916-86592019	C1	86591497-86591577	C2_C1	86591577-86591916	84	False	True	True	0.061	0.402	0.294	0.987	0.001		0.555				0.069	0.419	0.314	0.981	0.001	0.152	-0.048	0.644	0.072				-0.041	0.649	0.08	0.618	0.444	0.991	0	-0.144	0.838	0.012
gene:Solyc01g106350.4_6	gene:Solyc01g106350.4	Solyc01g106350.4	SL4.0ch01	+	gene:Solyc01g106350.4:t:86591916-86592019	gene:Solyc01g106350.4_6_CE_1	True	False	86591916-86592019	A	86591660-86591743	C2_A	86591743-86591916	84	False	True	True	0.939	0.598	-0.294	0.987	0.001		0.445				0.931	0.581	-0.314	0.981	0.001	0.848	0.048	0.644	0.072				0.041	0.649	0.08	0.382	-0.444	0.991	0	0.144	0.838	0.012
gene:Solyc03g118550.3_1	gene:Solyc03g118550.3	Solyc03g118550.3	SL4.0ch03	+	gene:Solyc03g118550.3:s:61882982-61883098	gene:Solyc03g118550.3_1_CE_1	True	True	61882982-61883098	C2	61883909-61883939	C1_C2	61883098-61883909	54	False	True	True	0.156	0.368	0.205	0.999	0	0.158	0.5	0.33	1	0	0.081	0.341	0.257	1	0	0.143	0.009	0.454	0.284	0.01	0.459	0.276	-0.049	0.809	0.05	0.377	0.236	1	0	-0.009	0.611	0.154
gene:Solyc03g118550.3_1	gene:Solyc03g118550.3	Solyc03g118550.3	SL4.0ch03	+	gene:Solyc03g118550.3:s:61882982-61883098	gene:Solyc03g118550.3_1_CE_1	True	False	61882982-61883098	A	61883177-61883230	C1_A	61883098-61883177	54	False	True	True	0.844	0.632	-0.205	0.999	0	0.842	0.5	-0.33	1	0	0.919	0.659	-0.257	1	0	0.857	-0.009	0.454	0.284	-0.01	0.459	0.276	0.049	0.809	0.05	0.623	-0.236	1	0	0.009	0.611	0.154
gene:Solyc03g118550.3_1	gene:Solyc03g118550.3	Solyc03g118550.3	SL4.0ch03	+	gene:Solyc03g118550.3:t:61883909-61883939	gene:Solyc03g118550.3_1_CE_1	True	True	61883909-61883939	C1	61882982-61883098	C2_C1	61883098-61883909	54	False	True	True	0.141	0.305	0.165	0.995	0	0.153	0.428	0.271	1	0	0.077	0.315	0.236	1	0	0.13	0.004	0.362	0.367	0.013	0.432	0.258	-0.04	0.755	0.065	0.323	0.192	0.999	0	-0.011	0.504	0.184
gene:Solyc03g118550.3_1	gene:Solyc03g118550.3	Solyc03g118550.3	SL4.0ch03	+	gene:Solyc03g118550.3:t:61883909-61883939	gene:Solyc03g118550.3_1_CE_1	True	False	61883909-61883939	A	61883177-61883230	C2_A	61883230-61883909	54	False	True	True	0.791	0.605	-0.182	0.998	0	0.784	0.518	-0.265	1	0	0.862	0.61	-0.25	1	0	0.77	0.009	0.408	0.294	0.006	0.393	0.307	0.078	0.905	0.015	0.62	-0.142	0.961	0.004	-0.006	0.52	0.175
gene:Solyc01g106360.3_2	gene:Solyc01g106360.3	Solyc01g106360.3	SL4.0ch01	+	gene:Solyc01g106360.3:s:86598333-86598442	gene:Solyc01g106360.3_2_CE_1	True	True	86598333-86598442	C2	86599505-86599695	C1_C2	86598442-86599505	61	False	True	True	0.05	0.406	0.356	1	0	0.043	0.318	0.276	1	0	0.073	0.498	0.426	1	0	0.053	-0.002	0.406	0.356	-0.009	0.436	0.314	0.014	0.473	0.27	0.4	0.352	1	0	0	0.621	0.15
gene:Solyc01g106360.3_2	gene:Solyc01g106360.3	Solyc01g106360.3	SL4.0ch01	+	gene:Solyc01g106360.3:s:86598333-86598442	gene:Solyc01g106360.3_2_CE_1	True	False	86598333-86598442	A	86598515-86598575	C1_A	86598442-86598515	61	False	True	True	0.949	0.577	-0.37	1	0	0.956	0.669	-0.288	1	0	0.922	0.489	-0.435	1	0	0.946	0.002	0.407	0.355	0.01	0.439	0.31	-0.016	0.485	0.254	0.552	-0.396	1	0	0.017	0.633	0.137
gene:Solyc01g106360.3_2	gene:Solyc01g106360.3	Solyc01g106360.3	SL4.0ch01	+	gene:Solyc01g106360.3:t:86599505-86599695	gene:Solyc01g106360.3_2_CE_1	True	True	86599505-86599695	C1	86598333-86598442	C2_C1	86598442-86599505	61	False	True	True	0.06	0.452	0.396	1	0	0.059	0.36	0.294	1	0	0.095	0.598	0.505	1	0	0.072	-0.006	0.418	0.33	-0.006	0.399	0.35	0.017	0.498	0.238	0.408	0.343	1	0	0.025	0.623	0.13
gene:Solyc01g106360.3_2	gene:Solyc01g106360.3	Solyc01g106360.3	SL4.0ch01	+	gene:Solyc01g106360.3:t:86599505-86599695	gene:Solyc01g106360.3_2_CE_1	True	False	86599505-86599695	A	86598515-86598575	C2_A	86598575-86599505	61	False	True	True	0.918	0.487	-0.44	1	0	0.91	0.535	-0.38	1	0	0.884	0.389	-0.494	1	0	0.91	0.002	0.399	0.351	0.001	0.413	0.331	-0.02	0.519	0.203	0.463	-0.458	1	0	0.013	0.626	0.141
gene:Solyc11g069765.1_2	gene:Solyc11g069765.1	Solyc11g069765.1	SL4.0ch11	-	gene:Solyc11g069765.1:s:52446176-52446239	gene:Solyc11g069765.1_2_CE_1	True	True	52446176-52446239	C2	52441699-52441758	C1_C2	52441758-52446176	67	False	False	True	0.854	0.833	-0.012	0.616	0.187	0.776	0.917	0.122	0.926	0.01	0.902	0.859	-0.032	0.661	0.13	0.806	0.033	0.607	0.105	-0.014	0.548	0.159	0.073	0.757	0.042	0.908	0.083	0.838	0.034	-0.052	0.772	0.068
gene:Solyc11g069765.1_2	gene:Solyc11g069765.1	Solyc11g069765.1	SL4.0ch11	-	gene:Solyc11g069765.1:s:52446176-52446239	gene:Solyc11g069765.1_2_CE_1	True	False	52446176-52446239	A	52444284-52444350	C1_A	52444350-52446176	67	False	False	True	0.146	0.167	0.012	0.616	0.187	0.224	0.083	-0.122	0.926	0.01	0.098	0.141	0.032	0.661	0.13	0.194	-0.033	0.607	0.105	0.014	0.548	0.159	-0.073	0.757	0.042	0.092	-0.083	0.838	0.034	0.052	0.772	0.068
gene:Solyc11g069765.1_2	gene:Solyc11g069765.1	Solyc11g069765.1	SL4.0ch11	-	gene:Solyc11g069765.1:t:52441699-52441758	gene:Solyc11g069765.1_2_CE_1	True	True	52441699-52441758	C1	52446176-52446239	C2_C1	52441758-52446176	67	False	False	True	0.767	0.771	0.001	0.574	0.227	0.693	0.79	0.068	0.78	0.052	0.866	0.77	-0.074	0.823	0.041	0.704	0.034	0.616	0.104	-0.011	0.536	0.161	0.136	0.921	0.008	0.827	0.093	0.866	0.025	-0.04	0.667	0.114
gene:Solyc11g069765.1_2	gene:Solyc11g069765.1	Solyc11g069765.1	SL4.0ch11	-	gene:Solyc11g069765.1:t:52441699-52441758	gene:Solyc11g069765.1_2_CE_1	True	False	52441699-52441758	A	52444284-52444350	C2_A	52441758-52444284	67	False	False	False	0.087	0.049	-0.027	0.618	0.19	0.122	0.049	-0.054	0.766	0.071	0.09	0.064	-0.014	0.541	0.264	0.171	-0.065	0.752	0.047	-0.033	0.615	0.109	-0.067	0.767	0.045	0.076	-0.082	0.866	0.029	-0.02	0.558	0.241
gene:Solyc03g118620.3_2	gene:Solyc03g118620.3	Solyc03g118620.3	SL4.0ch03	-	gene:Solyc03g118620.3:s:61916086-61916167	gene:Solyc03g118620.3_2_CE_1	False	True	61916086-61916167	C2	61915654-61915760	C1_C2	61915760-61916086	126	False	True	True	0.066	0.058	-0.003	0.53	0.288	0.022	0.162	0.119	0.958	0.006	0.127	0.141	0.003	0.591	0.203	0.053	0.008	0.455	0.277	-0.011	0.408	0.339	0.06	0.762	0.051	0.111	0.047	0.732	0.094	-0.038	0.676	0.114
gene:Solyc03g118620.3_2	gene:Solyc03g118620.3	Solyc03g118620.3	SL4.0ch03	-	gene:Solyc03g118620.3:s:61916086-61916167	gene:Solyc03g118620.3_2_CE_1	False	False	61916086-61916167	A	61915874-61915999	C1_A	61915999-61916086	126	False	True	True	0.934	0.942	0.003	0.53	0.288	0.978	0.838	-0.119	0.958	0.006	0.873	0.859	-0.003	0.591	0.203	0.947	-0.008	0.455	0.277	0.011	0.408	0.339	-0.06	0.762	0.051	0.889	-0.047	0.732	0.094	0.038	0.676	0.114
gene:Solyc03g118620.3_2	gene:Solyc03g118620.3	Solyc03g118620.3	SL4.0ch03	-	gene:Solyc03g118620.3:t:61915654-61915760	gene:Solyc03g118620.3_2_CE_1	False	True	61915654-61915760	C1	61916086-61916167	C2_C1	61915760-61916086	126	False	True	True	0.064	0.048	-0.009	0.511	0.308	0.016	0.145	0.099	0.95	0.009	0.143	0.127	-0.006	0.575	0.215	0.052	0.008	0.456	0.275	-0.012	0.399	0.354	0.076	0.813	0.033	0.087	0.027	0.614	0.193	-0.027	0.622	0.175
gene:Solyc03g118620.3_2	gene:Solyc03g118620.3	Solyc03g118620.3	SL4.0ch03	-	gene:Solyc03g118620.3:t:61915654-61915760	gene:Solyc03g118620.3_2_CE_1	False	False	61915654-61915760	A	61915874-61915999	C2_A	61915760-61915874	126	False	True	True	0.936	0.952	0.009	0.511	0.308	0.984	0.855	-0.099	0.95	0.009	0.857	0.873	0.006	0.575	0.215	0.948	-0.008	0.456	0.275	0.012	0.399	0.354	-0.076	0.813	0.033	0.913	-0.027	0.614	0.193	0.027	0.622	0.175
gene:Solyc09g008940.4_1	gene:Solyc09g008940.4	Solyc09g008940.4	SL4.0ch09	+	gene:Solyc09g008940.4:s:2374146-2374277	gene:Solyc09g008940.4_1_CE_1	False	True	2374146-2374277	C2	2376428-2377040	C1_C2	2374277-2376428	162	False	True	True	0.047	0.03	-0.008	0.433	0.418	0.148	0.098	-0.037	0.695	0.118	0.212	0.076	-0.112	0.916	0.013	0.088	-0.027	0.583	0.157	0.048	0.719	0.071	0.115	0.965	0.004	0.146	0.037	0.695	0.12	-0.09	0.9	0.018
gene:Solyc09g008940.4_1	gene:Solyc09g008940.4	Solyc09g008940.4	SL4.0ch09	+	gene:Solyc09g008940.4:s:2374146-2374277	gene:Solyc09g008940.4_1_CE_1	False	False	2374146-2374277	A	2376010-2376171	C1_A	2374277-2376010	162	False	True	True	0.953	0.97	0.008	0.433	0.418	0.852	0.902	0.037	0.695	0.118	0.788	0.924	0.112	0.916	0.013	0.912	0.027	0.583	0.157	-0.048	0.719	0.071	-0.115	0.965	0.004	0.854	-0.037	0.695	0.12	0.09	0.9	0.018
gene:Solyc09g008940.4_1	gene:Solyc09g008940.4	Solyc09g008940.4	SL4.0ch09	+	gene:Solyc09g008940.4:t:2376428-2377040	gene:Solyc09g008940.4_1_CE_1	False	True	2376428-2377040	C1	2374146-2374277	C2_C1	2374277-2376428	162	False	True	True	0.04	0.025	-0.005	0.38	0.49	0.158	0.116	-0.036	0.681	0.124	0.218	0.083	-0.115	0.911	0.014	0.121	-0.066	0.816	0.036	0.026	0.57	0.152	0.079	0.85	0.025	0.161	0.019	0.613	0.181	-0.106	0.936	0.01
gene:Solyc09g008940.4_1	gene:Solyc09g008940.4	Solyc09g008940.4	SL4.0ch09	+	gene:Solyc09g008940.4:t:2376428-2377040	gene:Solyc09g008940.4_1_CE_1	False	False	2376428-2377040	A	2376010-2376171	C2_A	2376171-2376428	162	False	True	True	0.96	0.975	0.005	0.38	0.49	0.842	0.884	0.036	0.681	0.124	0.782	0.917	0.115	0.911	0.014	0.879	0.066	0.816	0.036	-0.026	0.57	0.152	-0.079	0.85	0.025	0.839	-0.019	0.613	0.181	0.106	0.936	0.01
gene:Solyc11g069810.3_1	gene:Solyc11g069810.3	Solyc11g069810.3	SL4.0ch11	-	gene:Solyc11g069810.3:s:52507110-52507330	gene:Solyc11g069810.3_1_CE_3	True	False	52507110-52507330	C2	52505394-52505721	C1_C2	52505721-52507110	152	False	False	False	0.739	0.679	-0.048	0.709	0.087	0.754	0.613	-0.108	0.842	0.023	0.664	0.612	-0.027	0.677	0.102	0.727	0.01	0.564	0.137	0.017	0.583	0.116	-0.04	0.637	0.084	0.565	-0.115	0.848	0.021	0.063	0.74	0.052
gene:Solyc11g069810.3_1	gene:Solyc11g069810.3	Solyc11g069810.3	SL4.0ch11	-	gene:Solyc11g069810.3:s:52507110-52507330	gene:Solyc11g069810.3_1_CE_3	True	True	52507110-52507330	A	52506869-52507020	C1_A	52507020-52507110	152	False	False	False	0.066	0.107	0.029	0.617	0.171	0.058	0.082	0.026	0.617	0.162	0.102	0.15	0.029	0.681	0.098	0.161	-0.069	0.783	0.039	-0.078	0.796	0.033	-0.034	0.621	0.11	0.125	-0.016	0.616	0.175	-0.015	0.585	0.179
gene:Solyc11g069810.3_1	gene:Solyc11g069810.3	Solyc11g069810.3	SL4.0ch11	-	gene:Solyc11g069810.3:t:52505394-52505721	gene:Solyc11g069810.3_1_CE_3	True	False	52505394-52505721	C1	52507110-52507330	C2_C1	52505721-52507110	152	False	False	True	0.742	0.495	-0.238	0.99	0.001	0.652	0.489	-0.133	0.873	0.014	0.569	0.442	-0.083	0.804	0.035	0.632	0.078	0.733	0.038	0.017	0.597	0.108	-0.039	0.635	0.085	0.57	-0.038	0.689	0.095	-0.048	0.699	0.075
gene:Solyc11g069810.3_1	gene:Solyc11g069810.3	Solyc11g069810.3	SL4.0ch11	-	gene:Solyc11g069810.3:t:52505394-52505721	gene:Solyc11g069810.3_1_CE_3	True	True	52505394-52505721	A	52506869-52507020	C2_A	52505721-52506869	152	False	False	True	0.258	0.505	0.238	0.99	0.001	0.348	0.511	0.133	0.873	0.014	0.431	0.558	0.083	0.804	0.035	0.368	-0.078	0.733	0.038	-0.017	0.597	0.108	0.039	0.635	0.085	0.43	0.038	0.689	0.095	0.048	0.699	0.075
gene:Solyc02g086610.4_1	gene:Solyc02g086610.4	Solyc02g086610.4	SL4.0ch02	+	gene:Solyc02g086610.4:s:47282104-47282302	gene:Solyc02g086610.4_1_CE_1	False	True	47282193-47282302	C2	47283116-47283365	C1_C2	47282302-47283116	38	False	True	True	0.014	0.155	0.12	0.999	0	0.023	0.079	0.042	0.752	0.101	0.005	0.147	0.122	0.999	0	0.048	-0.013	0.415	0.34	-0.012	0.423	0.328	-0.014	0.42	0.34	0.096	0.038	0.68	0.132	0.031	0.642	0.148
gene:Solyc02g086610.4_1	gene:Solyc02g086610.4	Solyc02g086610.4	SL4.0ch02	+	gene:Solyc02g086610.4:s:47282104-47282302	gene:Solyc02g086610.4_1_CE_1	False	True	47282193-47282302	A	47282604-47282641	C1_A	47282302-47282604	38	False	True	True	0.985	0.843	-0.122	0.999	0	0.975	0.919	-0.043	0.762	0.094	0.994	0.851	-0.125	0.999	0	0.951	0.014	0.429	0.322	0.013	0.437	0.311	0.015	0.435	0.322	0.901	-0.038	0.68	0.13	-0.031	0.64	0.15
gene:Solyc02g086610.4_1	gene:Solyc02g086610.4	Solyc02g086610.4	SL4.0ch02	+	gene:Solyc02g086610.4:t:47283116-47283365	gene:Solyc02g086610.4_1_CE_1	False	True	47283116-47283365	C1	47282193-47282302	C2_C1	47282302-47283116	38	False	True	True	0.016	0.159	0.128	0.999	0	0.023	0.081	0.04	0.751	0.105	0.005	0.158	0.132	0.999	0	0.056	-0.02	0.518	0.229	-0.018	0.519	0.227	-0.021	0.528	0.227	0.104	0.036	0.65	0.147	0.033	0.656	0.131
gene:Solyc02g086610.4_1	gene:Solyc02g086610.4	Solyc02g086610.4	SL4.0ch02	+	gene:Solyc02g086610.4:t:47283116-47283365	gene:Solyc02g086610.4_1_CE_1	False	False	47283116-47283365	A	47282604-47282641	C2_A	47282641-47283116	38	False	True	True	0.984	0.841	-0.128	0.999	0	0.977	0.919	-0.04	0.751	0.105	0.995	0.842	-0.132	0.999	0	0.944	0.02	0.518	0.229	0.018	0.519	0.227	0.021	0.528	0.227	0.896	-0.036	0.65	0.147	-0.033	0.656	0.131
gene:Solyc02g086610.4_3	gene:Solyc02g086610.4	Solyc02g086610.4	SL4.0ch02	+	gene:Solyc02g086610.4:s:47285033-47285175	gene:Solyc02g086610.4_3_CE_1	False	False	47285033-47285175	C2	47286092-47286214	C1_C2	47285175-47286092	156	False	True	True	0.996	0.922	-0.048	0.831	0.067	0.999	0.946	-0.019	0.5	0.328	0.998	0.974	-0.002	0.253	0.706	0.999	0	0.22	0.78	0	0.22	0.78	0	0.22	0.78	0.904	-0.064	0.917	0.025	0.011	0.525	0.264
gene:Solyc02g086610.4_3	gene:Solyc02g086610.4	Solyc02g086610.4	SL4.0ch02	+	gene:Solyc02g086610.4:s:47285033-47285175	gene:Solyc02g086610.4_3_CE_1	False	True	47285033-47285175	A	47285828-47285983	C1_A	47285175-47285828	156	False	True	True	0.004	0.078	0.048	0.831	0.067	0.001	0.054	0.019	0.5	0.328	0.002	0.026	0.002	0.253	0.706	0.001	0	0.22	0.78	0	0.22	0.78	0	0.22	0.78	0.096	0.064	0.917	0.025	-0.011	0.525	0.264
gene:Solyc02g086610.4_3	gene:Solyc02g086610.4	Solyc02g086610.4	SL4.0ch02	+	gene:Solyc02g086610.4:t:47286092-47286214	gene:Solyc02g086610.4_3_CE_1	False	False	47286092-47286214	C1	47285033-47285175	C2_C1	47285175-47286092	156	False	True	False	0.999	0.92	-0.047	0.847	0.062	0.999	0.958	-0.013	0.408	0.438	0.998	0.957	-0.01	0.374	0.492	0.999	0	0.22	0.78	0	0.22	0.78	0	0.22	0.78	0.92	-0.052	0.865	0.049	0.003	0.455	0.354
gene:Solyc02g086610.4_3	gene:Solyc02g086610.4	Solyc02g086610.4	SL4.0ch02	+	gene:Solyc02g086610.4:t:47286092-47286214	gene:Solyc02g086610.4_3_CE_1	False	True	47286092-47286214	A	47285828-47285983	C2_A	47285983-47286092	156	False	True	False	0.001	0.08	0.047	0.847	0.062	0.001	0.042	0.013	0.408	0.438	0.002	0.043	0.01	0.374	0.492	0.001	0	0.22	0.78	0	0.22	0.78	0	0.22	0.78	0.08	0.052	0.865	0.049	-0.003	0.455	0.354
gene:Solyc09g009080.4_4	gene:Solyc09g009080.4	Solyc09g009080.4	SL4.0ch09	+	gene:Solyc09g009080.4:s:2456479-2456943	gene:Solyc09g009080.4_4_CE_1	False	True	2456479-2456943	C2	2457228-2457285	C1_C2	2456943-2457228	37	False	True	True	0.001	0.2	0.173	1	0	0.001	0.118	0.081	0.967	0.007	0.001	0.166	0.143	0.999	0	0.001	0	0.22	0.78	0	0.22	0.78	0	0.22	0.78	0.242	0.207	1	0	-0.022	0.643	0.128
gene:Solyc09g009080.4_4	gene:Solyc09g009080.4	Solyc09g009080.4	SL4.0ch09	+	gene:Solyc09g009080.4:s:2456479-2456943	gene:Solyc09g009080.4_4_CE_1	False	False	2456479-2456943	A	2457071-2457107	C1_A	2456943-2457071	37	False	True	True	0.999	0.8	-0.173	1	0	0.999	0.882	-0.081	0.967	0.007	0.999	0.834	-0.143	0.999	0	0.999	0	0.22	0.78	0	0.22	0.78	0	0.22	0.78	0.758	-0.207	1	0	0.022	0.643	0.128
gene:Solyc09g009080.4_4	gene:Solyc09g009080.4	Solyc09g009080.4	SL4.0ch09	+	gene:Solyc09g009080.4:t:2457228-2457285	gene:Solyc09g009080.4_4_CE_1	False	True	2457228-2457285	C1	2456479-2456943	C2_C1	2456943-2457228	37	False	True	True	0.001	0.193	0.169	1	0	0.001	0.122	0.086	0.964	0.008	0.001	0.152	0.119	0.997	0.001	0.001	0	0.22	0.78	0	0.22	0.78	0	0.22	0.78	0.254	0.213	1	0	-0.027	0.645	0.125
gene:Solyc09g009080.4_4	gene:Solyc09g009080.4	Solyc09g009080.4	SL4.0ch09	+	gene:Solyc09g009080.4:t:2457228-2457285	gene:Solyc09g009080.4_4_CE_1	False	False	2457228-2457285	A	2457071-2457107	C2_A	2457107-2457228	37	False	True	True	0.999	0.807	-0.169	1	0	0.999	0.878	-0.086	0.964	0.008	0.999	0.848	-0.119	0.997	0.001	0.999	0	0.22	0.78	0	0.22	0.78	0	0.22	0.78	0.746	-0.213	1	0	0.027	0.645	0.125
gene:Solyc03g118690.4_2	gene:Solyc03g118690.4	Solyc03g118690.4	SL4.0ch03	+	gene:Solyc03g118690.4:s:61991305-61991457	gene:Solyc03g118690.4_2_CE_1	False	True	61991305-61991457	C2	61992344-61992469	C1_C2	61991457-61992344	125	False	True	True	0.003	0.06	0.028	0.617	0.213	0.003	0.139	0.101	0.981	0.003	0.003	0.179	0.143	0.996	0.001	0.002	0	0.22	0.78	0	0.22	0.78	0	0.22	0.78	0.176	0.139	0.999	0	-0.091	0.883	0.021
gene:Solyc03g118690.4_2	gene:Solyc03g118690.4	Solyc03g118690.4	SL4.0ch03	+	gene:Solyc03g118690.4:s:61991305-61991457	gene:Solyc03g118690.4_2_CE_1	False	False	61991305-61991457	A	61991639-61991763	C1_A	61991457-61991639	125	False	True	True	0.997	0.94	-0.028	0.617	0.213	0.997	0.861	-0.101	0.981	0.003	0.997	0.821	-0.143	0.996	0.001	0.998	0	0.22	0.78	0	0.22	0.78	0	0.22	0.78	0.824	-0.139	0.999	0	0.091	0.883	0.021
gene:Solyc03g118690.4_2	gene:Solyc03g118690.4	Solyc03g118690.4	SL4.0ch03	+	gene:Solyc03g118690.4:t:61992344-61992469	gene:Solyc03g118690.4_2_CE_1	False	True	61992344-61992469	C1	61991305-61991457	C2_C1	61991457-61992344	125	False	True	True	0.002	0.046	0.015	0.443	0.405	0.002	0.134	0.096	0.977	0.004	0.002	0.115	0.073	0.953	0.012	0.002	0	0.22	0.78	0	0.22	0.78	0	0.22	0.78	0.145	0.115	0.995	0.001	-0.084	0.88	0.023
gene:Solyc03g118690.4_2	gene:Solyc03g118690.4	Solyc03g118690.4	SL4.0ch03	+	gene:Solyc03g118690.4:t:61992344-61992469	gene:Solyc03g118690.4_2_CE_1	False	False	61992344-61992469	A	61991639-61991763	C2_A	61991763-61992344	125	False	True	True	0.998	0.954	-0.015	0.443	0.405	0.998	0.866	-0.096	0.977	0.004	0.998	0.885	-0.073	0.953	0.012	0.998	0	0.22	0.78	0	0.22	0.78	0	0.22	0.78	0.855	-0.115	0.995	0.001	0.084	0.88	0.023
gene:Solyc03g118690.4_3	gene:Solyc03g118690.4	Solyc03g118690.4	SL4.0ch03	+	gene:Solyc03g118690.4:s:61992344-61992469	gene:Solyc03g118690.4_3_CE_1	False	False	61992344-61992469	C2	61993253-61993435	C1_C2	61992469-61993253	107	False	True	True	0.985	0.89	-0.077	0.99	0.002	0.984	0.881	-0.087	0.986	0.003	0.973	0.819	-0.154	0.999	0	0.988	0	0.22	0.778	0	0.221	0.777	0	0.228	0.753	0.91	-0.06	0.967	0.011	-0.011	0.513	0.293
gene:Solyc03g118690.4_3	gene:Solyc03g118690.4	Solyc03g118690.4	SL4.0ch03	+	gene:Solyc03g118690.4:s:61992344-61992469	gene:Solyc03g118690.4_3_CE_1	False	True	61992344-61992469	A	61992975-61993081	C1_A	61992469-61992975	107	False	True	True	0.015	0.11	0.077	0.99	0.002	0.016	0.119	0.087	0.986	0.003	0.027	0.181	0.154	0.999	0	0.012	0	0.22	0.778	0	0.221	0.777	0	0.228	0.753	0.09	0.06	0.967	0.011	0.011	0.513	0.293
gene:Solyc03g118690.4_3	gene:Solyc03g118690.4	Solyc03g118690.4	SL4.0ch03	+	gene:Solyc03g118690.4:t:61993253-61993435	gene:Solyc03g118690.4_3_CE_1	False	False	61993253-61993435	C1	61992344-61992469	C2_C1	61992469-61993253	107	False	True	True	0.993	0.912	-0.057	0.946	0.019	0.993	0.885	-0.084	0.989	0.002	0.983	0.885	-0.082	0.981	0.004	0.975	0	0.224	0.766	0	0.224	0.766	0	0.224	0.765	0.93	-0.034	0.718	0.147	-0.014	0.481	0.318
gene:Solyc03g118690.4_3	gene:Solyc03g118690.4	Solyc03g118690.4	SL4.0ch03	+	gene:Solyc03g118690.4:t:61993253-61993435	gene:Solyc03g118690.4_3_CE_1	False	True	61993253-61993435	A	61992975-61993081	C2_A	61993081-61993253	107	False	True	True	0.007	0.088	0.057	0.946	0.019	0.007	0.115	0.084	0.989	0.002	0.017	0.115	0.082	0.981	0.004	0.025	0	0.224	0.766	0	0.224	0.766	0	0.224	0.765	0.07	0.034	0.718	0.147	0.014	0.481	0.318
gene:Solyc02g086660.4_1	gene:Solyc02g086660.4	Solyc02g086660.4	SL4.0ch02	-	gene:Solyc02g086660.4:s:47321990-47322340	gene:Solyc02g086660.4_1_CE_1	False	True	47321990-47322340	C2	47320261-47320635	C1_C2	47320635-47321990	278	False	True	True	0.003	0.029	0.003	0.267	0.681	0.003	0.016	0.001	0.233	0.749	0.003	0.112	0.075	0.943	0.014	0.002	0	0.22	0.78	0	0.221	0.778	0	0.22	0.78	0.105	0.073	0.968	0.008	-0.062	0.878	0.033
gene:Solyc02g086660.4_1	gene:Solyc02g086660.4	Solyc02g086660.4	SL4.0ch02	-	gene:Solyc02g086660.4:s:47321990-47322340	gene:Solyc02g086660.4_1_CE_1	False	False	47321990-47322340	A	47321516-47321793	C1_A	47321793-47321990	278	False	True	True	0.997	0.971	-0.003	0.267	0.681	0.997	0.984	-0.001	0.233	0.749	0.997	0.888	-0.075	0.943	0.014	0.998	0	0.22	0.78	0	0.221	0.778	0	0.22	0.78	0.895	-0.073	0.968	0.008	0.062	0.878	0.033
gene:Solyc02g086660.4_1	gene:Solyc02g086660.4	Solyc02g086660.4	SL4.0ch02	-	gene:Solyc02g086660.4:t:47320261-47320635	gene:Solyc02g086660.4_1_CE_1	False	True	47320261-47320635	C1	47321990-47322340	C2_C1	47320635-47321990	278	False	True	True	0.003	0.034	0.006	0.309	0.602	0.004	0.015	0.001	0.239	0.737	0.004	0.097	0.065	0.928	0.021	0.003	0	0.22	0.78	0	0.223	0.77	0	0.22	0.78	0.145	0.106	0.992	0.001	-0.088	0.926	0.014
gene:Solyc02g086660.4_1	gene:Solyc02g086660.4	Solyc02g086660.4	SL4.0ch02	-	gene:Solyc02g086660.4:t:47320261-47320635	gene:Solyc02g086660.4_1_CE_1	False	False	47320261-47320635	A	47321516-47321793	C2_A	47320635-47321516	278	False	True	True	0.997	0.966	-0.006	0.309	0.602	0.996	0.985	-0.001	0.239	0.737	0.996	0.903	-0.065	0.928	0.021	0.997	0	0.22	0.78	0	0.223	0.77	0	0.22	0.78	0.855	-0.106	0.992	0.001	0.088	0.926	0.014
gene:Solyc10g055450.2_1	gene:Solyc10g055450.2	Solyc10g055450.2	SL4.0ch10	+	gene:Solyc10g055450.2:s:55841497-55842865	gene:Solyc10g055450.2_1_CE_1	False	True	55841497-55842865	C2	55846944-55848485	C1_C2	55842865-55846944	93	False	True	True	0.001	0.112	0.082	0.955	0.01	0.001	0.136	0.093	0.969	0.006	0.004	0.124	0.084	0.946	0.012	0.006	0	0.22	0.78	0	0.22	0.78	0	0.22	0.78	0.145	0.115	0.997	0	-0.02	0.622	0.156
gene:Solyc10g055450.2_1	gene:Solyc10g055450.2	Solyc10g055450.2	SL4.0ch10	+	gene:Solyc10g055450.2:s:55841497-55842865	gene:Solyc10g055450.2_1_CE_1	False	False	55841497-55842865	A	55845672-55845764	C1_A	55842865-55845672	93	False	True	True	0.999	0.888	-0.082	0.955	0.01	0.999	0.864	-0.093	0.969	0.006	0.996	0.876	-0.084	0.946	0.012	0.994	0	0.22	0.78	0	0.22	0.78	0	0.22	0.78	0.855	-0.115	0.997	0	0.02	0.622	0.156
gene:Solyc10g055450.2_1	gene:Solyc10g055450.2	Solyc10g055450.2	SL4.0ch10	+	gene:Solyc10g055450.2:t:55846944-55848485	gene:Solyc10g055450.2_1_CE_1	False	True	55846944-55848485	C1	55841497-55842865	C2_C1	55842865-55846944	93	False	True	True	0.001	0.107	0.079	0.952	0.011	0.001	0.107	0.067	0.94	0.017	0.004	0.128	0.086	0.947	0.011	0.005	0	0.22	0.78	0	0.22	0.78	0	0.22	0.78	0.115	0.085	0.99	0.002	-0.003	0.557	0.22
gene:Solyc10g055450.2_1	gene:Solyc10g055450.2	Solyc10g055450.2	SL4.0ch10	+	gene:Solyc10g055450.2:t:55846944-55848485	gene:Solyc10g055450.2_1_CE_1	False	False	55846944-55848485	A	55845672-55845764	C2_A	55845764-55846944	93	False	True	True	0.999	0.893	-0.079	0.952	0.011	0.999	0.893	-0.067	0.94	0.017	0.996	0.872	-0.086	0.947	0.011	0.995	0	0.22	0.78	0	0.22	0.78	0	0.22	0.78	0.885	-0.085	0.99	0.002	0.003	0.557	0.22
gene:Solyc09g009120.4_1	gene:Solyc09g009120.4	Solyc09g009120.4	SL4.0ch09	+	gene:Solyc09g009120.4:s:2498050-2498166	gene:Solyc09g009120.4_1_CE_2	True	True	2498050-2498166	C2	2499329-2501209	C1_C2	2498166-2499329	405	False	True	True	0.005	0.083	0.046	0.78	0.086	0.004	0.086	0.049	0.748	0.088	0.028	0.236	0.186	0.985	0.001	0.004	0	0.22	0.779	0	0.22	0.779	0.004	0.273	0.605	0.132	0.096	0.928	0.014	-0.03	0.623	0.138
gene:Solyc09g009120.4_1	gene:Solyc09g009120.4	Solyc09g009120.4	SL4.0ch09	+	gene:Solyc09g009120.4:s:2498050-2498166	gene:Solyc09g009120.4_1_CE_2	True	False	2498050-2498166	A	2498270-2498674	C1_A	2498166-2498270	405	False	True	True	0.995	0.917	-0.046	0.78	0.086	0.996	0.914	-0.049	0.748	0.088	0.972	0.764	-0.186	0.985	0.001	0.996	0	0.22	0.779	0	0.22	0.779	-0.004	0.273	0.605	0.868	-0.096	0.928	0.014	0.03	0.623	0.138
gene:Solyc09g009120.4_1	gene:Solyc09g009120.4	Solyc09g009120.4	SL4.0ch09	+	gene:Solyc09g009120.4:t:2499329-2501209	gene:Solyc09g009120.4_1_CE_2	True	True	2499329-2501209	C1	2498050-2498166	C2_C1	2498166-2499329	405	False	True	True	0.002	0.047	0.013	0.419	0.434	0.002	0.052	0.02	0.499	0.311	0.019	0.145	0.107	0.957	0.007	0.002	0	0.22	0.78	0	0.22	0.78	0.002	0.245	0.691	0.059	0.023	0.549	0.278	-0.007	0.488	0.323
gene:Solyc09g009120.4_1	gene:Solyc09g009120.4	Solyc09g009120.4	SL4.0ch09	+	gene:Solyc09g009120.4:t:2499329-2501209	gene:Solyc09g009120.4_1_CE_2	True	False	2499329-2501209	A	2498270-2498674	C2_A	2498674-2499329	405	False	True	True	0.996	0.89	-0.079	0.976	0.006	0.996	0.887	-0.083	0.962	0.008	0.977	0.766	-0.194	0.997	0	0.997	0	0.22	0.78	0	0.22	0.78	-0.003	0.266	0.629	0.874	-0.095	0.989	0.002	0.009	0.549	0.239
gene:Solyc01g009443.1_2	gene:Solyc01g009443.1	Solyc01g009443.1	SL4.0ch01	-	gene:Solyc01g009443.1:s:3623225-3623346	gene:Solyc01g009443.1_2_CE_1	False	True	3623225-3623346	C2	3621355-3621438	C1_C2	3621438-3623225	138	False	True	True	0.002	0.07	0.048	0.94	0.02	0	0.095	0.065	1	0	0	0.102	0.072	1	0	0	0	0.22	0.78	0	0.22	0.78	0	0.22	0.78	0.06	0.035	0.751	0.108	0.003	0.285	0.568
gene:Solyc01g009443.1_2	gene:Solyc01g009443.1	Solyc01g009443.1	SL4.0ch01	-	gene:Solyc01g009443.1:s:3623225-3623346	gene:Solyc01g009443.1_2_CE_1	False	False	3623225-3623346	A	3621534-3621671	C1_A	3621671-3623225	138	False	True	True	0.967	0.914	-0.053	0.97	0.009	0.978	0.889	-0.087	1	0	0.979	0.886	-0.087	1	0	0.972	0	0.224	0.763	0	0.221	0.776	0	0.221	0.776	0.924	-0.05	0.949	0.018	-0.002	0.283	0.571
gene:Solyc01g009443.1_2	gene:Solyc01g009443.1	Solyc01g009443.1	SL4.0ch01	-	gene:Solyc01g009443.1:t:3621355-3621438	gene:Solyc01g009443.1_2_CE_1	False	True	3621355-3621438	C1	3623225-3623346	C2_C1	3621438-3623225	138	False	True	True	0.002	0.057	0.034	0.741	0.14	0	0.093	0.062	1	0	0	0.111	0.082	1	0	0	0	0.22	0.78	0	0.22	0.78	0	0.22	0.78	0.056	0.031	0.697	0.171	0.002	0.399	0.444
gene:Solyc01g009443.1_2	gene:Solyc01g009443.1	Solyc01g009443.1	SL4.0ch01	-	gene:Solyc01g009443.1:t:3621355-3621438	gene:Solyc01g009443.1_2_CE_1	False	False	3621355-3621438	A	3621534-3621671	C2_A	3621438-3621534	138	False	True	True	0.998	0.943	-0.034	0.741	0.14	1	0.907	-0.062	1	0	1	0.889	-0.082	1	0	1	0	0.22	0.78	0	0.22	0.78	0	0.22	0.78	0.944	-0.031	0.697	0.171	-0.002	0.399	0.444
gene:Solyc11g070100.2_1	gene:Solyc11g070100.2	Solyc11g070100.2	SL4.0ch11	+	gene:Solyc11g070100.2:s:52695625-52695857	gene:Solyc11g070100.2_1_CE_1	True	False	52695625-52695857	C2	52696471-52696870	C1_C2	52695857-52696471	137	False	True	True	0.928	0.401	-0.537	1	0	0.951	0.436	-0.537	1	0	0.969	0.264	-0.714	1	0	0.966	-0.02	0.521	0.208	-0.005	0.391	0.369	0	0.327	0.491	0.401	-0.574	1	0	0.003	0.66	0.102
gene:Solyc11g070100.2_1	gene:Solyc11g070100.2	Solyc11g070100.2	SL4.0ch11	+	gene:Solyc11g070100.2:s:52695625-52695857	gene:Solyc11g070100.2_1_CE_1	True	True	52695625-52695857	A	52696255-52696391	C1_A	52695857-52696255	137	False	True	True	0.051	0.511	0.448	1	0	0.046	0.392	0.347	1	0	0.024	0.501	0.477	1	0	0.031	0.013	0.458	0.274	0.004	0.371	0.401	-0.001	0.297	0.554	0.546	0.52	1	0	-0.03	0.687	0.071
gene:Solyc11g070100.2_1	gene:Solyc11g070100.2	Solyc11g070100.2	SL4.0ch11	+	gene:Solyc11g070100.2:t:52696471-52696870	gene:Solyc11g070100.2_1_CE_1	True	False	52696471-52696870	C1	52695625-52695857	C2_C1	52695857-52696471	137	False	True	True	0.938	0.54	-0.396	1	0	0.963	0.549	-0.405	1	0	0.973	0.466	-0.503	1	0	0.967	-0.012	0.464	0.266	0	0.399	0.351	0.006	0.354	0.432	0.387	-0.59	1	0	0.104	0.79	0.022
gene:Solyc11g070100.2_1	gene:Solyc11g070100.2	Solyc11g070100.2	SL4.0ch11	+	gene:Solyc11g070100.2:t:52696471-52696870	gene:Solyc11g070100.2_1_CE_1	True	True	52696471-52696870	A	52696255-52696391	C2_A	52696391-52696471	137	False	True	True	0.062	0.46	0.396	1	0	0.037	0.451	0.405	1	0	0.027	0.534	0.503	1	0	0.033	0.012	0.464	0.266	0	0.399	0.351	-0.006	0.354	0.432	0.613	0.59	1	0	-0.104	0.79	0.022
gene:Solyc11g070100.2_1	gene:Solyc11g070100.2	Solyc11g070100.2	SL4.0ch11	+	gene:Solyc11g070100.2:s:52695625-52695857	gene:Solyc11g070100.2_1_CE_2	True	True	52695625-52695857	C2	52696944-52697118	C1_C2	52695857-52696944	400	False	True	True	0.011	0.093	0.052	0.776	0.075	0.003	0.179	0.132	0.969	0.004	0.007	0.223	0.188	0.996	0	0.003	0	0.224	0.765	0	0.22	0.779	0	0.221	0.776	0.053	0.017	0.433	0.368	0.027	0.647	0.136
gene:Solyc11g070100.2_1	gene:Solyc11g070100.2	Solyc11g070100.2	SL4.0ch11	+	gene:Solyc11g070100.2:s:52695625-52695857	gene:Solyc11g070100.2_1_CE_2	True	False	52695625-52695857	A	52696471-52696870	C1_A	52695857-52696471	400	False	True	True	0.928	0.401	-0.537	1	0	0.951	0.436	-0.537	1	0	0.969	0.264	-0.714	1	0	0.966	-0.02	0.521	0.208	-0.005	0.391	0.369	0	0.327	0.491	0.401	-0.574	1	0	0.003	0.66	0.102
gene:Solyc11g070100.2_1	gene:Solyc11g070100.2	Solyc11g070100.2	SL4.0ch11	+	gene:Solyc11g070100.2:t:52696944-52697118	gene:Solyc11g070100.2_1_CE_2	True	True	52696944-52697118	C1	52695625-52695857	C2_C1	52695857-52696944	400	False	True	True	0.009	0.09	0.058	0.791	0.064	0.003	0.126	0.082	0.931	0.015	0.006	0.14	0.102	0.972	0.005	0.003	0	0.221	0.777	0	0.22	0.78	0	0.221	0.778	0.027	0.004	0.276	0.661	0.049	0.724	0.084
gene:Solyc11g070100.2_1	gene:Solyc11g070100.2	Solyc11g070100.2	SL4.0ch11	+	gene:Solyc11g070100.2:t:52696944-52697118	gene:Solyc11g070100.2_1_CE_2	True	False	52696944-52697118	A	52696471-52696870	C2_A	52696870-52696944	400	False	True	True	0.991	0.91	-0.058	0.791	0.064	0.997	0.874	-0.082	0.931	0.015	0.994	0.86	-0.102	0.972	0.005	0.997	0	0.221	0.777	0	0.22	0.78	0	0.221	0.778	0.973	-0.004	0.276	0.661	-0.049	0.724	0.084
gene:Solyc11g070100.2_2	gene:Solyc11g070100.2	Solyc11g070100.2	SL4.0ch11	+	gene:Solyc11g070100.2:s:52696944-52697118	gene:Solyc11g070100.2_2_CE_1	True	False	52696944-52697118	C2	52698980-52699031	C1_C2	52697118-52698980	228	False	True	True	0.69	0.246	-0.444	1	0	0.613	0.236	-0.368	1	0	0.662	0.258	-0.406	1	0	0.572	0.096	0.811	0.02	0.036	0.583	0.082	0.067	0.712	0.045	0.129	-0.442	1	0	0.093	0.811	0.023
gene:Solyc11g070100.2_2	gene:Solyc11g070100.2	Solyc11g070100.2	SL4.0ch11	+	gene:Solyc11g070100.2:s:52696944-52697118	gene:Solyc11g070100.2_2_CE_1	True	True	52696944-52697118	A	52698585-52698812	C1_A	52697118-52698585	228	False	True	True	0.139	0.551	0.411	1	0	0.259	0.561	0.29	0.997	0	0.209	0.521	0.302	0.999	0	0.301	-0.147	0.952	0.003	-0.03	0.552	0.108	-0.066	0.73	0.045	0.587	0.273	0.996	0	-0.025	0.595	0.1
gene:Solyc11g070100.2_2	gene:Solyc11g070100.2	Solyc11g070100.2	SL4.0ch11	+	gene:Solyc11g070100.2:t:52698980-52699031	gene:Solyc11g070100.2_2_CE_1	True	False	52698980-52699031	C1	52696944-52697118	C2_C1	52697118-52698980	228	False	True	True	0.76	0.335	-0.411	1	0	0.786	0.497	-0.253	0.961	0.002	0.76	0.485	-0.257	0.973	0.001	0.716	0.02	0.516	0.148	0.04	0.594	0.088	0.029	0.578	0.112	0.216	-0.505	1	0	0.08	0.74	0.033
gene:Solyc11g070100.2_2	gene:Solyc11g070100.2	Solyc11g070100.2	SL4.0ch11	+	gene:Solyc11g070100.2:t:52698980-52699031	gene:Solyc11g070100.2_2_CE_1	True	True	52698980-52699031	A	52698585-52698812	C2_A	52698812-52698980	228	False	True	True	0.059	0.39	0.319	1	0	0.057	0.115	0.027	0.571	0.157	0.09	0.111	0.009	0.576	0.166	0.112	-0.035	0.591	0.11	-0.034	0.582	0.113	-0.019	0.528	0.158	0.299	0.157	0.915	0.008	0.041	0.635	0.073
gene:Solyc06g060990.4_1	gene:Solyc06g060990.4	Solyc06g060990.4	SL4.0ch06	+	gene:Solyc06g060990.4:s:36629656-36629956	gene:Solyc06g060990.4_1_CE_1	True	True	36629656-36629956	C2	36634016-36634438	C1_C2	36629956-36634016	557	False	True	True	0.018	0.106	0.071	0.859	0.029	0.018	0.058	0.021	0.518	0.247	0.013	0.136	0.097	0.965	0.006	0.005	0.001	0.23	0.734	0	0.228	0.741	0	0.225	0.76	0.147	0.112	0.992	0.001	-0.021	0.566	0.141
gene:Solyc06g060990.4_1	gene:Solyc06g060990.4	Solyc06g060990.4	SL4.0ch06	+	gene:Solyc06g060990.4:s:36629656-36629956	gene:Solyc06g060990.4_1_CE_1	True	False	36629656-36629956	A	36632344-36632900	C1_A	36629956-36632344	557	False	True	True	0.941	0.861	-0.065	0.794	0.044	0.924	0.897	-0.02	0.546	0.191	0.937	0.827	-0.085	0.857	0.025	0.964	-0.01	0.404	0.3	-0.02	0.498	0.189	-0.014	0.458	0.249	0.819	-0.135	0.985	0.002	0.025	0.561	0.137
gene:Solyc06g060990.4_1	gene:Solyc06g060990.4	Solyc06g060990.4	SL4.0ch06	+	gene:Solyc06g060990.4:t:36634016-36634438	gene:Solyc06g060990.4_1_CE_1	True	True	36634016-36634438	C1	36629656-36629956	C2_C1	36629956-36634016	557	False	True	True	0.01	0.062	0.028	0.634	0.212	0.01	0.035	0.007	0.325	0.57	0.007	0.099	0.062	0.925	0.023	0.004	0	0.22	0.779	0	0.221	0.778	0	0.22	0.779	0.082	0.049	0.872	0.052	-0.015	0.513	0.29
gene:Solyc06g060990.4_1	gene:Solyc06g060990.4	Solyc06g060990.4	SL4.0ch06	+	gene:Solyc06g060990.4:t:36634016-36634438	gene:Solyc06g060990.4_1_CE_1	True	False	36634016-36634438	A	36632344-36632900	C2_A	36632900-36634016	557	False	True	True	0.989	0.911	-0.055	0.928	0.026	0.978	0.932	-0.031	0.675	0.169	0.991	0.899	-0.064	0.933	0.019	0.979	0.001	0.231	0.741	0	0.237	0.718	0.001	0.231	0.742	0.887	-0.076	0.96	0.01	0.017	0.544	0.255
gene:Solyc01g009610.3_1	gene:Solyc01g009610.3	Solyc01g009610.3	SL4.0ch01	-	gene:Solyc01g009610.3:s:3808187-3808666	gene:Solyc01g009610.3_1_CE_1	True	True	3808523-3808666	C2	3806946-3807064	C1_C2	3807064-3808523	55	False	True	True	0.058	0.141	0.065	0.836	0.045	0.025	0.152	0.116	0.991	0.001	0.042	0.154	0.093	0.918	0.016	0.043	0.011	0.458	0.292	-0.007	0.335	0.469	0	0.379	0.404	0.167	0.12	0.958	0.006	-0.023	0.631	0.14
gene:Solyc01g009610.3_1	gene:Solyc01g009610.3	Solyc01g009610.3	SL4.0ch01	-	gene:Solyc01g009610.3:s:3808187-3808666	gene:Solyc01g009610.3_1_CE_1	True	False	3808523-3808666	A	3808045-3808099	C1_A	3808099-3808523	55	False	True	True	0.898	0.736	-0.151	0.986	0.002	0.957	0.819	-0.137	0.983	0.002	0.927	0.783	-0.131	0.948	0.007	0.938	-0.025	0.541	0.187	0.015	0.487	0.259	-0.005	0.369	0.413	0.741	-0.193	0.999	0	-0.001	0.615	0.157
gene:Solyc01g009610.3_1	gene:Solyc01g009610.3	Solyc01g009610.3	SL4.0ch01	-	gene:Solyc01g009610.3:t:3806946-3807064	gene:Solyc01g009610.3_1_CE_1	True	True	3806946-3807064	C1	3808523-3808666	C2_C1	3807064-3808523	55	False	True	True	0.052	0.122	0.054	0.797	0.066	0.023	0.145	0.111	0.993	0.001	0.039	0.138	0.088	0.939	0.012	0.043	0.007	0.417	0.342	-0.005	0.308	0.526	-0.002	0.341	0.469	0.16	0.117	0.959	0.006	-0.033	0.656	0.12
gene:Solyc01g009610.3_1	gene:Solyc01g009610.3	Solyc01g009610.3	SL4.0ch01	-	gene:Solyc01g009610.3:t:3806946-3807064	gene:Solyc01g009610.3_1_CE_1	True	False	3806946-3807064	A	3808045-3808099	C2_A	3807064-3808045	55	False	True	True	0.948	0.878	-0.054	0.797	0.066	0.977	0.855	-0.111	0.993	0.001	0.961	0.862	-0.088	0.939	0.012	0.957	-0.007	0.417	0.342	0.005	0.308	0.526	0.002	0.341	0.469	0.84	-0.117	0.959	0.006	0.033	0.656	0.12
gene:Solyc06g061030.3_1	gene:Solyc06g061030.3	Solyc06g061030.3	SL4.0ch06	+	gene:Solyc06g061030.3:s:36737613-36737679	gene:Solyc06g061030.3_1_CE_1	False	True	36737613-36737679	C2	36738059-36738136	C1_C2	36737679-36738059	47	False	True	True	0.041	0.29	0.245	0.999	0	0.016	0.307	0.271	1	0	0.062	0.273	0.173	0.958	0.004	0.042	0.001	0.384	0.38	-0.007	0.34	0.451	0.016	0.497	0.23	0.161	0.103	0.885	0.019	0.092	0.823	0.027
gene:Solyc06g061030.3_1	gene:Solyc06g061030.3	Solyc06g061030.3	SL4.0ch06	+	gene:Solyc06g061030.3:s:36737613-36737679	gene:Solyc06g061030.3_1_CE_1	False	False	36737613-36737679	A	36737932-36737978	C1_A	36737679-36737932	47	False	True	True	0.959	0.71	-0.245	0.999	0	0.984	0.693	-0.271	1	0	0.938	0.727	-0.173	0.958	0.004	0.958	-0.001	0.384	0.38	0.007	0.34	0.451	-0.016	0.497	0.23	0.839	-0.103	0.885	0.019	-0.092	0.823	0.027
gene:Solyc06g061030.3_1	gene:Solyc06g061030.3	Solyc06g061030.3	SL4.0ch06	+	gene:Solyc06g061030.3:t:36738059-36738136	gene:Solyc06g061030.3_1_CE_1	False	True	36738059-36738136	C1	36737613-36737679	C2_C1	36737679-36738059	47	False	True	True	0.034	0.25	0.206	0.998	0	0.016	0.275	0.25	1	0	0.056	0.22	0.133	0.927	0.009	0.038	0	0.359	0.424	-0.005	0.315	0.506	0.012	0.455	0.287	0.138	0.086	0.859	0.029	0.077	0.792	0.038
gene:Solyc06g061030.3_1	gene:Solyc06g061030.3	Solyc06g061030.3	SL4.0ch06	+	gene:Solyc06g061030.3:t:36738059-36738136	gene:Solyc06g061030.3_1_CE_1	False	False	36738059-36738136	A	36737932-36737978	C2_A	36737978-36738059	47	False	True	True	0.966	0.75	-0.206	0.998	0	0.984	0.725	-0.25	1	0	0.944	0.78	-0.133	0.927	0.009	0.962	0	0.359	0.424	0.005	0.315	0.506	-0.012	0.455	0.287	0.862	-0.086	0.859	0.029	-0.077	0.792	0.038
gene:Solyc06g061120.4_2	gene:Solyc06g061120.4	Solyc06g061120.4	SL4.0ch06	+	gene:Solyc06g061120.4:s:36797790-36798011	gene:Solyc06g061120.4_2_CE_1	True	True	36797790-36798011	C2	36799550-36799635	C1_C2	36798011-36799550	219	False	True	True	0.031	0.059	0.018	0.559	0.266	0.005	0.075	0.033	0.639	0.17	0.004	0.052	0.02	0.498	0.31	0.004	0.005	0.297	0.545	0	0.22	0.779	0	0.22	0.779	0.199	0.168	0.997	0	-0.115	0.89	0.014
gene:Solyc06g061120.4_2	gene:Solyc06g061120.4	Solyc06g061120.4	SL4.0ch06	+	gene:Solyc06g061120.4:s:36797790-36798011	gene:Solyc06g061120.4_2_CE_1	True	False	36797790-36798011	A	36799205-36799423	C1_A	36798011-36799205	219	False	True	True	0.969	0.941	-0.018	0.559	0.266	0.995	0.925	-0.033	0.639	0.17	0.996	0.948	-0.02	0.498	0.31	0.996	-0.005	0.297	0.545	0	0.22	0.779	0	0.22	0.779	0.801	-0.168	0.997	0	0.115	0.89	0.014
gene:Solyc06g061120.4_2	gene:Solyc06g061120.4	Solyc06g061120.4	SL4.0ch06	+	gene:Solyc06g061120.4:t:36799550-36799635	gene:Solyc06g061120.4_2_CE_1	True	True	36799550-36799635	C1	36797790-36798011	C2_C1	36798011-36799550	219	False	True	True	0.03	0.068	0.026	0.623	0.197	0.003	0.074	0.038	0.661	0.143	0.003	0.073	0.032	0.61	0.185	0.003	0.005	0.291	0.562	0	0.22	0.779	0	0.22	0.779	0.156	0.13	0.988	0.002	-0.068	0.769	0.049
gene:Solyc06g061120.4_2	gene:Solyc06g061120.4	Solyc06g061120.4	SL4.0ch06	+	gene:Solyc06g061120.4:t:36799550-36799635	gene:Solyc06g061120.4_2_CE_1	True	False	36799550-36799635	A	36799205-36799423	C2_A	36799423-36799550	219	False	True	True	0.923	0.758	-0.147	0.956	0.005	0.993	0.81	-0.16	0.995	0.001	0.899	0.771	-0.1	0.847	0.025	0.918	0.002	0.459	0.263	0.045	0.735	0.071	-0.011	0.514	0.201	0.691	-0.215	0.985	0.001	0.045	0.683	0.077
gene:Solyc05g006760.4_1	gene:Solyc05g006760.4	Solyc05g006760.4	SL4.0ch05	+	gene:Solyc05g006760.4:s:1436543-1436686	gene:Solyc05g006760.4_1_CE_1	False	True	1436543-1436686	C2	1437427-1437556	C1_C2	1436686-1437427	95	False	True	False	0.215	0.25	0.019	0.663	0.112	0.229	0.444	0.161	0.878	0.01	0.254	0.266	0.003	0.68	0.098	0.315	-0.066	0.734	0.048	-0.057	0.692	0.059	-0.038	0.632	0.094	0.419	0.057	0.739	0.054	-0.096	0.786	0.023
gene:Solyc05g006760.4_1	gene:Solyc05g006760.4	Solyc05g006760.4	SL4.0ch05	+	gene:Solyc05g006760.4:s:1436543-1436686	gene:Solyc05g006760.4_1_CE_1	False	False	1436543-1436686	A	1437250-1437344	C1_A	1436686-1437250	95	False	True	False	0.785	0.75	-0.019	0.663	0.112	0.771	0.556	-0.161	0.878	0.01	0.746	0.734	-0.003	0.68	0.098	0.685	0.066	0.734	0.048	0.057	0.692	0.059	0.038	0.632	0.094	0.581	-0.057	0.739	0.054	0.096	0.786	0.023
gene:Solyc05g006760.4_1	gene:Solyc05g006760.4	Solyc05g006760.4	SL4.0ch05	+	gene:Solyc05g006760.4:t:1437427-1437556	gene:Solyc05g006760.4_1_CE_1	False	True	1437427-1437556	C1	1436543-1436686	C2_C1	1436686-1437427	95	False	True	True	0.239	0.242	0.003	0.67	0.111	0.182	0.461	0.228	0.936	0.003	0.276	0.269	-0.008	0.674	0.104	0.27	-0.021	0.55	0.157	-0.06	0.728	0.055	0.005	0.55	0.157	0.523	0.186	0.892	0.007	-0.191	0.864	0.007
gene:Solyc05g006760.4_1	gene:Solyc05g006760.4	Solyc05g006760.4	SL4.0ch05	+	gene:Solyc05g006760.4:t:1437427-1437556	gene:Solyc05g006760.4_1_CE_1	False	False	1437427-1437556	A	1437250-1437344	C2_A	1437344-1437427	95	False	True	True	0.761	0.758	-0.003	0.67	0.111	0.818	0.539	-0.228	0.936	0.003	0.724	0.731	0.008	0.674	0.104	0.73	0.021	0.55	0.157	0.06	0.728	0.055	-0.005	0.55	0.157	0.477	-0.186	0.892	0.007	0.191	0.864	0.007
gene:Solyc05g006760.4_3	gene:Solyc05g006760.4	Solyc05g006760.4	SL4.0ch05	+	gene:Solyc05g006760.4:s:1438286-1438392	gene:Solyc05g006760.4_3_CE_1	False	True	1438286-1438392	C2	1439115-1439204	C1_C2	1438392-1439115	52	False	True	True	0.004	0.329	0.276	0.999	0	0.004	0.308	0.255	0.983	0.001	0.003					0.003	0	0.22	0.78	0	0.22	0.779	0	0.221	0.777
gene:Solyc05g006760.4_3	gene:Solyc05g006760.4	Solyc05g006760.4	SL4.0ch05	+	gene:Solyc05g006760.4:s:1438286-1438392	gene:Solyc05g006760.4_3_CE_1	False	False	1438286-1438392	A	1438467-1438518	C1_A	1438392-1438467	52	False	True	True	0.996	0.671	-0.276	0.999	0	0.996	0.692	-0.255	0.983	0.001	0.997					0.997	0	0.22	0.78	0	0.22	0.779	0	0.221	0.777
gene:Solyc05g006760.4_3	gene:Solyc05g006760.4	Solyc05g006760.4	SL4.0ch05	+	gene:Solyc05g006760.4:t:1439115-1439204	gene:Solyc05g006760.4_3_CE_1	False	True	1439115-1439204	C1	1438286-1438392	C2_C1	1438392-1439115	52	False	True	True	0.003	0.161	0.13	0.982	0.002	0.003	0.21	0.163	0.954	0.004	0.004	0.281	0.203	0.958	0.003	0.002	0	0.22	0.78	0	0.22	0.78	0	0.22	0.779	0.069	0.027	0.523	0.245	0.068	0.77	0.046
gene:Solyc05g006760.4_3	gene:Solyc05g006760.4	Solyc05g006760.4	SL4.0ch05	+	gene:Solyc05g006760.4:t:1439115-1439204	gene:Solyc05g006760.4_3_CE_1	False	False	1439115-1439204	A	1438467-1438518	C2_A	1438518-1439115	52	False	True	True	0.997	0.839	-0.13	0.982	0.002	0.997	0.79	-0.163	0.954	0.004	0.996	0.719	-0.203	0.958	0.003	0.998	0	0.22	0.78	0	0.22	0.78	0	0.22	0.779	0.931	-0.027	0.523	0.245	-0.068	0.77	0.046
gene:Solyc01g106880.3_3	gene:Solyc01g106880.3	Solyc01g106880.3	SL4.0ch01	+	gene:Solyc01g106880.3:s:86905612-86905726	gene:Solyc01g106880.3_3_CE_1	False	False	86905612-86905726	C2	86906664-86906830	C1_C2	86905726-86906664	107	False	True	True	0.936	0.5	-0.436	0.998	0	0.878	0.75	-0.068	0.737	0.045	0.819	0.531	-0.238	0.921	0.004	0.897	0.02	0.558	0.151	-0.016	0.546	0.147	-0.059	0.695	0.059
gene:Solyc01g106880.3_3	gene:Solyc01g106880.3	Solyc01g106880.3	SL4.0ch01	+	gene:Solyc01g106880.3:s:86905612-86905726	gene:Solyc01g106880.3_3_CE_1	False	True	86905612-86905726	A	86906345-86906451	C1_A	86905726-86906345	107	False	True	True	0.064	0.5	0.436	0.998	0	0.122	0.25	0.068	0.737	0.045	0.181	0.469	0.238	0.921	0.004	0.103	-0.02	0.558	0.151	0.016	0.546	0.147	0.059	0.695	0.059
gene:Solyc01g106880.3_3	gene:Solyc01g106880.3	Solyc01g106880.3	SL4.0ch01	+	gene:Solyc01g106880.3:t:86906664-86906830	gene:Solyc01g106880.3_3_CE_1	False	False	86906664-86906830	C1	86905612-86905726	C2_C1	86905726-86906664	107	False	True	True	0.814	0.356	-0.442	0.999	0	0.847	0.732	-0.059	0.727	0.055	0.904	0.297	-0.626	1	0	0.972	-0.134	0.92	0.007	-0.092	0.845	0.021	-0.038	0.62	0.109	0.414	-0.546	0.999	0	-0.039	0.692	0.058
gene:Solyc01g106880.3_3	gene:Solyc01g106880.3	Solyc01g106880.3	SL4.0ch01	+	gene:Solyc01g106880.3:t:86906664-86906830	gene:Solyc01g106880.3_3_CE_1	False	True	86906664-86906830	A	86906345-86906451	C2_A	86906451-86906664	107	False	True	True	0.186	0.644	0.442	0.999	0	0.153	0.268	0.059	0.727	0.055	0.096	0.703	0.626	1	0	0.028	0.134	0.92	0.007	0.092	0.845	0.021	0.038	0.62	0.109	0.586	0.546	0.999	0	0.039	0.692	0.058
gene:Solyc03g119090.3_1	gene:Solyc03g119090.3	Solyc03g119090.3	SL4.0ch03	-	gene:Solyc03g119090.3:s:62242895-62243428	gene:Solyc03g119090.3_1_CE_1	True	False	62242895-62243428	C2	62240072-62240233	C1_C2	62240233-62242895	73	False	True	True	0.991	0.914	-0.054	0.889	0.039	0.988	0.953	-0.015	0.436	0.387	0.976	0.88	-0.082	0.941	0.013	0.986	0	0.221	0.777	0	0.221	0.775	-0.001	0.233	0.733	0.893	-0.073	0.978	0.006	0.014	0.514	0.267
gene:Solyc03g119090.3_1	gene:Solyc03g119090.3	Solyc03g119090.3	SL4.0ch03	-	gene:Solyc03g119090.3:s:62242895-62243428	gene:Solyc03g119090.3_1_CE_1	True	True	62242895-62243428	A	62241019-62241091	C1_A	62241091-62242895	73	False	True	True	0.009	0.086	0.054	0.889	0.039	0.012	0.047	0.015	0.436	0.387	0.024	0.12	0.082	0.941	0.013	0.014	0	0.221	0.777	0	0.221	0.775	0.001	0.233	0.733	0.107	0.073	0.978	0.006	-0.014	0.514	0.267
gene:Solyc03g119090.3_1	gene:Solyc03g119090.3	Solyc03g119090.3	SL4.0ch03	-	gene:Solyc03g119090.3:t:62240072-62240233	gene:Solyc03g119090.3_1_CE_1	True	False	62240072-62240233	C1	62242895-62243428	C2_C1	62240233-62242895	73	False	True	True	0.982	0.912	-0.058	0.938	0.021	0.96	0.945	-0.012	0.51	0.31	0.966	0.853	-0.102	0.956	0.008	0.977	0.001	0.245	0.693	-0.004	0.313	0.513	-0.002	0.297	0.556	0.896	-0.068	0.896	0.028	0.01	0.523	0.263
gene:Solyc03g119090.3_1	gene:Solyc03g119090.3	Solyc03g119090.3	SL4.0ch03	-	gene:Solyc03g119090.3:t:62240072-62240233	gene:Solyc03g119090.3_1_CE_1	True	True	62240072-62240233	A	62241019-62241091	C2_A	62240233-62241019	73	False	True	True	0.018	0.088	0.058	0.938	0.021	0.04	0.055	0.012	0.51	0.31	0.034	0.147	0.102	0.956	0.008	0.023	-0.001	0.245	0.693	0.004	0.313	0.513	0.002	0.297	0.556	0.104	0.068	0.896	0.028	-0.01	0.523	0.263
gene:Solyc01g106940.4_1	gene:Solyc01g106940.4	Solyc01g106940.4	SL4.0ch01	+	gene:Solyc01g106940.4:s:86943469-86943686	gene:Solyc01g106940.4_1_CE_1	True	True	86943469-86943686	C2	86944672-86944755	C1_C2	86943686-86944672	85	False	True	True	0.074	0.257	0.167	0.973	0.003	0.076	0.193	0.097	0.89	0.02	0.166	0.329	0.138	0.911	0.011	0.089	-0.006	0.461	0.266	-0.006	0.424	0.316	0.055	0.727	0.062	0.17	0.069	0.786	0.052	0.054	0.707	0.062
gene:Solyc01g106940.4_1	gene:Solyc01g106940.4	Solyc01g106940.4	SL4.0ch01	+	gene:Solyc01g106940.4:s:86943469-86943686	gene:Solyc01g106940.4_1_CE_1	True	False	86943469-86943686	A	86943996-86944080	C1_A	86943686-86943996	85	False	True	True	0.926	0.743	-0.167	0.973	0.003	0.924	0.807	-0.097	0.89	0.02	0.834	0.671	-0.138	0.911	0.011	0.911	0.006	0.461	0.266	0.006	0.424	0.316	-0.055	0.727	0.062	0.83	-0.069	0.786	0.052	-0.054	0.707	0.062
gene:Solyc01g106940.4_1	gene:Solyc01g106940.4	Solyc01g106940.4	SL4.0ch01	+	gene:Solyc01g106940.4:t:86944672-86944755	gene:Solyc01g106940.4_1_CE_1	True	True	86944672-86944755	C1	86943469-86943686	C2_C1	86943686-86944672	85	False	True	True	0.063	0.233	0.15	0.973	0.003	0.066	0.212	0.126	0.942	0.008	0.169	0.256	0.073	0.792	0.045	0.079	-0.007	0.429	0.3	-0.006	0.395	0.353	0.067	0.79	0.041	0.157	0.063	0.78	0.059	0.042	0.684	0.084
gene:Solyc01g106940.4_1	gene:Solyc01g106940.4	Solyc01g106940.4	SL4.0ch01	+	gene:Solyc01g106940.4:t:86944672-86944755	gene:Solyc01g106940.4_1_CE_1	True	False	86944672-86944755	A	86943996-86944080	C2_A	86944080-86944672	85	False	True	True	0.937	0.767	-0.15	0.973	0.003	0.934	0.788	-0.126	0.942	0.008	0.831	0.744	-0.073	0.792	0.045	0.921	0.007	0.429	0.3	0.006	0.395	0.353	-0.067	0.79	0.041	0.843	-0.063	0.78	0.059	-0.042	0.684	0.084
gene:Solyc01g106940.4_1	gene:Solyc01g106940.4	Solyc01g106940.4	SL4.0ch01	+	gene:Solyc01g106940.4:s:86943996-86944080	gene:Solyc01g106940.4_1_CE_2	True	True	86943996-86944080	C2	86944997-86945347	C1_C2	86944080-86944997	84	False	True	True	0.013	0.051	0.018	0.469	0.344	0.042	0.171	0.109	0.925	0.012	0.004	0.125	0.079	0.91	0.021	0.014	0	0.224	0.766	0.007	0.33	0.479	0	0.221	0.775	0.202	0.165	0.988	0.001	-0.123	0.91	0.011
gene:Solyc01g106940.4_1	gene:Solyc01g106940.4	Solyc01g106940.4	SL4.0ch01	+	gene:Solyc01g106940.4:s:86943996-86944080	gene:Solyc01g106940.4_1_CE_2	True	False	86943996-86944080	A	86944672-86944755	C1_A	86944080-86944672	84	False	True	True	0.987	0.949	-0.018	0.469	0.344	0.958	0.829	-0.109	0.925	0.012	0.996	0.875	-0.079	0.91	0.021	0.986	0	0.224	0.766	-0.007	0.33	0.479	0	0.221	0.775	0.798	-0.165	0.988	0.001	0.123	0.91	0.011
gene:Solyc01g106940.4_1	gene:Solyc01g106940.4	Solyc01g106940.4	SL4.0ch01	+	gene:Solyc01g106940.4:t:86944997-86945347	gene:Solyc01g106940.4_1_CE_2	True	True	86944997-86945347	C1	86943996-86944080	C2_C1	86944080-86944997	84	False	True	True	0.015	0.043	0.012	0.41	0.435	0.043	0.143	0.08	0.861	0.031	0.004	0.124	0.087	0.928	0.015	0.014	0	0.227	0.755	0.008	0.336	0.466	0	0.222	0.774	0.148	0.116	0.978	0.004	-0.085	0.862	0.026
gene:Solyc01g106940.4_1	gene:Solyc01g106940.4	Solyc01g106940.4	SL4.0ch01	+	gene:Solyc01g106940.4:t:86944997-86945347	gene:Solyc01g106940.4_1_CE_2	True	False	86944997-86945347	A	86944672-86944755	C2_A	86944755-86944997	84	False	True	True	0.985	0.957	-0.012	0.41	0.435	0.957	0.857	-0.08	0.861	0.031	0.996	0.876	-0.087	0.928	0.015	0.986	0	0.227	0.755	-0.008	0.336	0.466	0	0.222	0.774	0.852	-0.116	0.978	0.004	0.085	0.862	0.026
gene:Solyc01g106950.3_1	gene:Solyc01g106950.3	Solyc01g106950.3	SL4.0ch01	+	gene:Solyc01g106950.3:s:86947630-86947692	gene:Solyc01g106950.3_1_CE_1	True	True	86947630-86947692	C2	86948808-86948916	C1_C2	86947692-86948808	94	False	True	True	0.11	0.377	0.26	1	0	0.107	0.372	0.24	0.996	0	0.148	0.277	0.106	0.885	0.019	0.095	0.009	0.455	0.275	0.009	0.46	0.26	0.033	0.612	0.126	0.233	0.123	0.96	0.006	0.12	0.911	0.011
gene:Solyc01g106950.3_1	gene:Solyc01g106950.3	Solyc01g106950.3	SL4.0ch01	+	gene:Solyc01g106950.3:s:86947630-86947692	gene:Solyc01g106950.3_1_CE_1	True	False	86947630-86947692	A	86948550-86948643	C1_A	86947692-86948550	94	False	True	True	0.88	0.59	-0.276	1	0	0.81	0.513	-0.293	1	0	0.842	0.611	-0.22	0.986	0.001	0.897	-0.007	0.458	0.272	-0.058	0.725	0.058	-0.031	0.598	0.134	0.679	-0.211	0.999	0	-0.054	0.731	0.067
gene:Solyc01g106950.3_1	gene:Solyc01g106950.3	Solyc01g106950.3	SL4.0ch01	+	gene:Solyc01g106950.3:t:86948808-86948916	gene:Solyc01g106950.3_1_CE_1	True	True	86948808-86948916	C1	86947630-86947692	C2_C1	86947692-86948808	94	False	True	True	0.164	0.476	0.317	1	0	0.163	0.44	0.244	0.979	0.001	0.185	0.409	0.199	0.964	0.003	0.182	-0.014	0.554	0.154	-0.009	0.539	0.165	0	0.547	0.157	0.335	0.122	0.881	0.016	0.115	0.864	0.016
gene:Solyc01g106950.3_1	gene:Solyc01g106950.3	Solyc01g106950.3	SL4.0ch01	+	gene:Solyc01g106950.3:t:86948808-86948916	gene:Solyc01g106950.3_1_CE_1	True	False	86948808-86948916	A	86948550-86948643	C2_A	86948643-86948808	94	False	True	True	0.787	0.451	-0.341	1	0	0.704	0.421	-0.256	0.979	0.001	0.738	0.406	-0.325	0.995	0	0.704	0.066	0.693	0.05	-0.005	0.583	0.118	0.023	0.591	0.11	0.492	-0.182	0.935	0.005	-0.029	0.651	0.109
gene:Solyc01g106950.3_2	gene:Solyc01g106950.3	Solyc01g106950.3	SL4.0ch01	+	gene:Solyc01g106950.3:s:86948808-86948916	gene:Solyc01g106950.3_2_CE_1	False	True	86948808-86948916	C2	86949364-86949447	C1_C2	86948916-86949364	39	False	True	True	0.027	0.147	0.105	0.968	0.005	0.026	0.076	0.034	0.641	0.153	0.015	0.147	0.107	0.95	0.008	0.06	-0.015	0.455	0.273	-0.014	0.453	0.277	-0.019	0.477	0.255	0.151	0.068	0.804	0.049	0.002	0.58	0.193
gene:Solyc01g106950.3_2	gene:Solyc01g106950.3	Solyc01g106950.3	SL4.0ch01	+	gene:Solyc01g106950.3:s:86948808-86948916	gene:Solyc01g106950.3_2_CE_1	False	False	86948808-86948916	A	86949008-86949046	C1_A	86948916-86949008	39	False	True	True	0.973	0.853	-0.105	0.968	0.005	0.974	0.924	-0.034	0.641	0.153	0.985	0.853	-0.107	0.95	0.008	0.94	0.015	0.455	0.273	0.014	0.453	0.277	0.019	0.477	0.255	0.849	-0.068	0.804	0.049	-0.002	0.58	0.193
gene:Solyc01g106950.3_2	gene:Solyc01g106950.3	Solyc01g106950.3	SL4.0ch01	+	gene:Solyc01g106950.3:t:86949364-86949447	gene:Solyc01g106950.3_2_CE_1	False	True	86949364-86949447	C1	86948808-86948916	C2_C1	86948916-86949364	39	False	True	True	0.033	0.163	0.119	0.967	0.005	0.026	0.066	0.024	0.583	0.219	0.015	0.155	0.111	0.943	0.009	0.057	-0.012	0.442	0.29	-0.013	0.446	0.283	-0.016	0.456	0.28	0.169	0.091	0.852	0.028	0	0.594	0.173
gene:Solyc01g106950.3_2	gene:Solyc01g106950.3	Solyc01g106950.3	SL4.0ch01	+	gene:Solyc01g106950.3:t:86949364-86949447	gene:Solyc01g106950.3_2_CE_1	False	False	86949364-86949447	A	86949008-86949046	C2_A	86949046-86949364	39	False	True	True	0.967	0.837	-0.119	0.967	0.005	0.974	0.934	-0.024	0.583	0.219	0.985	0.845	-0.111	0.943	0.009	0.943	0.012	0.442	0.29	0.013	0.446	0.283	0.016	0.456	0.28	0.831	-0.091	0.852	0.028	0	0.594	0.173
gene:Solyc11g071290.2_1	gene:Solyc11g071290.2	Solyc11g071290.2	SL4.0ch11	+	gene:Solyc11g071290.2:s:52889385-52889527	gene:Solyc11g071290.2_1_CE_2	True	True	52889385-52889527	C2	52890416-52890818	C1_C2	52889527-52890416	38	False	True	True	0.001	0.121	0.089	0.995	0.001	0.008	0.073	0.041	0.785	0.096	0.002	0.04	0.009	0.358	0.519	0.007	0	0.22	0.78	0	0.22	0.78	0	0.22	0.78	0.075	0.046	0.853	0.063	0.032	0.649	0.151
gene:Solyc11g071290.2_1	gene:Solyc11g071290.2	Solyc11g071290.2	SL4.0ch11	+	gene:Solyc11g071290.2:s:52889385-52889527	gene:Solyc11g071290.2_1_CE_2	True	False	52889385-52889527	A	52889678-52889715	C1_A	52889527-52889678	38	False	True	True	0.999	0.879	-0.089	0.995	0.001	0.992	0.927	-0.041	0.785	0.096	0.998	0.96	-0.009	0.358	0.519	0.993	0	0.22	0.78	0	0.22	0.78	0	0.22	0.78	0.925	-0.046	0.853	0.063	-0.032	0.649	0.151
gene:Solyc11g071290.2_1	gene:Solyc11g071290.2	Solyc11g071290.2	SL4.0ch11	+	gene:Solyc11g071290.2:t:52890416-52890818	gene:Solyc11g071290.2_1_CE_2	True	True	52890416-52890818	C1	52889385-52889527	C2_C1	52889527-52890416	38	False	True	True	0.001	0.129	0.104	0.999	0	0.011	0.099	0.063	0.912	0.026	0.002	0.047	0.018	0.484	0.345	0.009	0	0.22	0.779	0	0.221	0.775	0	0.22	0.779	0.099	0.061	0.934	0.021	0.027	0.603	0.173
gene:Solyc11g071290.2_1	gene:Solyc11g071290.2	Solyc11g071290.2	SL4.0ch11	+	gene:Solyc11g071290.2:t:52890416-52890818	gene:Solyc11g071290.2_1_CE_2	True	False	52890416-52890818	A	52889678-52889715	C2_A	52889715-52890416	38	False	True	True	0.991	0.771	-0.208	1	0	0.987	0.817	-0.155	0.999	0	0.985	0.871	-0.106	0.994	0.001	0.99	0	0.22	0.778	0	0.222	0.773	0	0.222	0.772	0.845	-0.124	0.997	0	-0.06	0.77	0.059
gene:Solyc03g119140.4_3	gene:Solyc03g119140.4	Solyc03g119140.4	SL4.0ch03	+	gene:Solyc03g119140.4:s:62288419-62288459	gene:Solyc03g119140.4_3_CE_1	False	False	62288419-62288459	C2	62289277-62289345	C1_C2	62288459-62289277	179	False	True	True	0.963	0.85	-0.111	0.979	0.003	0.964	0.884	-0.07	0.891	0.027	0.998	0.953	-0.012	0.407	0.447	0.973	-0.002	0.274	0.609	-0.003	0.286	0.577	0.001	0.229	0.747	0.81	-0.157	0.999	0	0.022	0.583	0.199
gene:Solyc03g119140.4_3	gene:Solyc03g119140.4	Solyc03g119140.4	SL4.0ch03	+	gene:Solyc03g119140.4:s:62288419-62288459	gene:Solyc03g119140.4_3_CE_1	False	True	62288419-62288459	A	62288705-62288883	C1_A	62288459-62288705	179	False	True	True	0.037	0.15	0.111	0.979	0.003	0.036	0.116	0.07	0.891	0.027	0.002	0.047	0.012	0.407	0.447	0.027	0.002	0.274	0.609	0.003	0.286	0.577	-0.001	0.229	0.747	0.19	0.157	0.999	0	-0.022	0.583	0.199
gene:Solyc03g119140.4_3	gene:Solyc03g119140.4	Solyc03g119140.4	SL4.0ch03	+	gene:Solyc03g119140.4:t:62289277-62289345	gene:Solyc03g119140.4_3_CE_1	False	False	62289277-62289345	C1	62288419-62288459	C2_C1	62288459-62289277	179	False	True	True	0.948	0.828	-0.114	0.974	0.004	0.957	0.831	-0.118	0.969	0.005	0.984	0.903	-0.068	0.948	0.014	0.967	-0.012	0.441	0.312	-0.005	0.333	0.474	0.002	0.247	0.69	0.776	-0.194	1	0	0.036	0.653	0.125
gene:Solyc03g119140.4_3	gene:Solyc03g119140.4	Solyc03g119140.4	SL4.0ch03	+	gene:Solyc03g119140.4:t:62289277-62289345	gene:Solyc03g119140.4_3_CE_1	False	True	62289277-62289345	A	62288705-62288883	C2_A	62288883-62289277	179	False	True	True	0.052	0.172	0.114	0.974	0.004	0.043	0.169	0.118	0.969	0.005	0.016	0.097	0.068	0.948	0.014	0.033	0.012	0.441	0.312	0.005	0.333	0.474	-0.002	0.247	0.69	0.224	0.194	1	0	-0.036	0.653	0.125
gene:Solyc03g119140.4_4	gene:Solyc03g119140.4	Solyc03g119140.4	SL4.0ch03	+	gene:Solyc03g119140.4:s:62290867-62290965	gene:Solyc03g119140.4_4_CE_2	True	False	62290867-62290935	C2	62292302-62292351	C1_C2	62290935-62292302	130	False	True	True	0.526	0.586	0.032	0.643	0.108	0.531	0.635	0.072	0.785	0.042	0.677	0.762	0.07	0.777	0.045	0.507	0.015	0.49	0.186	0.012	0.455	0.211	0.158	0.977	0.002	0.645	0.103	0.863	0.021	-0.033	0.601	0.094
gene:Solyc03g119140.4_4	gene:Solyc03g119140.4	Solyc03g119140.4	SL4.0ch03	+	gene:Solyc03g119140.4:s:62290867-62290965	gene:Solyc03g119140.4_4_CE_2	True	True	62290867-62290935	A	62291174-62291303	C1_A	62290935-62291174	130	False	True	True	0.386	0.34	-0.025	0.59	0.149	0.383	0.262	-0.095	0.853	0.023	0.226	0.172	-0.034	0.642	0.118	0.393	-0.007	0.466	0.216	-0.007	0.435	0.238	-0.163	0.992	0.001	0.276	-0.1	0.876	0.019	0.043	0.631	0.082
gene:Solyc03g119140.4_4	gene:Solyc03g119140.4	Solyc03g119140.4	SL4.0ch03	+	gene:Solyc03g119140.4:t:62292302-62292351	gene:Solyc03g119140.4_4_CE_2	True	False	62292302-62292351	C1	62290867-62290935	C2_C1	62290935-62292302	130	False	True	True	0.588	0.558	-0.018	0.57	0.158	0.489	0.611	0.088	0.826	0.029	0.647	0.688	0.022	0.57	0.171	0.504	0.057	0.712	0.053	-0.005	0.44	0.236	0.134	0.965	0.003	0.598	0.07	0.763	0.049	-0.024	0.569	0.127
gene:Solyc03g119140.4_4	gene:Solyc03g119140.4	Solyc03g119140.4	SL4.0ch03	+	gene:Solyc03g119140.4:t:62292302-62292351	gene:Solyc03g119140.4_4_CE_2	True	True	62292302-62292351	A	62291174-62291303	C2_A	62291303-62292302	130	False	True	True	0.143	0.225	0.061	0.78	0.05	0.19	0.136	-0.038	0.663	0.109	0.078	0.167	0.077	0.882	0.023	0.224	-0.057	0.764	0.045	-0.015	0.467	0.209	-0.136	0.995	0	0.163	-0.041	0.685	0.098	0.04	0.625	0.096
gene:Solyc09g009640.3_1	gene:Solyc09g009640.3	Solyc09g009640.3	SL4.0ch09	+	gene:Solyc09g009640.3:s:3089656-3089727	gene:Solyc09g009640.3_1_CE_1	True	True	3089656-3089727	C2	3090350-3090675	C1_C2	3089727-3090350	53	False	True	True	0.001	0.09	0.057	1	0	0	0.099	0.068	1	0	0	0.136	0.11	1	0	0	0	0.22	0.78	0	0.22	0.78	0	0.22	0.78	0.08	0.052	0.995	0.002	0.006	0.324	0.56
gene:Solyc09g009640.3_1	gene:Solyc09g009640.3	Solyc09g009640.3	SL4.0ch09	+	gene:Solyc09g009640.3:s:3089656-3089727	gene:Solyc09g009640.3_1_CE_1	True	False	3089656-3089727	A	3090036-3090088	C1_A	3089727-3090036	53	False	True	True	0.999	0.91	-0.057	1	0	1	0.901	-0.068	1	0	1	0.864	-0.11	1	0	1	0	0.22	0.78	0	0.22	0.78	0	0.22	0.78	0.92	-0.052	0.995	0.002	-0.006	0.324	0.56
gene:Solyc09g009640.3_1	gene:Solyc09g009640.3	Solyc09g009640.3	SL4.0ch09	+	gene:Solyc09g009640.3:t:3090168-3090675	gene:Solyc09g009640.3_1_CE_1	True	True	3090350-3090675	C1	3089656-3089727	C2_C1	3089727-3090350	53	False	True	True	0.001	0.112	0.087	1	0	0	0.123	0.102	1	0	0	0.161	0.139	1	0	0	0	0.22	0.78	0	0.22	0.78	0	0.22	0.78	0.086	0.054	0.998	0	0.024	0.607	0.154
gene:Solyc09g009640.3_1	gene:Solyc09g009640.3	Solyc09g009640.3	SL4.0ch09	+	gene:Solyc09g009640.3:t:3090168-3090675	gene:Solyc09g009640.3_1_CE_1	True	False	3090350-3090675	A	3090036-3090088	C2_A	3090088-3090350	53	False	True	True	0.915	0.814	-0.104	0.996	0	0.918	0.769	-0.158	1	0	0.945	0.752	-0.191	1	0	0.921	-0.001	0.237	0.703	0	0.229	0.737	0.007	0.332	0.442	0.836	-0.085	0.986	0.002	-0.009	0.367	0.387
gene:Solyc11g071340.3_1	gene:Solyc11g071340.3	Solyc11g071340.3	SL4.0ch11	-	gene:Solyc11g071340.3:s:52927801-52928310	gene:Solyc11g071340.3_1_CE_1	False	True	52927801-52928310	C2	52924749-52924924	C1_C2	52924924-52927801	377	False	False	False	0.043	0.014	-0.014	0.433	0.418	0.028	0.004	-0.002	0.25	0.713	0.032	0.002	-0.003	0.27	0.673	0.068	-0.014	0.472	0.267	-0.027	0.624	0.146	-0.025	0.598	0.168	0.007	-0.036	0.739	0.133	0	0.22	0.779
gene:Solyc11g071340.3_1	gene:Solyc11g071340.3	Solyc11g071340.3	SL4.0ch11	-	gene:Solyc11g071340.3:s:52927801-52928310	gene:Solyc11g071340.3_1_CE_1	False	False	52927801-52928310	A	52925669-52926045	C1_A	52926045-52927801	377	False	False	False	0.957	0.986	0.014	0.433	0.418	0.972	0.996	0.002	0.25	0.713	0.968	0.998	0.003	0.27	0.673	0.932	0.014	0.472	0.267	0.027	0.624	0.146	0.025	0.598	0.168	0.993	0.036	0.739	0.133	0	0.22	0.779
gene:Solyc11g071340.3_1	gene:Solyc11g071340.3	Solyc11g071340.3	SL4.0ch11	-	gene:Solyc11g071340.3:t:52924749-52924924	gene:Solyc11g071340.3_1_CE_1	False	True	52924749-52924924	C1	52927801-52928310	C2_C1	52924924-52927801	377	False	False	True	0.072	0.017	-0.041	0.742	0.11	0.034	0.007	-0.006	0.317	0.584	0.06	0.002	-0.022	0.533	0.292	0.101	-0.014	0.496	0.22	-0.047	0.739	0.067	-0.027	0.576	0.156	0.011	-0.063	0.911	0.026	0	0.224	0.77
gene:Solyc11g071340.3_1	gene:Solyc11g071340.3	Solyc11g071340.3	SL4.0ch11	-	gene:Solyc11g071340.3:t:52924749-52924924	gene:Solyc11g071340.3_1_CE_1	False	True	52924749-52924924	A	52925669-52926045	C2_A	52924924-52925669	377	False	False	True	0.926	0.982	0.043	0.76	0.099	0.964	0.992	0.007	0.332	0.558	0.937	0.997	0.024	0.562	0.263	0.897	0.013	0.496	0.221	0.047	0.731	0.069	0.027	0.569	0.161	0.987	0.065	0.917	0.024	0	0.225	0.767
gene:Solyc03g119170.3_1	gene:Solyc03g119170.3	Solyc03g119170.3	SL4.0ch03	+	gene:Solyc03g119170.3:s:62299811-62300209	gene:Solyc03g119170.3_1_CE_1	False	False	62299811-62300209	C2	62301389-62301800	C1_C2	62300209-62301389	73	False	True	True	0.994	0.892	-0.076	0.98	0.005	0.995	0.926	-0.042	0.783	0.093	0.992	0.884	-0.087	0.993	0.001	0.994	0	0.22	0.78	0	0.22	0.78	0	0.22	0.78	0.91	-0.051	0.825	0.064	-0.017	0.551	0.23
gene:Solyc03g119170.3_1	gene:Solyc03g119170.3	Solyc03g119170.3	SL4.0ch03	+	gene:Solyc03g119170.3:s:62299811-62300209	gene:Solyc03g119170.3_1_CE_1	False	True	62299811-62300209	A	62301032-62301104	C1_A	62300209-62301032	73	False	True	True	0.006	0.108	0.076	0.98	0.005	0.005	0.074	0.042	0.783	0.093	0.008	0.116	0.087	0.993	0.001	0.006	0	0.22	0.78	0	0.22	0.78	0	0.22	0.78	0.09	0.051	0.825	0.064	0.017	0.551	0.23
gene:Solyc03g119170.3_1	gene:Solyc03g119170.3	Solyc03g119170.3	SL4.0ch03	+	gene:Solyc03g119170.3:t:62301389-62301800	gene:Solyc03g119170.3_1_CE_1	False	False	62301389-62301800	C1	62299811-62300209	C2_C1	62300209-62301389	73	False	True	True	0.992	0.946	-0.024	0.567	0.265	0.995	0.935	-0.03	0.651	0.183	0.991	0.915	-0.053	0.882	0.043	0.996	0	0.22	0.78	0	0.22	0.78	0	0.22	0.78	0.877	-0.088	0.996	0.001	0.048	0.756	0.08
gene:Solyc03g119170.3_1	gene:Solyc03g119170.3	Solyc03g119170.3	SL4.0ch03	+	gene:Solyc03g119170.3:t:62301389-62301800	gene:Solyc03g119170.3_1_CE_1	False	True	62301389-62301800	A	62301032-62301104	C2_A	62301104-62301389	73	False	True	True	0.008	0.054	0.024	0.567	0.265	0.005	0.065	0.03	0.651	0.183	0.009	0.085	0.053	0.882	0.043	0.004	0	0.22	0.78	0	0.22	0.78	0	0.22	0.78	0.123	0.088	0.996	0.001	-0.048	0.756	0.08
gene:Solyc10g083800.2_1	gene:Solyc10g083800.2	Solyc10g083800.2	SL4.0ch10	+	gene:Solyc10g083800.2:s:62712999-62713203	gene:Solyc10g083800.2_1_CE_1	True	True	62712999-62713203	C2	62715599-62715691	C1_C2	62713203-62715599	109	False	True	True	0.099	0.239	0.109	0.83	0.024	0.087	0.418	0.311	1	0	0.114	0.298	0.13	0.876	0.015	0.18	-0.054	0.722	0.06	-0.079	0.83	0.028	-0.04	0.655	0.096	0.428	0.217	0.954	0.003	-0.12	0.814	0.017
gene:Solyc10g083800.2_1	gene:Solyc10g083800.2	Solyc10g083800.2	SL4.0ch10	+	gene:Solyc10g083800.2:s:62712999-62713203	gene:Solyc10g083800.2_1_CE_1	True	False	62712999-62713203	A	62713289-62713397	C1_A	62713203-62713289	109	False	True	True	0.901	0.761	-0.109	0.83	0.024	0.913	0.582	-0.311	1	0	0.886	0.702	-0.13	0.876	0.015	0.82	0.054	0.722	0.06	0.079	0.83	0.028	0.04	0.655	0.096	0.572	-0.217	0.954	0.003	0.12	0.814	0.017
gene:Solyc10g083800.2_1	gene:Solyc10g083800.2	Solyc10g083800.2	SL4.0ch10	+	gene:Solyc10g083800.2:t:62715599-62715691	gene:Solyc10g083800.2_1_CE_1	True	True	62715599-62715691	C1	62712999-62713203	C2_C1	62713203-62715599	109	False	True	True	0.083	0.177	0.071	0.783	0.049	0.068	0.327	0.247	0.996	0	0.074	0.226	0.118	0.905	0.014	0.123	-0.027	0.596	0.136	-0.043	0.671	0.088	-0.034	0.64	0.118	0.418	0.266	0.983	0.001	-0.181	0.908	0.006
gene:Solyc10g083800.2_1	gene:Solyc10g083800.2	Solyc10g083800.2	SL4.0ch10	+	gene:Solyc10g083800.2:t:62715599-62715691	gene:Solyc10g083800.2_1_CE_1	True	False	62715599-62715691	A	62713289-62713397	C2_A	62713397-62715599	109	False	True	True	0.894	0.819	-0.059	0.742	0.067	0.928	0.67	-0.242	0.995	0	0.87	0.724	-0.102	0.847	0.025	0.869	0.02	0.549	0.169	0.044	0.685	0.083	0.004	0.453	0.281	0.563	-0.28	0.987	0.001	0.198	0.92	0.004
gene:Solyc12g009230.3_1	gene:Solyc12g009230.3	Solyc12g009230.3	SL4.0ch12	-	gene:Solyc12g009230.3:s:2568922-2569005	gene:Solyc12g009230.3_1_CE_2	True	True	2568922-2569005	C2	2566442-2566544	C1_C2	2566544-2568922	62	False	True	True	0.008	0.297	0.262	1	0	0.008	0.406	0.363	1	0	0.017	0.48	0.465	1	0	0.051	-0.017	0.46	0.277	-0.017	0.46	0.276	-0.014	0.446	0.301	0.3	0.235	0.992	0	-0.008	0.665	0.093
gene:Solyc12g009230.3_1	gene:Solyc12g009230.3	Solyc12g009230.3	SL4.0ch12	-	gene:Solyc12g009230.3:s:2568922-2569005	gene:Solyc12g009230.3_1_CE_2	True	False	2568922-2569005	A	2567309-2567370	C1_A	2567370-2568922	62	False	True	True	0.973	0.602	-0.362	1	0	0.936	0.547	-0.373	1	0	0.885	0.43	-0.436	1	0	0.916	0.041	0.714	0.082	0.013	0.462	0.252	-0.026	0.568	0.145	0.489	-0.436	1	0	0.074	0.743	0.038
gene:Solyc12g009230.3_1	gene:Solyc12g009230.3	Solyc12g009230.3	SL4.0ch12	-	gene:Solyc12g009230.3:t:2566442-2566544	gene:Solyc12g009230.3_1_CE_2	True	True	2566442-2566544	C1	2568922-2569005	C2_C1	2566544-2568922	62	False	True	True	0.01	0.295	0.26	1	0	0.009	0.41	0.377	1	0	0.02	0.474	0.448	1	0	0.056	-0.02	0.499	0.238	-0.02	0.5	0.235	-0.016	0.475	0.269	0.326	0.243	0.989	0.001	-0.02	0.698	0.07
gene:Solyc12g009230.3_1	gene:Solyc12g009230.3	Solyc12g009230.3	SL4.0ch12	-	gene:Solyc12g009230.3:t:2566442-2566544	gene:Solyc12g009230.3_1_CE_2	True	False	2566442-2566544	A	2567309-2567370	C2_A	2566544-2567309	62	False	True	True	0.99	0.705	-0.26	1	0	0.991	0.59	-0.377	1	0	0.98	0.526	-0.448	1	0	0.944	0.02	0.499	0.238	0.02	0.5	0.235	0.016	0.475	0.269	0.674	-0.243	0.989	0.001	0.02	0.698	0.07
gene:Solyc07g065550.3_1	gene:Solyc07g065550.3	Solyc07g065550.3	SL4.0ch07	+	gene:Solyc07g065550.3:s:67093180-67093299	gene:Solyc07g065550.3_1_CE_1	False	False	67093180-67093299	C2	67094609-67094709	C1_C2	67093299-67094609	57	False	True	True	0.956	0.564	-0.337	0.968	0.001	0.974	0.733	-0.176	0.915	0.007	0.891	0.607	-0.248	0.91	0.004	0.978	-0.016	0.39	0.265	-0.001	0.282	0.555	-0.037	0.559	0.126	0.873	-0.054	0.696	0.088	-0.257	0.905	0.003
gene:Solyc07g065550.3_1	gene:Solyc07g065550.3	Solyc07g065550.3	SL4.0ch07	+	gene:Solyc07g065550.3:s:67093180-67093299	gene:Solyc07g065550.3_1_CE_1	False	True	67093180-67093299	A	67093488-67093544	C1_A	67093299-67093488	57	False	True	True	0.044	0.436	0.337	0.968	0.001	0.026	0.267	0.176	0.915	0.007	0.109	0.393	0.248	0.91	0.004	0.022	0.016	0.39	0.265	0.001	0.282	0.555	0.037	0.559	0.126	0.127	0.054	0.696	0.088	0.257	0.905	0.003
gene:Solyc07g065550.3_1	gene:Solyc07g065550.3	Solyc07g065550.3	SL4.0ch07	+	gene:Solyc07g065550.3:t:67094609-67094709	gene:Solyc07g065550.3_1_CE_1	False	False	67094609-67094709	C1	67093180-67093299	C2_C1	67093299-67094609	57	False	True	True	0.98	0.648	-0.288	0.975	0.001	0.974	0.837	-0.069	0.707	0.061	0.94	0.56	-0.347	0.981	0.001	0.978	0	0.273	0.59	-0.001	0.282	0.555	-0.015	0.413	0.281	0.875	-0.058	0.716	0.078	-0.157	0.837	0.01
gene:Solyc07g065550.3_1	gene:Solyc07g065550.3	Solyc07g065550.3	SL4.0ch07	+	gene:Solyc07g065550.3:t:67094609-67094709	gene:Solyc07g065550.3_1_CE_1	False	True	67094609-67094709	A	67093488-67093544	C2_A	67093544-67094609	57	False	True	True	0.02	0.352	0.288	0.975	0.001	0.026	0.163	0.069	0.707	0.061	0.06	0.44	0.347	0.981	0.001	0.022	0	0.273	0.59	0.001	0.282	0.555	0.015	0.413	0.281	0.125	0.058	0.716	0.078	0.157	0.837	0.01
gene:Solyc07g065550.3_2	gene:Solyc07g065550.3	Solyc07g065550.3	SL4.0ch07	+	gene:Solyc07g065550.3:s:67096280-67096333	gene:Solyc07g065550.3_2_CE_1	False	True	67096280-67096333	C2	67097116-67097198	C1_C2	67096333-67097116	97	False	True	True	0.12	0.518	0.394	0.994	0	0.308	0.369	0.035	0.746	0.039	0.039	0.519	0.449	0.996	0	0.276	-0.112	0.786	0.019	0.013	0.632	0.074	-0.204	0.946	0.003	0.444	0.12	0.824	0.018	0.047	0.72	0.049
gene:Solyc07g065550.3_2	gene:Solyc07g065550.3	Solyc07g065550.3	SL4.0ch07	+	gene:Solyc07g065550.3:s:67096280-67096333	gene:Solyc07g065550.3_2_CE_1	False	False	67096280-67096333	A	67096797-67096893	C1_A	67096333-67096797	97	False	True	True	0.88	0.482	-0.394	0.994	0	0.692	0.631	-0.035	0.746	0.039	0.961	0.481	-0.449	0.996	0	0.724	0.112	0.786	0.019	-0.013	0.632	0.074	0.204	0.946	0.003	0.556	-0.12	0.824	0.018	-0.047	0.72	0.049
gene:Solyc07g065550.3_2	gene:Solyc07g065550.3	Solyc07g065550.3	SL4.0ch07	+	gene:Solyc07g065550.3:t:67097116-67097198	gene:Solyc07g065550.3_2_CE_1	False	True	67097116-67097198	C1	67096280-67096333	C2_C1	67096333-67097116	97	False	True	True	0.147	0.679	0.524	0.998	0	0.383	0.436	0.029	0.736	0.046	0.047	0.594	0.506	0.995	0	0.459	-0.223	0.883	0.004	-0.022	0.668	0.045	-0.363	0.978	0	0.465	0.025	0.727	0.052	0.128	0.822	0.015
gene:Solyc07g065550.3_2	gene:Solyc07g065550.3	Solyc07g065550.3	SL4.0ch07	+	gene:Solyc07g065550.3:t:67097116-67097198	gene:Solyc07g065550.3_2_CE_1	False	False	67097116-67097198	A	67096797-67096893	C2_A	67096893-67097116	97	False	True	True	0.853	0.321	-0.524	0.998	0	0.617	0.564	-0.029	0.736	0.046	0.953	0.406	-0.506	0.995	0	0.541	0.223	0.883	0.004	0.022	0.668	0.045	0.363	0.978	0	0.535	-0.025	0.727	0.052	-0.128	0.822	0.015
gene:Solyc06g071410.3_1	gene:Solyc06g071410.3	Solyc06g071410.3	SL4.0ch06	-	gene:Solyc06g071410.3:s:41597854-41597975	gene:Solyc06g071410.3_1_CE_1	True	True	41597854-41597975	C2	41596309-41596483	C1_C2	41596483-41597854	197	False	True	True	0.011	0.022	0.003	0.269	0.675	0.002	0.025	0.003	0.27	0.668	0.023	0.224	0.183	0.996	0	0.002	0	0.221	0.778	0	0.22	0.78	0.001	0.241	0.708	0.072	0.038	0.624	0.158	-0.031	0.597	0.165
gene:Solyc06g071410.3_1	gene:Solyc06g071410.3	Solyc06g071410.3	SL4.0ch06	-	gene:Solyc06g071410.3:s:41597854-41597975	gene:Solyc06g071410.3_1_CE_1	True	False	41597854-41597975	A	41596583-41596779	C1_A	41596779-41597854	197	False	True	True	0.957	0.926	-0.024	0.601	0.204	0.996	0.898	-0.072	0.899	0.025	0.969	0.689	-0.27	1	0	0.996	-0.007	0.33	0.481	0	0.22	0.78	-0.003	0.269	0.627	0.876	-0.085	0.894	0.023	0.033	0.635	0.126
gene:Solyc06g071410.3_1	gene:Solyc06g071410.3	Solyc06g071410.3	SL4.0ch06	-	gene:Solyc06g071410.3:t:41596309-41596483	gene:Solyc06g071410.3_1_CE_1	True	True	41596309-41596483	C1	41597854-41597975	C2_C1	41596483-41597854	197	False	True	True	0.016	0.025	0.003	0.283	0.648	0.003	0.034	0.01	0.356	0.491	0.031	0.215	0.159	0.977	0.003	0.004	0	0.223	0.767	0	0.22	0.78	0.005	0.291	0.568	0.065	0.029	0.578	0.213	-0.023	0.555	0.219
gene:Solyc06g071410.3_1	gene:Solyc06g071410.3	Solyc06g071410.3	SL4.0ch06	-	gene:Solyc06g071410.3:t:41596309-41596483	gene:Solyc06g071410.3_1_CE_1	True	False	41596309-41596483	A	41596583-41596779	C2_A	41596483-41596583	197	False	True	True	0.984	0.975	-0.003	0.283	0.648	0.997	0.966	-0.01	0.356	0.491	0.969	0.785	-0.159	0.977	0.003	0.996	0	0.223	0.767	0	0.22	0.78	-0.005	0.291	0.568	0.935	-0.029	0.578	0.213	0.023	0.555	0.219
gene:Solyc05g013240.4_1	gene:Solyc05g013240.4	Solyc05g013240.4	SL4.0ch05	+	gene:Solyc05g013240.4:s:6408428-6408923	gene:Solyc05g013240.4_1_CE_1	True	True	6408428-6408923	C2	6410276-6410550	C1_C2	6408923-6410276	184	False	True	True	0.639	0.684	0.029	0.603	0.149	0.684	0.657	-0.011	0.525	0.226	0.572	0.758	0.184	0.999	0	0.694	-0.034	0.608	0.111	-0.004	0.407	0.282	-0.11	0.96	0.004	0.716	0.015	0.566	0.197	-0.018	0.529	0.177
gene:Solyc05g013240.4_1	gene:Solyc05g013240.4	Solyc05g013240.4	SL4.0ch05	+	gene:Solyc05g013240.4:s:6408428-6408923	gene:Solyc05g013240.4_1_CE_1	True	False	6408428-6408923	A	6410005-6410188	C1_A	6408923-6410005	184	False	True	False	0.22	0.246	0.017	0.5	0.249	0.179	0.279	0.08	0.893	0.02	0.268	0.193	-0.059	0.807	0.047	0.191	0.017	0.475	0.223	-0.003	0.371	0.345	0.066	0.846	0.028	0.235	0.035	0.658	0.122	0.004	0.459	0.253
gene:Solyc05g013240.4_1	gene:Solyc05g013240.4	Solyc05g013240.4	SL4.0ch05	+	gene:Solyc05g013240.4:t:6410276-6410550	gene:Solyc05g013240.4_1_CE_1	True	True	6410276-6410550	C1	6408428-6408923	C2_C1	6408923-6410276	184	False	True	True	0.732	0.805	0.055	0.79	0.065	0.765	0.777	0.003	0.515	0.291	0.658	0.788	0.12	0.958	0.006	0.813	-0.071	0.858	0.026	-0.035	0.639	0.116	-0.16	1	0	0.802	-0.012	0.544	0.265	0.004	0.532	0.252
gene:Solyc05g013240.4_1	gene:Solyc05g013240.4	Solyc05g013240.4	SL4.0ch05	+	gene:Solyc05g013240.4:t:6410276-6410550	gene:Solyc05g013240.4_1_CE_1	True	False	6410276-6410550	A	6410005-6410188	C2_A	6410188-6410276	184	False	True	True	0.268	0.195	-0.055	0.79	0.065	0.235	0.223	-0.003	0.515	0.291	0.342	0.212	-0.12	0.958	0.006	0.187	0.071	0.858	0.026	0.035	0.639	0.116	0.16	1	0	0.198	0.012	0.544	0.265	-0.004	0.532	0.252
gene:Solyc09g047870.4_1	gene:Solyc09g047870.4	Solyc09g047870.4	SL4.0ch09	-	gene:Solyc09g047870.4:s:30931493-30931664	gene:Solyc09g047870.4_1_CE_1	False	True	30931493-30931664	C2	30929687-30929766	C1_C2	30929766-30931493	79	False	True	True	0.045	0.312	0.259	1	0	0.08	0.347	0.265	1	0	0.023	0.25	0.223	1	0	0.083	-0.024	0.546	0.183	-0.002	0.429	0.303	-0.043	0.768	0.068	0.355	0.273	1	0	-0.031	0.653	0.121
gene:Solyc09g047870.4_1	gene:Solyc09g047870.4	Solyc09g047870.4	SL4.0ch09	-	gene:Solyc09g047870.4:s:30931493-30931664	gene:Solyc09g047870.4_1_CE_1	False	False	30931493-30931664	A	30931309-30931387	C1_A	30931387-30931493	79	False	True	True	0.955	0.688	-0.259	1	0	0.92	0.653	-0.265	1	0	0.977	0.75	-0.223	1	0	0.917	0.024	0.546	0.183	0.002	0.429	0.303	0.043	0.768	0.068	0.645	-0.273	1	0	0.031	0.653	0.121
gene:Solyc09g047870.4_1	gene:Solyc09g047870.4	Solyc09g047870.4	SL4.0ch09	-	gene:Solyc09g047870.4:t:30929687-30929766	gene:Solyc09g047870.4_1_CE_1	False	True	30929687-30929766	C1	30931493-30931664	C2_C1	30929766-30931493	79	False	True	True	0.065	0.406	0.347	1	0	0.11	0.412	0.296	1	0	0.031	0.353	0.313	1	0	0.112	-0.032	0.598	0.129	-0.002	0.52	0.198	-0.061	0.803	0.042	0.436	0.32	1	0	-0.012	0.602	0.17
gene:Solyc09g047870.4_1	gene:Solyc09g047870.4	Solyc09g047870.4	SL4.0ch09	-	gene:Solyc09g047870.4:t:30929687-30929766	gene:Solyc09g047870.4_1_CE_1	False	False	30929687-30929766	A	30931309-30931387	C2_A	30929766-30931309	79	False	True	True	0.935	0.594	-0.347	1	0	0.89	0.588	-0.296	1	0	0.969	0.647	-0.313	1	0	0.888	0.032	0.598	0.129	0.002	0.52	0.198	0.061	0.803	0.042	0.564	-0.32	1	0	0.012	0.602	0.17
gene:Solyc10g083960.2_1	gene:Solyc10g083960.2	Solyc10g083960.2	SL4.0ch10	+	gene:Solyc10g083960.2:s:62813974-62814019	gene:Solyc10g083960.2_1_CE_1	True	True	62813974-62814019	C2	62814649-62814766	C1_C2	62814019-62814649	167	False	True	True	0.096	0.181	0.044	0.71	0.073	0.174	0.35	0.123	0.808	0.019	0.081	0.147	0.027	0.653	0.122	0.061	0.02	0.542	0.16	0.074	0.75	0.04	0.008	0.494	0.222	0.033	-0.02	0.598	0.2	0.094	0.79	0.03
gene:Solyc10g083960.2_1	gene:Solyc10g083960.2	Solyc10g083960.2	SL4.0ch10	+	gene:Solyc10g083960.2:s:62813974-62814019	gene:Solyc10g083960.2_1_CE_1	True	False	62813974-62814019	A	62814364-62814530	C1_A	62814019-62814364	167	False	True	True	0.854	0.567	-0.267	0.96	0.002	0.808	0.587	-0.152	0.855	0.012	0.914	0.54	-0.318	0.976	0.001	0.905	-0.025	0.583	0.126	-0.065	0.713	0.05	0.003	0.498	0.22	0.792	-0.051	0.715	0.078	-0.197	0.893	0.005
gene:Solyc10g083960.2_1	gene:Solyc10g083960.2	Solyc10g083960.2	SL4.0ch10	+	gene:Solyc10g083960.2:t:62814649-62814766	gene:Solyc10g083960.2_1_CE_1	True	True	62814649-62814766	C1	62813974-62814019	C2_C1	62814019-62814649	167	False	True	True	0.076	0.146	0.046	0.701	0.083	0.128	0.327	0.141	0.861	0.014	0.074	0.123	0.027	0.644	0.132	0.083	-0.006	0.511	0.191	0.022	0.559	0.142	-0.007	0.498	0.213	0.042	-0.029	0.661	0.137	0.065	0.741	0.054
gene:Solyc10g083960.2_1	gene:Solyc10g083960.2	Solyc10g083960.2	SL4.0ch10	+	gene:Solyc10g083960.2:t:62814649-62814766	gene:Solyc10g083960.2_1_CE_1	True	False	62814649-62814766	A	62814364-62814530	C2_A	62814530-62814649	167	False	True	True	0.924	0.854	-0.046	0.701	0.083	0.872	0.673	-0.141	0.861	0.014	0.926	0.877	-0.027	0.644	0.132	0.917	0.006	0.511	0.191	-0.022	0.559	0.142	0.007	0.498	0.213	0.958	0.029	0.661	0.137	-0.065	0.741	0.054
gene:Solyc10g083960.2_3	gene:Solyc10g083960.2	Solyc10g083960.2	SL4.0ch10	+	gene:Solyc10g083960.2:s:62816563-62816820	gene:Solyc10g083960.2_3_CE_1	True	True	62816563-62816820	C2	62818304-62818370	C1_C2	62816820-62818304	102	False	True	True	0.169	0.419	0.224	0.969	0.002	0.158	0.335	0.137	0.86	0.014	0.168	0.439	0.221	0.931	0.004	0.183	-0.008	0.512	0.196	-0.014	0.527	0.183	-0.009	0.518	0.197	0.473	0.264	0.966	0.002	-0.028	0.695	0.07
gene:Solyc10g083960.2_3	gene:Solyc10g083960.2	Solyc10g083960.2	SL4.0ch10	+	gene:Solyc10g083960.2:s:62816563-62816820	gene:Solyc10g083960.2_3_CE_1	True	True	62816563-62816820	A	62817650-62817751	C1_A	62816820-62817650	102	False	True	True	0.289	0.09	-0.158	0.937	0.007	0.268	0.092	-0.149	0.914	0.009	0.317	0.05	-0.239	0.972	0.002	0.281	0	0.519	0.188	-0.004	0.547	0.161	0.022	0.559	0.152	0.16	-0.078	0.789	0.041	-0.038	0.673	0.089
gene:Solyc10g083960.2_3	gene:Solyc10g083960.2	Solyc10g083960.2	SL4.0ch10	+	gene:Solyc10g083960.2:t:62818304-62818370	gene:Solyc10g083960.2_3_CE_1	True	True	62818304-62818370	C1	62816563-62816820	C2_C1	62816820-62818304	102	False	True	True	0.14	0.331	0.157	0.931	0.007	0.136	0.37	0.189	0.923	0.005	0.139	0.325	0.16	0.897	0.009	0.17	-0.013	0.495	0.219	-0.016	0.515	0.199	-0.017	0.511	0.2	0.399	0.194	0.941	0.004	-0.039	0.702	0.066
gene:Solyc10g083960.2_3	gene:Solyc10g083960.2	Solyc10g083960.2	SL4.0ch10	+	gene:Solyc10g083960.2:t:62818304-62818370	gene:Solyc10g083960.2_3_CE_1	True	False	62818304-62818370	A	62817650-62817751	C2_A	62817751-62818304	102	False	True	True	0.815	0.527	-0.247	0.983	0.001	0.846	0.62	-0.181	0.914	0.006	0.859	0.667	-0.166	0.903	0.008	0.812	0	0.498	0.216	0.019	0.524	0.189	0.029	0.573	0.146	0.594	-0.176	0.924	0.006	-0.031	0.684	0.075
gene:Solyc10g083960.2_3	gene:Solyc10g083960.2	Solyc10g083960.2	SL4.0ch10	+	gene:Solyc10g083960.2:s:62816563-62816820	gene:Solyc10g083960.2_3_CE_2	True	True	62816563-62816820	C2	62818304-62818370	C1_C2	62816820-62818304	97	False	True	True	0.169	0.419	0.224	0.969	0.002	0.158	0.335	0.137	0.86	0.014	0.168	0.439	0.221	0.931	0.004	0.183	-0.008	0.512	0.196	-0.014	0.527	0.183	-0.009	0.518	0.197	0.473	0.264	0.966	0.002	-0.028	0.695	0.07
gene:Solyc10g083960.2_3	gene:Solyc10g083960.2	Solyc10g083960.2	SL4.0ch10	+	gene:Solyc10g083960.2:s:62816563-62816820	gene:Solyc10g083960.2_3_CE_2	True	True	62816563-62816820	A	62817655-62817751	C1_A	62816820-62817655	97	False	True	False	0.548	0.468	-0.044	0.714	0.076	0.577	0.559	-0.008	0.694	0.083	0.516	0.49	-0.005	0.685	0.093	0.55	0.006	0.527	0.178	0.021	0.578	0.121	-0.014	0.541	0.171	0.357	-0.144	0.861	0.013	0.076	0.764	0.033
gene:Solyc10g083960.2_3	gene:Solyc10g083960.2	Solyc10g083960.2	SL4.0ch10	+	gene:Solyc10g083960.2:t:62818304-62818370	gene:Solyc10g083960.2_3_CE_2	True	True	62818304-62818370	C1	62816563-62816820	C2_C1	62816820-62818304	97	False	True	True	0.14	0.331	0.157	0.931	0.007	0.136	0.37	0.189	0.923	0.005	0.139	0.325	0.16	0.897	0.009	0.17	-0.013	0.495	0.219	-0.016	0.515	0.199	-0.017	0.511	0.2	0.399	0.194	0.941	0.004	-0.039	0.702	0.066
gene:Solyc10g083960.2_3	gene:Solyc10g083960.2	Solyc10g083960.2	SL4.0ch10	+	gene:Solyc10g083960.2:t:62818304-62818370	gene:Solyc10g083960.2_3_CE_2	True	False	62818304-62818370	A	62817655-62817751	C2_A	62817751-62818304	97	False	True	True	0.815	0.527	-0.247	0.983	0.001	0.846	0.62	-0.181	0.914	0.006	0.859	0.667	-0.166	0.903	0.008	0.812	0	0.498	0.216	0.019	0.524	0.189	0.029	0.573	0.146	0.594	-0.176	0.924	0.006	-0.031	0.684	0.075
gene:Solyc02g090570.4_2	gene:Solyc02g090570.4	Solyc02g090570.4	SL4.0ch02	+	gene:Solyc02g090570.4:s:50153229-50153325	gene:Solyc02g090570.4_2_CE_1	False	True	50153229-50153325	C2	50156435-50156536	C1_C2	50153325-50156435	52	False	True	True	0.009	0.181	0.147	0.999	0	0.01	0.246	0.209	1	0	0.024	0.036	0.007	0.339	0.546	0.039	-0.007	0.332	0.476	-0.007	0.331	0.475	-0.007	0.339	0.471	0.191	0.134	0.939	0.008	-0.01	0.641	0.12
gene:Solyc02g090570.4_2	gene:Solyc02g090570.4	Solyc02g090570.4	SL4.0ch02	+	gene:Solyc02g090570.4:s:50153229-50153325	gene:Solyc02g090570.4_2_CE_1	False	False	50153229-50153325	A	50154415-50154466	C1_A	50153325-50154415	52	False	True	True	0.991	0.819	-0.147	0.999	0	0.99	0.754	-0.209	1	0	0.976	0.964	-0.007	0.339	0.546	0.961	0.007	0.332	0.476	0.007	0.331	0.475	0.007	0.339	0.471	0.809	-0.134	0.939	0.008	0.01	0.641	0.12
gene:Solyc02g090570.4_2	gene:Solyc02g090570.4	Solyc02g090570.4	SL4.0ch02	+	gene:Solyc02g090570.4:t:50156435-50156536	gene:Solyc02g090570.4_2_CE_1	False	True	50156435-50156536	C1	50153229-50153325	C2_C1	50153325-50156435	52	False	True	True	0.01	0.181	0.15	0.999	0	0.012	0.245	0.212	1	0	0.034	0.044	0.009	0.437	0.394	0.048	-0.013	0.411	0.347	-0.012	0.408	0.35	-0.009	0.406	0.362	0.21	0.135	0.936	0.008	-0.012	0.64	0.123
gene:Solyc02g090570.4_2	gene:Solyc02g090570.4	Solyc02g090570.4	SL4.0ch02	+	gene:Solyc02g090570.4:t:50156435-50156536	gene:Solyc02g090570.4_2_CE_1	False	False	50156435-50156536	A	50154415-50154466	C2_A	50154466-50156435	52	False	True	True	0.99	0.819	-0.15	0.999	0	0.988	0.755	-0.212	1	0	0.966	0.956	-0.009	0.437	0.394	0.952	0.013	0.411	0.347	0.012	0.408	0.35	0.009	0.406	0.362	0.79	-0.135	0.936	0.008	0.012	0.64	0.123
gene:Solyc02g090570.4_3	gene:Solyc02g090570.4	Solyc02g090570.4	SL4.0ch02	+	gene:Solyc02g090570.4:s:50159309-50159420	gene:Solyc02g090570.4_3_CE_1	False	True	50159309-50159420	C2	50160970-50162380	C1_C2	50159420-50160970	155	False	True	True	0.011	0.244	0.218	1	0	0.012	0.299	0.251	1	0	0.04	0.415	0.346	1	0	0.014	0	0.222	0.771	0	0.226	0.758	0.008	0.344	0.46	0.23	0.195	0.999	0	0.011	0.609	0.158
gene:Solyc02g090570.4_3	gene:Solyc02g090570.4	Solyc02g090570.4	SL4.0ch02	+	gene:Solyc02g090570.4:s:50159309-50159420	gene:Solyc02g090570.4_3_CE_1	False	False	50159309-50159420	A	50159816-50159970	C1_A	50159420-50159816	155	False	True	True	0.989	0.756	-0.218	1	0	0.988	0.701	-0.251	1	0	0.96	0.585	-0.346	1	0	0.986	0	0.222	0.771	0	0.226	0.758	-0.008	0.344	0.46	0.77	-0.195	0.999	0	-0.011	0.609	0.158
gene:Solyc02g090570.4_3	gene:Solyc02g090570.4	Solyc02g090570.4	SL4.0ch02	+	gene:Solyc02g090570.4:t:50160970-50162380	gene:Solyc02g090570.4_3_CE_1	False	True	50160970-50162380	C1	50159309-50159420	C2_C1	50159420-50160970	155	False	True	True	0.008	0.179	0.148	1	0	0.009	0.295	0.261	1	0	0.029	0.241	0.198	0.999	0	0.009	0	0.22	0.78	0	0.22	0.778	0.001	0.242	0.706	0.156	0.123	0.993	0.001	0.013	0.574	0.201
gene:Solyc02g090570.4_3	gene:Solyc02g090570.4	Solyc02g090570.4	SL4.0ch02	+	gene:Solyc02g090570.4:t:50160970-50162380	gene:Solyc02g090570.4_3_CE_1	False	False	50160970-50162380	A	50159816-50159970	C2_A	50159970-50160970	155	False	True	True	0.992	0.821	-0.148	1	0	0.991	0.705	-0.261	1	0	0.971	0.759	-0.198	0.999	0	0.991	0	0.22	0.78	0	0.22	0.778	-0.001	0.242	0.706	0.844	-0.123	0.993	0.001	-0.013	0.574	0.201
gene:Solyc07g065710.3_1	gene:Solyc07g065710.3	Solyc07g065710.3	SL4.0ch07	-	gene:Solyc07g065710.3:s:67234147-67234292	gene:Solyc07g065710.3_1_CE_1	False	True	67234147-67234292	C2	67232485-67233557	C1_C2	67233557-67234147	45	False	False	True	0.39	0.333	-0.038	0.755	0.041	0.541	0.134	-0.407	0.998	0	0.457	0.235	-0.159	0.868	0.011	0.456	-0.048	0.685	0.038	0.044	0.652	0.06	0.002	0.644	0.069	0.329	-0.072	0.763	0.038	-0.001	0.678	0.082
gene:Solyc07g065710.3_1	gene:Solyc07g065710.3	Solyc07g065710.3	SL4.0ch07	-	gene:Solyc07g065710.3:s:67234147-67234292	gene:Solyc07g065710.3_1_CE_1	False	False	67234147-67234292	A	67233955-67233999	C1_A	67233999-67234147	45	False	False	True	0.61	0.667	0.038	0.755	0.041	0.459	0.866	0.407	0.998	0	0.543	0.765	0.159	0.868	0.011	0.544	0.048	0.685	0.038	-0.044	0.652	0.06	-0.002	0.644	0.069	0.671	0.072	0.763	0.038	0.001	0.678	0.082
gene:Solyc07g065710.3_1	gene:Solyc07g065710.3	Solyc07g065710.3	SL4.0ch07	-	gene:Solyc07g065710.3:t:67232485-67233557	gene:Solyc07g065710.3_1_CE_1	False	True	67232485-67233557	C1	67234147-67234292	C2_C1	67233557-67234147	45	False	False	False	0.06	0.21	0.119	0.896	0.015	0.132	0.082	-0.039	0.691	0.117	0.1	0.086	-0.009	0.565	0.24	0.08	-0.01	0.421	0.323	0.037	0.65	0.105	0.009	0.439	0.303	0.154	0.049	0.712	0.095	0.029	0.653	0.114
gene:Solyc07g065710.3_1	gene:Solyc07g065710.3	Solyc07g065710.3	SL4.0ch07	-	gene:Solyc07g065710.3:t:67232485-67233557	gene:Solyc07g065710.3_1_CE_1	False	False	67232485-67233557	A	67233955-67233999	C2_A	67233557-67233955	45	False	False	False	0.94	0.79	-0.119	0.896	0.015	0.868	0.918	0.039	0.691	0.117	0.9	0.914	0.009	0.565	0.24	0.92	0.01	0.421	0.323	-0.037	0.65	0.105	-0.009	0.439	0.303	0.846	-0.049	0.712	0.095	-0.029	0.653	0.114
gene:Solyc12g009500.2_2	gene:Solyc12g009500.2	Solyc12g009500.2	SL4.0ch12	+	gene:Solyc12g009500.2:s:2818226-2818298	gene:Solyc12g009500.2_2_CE_2	True	True	2818226-2818298	C2	2819130-2819276	C1_C2	2818298-2819130	209	False	True	True	0.029	0.311	0.28	1	0	0.058	0.404	0.343	1	0	0.065	0.407	0.34	1	0	0.043	-0.005	0.31	0.481	0.011	0.428	0.266	0.013	0.442	0.273	0.354	0.311	1	0	-0.027	0.554	0.148
gene:Solyc12g009500.2_2	gene:Solyc12g009500.2	Solyc12g009500.2	SL4.0ch12	+	gene:Solyc12g009500.2:s:2818226-2818298	gene:Solyc12g009500.2_2_CE_2	True	False	2818226-2818298	A	2818783-2818991	C1_A	2818298-2818783	209	False	True	True	0.655	0.416	-0.228	0.999	0	0.547	0.343	-0.193	0.993	0.001	0.586	0.341	-0.239	1	0	0.629	0.017	0.521	0.159	-0.055	0.681	0.058	-0.024	0.543	0.142	0.402	-0.218	0.994	0	0.014	0.481	0.203
gene:Solyc12g009500.2_2	gene:Solyc12g009500.2	Solyc12g009500.2	SL4.0ch12	+	gene:Solyc12g009500.2:t:2819130-2819276	gene:Solyc12g009500.2_2_CE_2	True	True	2819130-2819276	C1	2818226-2818298	C2_C1	2818298-2819130	209	False	True	True	0.023	0.275	0.251	1	0	0.04	0.351	0.307	1	0	0.053	0.386	0.341	1	0	0.034	-0.002	0.252	0.672	0.006	0.341	0.458	0.011	0.417	0.349	0.294	0.267	1	0	-0.014	0.529	0.251
gene:Solyc12g009500.2_2	gene:Solyc12g009500.2	Solyc12g009500.2	SL4.0ch12	+	gene:Solyc12g009500.2:t:2819130-2819276	gene:Solyc12g009500.2_2_CE_2	True	False	2819130-2819276	A	2818783-2818991	C2_A	2818991-2819130	209	False	True	True	0.976	0.687	-0.292	1	0	0.959	0.592	-0.361	1	0	0.939	0.55	-0.405	1	0	0.964	0.002	0.259	0.65	-0.006	0.354	0.434	-0.018	0.52	0.236	0.662	-0.303	1	0	0.011	0.528	0.256
gene:Solyc06g071580.3_2	gene:Solyc06g071580.3	Solyc06g071580.3	SL4.0ch06	+	gene:Solyc06g071580.3:s:41743636-41743690	gene:Solyc06g071580.3_2_CE_1	False	True	41743636-41743690	C2	41744209-41744297	C1_C2	41743690-41744209	112	False	True	True	0.017	0.3	0.223	0.958	0.003	0.009	0.224	0.163	0.929	0.006						0.022	-0.001	0.277	0.586	-0.003	0.263	0.628				0.104	0.05	0.716	0.091	0.124	0.829	0.015
gene:Solyc06g071580.3_2	gene:Solyc06g071580.3	Solyc06g071580.3	SL4.0ch06	+	gene:Solyc06g071580.3:s:41743636-41743690	gene:Solyc06g071580.3_2_CE_1	False	False	41743636-41743690	A	41743803-41743914	C1_A	41743690-41743803	112	False	True	True	0.983	0.7	-0.223	0.958	0.003	0.991	0.776	-0.163	0.929	0.006						0.978	0.001	0.277	0.586	0.003	0.263	0.628				0.896	-0.05	0.716	0.091	-0.124	0.829	0.015
gene:Solyc06g071580.3_2	gene:Solyc06g071580.3	Solyc06g071580.3	SL4.0ch06	+	gene:Solyc06g071580.3:t:41744209-41744297	gene:Solyc06g071580.3_2_CE_1	False	True	41744209-41744297	C1	41743636-41743690	C2_C1	41743690-41744209	112	False	True	True						0.01	0.334	0.273	0.972	0.001	0.026					0.026				-0.004	0.281	0.567	0	0.315	0.48	0.2	0.128	0.841	0.018
gene:Solyc06g071580.3_2	gene:Solyc06g071580.3	Solyc06g071580.3	SL4.0ch06	+	gene:Solyc06g071580.3:t:41744209-41744297	gene:Solyc06g071580.3_2_CE_1	False	False	41744209-41744297	A	41743803-41743914	C2_A	41743914-41744209	112	False	True	True						0.99	0.666	-0.273	0.972	0.001	0.974					0.974				0.004	0.281	0.567	0	0.315	0.48	0.8	-0.128	0.841	0.018
gene:Solyc09g055260.4_1	gene:Solyc09g055260.4	Solyc09g055260.4	SL4.0ch09	-	gene:Solyc09g055260.4:s:34481872-34482330	gene:Solyc09g055260.4_1_CE_1	False	True	34481872-34482330	C2	34480386-34480903	C1_C2	34480903-34481872	231	False	True	True	0.027	0.083	0.041	0.675	0.127	0.01	0.177	0.13	0.949	0.007	0.016	0.184	0.149	0.984	0.002	0.002	0.001	0.241	0.705	0	0.221	0.777	0	0.223	0.767	0.074	0.038	0.676	0.14	0.004	0.539	0.24
gene:Solyc09g055260.4_1	gene:Solyc09g055260.4	Solyc09g055260.4	SL4.0ch09	-	gene:Solyc09g055260.4:s:34481872-34482330	gene:Solyc09g055260.4_1_CE_1	False	False	34481872-34482330	A	34481289-34481519	C1_A	34481519-34481872	231	False	True	True	0.973	0.917	-0.041	0.675	0.127	0.99	0.823	-0.13	0.949	0.007	0.984	0.816	-0.149	0.984	0.002	0.998	-0.001	0.241	0.705	0	0.221	0.777	0	0.223	0.767	0.926	-0.038	0.676	0.14	-0.004	0.539	0.24
gene:Solyc09g055260.4_1	gene:Solyc09g055260.4	Solyc09g055260.4	SL4.0ch09	-	gene:Solyc09g055260.4:t:34480386-34480903	gene:Solyc09g055260.4_1_CE_1	False	True	34480386-34480903	C1	34481872-34482330	C2_C1	34480903-34481872	231	False	True	True	0.026	0.049	0.021	0.501	0.293	0.009	0.183	0.135	0.948	0.006	0.013	0.267	0.226	0.998	0	0.002	0.001	0.231	0.741	0	0.22	0.78	0	0.221	0.778	0.118	0.072	0.842	0.039	-0.038	0.656	0.118
gene:Solyc09g055260.4_1	gene:Solyc09g055260.4	Solyc09g055260.4	SL4.0ch09	-	gene:Solyc09g055260.4:t:34480386-34480903	gene:Solyc09g055260.4_1_CE_1	False	False	34480386-34480903	A	34481289-34481519	C2_A	34480903-34481289	231	False	True	True	0.974	0.951	-0.021	0.501	0.293	0.991	0.817	-0.135	0.948	0.006	0.987	0.733	-0.226	0.998	0	0.998	-0.001	0.231	0.741	0	0.22	0.78	0	0.221	0.778	0.882	-0.072	0.842	0.039	0.038	0.656	0.118
gene:Solyc05g013490.4_4	gene:Solyc05g013490.4	Solyc05g013490.4	SL4.0ch05	+	gene:Solyc05g013490.4:s:6785442-6785622	gene:Solyc05g013490.4_4_CE_1	True	True	6785442-6785495	C2	6790344-6790841	C1_C2	6785495-6790344	75	False	True	True	0.153	0.196	0.029	0.625	0.134	0.186	0.131	-0.033	0.637	0.128	0.189	0.097	-0.075	0.856	0.029	0.272	-0.11	0.915	0.009	-0.072	0.81	0.029	-0.072	0.793	0.034	0.203	-0.061	0.744	0.06	0.001	0.486	0.214
gene:Solyc05g013490.4_4	gene:Solyc05g013490.4	Solyc05g013490.4	SL4.0ch05	+	gene:Solyc05g013490.4:s:6785442-6785622	gene:Solyc05g013490.4_4_CE_1	True	False	6785442-6785495	A	6790118-6790192	C1_A	6785495-6790118	75	False	True	True	0.711	0.628	-0.077	0.789	0.039	0.669	0.694	0.012	0.587	0.151	0.665	0.67	-0.001	0.516	0.236	0.577	0.126	0.92	0.006	0.069	0.766	0.036	0.074	0.784	0.034	0.561	-0.008	0.543	0.21	0.041	0.629	0.09
gene:Solyc05g013490.4_4	gene:Solyc05g013490.4	Solyc05g013490.4	SL4.0ch05	+	gene:Solyc05g013490.4:t:6790344-6790841	gene:Solyc05g013490.4_4_CE_1	True	True	6790344-6790841	C1	6785442-6785495	C2_C1	6785495-6790344	75	False	True	True	0.228	0.299	0.06	0.76	0.064	0.247	0.153	-0.062	0.783	0.057	0.308	0.125	-0.155	0.972	0.003	0.458	-0.221	0.992	0	-0.195	0.988	0.001	-0.128	0.915	0.009	0.308	-0.131	0.913	0.011	0.004	0.631	0.135
gene:Solyc05g013490.4_4	gene:Solyc05g013490.4	Solyc05g013490.4	SL4.0ch05	+	gene:Solyc05g013490.4:t:6790344-6790841	gene:Solyc05g013490.4_4_CE_1	True	False	6790344-6790841	A	6790118-6790192	C2_A	6790192-6790344	75	False	True	True	0.772	0.701	-0.06	0.76	0.064	0.753	0.847	0.062	0.783	0.057	0.692	0.875	0.155	0.972	0.003	0.542	0.221	0.992	0	0.195	0.988	0.001	0.128	0.915	0.009	0.692	0.131	0.913	0.011	-0.004	0.631	0.135
gene:Solyc12g009610.2_1	gene:Solyc12g009610.2	Solyc12g009610.2	SL4.0ch12	-	gene:Solyc12g009610.2:s:2925493-2925666	gene:Solyc12g009610.2_1_CE_1	False	True	2925493-2925666	C2	2924138-2924245	C1_C2	2924245-2925493	52	False	True	True	0.002	0.043	0.01	0.37	0.504	0.002	0.051	0.019	0.491	0.326	0.002	0.054	0.018	0.483	0.348	0.002	0	0.22	0.78	0	0.22	0.78	0	0.22	0.78	0.089	0.059	0.904	0.031	-0.037	0.697	0.12
gene:Solyc12g009610.2_1	gene:Solyc12g009610.2	Solyc12g009610.2	SL4.0ch12	-	gene:Solyc12g009610.2:s:2925493-2925666	gene:Solyc12g009610.2_1_CE_1	False	False	2925493-2925666	A	2924347-2924398	C1_A	2924398-2925493	52	False	True	True	0.998	0.957	-0.01	0.37	0.504	0.998	0.949	-0.019	0.491	0.326	0.998	0.946	-0.018	0.483	0.348	0.998	0	0.22	0.78	0	0.22	0.78	0	0.22	0.78	0.911	-0.059	0.904	0.031	0.037	0.697	0.12
gene:Solyc12g009610.2_1	gene:Solyc12g009610.2	Solyc12g009610.2	SL4.0ch12	-	gene:Solyc12g009610.2:t:2924138-2924245	gene:Solyc12g009610.2_1_CE_1	False	True	2924138-2924245	C1	2925493-2925666	C2_C1	2924245-2925493	52	False	True	False	0.002	0.039	0.006	0.316	0.591	0.002	0.044	0.014	0.424	0.417	0.002	0.044	0.012	0.407	0.447	0.002	0	0.22	0.78	0	0.22	0.78	0	0.22	0.78	0.08	0.052	0.866	0.048	-0.038	0.713	0.116
gene:Solyc12g009610.2_1	gene:Solyc12g009610.2	Solyc12g009610.2	SL4.0ch12	-	gene:Solyc12g009610.2:t:2924138-2924245	gene:Solyc12g009610.2_1_CE_1	False	False	2924138-2924245	A	2924347-2924398	C2_A	2924245-2924347	52	False	True	False	0.998	0.961	-0.006	0.316	0.591	0.998	0.956	-0.014	0.424	0.417	0.998	0.956	-0.012	0.407	0.447	0.998	0	0.22	0.78	0	0.22	0.78	0	0.22	0.78	0.92	-0.052	0.866	0.048	0.038	0.713	0.116
gene:Solyc07g065850.3_1	gene:Solyc07g065850.3	Solyc07g065850.3	SL4.0ch07	+	gene:Solyc07g065850.3:s:67293085-67293550	gene:Solyc07g065850.3_1_CE_1	True	False	67293085-67293550	C2	67295928-67296195	C1_C2	67293550-67295928	243	False	True	True	0.972	0.849	-0.114	0.971	0.005	0.991	0.897	-0.074	0.966	0.009	0.993	0.823	-0.149	0.999	0	0.989	-0.001	0.241	0.705	0	0.221	0.776	0	0.221	0.778	0.86	-0.115	0.998	0	-0.003	0.593	0.19
gene:Solyc07g065850.3_1	gene:Solyc07g065850.3	Solyc07g065850.3	SL4.0ch07	+	gene:Solyc07g065850.3:s:67293085-67293550	gene:Solyc07g065850.3_1_CE_1	True	True	67293085-67293550	A	67294796-67295038	C1_A	67293550-67294796	243	False	True	True	0.002	0.138	0.1	0.987	0.002	0.005	0.062	0.035	0.675	0.152	0.002	0.119	0.085	0.956	0.009	0.001	0	0.22	0.78	0	0.22	0.78	0	0.22	0.78	0.11	0.077	0.964	0.009	0.014	0.589	0.191
gene:Solyc07g065850.3_1	gene:Solyc07g065850.3	Solyc07g065850.3	SL4.0ch07	+	gene:Solyc07g065850.3:t:67295902-67296195	gene:Solyc07g065850.3_1_CE_1	True	False	67295928-67296195	C1	67293085-67293550	C2_C1	67293550-67295928	243	False	True	True	0.952	0.782	-0.162	0.998	0	0.981	0.806	-0.161	0.999	0	0.993	0.748	-0.225	1	0	0.98	-0.012	0.418	0.336	0	0.233	0.734	0.001	0.229	0.749	0.79	-0.179	1	0	-0.005	0.548	0.23
gene:Solyc07g065850.3_1	gene:Solyc07g065850.3	Solyc07g065850.3	SL4.0ch07	+	gene:Solyc07g065850.3:t:67295902-67296195	gene:Solyc07g065850.3_1_CE_1	True	True	67295928-67296195	A	67294796-67295038	C2_A	67295038-67295928	243	False	True	True	0.023	0.196	0.166	1	0	0.013	0.159	0.125	0.997	0	0.002	0.196	0.17	1	0	0.01	0.001	0.241	0.705	0	0.223	0.77	0	0.221	0.777	0.178	0.147	1	0	0.013	0.547	0.235
gene:Solyc12g009620.2_1	gene:Solyc12g009620.2	Solyc12g009620.2	SL4.0ch12	+	gene:Solyc12g009620.2:s:2939723-2939876	gene:Solyc12g009620.2_1_CE_1	False	False	2939723-2939876	C2	2941697-2941914	C1_C2	2939876-2941697	56	False	True	True	0.994	0.855	-0.119	1	0	0.986	0.87	-0.1	0.998	0	0.987	0.845	-0.128	1	0	0.979	0	0.221	0.775	0	0.221	0.775	0	0.222	0.774	0.851	-0.122	1	0	0.003	0.505	0.294
gene:Solyc12g009620.2_1	gene:Solyc12g009620.2	Solyc12g009620.2	SL4.0ch12	+	gene:Solyc12g009620.2:s:2939723-2939876	gene:Solyc12g009620.2_1_CE_1	False	True	2939723-2939876	A	2940938-2940993	C1_A	2939876-2940938	56	False	True	True	0.006	0.145	0.119	1	0	0.014	0.13	0.1	0.998	0	0.013	0.155	0.128	1	0	0.021	0	0.221	0.775	0	0.221	0.775	0	0.222	0.774	0.149	0.122	1	0	-0.003	0.505	0.294
gene:Solyc12g009620.2_1	gene:Solyc12g009620.2	Solyc12g009620.2	SL4.0ch12	+	gene:Solyc12g009620.2:t:2941697-2941914	gene:Solyc12g009620.2_1_CE_1	False	False	2941697-2941914	C1	2939723-2939876	C2_C1	2939876-2941697	56	False	True	True	0.984	0.886	-0.085	0.997	0.001	0.991	0.895	-0.069	0.978	0.006	0.983	0.816	-0.158	1	0	0.975	0	0.222	0.772	0	0.222	0.773	0	0.222	0.773	0.803	-0.167	1	0	0.057	0.796	0.057
gene:Solyc12g009620.2_1	gene:Solyc12g009620.2	Solyc12g009620.2	SL4.0ch12	+	gene:Solyc12g009620.2:t:2941697-2941914	gene:Solyc12g009620.2_1_CE_1	False	True	2941697-2941914	A	2940938-2940993	C2_A	2940993-2941697	56	False	True	True	0.009	0.103	0.072	0.981	0.005	0.001	0.09	0.059	0.944	0.018	0.011	0.143	0.115	1	0	0.013	0	0.22	0.78	0	0.22	0.78	0	0.22	0.78	0.151	0.127	1	0	-0.036	0.666	0.134
gene:Solyc10g084140.2_1	gene:Solyc10g084140.2	Solyc10g084140.2	SL4.0ch10	-	gene:Solyc10g084140.2:s:62951547-62951695	gene:Solyc10g084140.2_1_CE_2	True	True	62951547-62951695	C2	62945406-62945742	C1_C2	62945742-62951547	157	False	True	True	0.116	0.419	0.301	1	0	0.137	0.455	0.316	1	0	0.098	0.402	0.302	1	0	0.16	-0.019	0.493	0.195	-0.009	0.411	0.278	-0.041	0.648	0.09	0.415	0.25	1	0	0.006	0.465	0.242
gene:Solyc10g084140.2_1	gene:Solyc10g084140.2	Solyc10g084140.2	SL4.0ch10	-	gene:Solyc10g084140.2:s:62951547-62951695	gene:Solyc10g084140.2_1_CE_2	True	False	62951547-62951695	A	62946201-62946357	C1_A	62946357-62951547	157	False	True	True	0.857	0.483	-0.379	1	0	0.82	0.45	-0.376	1	0	0.856	0.465	-0.396	1	0	0.806	0.027	0.572	0.133	0.007	0.41	0.278	0.032	0.587	0.119	0.458	-0.347	1	0	0.01	0.51	0.192
gene:Solyc10g084140.2_1	gene:Solyc10g084140.2	Solyc10g084140.2	SL4.0ch10	-	gene:Solyc10g084140.2:t:62945406-62945742	gene:Solyc10g084140.2_1_CE_2	True	True	62945406-62945742	C1	62951547-62951695	C2_C1	62945742-62951547	157	False	True	True	0.091	0.265	0.18	1	0	0.077	0.318	0.243	1	0	0.064	0.263	0.197	1	0	0.086	0.002	0.335	0.47	-0.003	0.309	0.52	-0.008	0.353	0.426	0.25	0.168	1	0	0.011	0.471	0.331
gene:Solyc10g084140.2_1	gene:Solyc10g084140.2	Solyc10g084140.2	SL4.0ch10	-	gene:Solyc10g084140.2:t:62945406-62945742	gene:Solyc10g084140.2_1_CE_2	True	False	62945406-62945742	A	62946201-62946357	C2_A	62945742-62946201	157	False	True	True	0.909	0.735	-0.18	1	0	0.923	0.682	-0.243	1	0	0.936	0.737	-0.197	1	0	0.914	-0.002	0.335	0.47	0.003	0.309	0.52	0.008	0.353	0.426	0.75	-0.168	1	0	-0.011	0.471	0.331
gene:Solyc09g055340.4_2	gene:Solyc09g055340.4	Solyc09g055340.4	SL4.0ch09	-	gene:Solyc09g055340.4:s:35877156-35877194	gene:Solyc09g055340.4_2_CE_1	False	True	35877156-35877194	C2	35865283-35865429	C1_C2	35865429-35877156	122	False	True	True	0.03	0.129	0.082	0.921	0.017	0.012	0.134	0.102	0.993	0.001	0.002	0.121	0.085	0.967	0.007	0.012	0.003	0.269	0.622	0	0.22	0.778	0	0.22	0.779	0.203	0.178	0.999	0	-0.056	0.743	0.068
gene:Solyc09g055340.4_2	gene:Solyc09g055340.4	Solyc09g055340.4	SL4.0ch09	-	gene:Solyc09g055340.4:s:35877156-35877194	gene:Solyc09g055340.4_2_CE_1	False	False	35877156-35877194	A	35870369-35870490	C1_A	35870490-35877156	122	False	True	True	0.97	0.871	-0.082	0.921	0.017	0.988	0.866	-0.102	0.993	0.001	0.998	0.879	-0.085	0.967	0.007	0.988	-0.003	0.269	0.622	0	0.22	0.778	0	0.22	0.779	0.797	-0.178	0.999	0	0.056	0.743	0.068
gene:Solyc09g055340.4_2	gene:Solyc09g055340.4	Solyc09g055340.4	SL4.0ch09	-	gene:Solyc09g055340.4:t:35865283-35865429	gene:Solyc09g055340.4_2_CE_1	False	True	35865283-35865429	C1	35877156-35877194	C2_C1	35865429-35877156	122	False	True	True	0.031	0.123	0.081	0.923	0.017	0.013	0.132	0.106	0.991	0.001	0.002	0.124	0.09	0.968	0.006	0.013	0.003	0.264	0.637	0	0.221	0.776	0	0.22	0.779	0.153	0.123	0.997	0	-0.018	0.559	0.214
gene:Solyc09g055340.4_2	gene:Solyc09g055340.4	Solyc09g055340.4	SL4.0ch09	-	gene:Solyc09g055340.4:t:35865283-35865429	gene:Solyc09g055340.4_2_CE_1	False	False	35865283-35865429	A	35870369-35870490	C2_A	35865429-35870369	122	False	True	True	0.969	0.877	-0.081	0.923	0.017	0.987	0.868	-0.106	0.991	0.001	0.998	0.876	-0.09	0.968	0.006	0.987	-0.003	0.264	0.637	0	0.221	0.776	0	0.22	0.779	0.847	-0.123	0.997	0	0.018	0.559	0.214
gene:Solyc05g013530.4_1	gene:Solyc05g013530.4	Solyc05g013530.4	SL4.0ch05	+	gene:Solyc05g013530.4:s:6842575-6842820	gene:Solyc05g013530.4_1_CE_2	True	True	6842575-6842820	C2	6844004-6844219	C1_C2	6842820-6844004	431	False	False	False	0.007	0.07	0.041	0.718	0.116	0.012	0.083	0.048	0.723	0.096	0.031	0.086	0.041	0.71	0.112	0.012	0	0.221	0.777	0	0.224	0.766	0.004	0.286	0.582	0.084	0.046	0.775	0.088	-0.003	0.542	0.241
gene:Solyc05g013530.4_1	gene:Solyc05g013530.4	Solyc05g013530.4	SL4.0ch05	+	gene:Solyc05g013530.4:s:6842575-6842820	gene:Solyc05g013530.4_1_CE_2	True	False	6842575-6842820	A	6842930-6843360	C1_A	6842820-6842930	431	False	False	False	0.993	0.93	-0.041	0.718	0.116	0.988	0.917	-0.048	0.723	0.096	0.969	0.914	-0.041	0.71	0.112	0.988	0	0.221	0.777	0	0.224	0.766	-0.004	0.286	0.582	0.916	-0.046	0.775	0.088	0.003	0.542	0.241
gene:Solyc05g013530.4_1	gene:Solyc05g013530.4	Solyc05g013530.4	SL4.0ch05	+	gene:Solyc05g013530.4:t:6844004-6844219	gene:Solyc05g013530.4_1_CE_2	True	True	6844004-6844219	C1	6842575-6842820	C2_C1	6842820-6844004	431	False	False	True	0.013	0.178	0.146	0.944	0.005	0.031	0.169	0.103	0.815	0.025	0.07	0.249	0.127	0.83	0.018	0.032	-0.004	0.285	0.531	0	0.315	0.447	0.027	0.539	0.145	0.187	0.118	0.891	0.014	0.006	0.599	0.097
gene:Solyc05g013530.4_1	gene:Solyc05g013530.4	Solyc05g013530.4	SL4.0ch05	+	gene:Solyc05g013530.4:t:6844004-6844219	gene:Solyc05g013530.4_1_CE_2	True	True	6844004-6844219	A	6842930-6843360	C2_A	6843360-6844004	431	False	False	True	0.382	0.169	-0.178	0.923	0.006	0.405	0.02	-0.355	0.997	0	0.421	0.035	-0.355	0.998	0	0.303	0.032	0.595	0.084	0.047	0.622	0.056	0.051	0.646	0.055	0.075	-0.216	0.953	0.003	0.054	0.674	0.059
gene:Solyc02g090650.4_2	gene:Solyc02g090650.4	Solyc02g090650.4	SL4.0ch02	-	gene:Solyc02g090650.4:s:50234129-50234326	gene:Solyc02g090650.4_2_CE_1	True	False	50234129-50234326	C2	50231570-50231887	C1_C2	50231887-50234129	134	False	True	True	0.918	0.822	-0.077	0.823	0.033	0.858	0.847	-0.004	0.542	0.192	0.905	0.78	-0.109	0.901	0.014	0.893	0.019	0.492	0.169	-0.017	0.48	0.174	0.011	0.467	0.206	0.845	-0.033	0.653	0.113	-0.01	0.517	0.179
gene:Solyc02g090650.4_2	gene:Solyc02g090650.4	Solyc02g090650.4	SL4.0ch02	-	gene:Solyc02g090650.4:s:50234129-50234326	gene:Solyc02g090650.4_2_CE_1	True	True	50234129-50234326	A	50233100-50233233	C1_A	50233233-50234129	134	False	True	False	0.002	0.084	0.046	0.8	0.061	0.003	0.005	0	0.225	0.763	0.002	0.034	0.006	0.31	0.556	0.003	0	0.22	0.779	0	0.22	0.779	0	0.22	0.779	0.03	0.003	0.259	0.677	0.036	0.672	0.099
gene:Solyc02g090650.4_2	gene:Solyc02g090650.4	Solyc02g090650.4	SL4.0ch02	-	gene:Solyc02g090650.4:t:50231570-50231887	gene:Solyc02g090650.4_2_CE_1	True	False	50231570-50231887	C1	50234129-50234326	C2_C1	50231887-50234129	134	False	True	True	0.898	0.765	-0.118	0.923	0.01	0.866	0.717	-0.127	0.894	0.012	0.863	0.667	-0.185	0.985	0.001	0.815	0.062	0.707	0.048	0.038	0.601	0.086	0.031	0.55	0.126	0.765	-0.023	0.603	0.148	-0.005	0.509	0.188
gene:Solyc02g090650.4_2	gene:Solyc02g090650.4	Solyc02g090650.4	SL4.0ch02	-	gene:Solyc02g090650.4:t:50231570-50231887	gene:Solyc02g090650.4_2_CE_1	True	True	50231570-50231887	A	50233100-50233233	C2_A	50231887-50233100	134	False	True	True	0.024	0.165	0.125	0.977	0.003	0.017	0.184	0.145	0.991	0.001	0.056	0.237	0.186	0.998	0	0.114	-0.063	0.777	0.038	-0.064	0.776	0.037	-0.037	0.602	0.107	0.151	0.025	0.595	0.158	0.009	0.488	0.21
gene:Solyc09g055350.3_3	gene:Solyc09g055350.3	Solyc09g055350.3	SL4.0ch09	+	gene:Solyc09g055350.3:s:36145883-36145943	gene:Solyc09g055350.3_3_CE_1	False	False	36145883-36145943	C2	36148011-36148156	C1_C2	36145943-36148011	248	False	True	True	0.998	0.945	-0.025	0.566	0.254	0.998	0.987	-0.001	0.237	0.74	0.995	0.926	-0.037	0.718	0.132	0.998	0	0.22	0.78	0	0.22	0.78	0	0.22	0.78	0.893	-0.073	0.963	0.01	0.033	0.65	0.147
gene:Solyc09g055350.3_3	gene:Solyc09g055350.3	Solyc09g055350.3	SL4.0ch09	+	gene:Solyc09g055350.3:s:36145883-36145943	gene:Solyc09g055350.3_3_CE_1	False	True	36145883-36145943	A	36146042-36146289	C1_A	36145943-36146042	248	False	True	True	0.002	0.055	0.025	0.566	0.254	0.002	0.013	0.001	0.237	0.74	0.005	0.074	0.037	0.718	0.132	0.002	0	0.22	0.78	0	0.22	0.78	0	0.22	0.78	0.107	0.073	0.963	0.01	-0.033	0.65	0.147
gene:Solyc09g055350.3_3	gene:Solyc09g055350.3	Solyc09g055350.3	SL4.0ch09	+	gene:Solyc09g055350.3:t:36148011-36148156	gene:Solyc09g055350.3_3_CE_1	False	False	36148011-36148156	C1	36145883-36145943	C2_C1	36145943-36148011	248	False	True	True	0.991	0.927	-0.038	0.723	0.128	0.998	0.98	-0.001	0.24	0.733	0.974	0.837	-0.126	0.994	0.001	0.991	0	0.22	0.779	0	0.22	0.779	-0.002	0.245	0.698	0.912	-0.05	0.847	0.057	0.008	0.498	0.296
gene:Solyc09g055350.3_3	gene:Solyc09g055350.3	Solyc09g055350.3	SL4.0ch09	+	gene:Solyc09g055350.3:t:36148011-36148156	gene:Solyc09g055350.3_3_CE_1	False	True	36148011-36148156	A	36146042-36146289	C2_A	36146289-36148011	248	False	True	True	0.009	0.073	0.038	0.723	0.128	0.002	0.02	0.001	0.24	0.733	0.026	0.163	0.126	0.994	0.001	0.009	0	0.22	0.779	0	0.22	0.779	0.002	0.245	0.698	0.088	0.05	0.847	0.057	-0.008	0.498	0.296
gene:Solyc09g055350.3_4	gene:Solyc09g055350.3	Solyc09g055350.3	SL4.0ch09	+	gene:Solyc09g055350.3:s:36163084-36163172	gene:Solyc09g055350.3_4_CE_1	False	True	36163084-36163172	C2	36165724-36165804	C1_C2	36163172-36165724	56	False	True	True	0.005	0.031	0.005	0.297	0.623	0.011	0.084	0.05	0.856	0.053	0.002	0.041	0.012	0.398	0.447	0.007	0	0.22	0.78	0	0.22	0.779	0	0.22	0.78	0.119	0.077	0.968	0.008	-0.063	0.851	0.039
gene:Solyc09g055350.3_4	gene:Solyc09g055350.3	Solyc09g055350.3	SL4.0ch09	+	gene:Solyc09g055350.3:s:36163084-36163172	gene:Solyc09g055350.3_4_CE_1	False	False	36163084-36163172	A	36163839-36163894	C1_A	36163172-36163839	56	False	True	True	0.995	0.969	-0.005	0.297	0.623	0.989	0.916	-0.05	0.856	0.053	0.998	0.959	-0.012	0.398	0.447	0.993	0	0.22	0.78	0	0.22	0.779	0	0.22	0.78	0.881	-0.077	0.968	0.008	0.063	0.851	0.039
gene:Solyc09g055350.3_4	gene:Solyc09g055350.3	Solyc09g055350.3	SL4.0ch09	+	gene:Solyc09g055350.3:t:36165724-36165804	gene:Solyc09g055350.3_4_CE_1	False	True	36165724-36165804	C1	36163084-36163172	C2_C1	36163172-36165724	56	False	True	True	0.005	0.037	0.009	0.361	0.513	0.013	0.118	0.079	0.944	0.013	0.002	0.05	0.017	0.459	0.357	0.008	0	0.22	0.78	0	0.221	0.778	0	0.22	0.78	0.135	0.099	0.989	0.002	-0.077	0.873	0.027
gene:Solyc09g055350.3_4	gene:Solyc09g055350.3	Solyc09g055350.3	SL4.0ch09	+	gene:Solyc09g055350.3:t:36165724-36165804	gene:Solyc09g055350.3_4_CE_1	False	False	36165724-36165804	A	36163839-36163894	C2_A	36163894-36165724	56	False	True	True	0.995	0.963	-0.009	0.361	0.513	0.987	0.882	-0.079	0.944	0.013	0.998	0.95	-0.017	0.459	0.357	0.992	0	0.22	0.78	0	0.221	0.778	0	0.22	0.78	0.865	-0.099	0.989	0.002	0.077	0.873	0.027
gene:Solyc12g009810.3_1	gene:Solyc12g009810.3	Solyc12g009810.3	SL4.0ch12	-	gene:Solyc12g009810.3:s:3053707-3053883	gene:Solyc12g009810.3_1_CE_1	False	False	3053707-3053883	C2	3052399-3052498	C1_C2	3052498-3053707	71	False	True	True	0.977	0.878	-0.098	0.999	0	0.962	0.908	-0.047	0.853	0.058	0.968	0.889	-0.076	0.961	0.009	0.961	0.003	0.266	0.631	0	0.297	0.55	0.002	0.28	0.599	0.911	-0.045	0.839	0.069	-0.032	0.689	0.148
gene:Solyc12g009810.3_1	gene:Solyc12g009810.3	Solyc12g009810.3	SL4.0ch12	-	gene:Solyc12g009810.3:s:3053707-3053883	gene:Solyc12g009810.3_1_CE_1	False	True	3053707-3053883	A	3052958-3053028	C1_A	3053028-3053707	71	False	True	True	0.017	0.093	0.064	0.999	0	0.018	0.076	0.05	0.962	0.016	0.026	0.11	0.079	0.983	0.004	0.025	0	0.221	0.778	0	0.221	0.778	0	0.225	0.762	0.058	0.033	0.719	0.155	0.021	0.516	0.288
gene:Solyc12g009810.3_1	gene:Solyc12g009810.3	Solyc12g009810.3	SL4.0ch12	-	gene:Solyc12g009810.3:t:3052399-3052498	gene:Solyc12g009810.3_1_CE_1	False	False	3052399-3052498	C1	3053707-3053883	C2_C1	3052498-3053707	71	False	True	True	0.972	0.906	-0.059	0.966	0.011	0.971	0.917	-0.055	0.948	0.019	0.94	0.899	-0.031	0.659	0.177	0.968	0	0.233	0.734	0	0.233	0.731	-0.026	0.625	0.158	0.91	-0.055	0.959	0.015	-0.003	0.396	0.448
gene:Solyc12g009810.3_1	gene:Solyc12g009810.3	Solyc12g009810.3	SL4.0ch12	-	gene:Solyc12g009810.3:t:3052399-3052498	gene:Solyc12g009810.3_1_CE_1	False	True	3052399-3052498	A	3052958-3053028	C2_A	3052498-3052958	71	False	True	True	0.019	0.064	0.039	0.817	0.092	0.019	0.057	0.031	0.696	0.166	0.036	0.069	0.036	0.767	0.119	0.027	0	0.221	0.776	0	0.221	0.776	0.002	0.255	0.667	0.07	0.047	0.927	0.034	-0.003	0.299	0.605
gene:Solyc02g014350.4_2	gene:Solyc02g014350.4	Solyc02g014350.4	SL4.0ch02	+	gene:Solyc02g014350.4:s:14631988-14632039	gene:Solyc02g014350.4_2_CE_1	True	False	14631988-14632039	C2	14635083-14635237	C1_C2	14632039-14635083	66	False	True	True	0.936	0.788	-0.13	0.925	0.01	0.875	0.707	-0.141	0.881	0.013	0.951	0.836	-0.082	0.842	0.033	0.902	0.018	0.525	0.185	-0.018	0.52	0.189	0.029	0.609	0.134	0.89	-0.012	0.603	0.179	-0.07	0.758	0.044
gene:Solyc02g014350.4_2	gene:Solyc02g014350.4	Solyc02g014350.4	SL4.0ch02	+	gene:Solyc02g014350.4:s:14631988-14632039	gene:Solyc02g014350.4_2_CE_1	True	True	14631988-14632039	A	14634440-14634505	C1_A	14632039-14634440	66	False	True	True	0.064	0.212	0.13	0.925	0.01	0.125	0.293	0.141	0.881	0.013	0.049	0.164	0.082	0.842	0.033	0.098	-0.018	0.525	0.185	0.018	0.52	0.189	-0.029	0.609	0.134	0.11	0.012	0.603	0.179	0.07	0.758	0.044
gene:Solyc02g014350.4_2	gene:Solyc02g014350.4	Solyc02g014350.4	SL4.0ch02	+	gene:Solyc02g014350.4:t:14635083-14635237	gene:Solyc02g014350.4_2_CE_1	True	False	14635083-14635237	C1	14631988-14632039	C2_C1	14632039-14635083	66	False	True	True	0.939	0.741	-0.178	0.959	0.004	0.875	0.61	-0.241	0.989	0.001	0.915	0.711	-0.194	0.976	0.002	0.879	0.039	0.65	0.093	-0.003	0.508	0.197	0.023	0.584	0.14	0.621	-0.245	0.991	0.001	0.077	0.762	0.037
gene:Solyc02g014350.4_2	gene:Solyc02g014350.4	Solyc02g014350.4	SL4.0ch02	+	gene:Solyc02g014350.4:t:14635083-14635237	gene:Solyc02g014350.4_2_CE_1	True	True	14635083-14635237	A	14634440-14634505	C2_A	14634505-14635083	66	False	True	True	0.056	0.141	0.06	0.777	0.058	0.11	0.078	-0.016	0.604	0.19	0.068	0.228	0.129	0.932	0.009	0.072	-0.011	0.516	0.213	0.022	0.546	0.167	-0.002	0.507	0.22	0.143	0.057	0.726	0.075	-0.008	0.63	0.131
gene:Solyc02g014350.4_2	gene:Solyc02g014350.4	Solyc02g014350.4	SL4.0ch02	+	gene:Solyc02g014350.4:s:14631988-14632039	gene:Solyc02g014350.4_2_CE_2	True	False	14631988-14632039	C2	14635083-14635237	C1_C2	14632039-14635083	74	False	True	True	0.936	0.788	-0.13	0.925	0.01	0.875	0.707	-0.141	0.881	0.013	0.951	0.836	-0.082	0.842	0.033	0.902	0.018	0.525	0.185	-0.018	0.52	0.189	0.029	0.609	0.134	0.89	-0.012	0.603	0.179	-0.07	0.758	0.044
gene:Solyc02g014350.4_2	gene:Solyc02g014350.4	Solyc02g014350.4	SL4.0ch02	+	gene:Solyc02g014350.4:s:14631988-14632039	gene:Solyc02g014350.4_2_CE_2	True	True	14631988-14632039	A	14634440-14634513	C1_A	14632039-14634440	74	False	True	True	0.064	0.212	0.13	0.925	0.01	0.125	0.293	0.141	0.881	0.013	0.049	0.164	0.082	0.842	0.033	0.098	-0.018	0.525	0.185	0.018	0.52	0.189	-0.029	0.609	0.134	0.11	0.012	0.603	0.179	0.07	0.758	0.044
gene:Solyc02g014350.4_2	gene:Solyc02g014350.4	Solyc02g014350.4	SL4.0ch02	+	gene:Solyc02g014350.4:t:14635083-14635237	gene:Solyc02g014350.4_2_CE_2	True	False	14635083-14635237	C1	14631988-14632039	C2_C1	14632039-14635083	74	False	True	True	0.939	0.741	-0.178	0.959	0.004	0.875	0.61	-0.241	0.989	0.001	0.915	0.711	-0.194	0.976	0.002	0.879	0.039	0.65	0.093	-0.003	0.508	0.197	0.023	0.584	0.14	0.621	-0.245	0.991	0.001	0.077	0.762	0.037
gene:Solyc02g014350.4_2	gene:Solyc02g014350.4	Solyc02g014350.4	SL4.0ch02	+	gene:Solyc02g014350.4:t:14635083-14635237	gene:Solyc02g014350.4_2_CE_2	True	True	14635083-14635237	A	14634440-14634513	C2_A	14634513-14635083	74	False	True	True	0.004	0.114	0.078	0.857	0.033	0.007	0.302	0.262	1	0	0.011	0.074	0.033	0.618	0.176	0.042	-0.009	0.354	0.421	-0.009	0.355	0.418	-0.009	0.355	0.427	0.217	0.163	0.971	0.003	-0.075	0.773	0.04
gene:Solyc07g066020.2_1	gene:Solyc07g066020.2	Solyc07g066020.2	SL4.0ch07	+	gene:Solyc07g066020.2:s:67404231-67404324	gene:Solyc07g066020.2_1_CE_2	True	True	67404231-67404324	C2	67405648-67405781	C1_C2	67404324-67405648	215	False	False	True	0.036	0.172	0.125	0.894	0.012	0.064	0.217	0.133	0.873	0.013	0.135	0.148	0.002	0.617	0.125	0.147	-0.095	0.904	0.012	-0.063	0.746	0.043	-0.005	0.461	0.23	0.169	0.01	0.601	0.136	0.008	0.575	0.113
gene:Solyc07g066020.2_1	gene:Solyc07g066020.2	Solyc07g066020.2	SL4.0ch07	+	gene:Solyc07g066020.2:s:67404231-67404324	gene:Solyc07g066020.2_1_CE_2	True	False	67404231-67404324	A	67405295-67405509	C1_A	67404324-67405295	215	False	False	False	0.867	0.748	-0.099	0.79	0.029	0.81	0.695	-0.081	0.73	0.04	0.793	0.766	-0.018	0.624	0.111	0.758	0.082	0.796	0.027	0.033	0.562	0.102	0.022	0.557	0.13	0.781	0.008	0.636	0.107	-0.018	0.606	0.081
gene:Solyc07g066020.2_1	gene:Solyc07g066020.2	Solyc07g066020.2	SL4.0ch07	+	gene:Solyc07g066020.2:t:67405648-67405781	gene:Solyc07g066020.2_1_CE_2	True	True	67405648-67405781	C1	67404231-67404324	C2_C1	67404324-67405648	215	False	False	True	0.032	0.106	0.057	0.798	0.062	0.061	0.162	0.071	0.793	0.047	0.141	0.089	-0.046	0.713	0.094	0.226	-0.176	0.985	0.001	-0.142	0.954	0.004	-0.049	0.682	0.075	0.097	-0.088	0.845	0.03	0.006	0.567	0.205
gene:Solyc07g066020.2_1	gene:Solyc07g066020.2	Solyc07g066020.2	SL4.0ch07	+	gene:Solyc07g066020.2:t:67405648-67405781	gene:Solyc07g066020.2_1_CE_2	True	False	67405648-67405781	A	67405295-67405509	C2_A	67405509-67405648	215	False	False	True	0.953	0.683	-0.261	1	0	0.89	0.617	-0.261	0.987	0.001	0.839	0.729	-0.084	0.814	0.036	0.765	0.176	0.984	0.001	0.103	0.864	0.017	0.048	0.671	0.08	0.611	-0.109	0.838	0.023	0.038	0.693	0.076
gene:Solyc09g055570.3_1	gene:Solyc09g055570.3	Solyc09g055570.3	SL4.0ch09	+	gene:Solyc09g055570.3:s:38316548-38316619	gene:Solyc09g055570.3_1_CE_1	False	False	38316548-38316619	C2	38320375-38320446	C1_C2	38316619-38320375	158	False	True	True	0.911	0.487	-0.429	1	0	0.944	0.497	-0.454	1	0	0.946	0.581	-0.378	1	0	0.939	-0.012	0.407	0.292	0.003	0.361	0.363	0.007	0.417	0.302	0.551	-0.391	1	0	-0.04	0.628	0.095
gene:Solyc09g055570.3_1	gene:Solyc09g055570.3	Solyc09g055570.3	SL4.0ch09	+	gene:Solyc09g055570.3:s:38316548-38316619	gene:Solyc09g055570.3_1_CE_1	False	True	38316548-38316619	A	38319538-38319695	C1_A	38316619-38319538	158	False	True	True	0.07	0.467	0.404	1	0	0.038	0.433	0.404	1	0	0.032	0.389	0.358	1	0	0.05	0.01	0.429	0.279	-0.005	0.362	0.365	-0.009	0.409	0.315	0.41	0.371	1	0	0.03	0.576	0.128
gene:Solyc09g055570.3_1	gene:Solyc09g055570.3	Solyc09g055570.3	SL4.0ch09	+	gene:Solyc09g055570.3:t:38320375-38320446	gene:Solyc09g055570.3_1_CE_1	False	False	38320375-38320446	C1	38316548-38316619	C2_C1	38316619-38320375	158	False	True	True	0.899	0.469	-0.435	1	0	0.943	0.527	-0.428	1	0	0.944	0.503	-0.444	1	0	0.947	-0.031	0.594	0.124	-0.003	0.394	0.312	0	0.406	0.32	0.556	-0.4	1	0	-0.054	0.687	0.066
gene:Solyc09g055570.3_1	gene:Solyc09g055570.3	Solyc09g055570.3	SL4.0ch09	+	gene:Solyc09g055570.3:t:38320375-38320446	gene:Solyc09g055570.3_1_CE_1	False	True	38320375-38320446	A	38319538-38319695	C2_A	38319695-38320375	158	False	True	True	0.082	0.494	0.411	1	0	0.039	0.43	0.401	1	0	0.037	0.462	0.43	1	0	0.038	0.03	0.613	0.119	0	0.339	0.408	-0.001	0.335	0.437	0.414	0.381	1	0	0.049	0.663	0.075
gene:Solyc09g055570.3_4	gene:Solyc09g055570.3	Solyc09g055570.3	SL4.0ch09	+	gene:Solyc09g055570.3:s:38321990-38322061	gene:Solyc09g055570.3_4_CE_1	True	False	38321990-38322061	C2	38323021-38323095	C1_C2	38322061-38323021	31	False	True	True	0.511	0.323	-0.177	0.987	0.001	0.431	0.36	-0.056	0.719	0.066	0.57	0.418	-0.132	0.934	0.008	0.438	0.049	0.661	0.067	0.002	0.476	0.191	0.108	0.864	0.014	0.278	-0.137	0.944	0.007	0.024	0.546	0.152
gene:Solyc09g055570.3_4	gene:Solyc09g055570.3	Solyc09g055570.3	SL4.0ch09	+	gene:Solyc09g055570.3:s:38321990-38322061	gene:Solyc09g055570.3_4_CE_1	True	True	38321990-38322061	A	38322230-38322260	C1_A	38322061-38322230	31	False	True	True	0.042	0.115	0.056	0.79	0.052	0.095	0.131	0.022	0.559	0.197	0.031	0.149	0.109	0.959	0.006	0.102	-0.041	0.649	0.086	-0.003	0.413	0.269	-0.058	0.801	0.039	0.149	0.029	0.607	0.157	-0.018	0.493	0.208
gene:Solyc09g055570.3_4	gene:Solyc09g055570.3	Solyc09g055570.3	SL4.0ch09	+	gene:Solyc09g055570.3:t:38323021-38323095	gene:Solyc09g055570.3_4_CE_1	True	False	38323021-38323095	C1	38321990-38322061	C2_C1	38322061-38323021	31	False	True	True	0.574	0.354	-0.216	0.996	0	0.5	0.41	-0.076	0.786	0.04	0.619	0.419	-0.184	0.983	0.001	0.493	0.049	0.659	0.067	0.007	0.481	0.182	0.097	0.837	0.019	0.302	-0.179	0.979	0.002	0.027	0.56	0.137
gene:Solyc09g055570.3_4	gene:Solyc09g055570.3	Solyc09g055570.3	SL4.0ch09	+	gene:Solyc09g055570.3:t:38323021-38323095	gene:Solyc09g055570.3_4_CE_1	True	True	38323021-38323095	A	38322230-38322260	C2_A	38322260-38323021	31	False	True	True	0.006	0.117	0.086	0.992	0.001	0.029	0.131	0.084	0.925	0.013	0.007	0.17	0.139	1	0	0.029	-0.002	0.248	0.662	0.002	0.291	0.515	-0.002	0.249	0.663	0.204	0.17	0.999	0	-0.066	0.794	0.038
gene:Solyc09g055570.3_6	gene:Solyc09g055570.3	Solyc09g055570.3	SL4.0ch09	+	gene:Solyc09g055570.3:s:38325029-38325097	gene:Solyc09g055570.3_6_CE_1	True	True	38325029-38325097	C2	38326140-38326301	C1_C2	38325097-38326140	500	False	True	True	0.005	0.139	0.118	1	0	0.005	0.202	0.173	1	0	0.002	0.258	0.239	1	0	0.002	0	0.22	0.78	0	0.22	0.78	0	0.22	0.78	0.142	0.115	1	0	0.002	0.48	0.328
gene:Solyc09g055570.3_6	gene:Solyc09g055570.3	Solyc09g055570.3	SL4.0ch09	+	gene:Solyc09g055570.3:s:38325029-38325097	gene:Solyc09g055570.3_6_CE_1	True	False	38325029-38325097	A	38325185-38325684	C1_A	38325097-38325185	500	False	True	True	0.995	0.861	-0.118	1	0	0.995	0.798	-0.173	1	0	0.998	0.742	-0.239	1	0	0.998	0	0.22	0.78	0	0.22	0.78	0	0.22	0.78	0.858	-0.115	1	0	-0.002	0.48	0.328
gene:Solyc09g055570.3_6	gene:Solyc09g055570.3	Solyc09g055570.3	SL4.0ch09	+	gene:Solyc09g055570.3:t:38326140-38326301	gene:Solyc09g055570.3_6_CE_1	True	True	38326140-38326301	C1	38325029-38325097	C2_C1	38325097-38326140	500	False	True	True	0.004	0.128	0.103	1	0	0.004	0.127	0.103	0.999	0	0.001	0.241	0.222	1	0	0.001	0	0.22	0.78	0	0.22	0.78	0	0.22	0.78	0.151	0.125	1	0	-0.01	0.433	0.294
gene:Solyc09g055570.3_6	gene:Solyc09g055570.3	Solyc09g055570.3	SL4.0ch09	+	gene:Solyc09g055570.3:t:38326140-38326301	gene:Solyc09g055570.3_6_CE_1	True	False	38326140-38326301	A	38325185-38325684	C2_A	38325684-38326140	500	False	True	True	0.934	0.708	-0.222	1	0	0.952	0.726	-0.222	1	0	0.959	0.618	-0.351	1	0	0.925	0.002	0.359	0.374	0.017	0.483	0.211	0.024	0.564	0.161	0.706	-0.219	1	0	0.001	0.44	0.277
gene:Solyc09g055570.3_7	gene:Solyc09g055570.3	Solyc09g055570.3	SL4.0ch09	+	gene:Solyc09g055570.3:s:38326875-38327158	gene:Solyc09g055570.3_7_CE_1	False	True	38326875-38327158	C2	38327919-38328041	C1_C2	38327158-38327919	52	False	True	True	0.019	0.086	0.056	0.955	0.016	0.006	0.027	0.001	0.242	0.73	0.006	0.033	0.002	0.255	0.703	0.026	-0.001	0.244	0.697	-0.001	0.24	0.708	-0.001	0.241	0.708	0.041	0.008	0.389	0.48	0.037	0.694	0.129
gene:Solyc09g055570.3_7	gene:Solyc09g055570.3	Solyc09g055570.3	SL4.0ch09	+	gene:Solyc09g055570.3:s:38326875-38327158	gene:Solyc09g055570.3_7_CE_1	False	False	38326875-38327158	A	38327581-38327632	C1_A	38327158-38327581	52	False	True	True	0.981	0.914	-0.056	0.955	0.016	0.994	0.973	-0.001	0.242	0.73	0.994	0.967	-0.002	0.255	0.703	0.974	0.001	0.244	0.697	0.001	0.24	0.708	0.001	0.241	0.708	0.959	-0.008	0.389	0.48	-0.037	0.694	0.129
gene:Solyc09g055570.3_7	gene:Solyc09g055570.3	Solyc09g055570.3	SL4.0ch09	+	gene:Solyc09g055570.3:t:38327919-38328041	gene:Solyc09g055570.3_7_CE_1	False	True	38327919-38328041	C1	38326875-38327158	C2_C1	38327158-38327919	52	False	True	True	0.014	0.074	0.05	0.948	0.022	0.004	0.023	0.001	0.228	0.762	0.005	0.026	0	0.227	0.765	0.023	0	0.228	0.752	0	0.227	0.753	0	0.228	0.753	0.033	0.003	0.287	0.643	0.041	0.816	0.079
gene:Solyc09g055570.3_7	gene:Solyc09g055570.3	Solyc09g055570.3	SL4.0ch09	+	gene:Solyc09g055570.3:t:38327919-38328041	gene:Solyc09g055570.3_7_CE_1	False	False	38327919-38328041	A	38327581-38327632	C2_A	38327632-38327919	52	False	True	True	0.986	0.926	-0.05	0.948	0.022	0.996	0.977	-0.001	0.228	0.762	0.995	0.974	0	0.227	0.765	0.977	0	0.228	0.752	0	0.227	0.753	0	0.228	0.753	0.967	-0.003	0.287	0.643	-0.041	0.816	0.079
gene:Solyc06g071850.3_2	gene:Solyc06g071850.3	Solyc06g071850.3	SL4.0ch06	+	gene:Solyc06g071850.3:s:41929505-41929718	gene:Solyc06g071850.3_2_CE_2	True	False	41929505-41929718	C2	41930594-41930686	C1_C2	41929718-41930594	283	False	True	True	0.817	0.468	-0.344	0.996	0	0.832	0.593	-0.22	0.969	0.002	0.8	0.548	-0.24	0.983	0.001	0.847	-0.01	0.497	0.177	-0.002	0.423	0.258	-0.018	0.505	0.183	0.471	-0.344	0.998	0	-0.015	0.604	0.075
gene:Solyc06g071850.3_2	gene:Solyc06g071850.3	Solyc06g071850.3	SL4.0ch06	+	gene:Solyc06g071850.3:s:41929505-41929718	gene:Solyc06g071850.3_2_CE_2	True	True	41929505-41929718	A	41930200-41930482	C1_A	41929718-41930200	283	False	True	True	0.009	0.195	0.17	0.995	0	0.008	0.048	0.013	0.387	0.385	0.006	0.129	0.094	0.908	0.015	0.013	0	0.225	0.759	0	0.223	0.764	0	0.223	0.767	0.228	0.193	0.997	0	-0.008	0.573	0.115
gene:Solyc06g071850.3_2	gene:Solyc06g071850.3	Solyc06g071850.3	SL4.0ch06	+	gene:Solyc06g071850.3:t:41930594-41930686	gene:Solyc06g071850.3_2_CE_2	True	False	41930594-41930686	C1	41929505-41929718	C2_C1	41929718-41930594	283	False	True	True	0.81	0.342	-0.464	1	0	0.752	0.419	-0.32	0.999	0	0.747	0.399	-0.341	1	0	0.776	0.021	0.519	0.14	-0.003	0.5	0.164	-0.013	0.509	0.17	0.349	-0.425	1	0	-0.001	0.568	0.117
gene:Solyc06g071850.3_2	gene:Solyc06g071850.3	Solyc06g071850.3	SL4.0ch06	+	gene:Solyc06g071850.3:t:41930594-41930686	gene:Solyc06g071850.3_2_CE_2	True	True	41930594-41930686	A	41930200-41930482	C2_A	41930482-41930594	283	False	True	True	0.067	0.448	0.374	1	0	0.13	0.368	0.23	0.991	0	0.118	0.437	0.303	1	0	0.11	-0.03	0.574	0.126	0.006	0.487	0.184	0.006	0.451	0.244	0.496	0.374	1	0	-0.026	0.599	0.096
gene:Solyc06g071850.3_4	gene:Solyc06g071850.3	Solyc06g071850.3	SL4.0ch06	+	gene:Solyc06g071850.3:s:41930987-41931154	gene:Solyc06g071850.3_4_CE_1	False	True	41930987-41931154	C2	41933741-41933862	C1_C2	41931154-41933741	89	False	True	True	0.005	0.12	0.074	0.862	0.033	0.005	0.396	0.365	1	0	0.005	0.393	0.346	1	0	0.004	0	0.22	0.779	0	0.221	0.778	0	0.221	0.778	0.367	0.319	1	0	-0.195	0.956	0.003
gene:Solyc06g071850.3_4	gene:Solyc06g071850.3	Solyc06g071850.3	SL4.0ch06	+	gene:Solyc06g071850.3:s:41930987-41931154	gene:Solyc06g071850.3_4_CE_1	False	False	41930987-41931154	A	41931240-41931328	C1_A	41931154-41931240	89	False	True	True	0.995	0.88	-0.074	0.862	0.033	0.995	0.604	-0.365	1	0	0.995	0.607	-0.346	1	0	0.996	0	0.22	0.779	0	0.221	0.778	0	0.221	0.778	0.633	-0.319	1	0	0.195	0.956	0.003
gene:Solyc06g071850.3_4	gene:Solyc06g071850.3	Solyc06g071850.3	SL4.0ch06	+	gene:Solyc06g071850.3:t:41933741-41933862	gene:Solyc06g071850.3_4_CE_1	False	True	41933741-41933862	C1	41930987-41931154	C2_C1	41931154-41933741	89	False	True	True	0.005	0.12	0.073	0.855	0.036	0.004	0.296	0.261	1	0	0.005	0.291	0.257	1	0	0.003	0	0.22	0.779	0	0.22	0.78	0	0.22	0.779	0.275	0.225	1	0	-0.104	0.845	0.021
gene:Solyc06g071850.3_4	gene:Solyc06g071850.3	Solyc06g071850.3	SL4.0ch06	+	gene:Solyc06g071850.3:t:41933741-41933862	gene:Solyc06g071850.3_4_CE_1	False	False	41933741-41933862	A	41931240-41931328	C2_A	41931328-41933741	89	False	True	True	0.995	0.88	-0.073	0.855	0.036	0.996	0.704	-0.261	1	0	0.995	0.709	-0.257	1	0	0.997	0	0.22	0.779	0	0.22	0.78	0	0.22	0.779	0.725	-0.225	1	0	0.104	0.845	0.021
gene:Solyc10g084370.3_1	gene:Solyc10g084370.3	Solyc10g084370.3	SL4.0ch10	-	gene:Solyc10g084370.3:s:63098400-63098457	gene:Solyc10g084370.3_1_CE_1	False	False	63098400-63098457	C2	63097722-63097845	C1_C2	63097845-63098400	81	False	True	True	0.929	0.805	-0.093	0.848	0.027	0.955	0.839	-0.077	0.828	0.036		0.79				0.985	-0.025	0.465	0.195	-0.014	0.37	0.319				0.845	-0.109	0.956	0.007	-0.029	0.643	0.125
gene:Solyc10g084370.3_1	gene:Solyc10g084370.3	Solyc10g084370.3	SL4.0ch10	-	gene:Solyc10g084370.3:s:63098400-63098457	gene:Solyc10g084370.3_1_CE_1	False	True	63098400-63098457	A	63098091-63098171	C1_A	63098171-63098400	81	False	True	True	0.071	0.195	0.093	0.848	0.027	0.045	0.161	0.077	0.828	0.036		0.21				0.015	0.025	0.465	0.195	0.014	0.37	0.319				0.155	0.109	0.956	0.007	0.029	0.643	0.125
gene:Solyc10g084370.3_1	gene:Solyc10g084370.3	Solyc10g084370.3	SL4.0ch10	-	gene:Solyc10g084370.3:t:63097722-63097845	gene:Solyc10g084370.3_1_CE_1	False	False	63097722-63097845	C1	63098400-63098457	C2_C1	63097845-63098400	81	False	True	True	0.907	0.814	-0.053	0.746	0.066	0.954	0.798	-0.119	0.901	0.014		0.869				0.938	-0.022	0.542	0.131	0.006	0.466	0.226				0.856	-0.063	0.775	0.056	-0.018	0.64	0.128
gene:Solyc10g084370.3_1	gene:Solyc10g084370.3	Solyc10g084370.3	SL4.0ch10	-	gene:Solyc10g084370.3:t:63097722-63097845	gene:Solyc10g084370.3_1_CE_1	False	True	63097722-63097845	A	63098091-63098171	C2_A	63097845-63098091	81	False	True	True	0.093	0.186	0.053	0.746	0.066	0.046	0.202	0.119	0.901	0.014		0.131				0.062	0.022	0.542	0.131	-0.006	0.466	0.226				0.144	0.063	0.775	0.056	0.018	0.64	0.128
gene:Solyc02g014520.4_1	gene:Solyc02g014520.4	Solyc02g014520.4	SL4.0ch02	+	gene:Solyc02g014520.4:s:15725402-15725500	gene:Solyc02g014520.4_1_CE_1	True	True	15725402-15725500	C2	15736104-15736398	C1_C2	15725500-15736104	126	False	True	True	0.165	0.187	0.014	0.597	0.195	0.051	0.225	0.159	0.987	0.001	0.218	0.13	-0.063	0.764	0.059	0.241	-0.053	0.705	0.065	-0.181	0.997	0	-0.013	0.524	0.19	0.174	-0.043	0.705	0.098	0.007	0.629	0.145
gene:Solyc02g014520.4_1	gene:Solyc02g014520.4	Solyc02g014520.4	SL4.0ch02	+	gene:Solyc02g014520.4:s:15725402-15725500	gene:Solyc02g014520.4_1_CE_1	True	False	15725402-15725500	A	15729017-15729142	C1_A	15725500-15729017	126	False	True	True	0.835	0.813	-0.014	0.597	0.195	0.949	0.775	-0.159	0.987	0.001	0.782	0.87	0.063	0.764	0.059	0.759	0.053	0.705	0.065	0.181	0.997	0	0.013	0.524	0.19	0.826	0.043	0.705	0.098	-0.007	0.629	0.145
gene:Solyc02g014520.4_1	gene:Solyc02g014520.4	Solyc02g014520.4	SL4.0ch02	+	gene:Solyc02g014520.4:t:15736104-15736398	gene:Solyc02g014520.4_1_CE_1	True	True	15736104-15736398	C1	15725402-15725500	C2_C1	15725500-15736104	126	False	True	True	0.144	0.201	0.034	0.631	0.114	0.049	0.252	0.194	0.992	0.001	0.189	0.122	-0.045	0.685	0.089	0.259	-0.089	0.815	0.022	-0.199	0.999	0	-0.045	0.632	0.082	0.143	-0.093	0.854	0.024	0.035	0.615	0.099
gene:Solyc02g014520.4_1	gene:Solyc02g014520.4	Solyc02g014520.4	SL4.0ch02	+	gene:Solyc02g014520.4:t:15736104-15736398	gene:Solyc02g014520.4_1_CE_1	True	False	15736104-15736398	A	15729017-15729142	C2_A	15729142-15736104	126	False	True	True	0.828	0.771	-0.034	0.644	0.107	0.922	0.719	-0.186	0.977	0.002	0.798	0.85	0.036	0.654	0.106	0.725	0.081	0.789	0.028	0.19	0.993	0	0.05	0.645	0.073	0.828	0.081	0.807	0.035	-0.031	0.603	0.104
gene:Solyc02g090750.4_1	gene:Solyc02g090750.4	Solyc02g090750.4	SL4.0ch02	-	gene:Solyc02g090750.4:s:50304781-50305002	gene:Solyc02g090750.4_1_CE_1	True	True	50304781-50305002	C2	50304067-50304282	C1_C2	50304282-50304781	138	False	True	True	0.065	0.162	0.06	0.768	0.058	0.011	0.133	0.083	0.841	0.033	0.121	0.058	-0.026	0.682	0.104	0.015	0.02	0.457	0.232	-0.001	0.251	0.669	0.056	0.675	0.071	0.203	0.159	0.982	0.002	-0.029	0.663	0.105
gene:Solyc02g090750.4_1	gene:Solyc02g090750.4	Solyc02g090750.4	SL4.0ch02	-	gene:Solyc02g090750.4:s:50304781-50305002	gene:Solyc02g090750.4_1_CE_1	True	False	50304781-50305002	A	50304572-50304709	C1_A	50304709-50304781	138	False	True	True	0.935	0.838	-0.06	0.768	0.058	0.989	0.867	-0.083	0.841	0.033	0.879	0.942	0.026	0.682	0.104	0.985	-0.02	0.457	0.232	0.001	0.251	0.669	-0.056	0.675	0.071	0.797	-0.159	0.982	0.002	0.029	0.663	0.105
gene:Solyc02g090750.4_1	gene:Solyc02g090750.4	Solyc02g090750.4	SL4.0ch02	-	gene:Solyc02g090750.4:t:50304067-50304282	gene:Solyc02g090750.4_1_CE_1	True	True	50304067-50304282	C1	50304781-50305002	C2_C1	50304282-50304781	138	False	True	True	0.033	0.143	0.078	0.848	0.034	0.006	0.084	0.041	0.706	0.118	0.048	0.029	-0.01	0.493	0.32	0.012	0.004	0.322	0.476	-0.002	0.246	0.684	0.012	0.419	0.318	0.15	0.106	0.952	0.008	-0.008	0.611	0.161
gene:Solyc02g090750.4_1	gene:Solyc02g090750.4	Solyc02g090750.4	SL4.0ch02	-	gene:Solyc02g090750.4:t:50304067-50304282	gene:Solyc02g090750.4_1_CE_1	True	False	50304067-50304282	A	50304572-50304709	C2_A	50304282-50304572	138	False	True	True	0.944	0.82	-0.092	0.863	0.026	0.841	0.9	0.033	0.654	0.122	0.928	0.844	-0.068	0.786	0.052	0.982	-0.018	0.475	0.227	-0.099	0.863	0.017	-0.023	0.543	0.186	0.797	-0.162	0.987	0.001	0.016	0.643	0.121
gene:Solyc12g009960.2_2	gene:Solyc12g009960.2	Solyc12g009960.2	SL4.0ch12	+	gene:Solyc12g009960.2:s:3155650-3155747	gene:Solyc12g009960.2_2_CE_1	False	True	3155650-3155747	C2	3156195-3156545	C1_C2	3155747-3156195	88	False	True	True	0.02	0.203	0.183	1	0	0.023	0.23	0.21	1	0	0.03	0.171	0.151	1	0	0.024	0	0.22	0.778	0	0.22	0.778	0	0.224	0.767	0.228	0.204	1	0	-0.014	0.547	0.25
gene:Solyc12g009960.2_2	gene:Solyc12g009960.2	Solyc12g009960.2	SL4.0ch12	+	gene:Solyc12g009960.2:s:3155650-3155747	gene:Solyc12g009960.2_2_CE_1	False	False	3155650-3155747	A	3156017-3156104	C1_A	3155747-3156017	88	False	True	True	0.98	0.797	-0.183	1	0	0.977	0.77	-0.21	1	0	0.97	0.829	-0.151	1	0	0.976	0	0.22	0.778	0	0.22	0.778	0	0.224	0.767	0.772	-0.204	1	0	0.014	0.547	0.25
gene:Solyc12g009960.2_2	gene:Solyc12g009960.2	Solyc12g009960.2	SL4.0ch12	+	gene:Solyc12g009960.2:t:3156195-3156545	gene:Solyc12g009960.2_2_CE_1	False	True	3156195-3156545	C1	3155650-3155747	C2_C1	3155747-3156195	88	False	True	True	0.023	0.228	0.207	1	0	0.027	0.251	0.226	1	0	0.035	0.205	0.175	1	0	0.028	0	0.227	0.756	0	0.228	0.75	0.001	0.251	0.678	0.247	0.222	1	0	-0.011	0.513	0.286
gene:Solyc12g009960.2_2	gene:Solyc12g009960.2	Solyc12g009960.2	SL4.0ch12	+	gene:Solyc12g009960.2:t:3156195-3156545	gene:Solyc12g009960.2_2_CE_1	False	False	3156195-3156545	A	3156017-3156104	C2_A	3156104-3156195	88	False	True	True	0.977	0.772	-0.207	1	0	0.973	0.749	-0.226	1	0	0.965	0.795	-0.175	1	0	0.972	0	0.227	0.756	0	0.228	0.75	-0.001	0.251	0.678	0.753	-0.222	1	0	0.011	0.513	0.286
gene:Solyc10g084400.2_2	gene:Solyc10g084400.2	Solyc10g084400.2	SL4.0ch10	-	gene:Solyc10g084400.2:s:63114858-63114932	gene:Solyc10g084400.2_2_CE_1	False	True	63114858-63114932	C2	63114215-63114301	C1_C2	63114301-63114858	61	False	True	True	0.007	0.042	0	0.222	0.773	0	0.06	0.05	0.985	0.005	0.003	0.071	0.051	1	0	0.005	0	0.22	0.78	0	0.22	0.78	0	0.22	0.78	0.068	0.051	1	0	-0.05	0.978	0.005
gene:Solyc10g084400.2_2	gene:Solyc10g084400.2	Solyc10g084400.2	SL4.0ch10	-	gene:Solyc10g084400.2:s:63114858-63114932	gene:Solyc10g084400.2_2_CE_1	False	False	63114858-63114932	A	63114463-63114523	C1_A	63114523-63114858	61	False	True	True	0.974	0.916	-0.051	0.988	0.004	0.988	0.892	-0.095	1	0	0.987	0.884	-0.102	1	0	0.981	0	0.221	0.775	0	0.22	0.78	0	0.22	0.78	0.878	-0.103	1	0	0.051	0.996	0.001
gene:Solyc10g084400.2_2	gene:Solyc10g084400.2	Solyc10g084400.2	SL4.0ch10	-	gene:Solyc10g084400.2:t:63114215-63114301	gene:Solyc10g084400.2_2_CE_1	False	True	63114215-63114301	C1	63114858-63114932	C2_C1	63114301-63114858	61	False	True	True	0.007	0.041	0	0.222	0.773	0	0.057	0.048	0.948	0.018	0.003	0.069	0.051	1	0	0.005	0	0.22	0.78	0	0.22	0.78	0	0.22	0.78	0.07	0.051	1	0	-0.05	0.978	0.005
gene:Solyc10g084400.2_2	gene:Solyc10g084400.2	Solyc10g084400.2	SL4.0ch10	-	gene:Solyc10g084400.2:t:63114215-63114301	gene:Solyc10g084400.2_2_CE_1	False	False	63114215-63114301	A	63114463-63114523	C2_A	63114301-63114463	61	False	True	True	0.992	0.943	-0.047	0.942	0.019	0.997	0.923	-0.051	1	0	0.994	0.916	-0.051	1	0	0.991	0	0.22	0.78	0	0.22	0.78	0	0.22	0.78	0.906	-0.06	1	0	0.007	0.322	0.478
gene:Solyc05g013730.3_1	gene:Solyc05g013730.3	Solyc05g013730.3	SL4.0ch05	-	gene:Solyc05g013730.3:s:7102488-7102578	gene:Solyc05g013730.3_1_CE_1	False	True	7102488-7102578	C2	7099794-7099882	C1_C2	7099882-7102488	77	False	True	True	0.01	0.052	0.021	0.546	0.237	0.026	0.063	0.04	0.836	0.061	0.014	0.068	0.049	0.958	0.014	0.031	-0.001	0.236	0.709	-0.001	0.238	0.695	-0.001	0.237	0.709	0.099	0.062	0.924	0.019	-0.029	0.569	0.151
gene:Solyc05g013730.3_1	gene:Solyc05g013730.3	Solyc05g013730.3	SL4.0ch05	-	gene:Solyc05g013730.3:s:7102488-7102578	gene:Solyc05g013730.3_1_CE_1	False	False	7102488-7102578	A	7100082-7100158	C1_A	7100158-7102488	77	False	True	True	0.975	0.938	-0.039	0.807	0.073	0.967	0.926	-0.038	0.793	0.08	0.976	0.924	-0.05	0.978	0.008	0.96	0.005	0.302	0.499	0.003	0.316	0.457	0.005	0.306	0.501	0.892	-0.061	0.869	0.032	0.031	0.639	0.125
gene:Solyc05g013730.3_1	gene:Solyc05g013730.3	Solyc05g013730.3	SL4.0ch05	-	gene:Solyc05g013730.3:t:7099794-7099900	gene:Solyc05g013730.3_1_CE_1	False	True	7099794-7099882	C1	7102488-7102578	C2_C1	7099882-7102488	77	False	True	True	0.009	0.052	0.024	0.585	0.26	0.026	0.066	0.047	0.928	0.032	0.016	0.07	0.05	0.982	0.008	0.027	-0.001	0.23	0.745	0	0.233	0.733	-0.001	0.23	0.744	0.107	0.077	0.98	0.005	-0.044	0.755	0.09
gene:Solyc05g013730.3_1	gene:Solyc05g013730.3	Solyc05g013730.3	SL4.0ch05	-	gene:Solyc05g013730.3:t:7099794-7099900	gene:Solyc05g013730.3_1_CE_1	False	False	7099794-7099882	A	7100082-7100158	C2_A	7099882-7100082	77	False	True	True	0.987	0.94	-0.038	0.799	0.103	0.967	0.924	-0.044	0.887	0.051	0.979	0.925	-0.051	0.987	0.006	0.968	0.002	0.245	0.692	0	0.261	0.643	0.002	0.247	0.689	0.874	-0.094	0.994	0.001	0.055	0.952	0.016
gene:Solyc07g066070.3_1	gene:Solyc07g066070.3	Solyc07g066070.3	SL4.0ch07	+	gene:Solyc07g066070.3:s:67445740-67445901	gene:Solyc07g066070.3_1_CE_1	True	True	67445740-67445825	C2	67448728-67448847	C1_C2	67445825-67448728	146	False	True	True	0.28	0.108	-0.173	1	0	0.263	0.087	-0.172	0.999	0	0.153	0.085	-0.055	0.824	0.046	0.296	-0.007	0.423	0.27	-0.019	0.482	0.19	-0.137	0.988	0.001	0.11	-0.181	1	0	-0.003	0.39	0.359
gene:Solyc07g066070.3_1	gene:Solyc07g066070.3	Solyc07g066070.3	SL4.0ch07	+	gene:Solyc07g066070.3:s:67445740-67445901	gene:Solyc07g066070.3_1_CE_1	True	False	67445740-67445825	A	67447741-67447886	C1_A	67445825-67447741	146	False	True	True	0.621	0.851	0.227	1	0	0.63	0.858	0.229	1	0	0.76	0.866	0.099	0.97	0.005	0.612	0.002	0.422	0.27	0.003	0.415	0.27	0.131	0.973	0.003	0.834	0.212	1	0	0.009	0.424	0.306
gene:Solyc07g066070.3_1	gene:Solyc07g066070.3	Solyc07g066070.3	SL4.0ch07	+	gene:Solyc07g066070.3:t:67448728-67448847	gene:Solyc07g066070.3_1_CE_1	True	True	67448728-67448847	C1	67445740-67445825	C2_C1	67445825-67448728	146	False	True	True	0.238	0.094	-0.148	1	0	0.251	0.066	-0.18	1	0	0.135	0.081	-0.045	0.807	0.063	0.214	0.016	0.457	0.223	0.022	0.505	0.171	-0.065	0.832	0.03	0.12	-0.08	0.929	0.014	-0.019	0.522	0.207
gene:Solyc07g066070.3_1	gene:Solyc07g066070.3	Solyc07g066070.3	SL4.0ch07	+	gene:Solyc07g066070.3:t:67448728-67448847	gene:Solyc07g066070.3_1_CE_1	True	False	67448728-67448847	A	67447741-67447886	C2_A	67447886-67448728	146	False	True	True	0.572	0.832	0.261	1	0	0.596	0.863	0.274	1	0	0.731	0.868	0.137	0.999	0	0.668	-0.079	0.832	0.024	-0.059	0.729	0.049	0.043	0.686	0.078	0.806	0.133	0.991	0.001	0.013	0.428	0.292
gene:Solyc01g060240.4_1	gene:Solyc01g060240.4	Solyc01g060240.4	SL4.0ch01	+	gene:Solyc01g060240.4:s:63110337-63110384	gene:Solyc01g060240.4_1_CE_2	True	True	63110337-63110384	C2	63112031-63112078	C1_C2	63110384-63112031	63	False	True	True	0.034	0.236	0.207	1	0	0.053	0.26	0.204	1	0	0.092	0.273	0.18	0.997	0	0.063	-0.031	0.697	0.092	-0.009	0.397	0.315	0.008	0.343	0.414	0.151	0.072	0.925	0.016	0.066	0.753	0.044
gene:Solyc01g060240.4_1	gene:Solyc01g060240.4	Solyc01g060240.4	SL4.0ch01	+	gene:Solyc01g060240.4:s:63110337-63110384	gene:Solyc01g060240.4_1_CE_2	True	True	63110337-63110384	A	63111891-63111953	C1_A	63110384-63111891	63	False	True	True	0.842	0.723	-0.111	0.965	0.005	0.819	0.661	-0.157	0.991	0.001	0.825	0.682	-0.13	0.943	0.007	0.817	0.009	0.357	0.368	0.002	0.343	0.394	0.003	0.333	0.437	0.76	-0.041	0.699	0.099	-0.026	0.565	0.137
gene:Solyc01g060240.4_1	gene:Solyc01g060240.4	Solyc01g060240.4	SL4.0ch01	+	gene:Solyc01g060240.4:t:63112031-63112078	gene:Solyc01g060240.4_1_CE_2	True	True	63112031-63112078	C1	63110337-63110384	C2_C1	63110384-63112031	63	False	True	True	0.025	0.168	0.146	1	0	0.034	0.163	0.139	1	0	0.061	0.193	0.122	0.998	0	0.045	-0.006	0.305	0.492	-0.005	0.305	0.483	0.016	0.488	0.232	0.11	0.056	0.814	0.049	0.044	0.698	0.077
gene:Solyc01g060240.4_1	gene:Solyc01g060240.4	Solyc01g060240.4	SL4.0ch01	+	gene:Solyc01g060240.4:t:63112031-63112078	gene:Solyc01g060240.4_1_CE_2	True	True	63112031-63112078	A	63111891-63111953	C2_A	63111953-63112031	63	False	True	True	0.741	0.633	-0.099	0.947	0.008	0.764	0.587	-0.17	0.997	0	0.725	0.618	-0.086	0.896	0.018	0.752	-0.004	0.405	0.311	0.007	0.394	0.312	-0.017	0.467	0.238	0.694	-0.046	0.726	0.084	-0.035	0.623	0.108
gene:Solyc09g055755.1_1	gene:Solyc09g055755.1	Solyc09g055755.1	SL4.0ch09	-	gene:Solyc09g055755.1:s:40533333-40533373	gene:Solyc09g055755.1_1_CE_2	True	True	40533333-40533373	C2	40532709-40532813	C1_C2	40532813-40533333	90	False	True	True	0.016	0.28	0.254	1	0	0.011	0.211	0.185	1	0	0.018	0.297	0.271	1	0	0.054	-0.019	0.5	0.247	-0.019	0.499	0.247	-0.019	0.502	0.252	0.234	0.175	1	0	0.028	0.625	0.157
gene:Solyc09g055755.1_1	gene:Solyc09g055755.1	Solyc09g055755.1	SL4.0ch09	-	gene:Solyc09g055755.1:s:40533333-40533373	gene:Solyc09g055755.1_1_CE_2	True	False	40533333-40533373	A	40532891-40532980	C1_A	40532980-40533333	90	False	True	True	0.942	0.712	-0.228	1	0	0.945	0.787	-0.154	0.996	0	0.917	0.682	-0.226	0.999	0	0.91	0.018	0.468	0.25	0.022	0.515	0.21	0.003	0.389	0.384	0.73	-0.173	0.998	0	-0.012	0.57	0.209
gene:Solyc09g055755.1_1	gene:Solyc09g055755.1	Solyc09g055755.1	SL4.0ch09	-	gene:Solyc09g055755.1:t:40532709-40532813	gene:Solyc09g055755.1_1_CE_2	True	True	40532709-40532813	C1	40533333-40533373	C2_C1	40532813-40533333	90	False	True	True	0.011	0.194	0.167	1	0	0.007	0.175	0.148	1	0	0.012	0.158	0.137	1	0	0.031	-0.001	0.229	0.746	-0.001	0.229	0.746	-0.001	0.23	0.746	0.185	0.157	1	0	0.004	0.524	0.268
gene:Solyc09g055755.1_1	gene:Solyc09g055755.1	Solyc09g055755.1	SL4.0ch09	-	gene:Solyc09g055755.1:t:40532709-40532813	gene:Solyc09g055755.1_1_CE_2	True	False	40532709-40532813	A	40532891-40532980	C2_A	40532813-40532891	90	False	True	True	0.989	0.806	-0.167	1	0	0.993	0.825	-0.148	1	0	0.988	0.842	-0.137	1	0	0.969	0.001	0.229	0.746	0.001	0.229	0.746	0.001	0.23	0.746	0.815	-0.157	1	0	-0.004	0.524	0.268
gene:Solyc05g013770.4_1	gene:Solyc05g013770.4	Solyc05g013770.4	SL4.0ch05	-	gene:Solyc05g013770.4:s:7146312-7146530	gene:Solyc05g013770.4_1_CE_2	True	True	7146312-7146530	C2	7144508-7144534	C1_C2	7144534-7146312	187	False	False	True	0.164	0.046	-0.102	0.945	0.01	0.125	0.117	-0.003	0.519	0.288	0.104	0.086	-0.016	0.58	0.222	0.122	0.028	0.579	0.138	0.002	0.491	0.226	-0.005	0.462	0.271	0.109	-0.007	0.557	0.256	-0.046	0.729	0.091
gene:Solyc05g013770.4_1	gene:Solyc05g013770.4	Solyc05g013770.4	SL4.0ch05	-	gene:Solyc05g013770.4:s:7146312-7146530	gene:Solyc05g013770.4_1_CE_2	True	False	7146312-7146530	A	7145193-7145379	C1_A	7145379-7146312	187	False	False	False	0.82	0.896	0.054	0.76	0.075	0.862	0.861	-0.002	0.538	0.267	0.882	0.879	0.006	0.553	0.249	0.868	-0.032	0.598	0.123	-0.003	0.499	0.217	0.002	0.456	0.275	0.875	0.004	0.542	0.27	0.012	0.51	0.281
gene:Solyc05g013770.4_1	gene:Solyc05g013770.4	Solyc05g013770.4	SL4.0ch05	-	gene:Solyc05g013770.4:t:7144508-7144534	gene:Solyc05g013770.4_1_CE_2	True	True	7144508-7144534	C1	7146312-7146530	C2_C1	7144534-7146312	187	False	False	True	0.137	0.04	-0.085	0.934	0.014	0.123	0.173	0.031	0.64	0.15	0.127	0.109	-0.018	0.608	0.187	0.138	0.003	0.489	0.223	-0.011	0.508	0.2	-0.003	0.497	0.224	0.116	-0.016	0.581	0.223	-0.057	0.816	0.053
gene:Solyc05g013770.4_1	gene:Solyc05g013770.4	Solyc05g013770.4	SL4.0ch05	-	gene:Solyc05g013770.4:t:7144508-7144534	gene:Solyc05g013770.4_1_CE_2	True	False	7144508-7144534	A	7145193-7145379	C2_A	7144534-7145193	187	False	False	True	0.863	0.96	0.085	0.934	0.014	0.877	0.827	-0.031	0.64	0.15	0.873	0.891	0.018	0.608	0.187	0.862	-0.003	0.489	0.223	0.011	0.508	0.2	0.003	0.497	0.224	0.884	0.016	0.581	0.223	0.057	0.816	0.053
gene:Solyc04g008560.3_1	gene:Solyc04g008560.3	Solyc04g008560.3	SL4.0ch04	-	gene:Solyc04g008560.3:s:2208602-2208818	gene:Solyc04g008560.3_1_CE_2	True	True	2208673-2208818	C2	2207023-2207146	C1_C2	2207146-2208673	236	False	True	True	0.152	0.09	-0.037	0.687	0.124	0.076	0.114	0.033	0.646	0.123	0.144	0.345	0.178	0.956	0.004	0.081	0.038	0.635	0.105	-0.011	0.497	0.223	0.033	0.617	0.123	0.13	0.025	0.632	0.153	-0.022	0.625	0.147
gene:Solyc04g008560.3_1	gene:Solyc04g008560.3	Solyc04g008560.3	SL4.0ch04	-	gene:Solyc04g008560.3:s:2208602-2208818	gene:Solyc04g008560.3_1_CE_2	True	False	2208673-2208818	A	2208289-2208524	C1_A	2208524-2208673	236	False	True	True	0.788	0.691	-0.062	0.772	0.057	0.734	0.65	-0.054	0.727	0.067	0.844	0.564	-0.256	0.99	0.001	0.726	0.041	0.628	0.092	0.009	0.549	0.157	0.104	0.856	0.018	0.732	0.01	0.649	0.131	-0.025	0.664	0.093
gene:Solyc04g008560.3_1	gene:Solyc04g008560.3	Solyc04g008560.3	SL4.0ch04	-	gene:Solyc04g008560.3:t:2207023-2207146	gene:Solyc04g008560.3_1_CE_2	True	True	2207023-2207146	C1	2208673-2208818	C2_C1	2207146-2208673	236	False	True	False	0.099	0.067	-0.017	0.527	0.283	0.039	0.047	0.008	0.497	0.325	0.092	0.196	0.08	0.852	0.032	0.055	0.019	0.495	0.225	-0.012	0.452	0.286	0.019	0.511	0.221	0.076	0.011	0.546	0.261	-0.005	0.52	0.271
gene:Solyc04g008560.3_1	gene:Solyc04g008560.3	Solyc04g008560.3	SL4.0ch04	-	gene:Solyc04g008560.3:t:2207023-2207146	gene:Solyc04g008560.3_1_CE_2	True	False	2207023-2207146	A	2208289-2208524	C2_A	2207146-2208289	236	False	True	True	0.9	0.916	0.008	0.508	0.312	0.96	0.935	-0.018	0.576	0.244	0.906	0.747	-0.144	0.968	0.004	0.943	-0.019	0.491	0.228	0.012	0.455	0.282	-0.019	0.508	0.224	0.913	-0.016	0.561	0.243	0.001	0.523	0.267
gene:Solyc01g060280.4_1	gene:Solyc01g060280.4	Solyc01g060280.4	SL4.0ch01	+	gene:Solyc01g060280.4:s:63180580-63180674	gene:Solyc01g060280.4_1_CE_1	False	False	63180580-63180674	C2	63187645-63187749	C1_C2	63180674-63187645	110	False	False	False	0.997	0.929	-0.038	0.725	0.129	0.983	0.975	-0.003	0.283	0.642	0.992	0.916	-0.046	0.71	0.106	0.998	0	0.22	0.78	0	0.225	0.763	0	0.22	0.779	0.968	-0.007	0.316	0.58	-0.026	0.625	0.185
gene:Solyc01g060280.4_1	gene:Solyc01g060280.4	Solyc01g060280.4	SL4.0ch01	+	gene:Solyc01g060280.4:s:63180580-63180674	gene:Solyc01g060280.4_1_CE_1	False	True	63180580-63180674	A	63187432-63187541	C1_A	63180674-63187432	110	False	False	False	0.003	0.071	0.038	0.725	0.129	0.017	0.025	0.003	0.283	0.642	0.008	0.084	0.046	0.71	0.106	0.002	0	0.22	0.78	0	0.225	0.763	0	0.22	0.779	0.032	0.007	0.316	0.58	0.026	0.625	0.185
gene:Solyc01g060280.4_1	gene:Solyc01g060280.4	Solyc01g060280.4	SL4.0ch01	+	gene:Solyc01g060280.4:t:63187645-63187749	gene:Solyc01g060280.4_1_CE_1	False	False	63187645-63187749	C1	63180580-63180674	C2_C1	63180674-63187645	110	False	False	True	0.997	0.956	-0.011	0.381	0.483	0.992	0.888	-0.068	0.9	0.026	0.998	0.888	-0.086	0.907	0.02	0.998	0	0.22	0.78	0	0.22	0.779	0	0.22	0.78	0.911	-0.056	0.823	0.058	0.035	0.654	0.134
gene:Solyc01g060280.4_1	gene:Solyc01g060280.4	Solyc01g060280.4	SL4.0ch01	+	gene:Solyc01g060280.4:t:63187645-63187749	gene:Solyc01g060280.4_1_CE_1	False	True	63187645-63187749	A	63187432-63187541	C2_A	63187541-63187645	110	False	False	True	0.003	0.044	0.011	0.381	0.483	0.008	0.112	0.068	0.9	0.026	0.002	0.112	0.086	0.907	0.02	0.002	0	0.22	0.78	0	0.22	0.779	0	0.22	0.78	0.089	0.056	0.823	0.058	-0.035	0.654	0.134
gene:Solyc12g010010.2_1	gene:Solyc12g010010.2	Solyc12g010010.2	SL4.0ch12	+	gene:Solyc12g010010.2:s:3180537-3180683	gene:Solyc12g010010.2_1_CE_1	True	True	3180537-3180683	C2	3183981-3184565	C1_C2	3180683-3183981	89	False	True	True	0.573	0.554	-0.009	0.55	0.18	0.558	0.545	-0.003	0.574	0.164	0.532	0.577	0.024	0.603	0.13	0.644	-0.051	0.704	0.061	-0.069	0.76	0.037	-0.091	0.856	0.019	0.412	-0.225	0.982	0.001	0.105	0.795	0.02
gene:Solyc12g010010.2_1	gene:Solyc12g010010.2	Solyc12g010010.2	SL4.0ch12	+	gene:Solyc12g010010.2:s:3180537-3180683	gene:Solyc12g010010.2_1_CE_1	True	False	3180537-3180683	A	3183469-3183557	C1_A	3180683-3183469	89	False	True	True	0.383	0.434	0.027	0.601	0.133	0.404	0.42	0.012	0.577	0.161	0.414	0.393	-0.015	0.599	0.135	0.298	0.064	0.783	0.038	0.08	0.818	0.025	0.094	0.871	0.017	0.552	0.236	0.991	0	-0.078	0.726	0.035
gene:Solyc12g010010.2_1	gene:Solyc12g010010.2	Solyc12g010010.2	SL4.0ch12	+	gene:Solyc12g010010.2:t:3183981-3184565	gene:Solyc12g010010.2_1_CE_1	True	True	3183981-3184565	C1	3180537-3180683	C2_C1	3180683-3183981	89	False	True	True	0.461	0.366	-0.068	0.81	0.048	0.466	0.561	0.065	0.782	0.055	0.422	0.441	0.005	0.618	0.171	0.53	-0.054	0.751	0.056	-0.047	0.679	0.08	-0.084	0.838	0.026	0.314	-0.207	0.988	0.001	0.037	0.682	0.096
gene:Solyc12g010010.2_1	gene:Solyc12g010010.2	Solyc12g010010.2	SL4.0ch12	+	gene:Solyc12g010010.2:t:3183981-3184565	gene:Solyc12g010010.2_1_CE_1	True	True	3183981-3184565	A	3183469-3183557	C2_A	3183557-3183981	89	False	True	True	0.52	0.595	0.049	0.741	0.082	0.498	0.414	-0.054	0.745	0.074	0.543	0.508	-0.01	0.622	0.167	0.436	0.074	0.834	0.029	0.047	0.694	0.076	0.088	0.855	0.022	0.671	0.221	0.992	0.001	-0.047	0.71	0.078
gene:Solyc02g090850.3_3	gene:Solyc02g090850.3	Solyc02g090850.3	SL4.0ch02	+	gene:Solyc02g090850.3:s:50364524-50364625	gene:Solyc02g090850.3_3_CE_1	False	True	50364524-50364625	C2	50365052-50365190	C1_C2	50364625-50365052	131	False	True	True	0.034	0.109	0.071	0.909	0.024	0.055	0.19	0.122	0.989	0.002	0.037	0.249	0.21	1	0	0.048	-0.009	0.394	0.374	0.008	0.418	0.338	-0.008	0.404	0.367	0.269	0.223	1	0	-0.148	0.976	0.002
gene:Solyc02g090850.3_3	gene:Solyc02g090850.3	Solyc02g090850.3	SL4.0ch02	+	gene:Solyc02g090850.3:s:50364524-50364625	gene:Solyc02g090850.3_3_CE_1	False	False	50364524-50364625	A	50364770-50364900	C1_A	50364625-50364770	131	False	True	True	0.966	0.891	-0.071	0.909	0.024	0.945	0.81	-0.122	0.989	0.002	0.963	0.751	-0.21	1	0	0.952	0.009	0.394	0.374	-0.008	0.418	0.338	0.008	0.404	0.367	0.731	-0.223	1	0	0.148	0.976	0.002
gene:Solyc02g090850.3_3	gene:Solyc02g090850.3	Solyc02g090850.3	SL4.0ch02	+	gene:Solyc02g090850.3:t:50365052-50365190	gene:Solyc02g090850.3_3_CE_1	False	True	50365052-50365190	C1	50364524-50364625	C2_C1	50364625-50365052	131	False	True	True	0.037	0.104	0.062	0.858	0.041	0.061	0.209	0.135	0.993	0.001	0.034	0.268	0.244	1	0	0.047	-0.005	0.39	0.38	0.01	0.434	0.315	-0.009	0.391	0.386	0.26	0.217	1	0	-0.143	0.977	0.002
gene:Solyc02g090850.3_3	gene:Solyc02g090850.3	Solyc02g090850.3	SL4.0ch02	+	gene:Solyc02g090850.3:t:50365052-50365190	gene:Solyc02g090850.3_3_CE_1	False	False	50365052-50365190	A	50364770-50364900	C2_A	50364900-50365052	131	False	True	True	0.963	0.896	-0.062	0.858	0.041	0.939	0.791	-0.135	0.993	0.001	0.966	0.732	-0.244	1	0	0.953	0.005	0.39	0.38	-0.01	0.434	0.315	0.009	0.391	0.386	0.74	-0.217	1	0	0.143	0.977	0.002
gene:Solyc05g013960.3_2	gene:Solyc05g013960.3	Solyc05g013960.3	SL4.0ch05	+	gene:Solyc05g013960.3:s:7498172-7498631	gene:Solyc05g013960.3_2_CE_1	False	True	7498172-7498631	C2	7500263-7500735	C1_C2	7498631-7500263	85	False	True	True	0.006	0.082	0.042	0.713	0.117	0.007	0.179	0.145	0.993	0.001	0.018	0.237	0.194	0.994	0.001	0.023	-0.002	0.248	0.681	-0.002	0.25	0.677	0	0.269	0.624	0.376	0.347	1	0	-0.285	0.997	0
gene:Solyc05g013960.3_2	gene:Solyc05g013960.3	Solyc05g013960.3	SL4.0ch05	+	gene:Solyc05g013960.3:s:7498172-7498631	gene:Solyc05g013960.3_2_CE_1	False	False	7498172-7498631	A	7499360-7499444	C1_A	7498631-7499360	85	False	True	True	0.994	0.918	-0.042	0.713	0.117	0.993	0.821	-0.145	0.993	0.001	0.982	0.763	-0.194	0.994	0.001	0.977	0.002	0.248	0.681	0.002	0.25	0.677	0	0.269	0.624	0.624	-0.347	1	0	0.285	0.997	0
gene:Solyc05g013960.3_2	gene:Solyc05g013960.3	Solyc05g013960.3	SL4.0ch05	+	gene:Solyc05g013960.3:t:7500263-7500735	gene:Solyc05g013960.3_2_CE_1	False	True	7500263-7500735	C1	7498172-7498631	C2_C1	7498631-7500263	85	False	True	True	0.008	0.111	0.071	0.823	0.044	0.005	0.28	0.237	0.999	0	0.021	0.37	0.327	0.999	0	0.026	-0.004	0.278	0.595	-0.004	0.276	0.599	-0.001	0.303	0.538	0.45	0.399	1	0	-0.298	0.984	0
gene:Solyc05g013960.3_2	gene:Solyc05g013960.3	Solyc05g013960.3	SL4.0ch05	+	gene:Solyc05g013960.3:t:7500263-7500735	gene:Solyc05g013960.3_2_CE_1	False	False	7500263-7500735	A	7499360-7499444	C2_A	7499444-7500263	85	False	True	True	0.992	0.889	-0.071	0.823	0.044	0.995	0.72	-0.237	0.999	0	0.979	0.63	-0.327	0.999	0	0.974	0.004	0.278	0.595	0.004	0.276	0.599	0.001	0.303	0.538	0.55	-0.399	1	0	0.298	0.984	0
gene:Solyc06g072110.4_1	gene:Solyc06g072110.4	Solyc06g072110.4	SL4.0ch06	+	gene:Solyc06g072110.4:s:42107713-42108058	gene:Solyc06g072110.4_1_CE_1	False	True	42107713-42108058	C2	42109317-42109511	C1_C2	42108058-42109317	95	False	True	True	0.013	0.103	0.067	0.947	0.015	0.061	0.183	0.111	0.94	0.01	0.043	0.119	0.056	0.769	0.069	0.017	0	0.227	0.755	0.021	0.529	0.213	0.009	0.355	0.436	0.12	0.085	0.958	0.009	-0.013	0.562	0.214
gene:Solyc06g072110.4_1	gene:Solyc06g072110.4	Solyc06g072110.4	SL4.0ch06	+	gene:Solyc06g072110.4:s:42107713-42108058	gene:Solyc06g072110.4_1_CE_1	False	False	42107713-42108058	A	42108234-42108328	C1_A	42108058-42108234	95	False	True	True	0.987	0.897	-0.067	0.947	0.015	0.939	0.817	-0.111	0.94	0.01	0.957	0.881	-0.056	0.769	0.069	0.983	0	0.227	0.755	-0.021	0.529	0.213	-0.009	0.355	0.436	0.88	-0.085	0.958	0.009	0.013	0.562	0.214
gene:Solyc06g072110.4_1	gene:Solyc06g072110.4	Solyc06g072110.4	SL4.0ch06	+	gene:Solyc06g072110.4:t:42109317-42109511	gene:Solyc06g072110.4_1_CE_1	False	True	42109317-42109511	C1	42107713-42108058	C2_C1	42108058-42109317	95	False	True	True	0.008	0.086	0.055	0.918	0.029	0.035	0.163	0.115	0.967	0.005	0.034	0.089	0.046	0.763	0.087	0.014	0	0.221	0.777	0.003	0.263	0.637	0.004	0.283	0.59	0.08	0.047	0.821	0.072	0.004	0.482	0.318
gene:Solyc06g072110.4_1	gene:Solyc06g072110.4	Solyc06g072110.4	SL4.0ch06	+	gene:Solyc06g072110.4:t:42109317-42109511	gene:Solyc06g072110.4_1_CE_1	False	False	42109317-42109511	A	42108234-42108328	C2_A	42108328-42109317	95	False	True	True	0.992	0.914	-0.055	0.918	0.029	0.965	0.837	-0.115	0.967	0.005	0.966	0.911	-0.046	0.763	0.087	0.986	0	0.221	0.777	-0.003	0.263	0.637	-0.004	0.283	0.59	0.92	-0.047	0.821	0.072	-0.004	0.482	0.318
gene:Solyc04g008640.3_1	gene:Solyc04g008640.3	Solyc04g008640.3	SL4.0ch04	+	gene:Solyc04g008640.3:s:2281910-2282058	gene:Solyc04g008640.3_1_CE_1	False	True	2281910-2282058	C2	2283022-2283123	C1_C2	2282058-2283022	84	False	True	True	0.002	0.202	0.175	1	0	0.001	0.214	0.184	1	0	0.001	0.247	0.217	1	0	0.002	0	0.22	0.78	0	0.22	0.78	0	0.22	0.78	0.226	0.208	1	0	-0.021	0.587	0.179
gene:Solyc04g008640.3_1	gene:Solyc04g008640.3	Solyc04g008640.3	SL4.0ch04	+	gene:Solyc04g008640.3:s:2281910-2282058	gene:Solyc04g008640.3_1_CE_1	False	False	2281910-2282058	A	2282860-2282943	C1_A	2282058-2282860	84	False	True	True	0.998	0.798	-0.175	1	0	0.999	0.786	-0.184	1	0	0.999	0.753	-0.217	1	0	0.998	0	0.22	0.78	0	0.22	0.78	0	0.22	0.78	0.774	-0.208	1	0	0.021	0.587	0.179
gene:Solyc04g008640.3_1	gene:Solyc04g008640.3	Solyc04g008640.3	SL4.0ch04	+	gene:Solyc04g008640.3:t:2283022-2283123	gene:Solyc04g008640.3_1_CE_1	False	True	2283022-2283123	C1	2281910-2282058	C2_C1	2282058-2283022	84	False	True	True	0.004	0.447	0.426	1	0	0.004	0.417	0.397	1	0	0.003	0.454	0.422	1	0	0.003	0	0.22	0.78	0	0.22	0.78	0	0.22	0.78	0.411	0.384	1	0	0.022	0.646	0.115
gene:Solyc04g008640.3_1	gene:Solyc04g008640.3	Solyc04g008640.3	SL4.0ch04	+	gene:Solyc04g008640.3:t:2283022-2283123	gene:Solyc04g008640.3_1_CE_1	False	False	2283022-2283123	A	2282860-2282943	C2_A	2282943-2283022	84	False	True	True	0.996	0.553	-0.426	1	0	0.996	0.583	-0.397	1	0	0.997	0.546	-0.422	1	0	0.997	0	0.22	0.78	0	0.22	0.78	0	0.22	0.78	0.589	-0.384	1	0	-0.022	0.646	0.115
gene:Solyc01g080760.4_1	gene:Solyc01g080760.4	Solyc01g080760.4	SL4.0ch01	-	gene:Solyc01g080760.4:s:72560473-72561492	gene:Solyc01g080760.4_1_CE_1	True	True	72560473-72561492	C2	72555170-72555373	C1_C2	72555373-72560473	242	False	True	True	0.064	0.261	0.161	0.954	0.005	0.091	0.306	0.191	0.933	0.005	0.11					0.11	-0.032	0.576	0.136	-0.013	0.484	0.228	0.001	0.521	0.192	0.27	0.126	0.862	0.017	-0.014	0.687	0.074
gene:Solyc01g080760.4_1	gene:Solyc01g080760.4	Solyc01g080760.4	SL4.0ch01	-	gene:Solyc01g080760.4:s:72560473-72561492	gene:Solyc01g080760.4_1_CE_1	True	False	72560473-72561492	A	72556233-72556474	C1_A	72556474-72560473	242	False	True	True	0.57	0.588	0.008	0.671	0.113	0.666	0.627	-0.027	0.696	0.08	0.622					0.622	-0.028	0.61	0.101	0.02	0.568	0.138	0.185	0.937	0.004	0.475	-0.108	0.828	0.024	0.069	0.756	0.041
gene:Solyc01g080760.4_1	gene:Solyc01g080760.4	Solyc01g080760.4	SL4.0ch01	-	gene:Solyc01g080760.4:t:72555170-72555373	gene:Solyc01g080760.4_1_CE_1	True	True	72555170-72555373	C1	72560473-72561492	C2_C1	72555373-72560473	242	False	True	True	0.073	0.25	0.152	0.937	0.007	0.13	0.319	0.142	0.869	0.013	0.112	0.447	0.285	0.968	0.001	0.125	-0.032	0.573	0.133	0.002	0.489	0.219	-0.006	0.51	0.204	0.376	0.211	0.949	0.003	-0.077	0.76	0.031
gene:Solyc01g080760.4_1	gene:Solyc01g080760.4	Solyc01g080760.4	SL4.0ch01	-	gene:Solyc01g080760.4:t:72555170-72555373	gene:Solyc01g080760.4_1_CE_1	True	True	72555170-72555373	A	72556233-72556474	C2_A	72555373-72556233	242	False	True	True	0.59	0.277	-0.293	0.99	0	0.576	0.506	-0.043	0.718	0.066	0.456	0.233	-0.138	0.855	0.015	0.718	-0.086	0.77	0.031	-0.093	0.787	0.026	-0.234	0.971	0.001	0.269	-0.41	0.995	0	-0.01	0.667	0.093
gene:Solyc01g080760.4_1	gene:Solyc01g080760.4	Solyc01g080760.4	SL4.0ch01	-	gene:Solyc01g080760.4:s:72560473-72561492	gene:Solyc01g080760.4_1_CE_3	True	True	72560473-72561492	C2	72555170-72555373	C1_C2	72555373-72560473	296	False	True	True	0.064	0.261	0.161	0.954	0.005	0.091	0.306	0.191	0.933	0.005	0.11					0.11	-0.032	0.576	0.136	-0.013	0.484	0.228	0.001	0.521	0.192	0.27	0.126	0.862	0.017	-0.014	0.687	0.074
gene:Solyc01g080760.4_1	gene:Solyc01g080760.4	Solyc01g080760.4	SL4.0ch01	-	gene:Solyc01g080760.4:s:72560473-72561492	gene:Solyc01g080760.4_1_CE_3	True	True	72560473-72561492	A	72556233-72556528	C1_A	72556528-72560473	296	False	True	True	0.291	0.109	-0.152	0.928	0.008	0.141	0.029	-0.086	0.895	0.021	0.162					0.162	0.1	0.813	0.022	-0.008	0.54	0.166	-0.103	0.894	0.014	0.143	-0.016	0.683	0.108	-0.018	0.656	0.11
gene:Solyc01g080760.4_1	gene:Solyc01g080760.4	Solyc01g080760.4	SL4.0ch01	-	gene:Solyc01g080760.4:t:72555170-72555373	gene:Solyc01g080760.4_1_CE_3	True	True	72555170-72555373	C1	72560473-72561492	C2_C1	72555373-72560473	296	False	True	True	0.073	0.25	0.152	0.937	0.007	0.13	0.319	0.142	0.869	0.013	0.112	0.447	0.285	0.968	0.001	0.125	-0.032	0.573	0.133	0.002	0.489	0.219	-0.006	0.51	0.204	0.376	0.211	0.949	0.003	-0.077	0.76	0.031
gene:Solyc01g080760.4_1	gene:Solyc01g080760.4	Solyc01g080760.4	SL4.0ch01	-	gene:Solyc01g080760.4:t:72555170-72555373	gene:Solyc01g080760.4_1_CE_3	True	True	72555170-72555373	A	72556233-72556528	C2_A	72555373-72556233	296	False	True	True	0.59	0.277	-0.293	0.99	0	0.576	0.506	-0.043	0.718	0.066	0.456	0.233	-0.138	0.855	0.015	0.718	-0.086	0.77	0.031	-0.093	0.787	0.026	-0.234	0.971	0.001	0.269	-0.41	0.995	0	-0.01	0.667	0.093
gene:Solyc08g014600.4_2	gene:Solyc08g014600.4	Solyc08g014600.4	SL4.0ch08	-	gene:Solyc08g014600.4:s:4731935-4732034	gene:Solyc08g014600.4_2_CE_1	True	True	4731935-4732034	C2	4731268-4731346	C1_C2	4731346-4731935	47	False	True	True	0.197	0.586	0.377	0.994	0	0.273	0.577	0.293	0.99	0	0.583	0.553	-0.022	0.713	0.067	0.226	-0.016	0.554	0.145	0.023	0.568	0.132	0.331	0.984	0	0.42	0.143	0.87	0.013	0.131	0.824	0.013
gene:Solyc08g014600.4_2	gene:Solyc08g014600.4	Solyc08g014600.4	SL4.0ch08	-	gene:Solyc08g014600.4:s:4731935-4732034	gene:Solyc08g014600.4_2_CE_1	True	False	4731935-4732034	A	4731495-4731541	C1_A	4731541-4731935	47	False	True	True	0.803	0.414	-0.377	0.994	0	0.727	0.423	-0.293	0.99	0	0.417	0.447	0.022	0.713	0.067	0.774	0.016	0.554	0.145	-0.023	0.568	0.132	-0.331	0.984	0	0.58	-0.143	0.87	0.013	-0.131	0.824	0.013
gene:Solyc08g014600.4_2	gene:Solyc08g014600.4	Solyc08g014600.4	SL4.0ch08	-	gene:Solyc08g014600.4:t:4731268-4731346	gene:Solyc08g014600.4_2_CE_1	True	True	4731268-4731346	C1	4731935-4732034	C2_C1	4731346-4731935	47	False	True	True	0.168	0.535	0.318	0.99	0	0.306	0.639	0.31	0.992	0	0.518	0.336	-0.1	0.805	0.028	0.234	-0.034	0.611	0.101	0.037	0.621	0.092	0.218	0.923	0.003	0.333	0.067	0.747	0.056	0.127	0.84	0.014
gene:Solyc08g014600.4_2	gene:Solyc08g014600.4	Solyc08g014600.4	SL4.0ch08	-	gene:Solyc08g014600.4:t:4731268-4731346	gene:Solyc08g014600.4_2_CE_1	True	False	4731268-4731346	A	4731495-4731541	C2_A	4731346-4731495	47	False	True	True	0.828	0.441	-0.344	0.993	0	0.691	0.282	-0.404	1	0	0.446	0.247	-0.123	0.839	0.019	0.762	0.034	0.611	0.101	-0.037	0.619	0.093	-0.281	0.97	0.001	0.562	-0.154	0.91	0.009	-0.066	0.751	0.04
gene:Solyc11g007780.2_1	gene:Solyc11g007780.2	Solyc11g007780.2	SL4.0ch11	+	gene:Solyc11g007780.2:s:2053357-2053638	gene:Solyc11g007780.2_1_CE_1	False	True	2053357-2053638	C2	2054930-2055059	C1_C2	2053638-2054930	95	False	True	False	0.006	0.026	0.002	0.253	0.708	0.018	0.065	0.031	0.64	0.181	0.011	0.079	0.045	0.793	0.083	0.009	0	0.22	0.78	0	0.22	0.779	0	0.22	0.779	0.075	0.046	0.867	0.058	-0.04	0.79	0.088
gene:Solyc11g007780.2_1	gene:Solyc11g007780.2	Solyc11g007780.2	SL4.0ch11	+	gene:Solyc11g007780.2:s:2053357-2053638	gene:Solyc11g007780.2_1_CE_1	False	False	2053357-2053638	A	2053838-2053932	C1_A	2053638-2053838	95	False	True	False	0.994	0.974	-0.002	0.253	0.708	0.982	0.935	-0.031	0.64	0.181	0.989	0.921	-0.045	0.793	0.083	0.991	0	0.22	0.78	0	0.22	0.779	0	0.22	0.779	0.925	-0.046	0.867	0.058	0.04	0.79	0.088
gene:Solyc11g007780.2_1	gene:Solyc11g007780.2	Solyc11g007780.2	SL4.0ch11	+	gene:Solyc11g007780.2:t:2054930-2055059	gene:Solyc11g007780.2_1_CE_1	False	True	2054930-2055059	C1	2053357-2053638	C2_C1	2053638-2054930	95	False	True	True	0.008	0.044	0.012	0.404	0.448	0.031	0.096	0.054	0.78	0.069	0.015	0.121	0.089	0.94	0.012	0.013	0	0.22	0.778	0.002	0.252	0.67	0	0.228	0.751	0.142	0.102	0.994	0.001	-0.075	0.864	0.03
gene:Solyc11g007780.2_1	gene:Solyc11g007780.2	Solyc11g007780.2	SL4.0ch11	+	gene:Solyc11g007780.2:t:2054930-2055059	gene:Solyc11g007780.2_1_CE_1	False	False	2054930-2055059	A	2053838-2053932	C2_A	2053932-2054930	95	False	True	True	0.992	0.956	-0.012	0.404	0.448	0.969	0.904	-0.054	0.78	0.069	0.985	0.879	-0.089	0.94	0.012	0.987	0	0.22	0.778	-0.002	0.252	0.67	0	0.228	0.751	0.858	-0.102	0.994	0.001	0.075	0.864	0.03
gene:Solyc04g040170.3_1	gene:Solyc04g040170.3	Solyc04g040170.3	SL4.0ch04	-	gene:Solyc04g040170.3:s:11715060-11715236	gene:Solyc04g040170.3_1_CE_1	False	True	11715060-11715236	C2	11713017-11713400	C1_C2	11713400-11715060	114	False	True	True	0.075	0.015	-0.041	0.788	0.096	0.061	0.009	-0.026	0.609	0.224	0.032	0.007	-0.007	0.326	0.571	0.069	0.002	0.379	0.384	-0.006	0.399	0.355	-0.024	0.581	0.175	0.134	0.045	0.698	0.104	-0.094	0.936	0.011
gene:Solyc04g040170.3_1	gene:Solyc04g040170.3	Solyc04g040170.3	SL4.0ch04	-	gene:Solyc04g040170.3:s:11715060-11715236	gene:Solyc04g040170.3_1_CE_1	False	False	11715060-11715236	A	11714278-11714391	C1_A	11714391-11715060	114	False	True	True	0.925	0.985	0.041	0.788	0.096	0.939	0.991	0.026	0.609	0.224	0.968	0.993	0.007	0.326	0.571	0.931	-0.002	0.379	0.384	0.006	0.399	0.355	0.024	0.581	0.175	0.866	-0.045	0.698	0.104	0.094	0.936	0.011
gene:Solyc04g040170.3_1	gene:Solyc04g040170.3	Solyc04g040170.3	SL4.0ch04	-	gene:Solyc04g040170.3:t:11713017-11713400	gene:Solyc04g040170.3_1_CE_1	False	True	11713017-11713400	C1	11715060-11715236	C2_C1	11713400-11715060	114	False	True	True	0.078	0.016	-0.043	0.807	0.083	0.06	0.01	-0.026	0.61	0.22	0.039	0.01	-0.01	0.377	0.491	0.066	0.006	0.399	0.345	-0.004	0.391	0.365	-0.018	0.528	0.217	0.125	0.037	0.655	0.136	-0.08	0.921	0.016
gene:Solyc04g040170.3_1	gene:Solyc04g040170.3	Solyc04g040170.3	SL4.0ch04	-	gene:Solyc04g040170.3:t:11713017-11713400	gene:Solyc04g040170.3_1_CE_1	False	False	11713017-11713400	A	11714278-11714391	C2_A	11713400-11714278	114	False	True	True	0.922	0.984	0.043	0.807	0.083	0.94	0.99	0.026	0.61	0.22	0.961	0.99	0.01	0.377	0.491	0.934	-0.006	0.399	0.345	0.004	0.391	0.365	0.018	0.528	0.217	0.875	-0.037	0.655	0.136	0.08	0.921	0.016
gene:Solyc01g080840.3_1	gene:Solyc01g080840.3	Solyc01g080840.3	SL4.0ch01	-	gene:Solyc01g080840.3:s:72702871-72702988	gene:Solyc01g080840.3_1_CE_1	False	False	72702871-72702988	C2	72701215-72701454	C1_C2	72701454-72702871	58	False	True	True	0.992	0.87	-0.101	1	0	0.997	0.928	-0.049	0.948	0.022	0.995	0.93	-0.046	0.894	0.047	0.995	0	0.22	0.78	0	0.22	0.78	0	0.22	0.78	0.911	-0.061	0.995	0.002	-0.028	0.642	0.182
gene:Solyc01g080840.3_1	gene:Solyc01g080840.3	Solyc01g080840.3	SL4.0ch01	-	gene:Solyc01g080840.3:s:72702871-72702988	gene:Solyc01g080840.3_1_CE_1	False	True	72702871-72702988	A	72701758-72701815	C1_A	72701815-72702871	58	False	True	True	0.008	0.13	0.101	1	0	0.003	0.072	0.049	0.948	0.022	0.005	0.07	0.046	0.894	0.047	0.005	0	0.22	0.78	0	0.22	0.78	0	0.22	0.78	0.089	0.061	0.995	0.002	0.028	0.642	0.182
gene:Solyc01g080840.3_1	gene:Solyc01g080840.3	Solyc01g080840.3	SL4.0ch01	-	gene:Solyc01g080840.3:t:72701215-72701454	gene:Solyc01g080840.3_1_CE_1	False	False	72701215-72701454	C1	72702871-72702988	C2_C1	72701454-72702871	58	False	True	True	0.989	0.871	-0.105	1	0	0.989	0.882	-0.09	1	0	0.994	0.884	-0.09	1	0	0.993	0	0.22	0.78	0	0.22	0.78	0	0.22	0.78	0.875	-0.094	0.998	0	-0.007	0.377	0.469
gene:Solyc01g080840.3_1	gene:Solyc01g080840.3	Solyc01g080840.3	SL4.0ch01	-	gene:Solyc01g080840.3:t:72701215-72701454	gene:Solyc01g080840.3_1_CE_1	False	True	72701215-72701454	A	72701758-72701815	C2_A	72701454-72701758	58	False	True	True	0.011	0.129	0.105	1	0	0.011	0.118	0.09	1	0	0.006	0.116	0.09	1	0	0.007	0	0.22	0.78	0	0.22	0.78	0	0.22	0.78	0.125	0.094	0.998	0	0.007	0.377	0.469
gene:Solyc06g082360.4_1	gene:Solyc06g082360.4	Solyc06g082360.4	SL4.0ch06	-	gene:Solyc06g082360.4:s:45782089-45782261	gene:Solyc06g082360.4_1_CE_1	False	True	45782089-45782261	C2	45779779-45779867	C1_C2	45779867-45782089	85	False	True	True	0.001	0.079	0.054	0.975	0.01	0.006	0.091	0.059	0.98	0.007	0.001	0.088	0.059	0.978	0.007	0.001	0	0.22	0.78	0	0.22	0.78	0	0.22	0.78	0.112	0.084	1	0	-0.025	0.628	0.187
gene:Solyc06g082360.4_1	gene:Solyc06g082360.4	Solyc06g082360.4	SL4.0ch06	-	gene:Solyc06g082360.4:s:45782089-45782261	gene:Solyc06g082360.4_1_CE_1	False	False	45782089-45782261	A	45780484-45780568	C1_A	45780568-45782089	85	False	True	True	0.999	0.921	-0.054	0.975	0.01	0.994	0.909	-0.059	0.98	0.007	0.999	0.912	-0.059	0.978	0.007	0.999	0	0.22	0.78	0	0.22	0.78	0	0.22	0.78	0.888	-0.084	1	0	0.025	0.628	0.187
gene:Solyc06g082360.4_1	gene:Solyc06g082360.4	Solyc06g082360.4	SL4.0ch06	-	gene:Solyc06g082360.4:t:45779779-45779867	gene:Solyc06g082360.4_1_CE_1	False	True	45779779-45779867	C1	45782089-45782261	C2_C1	45779867-45782089	85	False	True	True	0.001	0.066	0.042	0.85	0.073	0.005	0.078	0.051	0.953	0.019	0.001	0.075	0.051	0.935	0.026	0.001	0	0.22	0.78	0	0.22	0.78	0	0.22	0.78	0.096	0.064	0.998	0.001	-0.016	0.447	0.357
gene:Solyc06g082360.4_1	gene:Solyc06g082360.4	Solyc06g082360.4	SL4.0ch06	-	gene:Solyc06g082360.4:t:45779779-45779867	gene:Solyc06g082360.4_1_CE_1	False	False	45779779-45779867	A	45780484-45780568	C2_A	45779867-45780484	85	False	True	True	0.999	0.934	-0.042	0.85	0.073	0.995	0.922	-0.051	0.953	0.019	0.999	0.925	-0.051	0.935	0.026	0.999	0	0.22	0.78	0	0.22	0.78	0	0.22	0.78	0.904	-0.064	0.998	0.001	0.016	0.447	0.357
gene:Solyc11g007940.2_1	gene:Solyc11g007940.2	Solyc11g007940.2	SL4.0ch11	+	gene:Solyc11g007940.2:s:2205396-2205634	gene:Solyc11g007940.2_1_CE_1	False	True	2205396-2205634	C2	2207863-2208056	C1_C2	2205634-2207863	107	False	True	True	0.005	0.016	0.002	0.25	0.707	0.007	0.074	0.044	0.594	0.138	0.006	0.37	0.339	1	0	0.012	-0.001	0.235	0.725	-0.001	0.236	0.721	-0.001	0.236	0.725	0.113	0.065	0.743	0.066	-0.059	0.708	0.072
gene:Solyc11g007940.2_1	gene:Solyc11g007940.2	Solyc11g007940.2	SL4.0ch11	+	gene:Solyc11g007940.2:s:2205396-2205634	gene:Solyc11g007940.2_1_CE_1	False	False	2205396-2205634	A	2205710-2205816	C1_A	2205634-2205710	107	False	True	True	0.995	0.984	-0.002	0.25	0.707	0.993	0.926	-0.044	0.594	0.138	0.994	0.63	-0.339	1	0	0.988	0.001	0.235	0.725	0.001	0.236	0.721	0.001	0.236	0.725	0.887	-0.065	0.743	0.066	0.059	0.708	0.072
gene:Solyc11g007940.2_1	gene:Solyc11g007940.2	Solyc11g007940.2	SL4.0ch11	+	gene:Solyc11g007940.2:t:2207863-2208056	gene:Solyc11g007940.2_1_CE_1	False	True	2207863-2208056	C1	2205396-2205634	C2_C1	2205634-2207863	107	False	True	True	0.004	0.009	0	0.227	0.764	0.004	0.05	0.022	0.477	0.289	0.005	0.338	0.307	1	0	0.007	0	0.222	0.771	0	0.222	0.771	0	0.223	0.77	0.065	0.032	0.584	0.193	-0.031	0.568	0.189
gene:Solyc11g007940.2_1	gene:Solyc11g007940.2	Solyc11g007940.2	SL4.0ch11	+	gene:Solyc11g007940.2:t:2207863-2208056	gene:Solyc11g007940.2_1_CE_1	False	False	2207863-2208056	A	2205710-2205816	C2_A	2205816-2207863	107	False	True	True	0.996	0.991	0	0.227	0.764	0.996	0.95	-0.022	0.477	0.289	0.995	0.662	-0.307	1	0	0.993	0	0.222	0.771	0	0.222	0.771	0	0.223	0.77	0.935	-0.032	0.584	0.193	0.031	0.568	0.189
gene:Solyc11g007940.2_2	gene:Solyc11g007940.2	Solyc11g007940.2	SL4.0ch11	+	gene:Solyc11g007940.2:s:2207863-2208056	gene:Solyc11g007940.2_2_CE_1	False	True	2207863-2208056	C2	2208885-2208992	C1_C2	2208056-2208885	83	False	True	True	0.006	0.459	0.439	1	0	0.033	0.255	0.183	0.958	0.004	0.005	0.361	0.31	1	0	0.03	-0.004	0.273	0.605	0.002	0.338	0.448	-0.004	0.274	0.607
gene:Solyc11g007940.2_2	gene:Solyc11g007940.2	Solyc11g007940.2	SL4.0ch11	+	gene:Solyc11g007940.2:s:2207863-2208056	gene:Solyc11g007940.2_2_CE_1	False	False	2207863-2208056	A	2208550-2208632	C1_A	2208056-2208550	83	False	True	True	0.994	0.541	-0.439	1	0	0.967	0.745	-0.183	0.958	0.004	0.995	0.639	-0.31	1	0	0.97	0.004	0.273	0.605	-0.002	0.338	0.448	0.004	0.274	0.607
gene:Solyc11g007940.2_2	gene:Solyc11g007940.2	Solyc11g007940.2	SL4.0ch11	+	gene:Solyc11g007940.2:t:2208885-2208992	gene:Solyc11g007940.2_2_CE_1	False	True	2208885-2208992	C1	2207863-2208056	C2_C1	2208056-2208885	83	False	True	True	0.005	0.327	0.295	1	0	0.022	0.267	0.212	0.978	0.002	0.006	0.409	0.346	1	0	0.025	-0.002	0.247	0.685	0	0.276	0.6	-0.002	0.249	0.684
gene:Solyc11g007940.2_2	gene:Solyc11g007940.2	Solyc11g007940.2	SL4.0ch11	+	gene:Solyc11g007940.2:t:2208885-2208992	gene:Solyc11g007940.2_2_CE_1	False	False	2208885-2208992	A	2208550-2208632	C2_A	2208632-2208885	83	False	True	True	0.995	0.673	-0.295	1	0	0.978	0.733	-0.212	0.978	0.002	0.994	0.591	-0.346	1	0	0.975	0.002	0.247	0.685	0	0.276	0.6	0.002	0.249	0.684
gene:Solyc02g064750.4_1	gene:Solyc02g064750.4	Solyc02g064750.4	SL4.0ch02	+	gene:Solyc02g064750.4:s:33875521-33875623	gene:Solyc02g064750.4_1_CE_1	True	False	33875521-33875623	C2	33877087-33877182	C1_C2	33875623-33877087	352	False	True	True	0.812	0.64	-0.153	0.962	0.004	0.764	0.726	-0.019	0.553	0.19	0.781	0.767	-0.009	0.548	0.193	0.734	0.052	0.677	0.064	0.012	0.486	0.187	0.032	0.573	0.12	0.701	-0.027	0.621	0.136	-0.033	0.6	0.103
gene:Solyc02g064750.4_1	gene:Solyc02g064750.4	Solyc02g064750.4	SL4.0ch02	+	gene:Solyc02g064750.4:s:33875521-33875623	gene:Solyc02g064750.4_1_CE_1	True	True	33875521-33875623	A	33876414-33876765	C1_A	33875623-33876414	352	False	True	True	0.083	0.254	0.155	0.987	0.001	0.113	0.135	0.017	0.53	0.208	0.118	0.087	-0.019	0.562	0.198	0.173	-0.066	0.811	0.032	-0.035	0.612	0.102	-0.032	0.578	0.125	0.183	0.012	0.525	0.232	0.039	0.612	0.095
gene:Solyc02g064750.4_1	gene:Solyc02g064750.4	Solyc02g064750.4	SL4.0ch02	+	gene:Solyc02g064750.4:t:33876995-33877182	gene:Solyc02g064750.4_1_CE_1	True	False	33877087-33877182	C1	33875521-33875623	C2_C1	33875623-33877087	352	False	True	True	0.711	0.539	-0.16	0.979	0.002	0.688	0.667	-0.015	0.559	0.169	0.738	0.665	-0.049	0.703	0.077	0.689	0.017	0.489	0.175	0	0.46	0.208	0.036	0.575	0.108	0.524	-0.144	0.954	0.005	0.007	0.526	0.17
gene:Solyc02g064750.4_1	gene:Solyc02g064750.4	Solyc02g064750.4	SL4.0ch02	+	gene:Solyc02g064750.4:t:33876995-33877182	gene:Solyc02g064750.4_1_CE_1	True	True	33877087-33877182	A	33876414-33876765	C2_A	33876765-33877087	352	False	True	True	0.178	0.398	0.203	0.998	0	0.181	0.29	0.092	0.858	0.023	0.158	0.28	0.106	0.898	0.015	0.215	-0.023	0.517	0.166	-0.026	0.543	0.138	-0.046	0.651	0.081	0.424	0.192	0.988	0.001	-0.018	0.564	0.133
gene:Solyc06g082380.3_1	gene:Solyc06g082380.3	Solyc06g082380.3	SL4.0ch06	-	gene:Solyc06g082380.3:s:45793024-45793429	gene:Solyc06g082380.3_1_CE_1	False	True	45793024-45793429	C2	45791441-45791707	C1_C2	45791707-45793024	213	False	True	True	0.074	0.481	0.399	1	0	0.121	0.478	0.358	1	0	0.227	0.401	0.133	0.91	0.011	0.059	0.009	0.433	0.302	0.049	0.713	0.071	0.163	0.998	0	0.572	0.514	1	0	-0.057	0.713	0.054
gene:Solyc06g082380.3_1	gene:Solyc06g082380.3	Solyc06g082380.3	SL4.0ch06	-	gene:Solyc06g082380.3:s:45793024-45793429	gene:Solyc06g082380.3_1_CE_1	False	False	45793024-45793429	A	45792384-45792596	C1_A	45792596-45793024	213	False	True	True	0.926	0.519	-0.399	1	0	0.879	0.522	-0.358	1	0	0.773	0.599	-0.133	0.91	0.011	0.941	-0.009	0.433	0.302	-0.049	0.713	0.071	-0.163	0.998	0	0.428	-0.514	1	0	0.057	0.713	0.054
gene:Solyc06g082380.3_1	gene:Solyc06g082380.3	Solyc06g082380.3	SL4.0ch06	-	gene:Solyc06g082380.3:t:45791441-45791707	gene:Solyc06g082380.3_1_CE_1	False	True	45791441-45791707	C1	45793024-45793429	C2_C1	45791707-45793024	213	False	True	True	0.076	0.403	0.327	1	0	0.116	0.432	0.307	1	0	0.272	0.446	0.14	0.909	0.011	0.06	0.011	0.442	0.286	0.048	0.697	0.076	0.209	1	0	0.453	0.393	1	0	-0.025	0.663	0.102
gene:Solyc06g082380.3_1	gene:Solyc06g082380.3	Solyc06g082380.3	SL4.0ch06	-	gene:Solyc06g082380.3:t:45791441-45791707	gene:Solyc06g082380.3_1_CE_1	False	False	45791441-45791707	A	45792384-45792596	C2_A	45791707-45792384	213	False	True	True	0.924	0.597	-0.327	1	0	0.884	0.568	-0.307	1	0	0.728	0.554	-0.14	0.909	0.011	0.94	-0.011	0.442	0.286	-0.048	0.697	0.076	-0.209	1	0	0.547	-0.393	1	0	0.025	0.663	0.102
gene:Solyc12g070270.2_1	gene:Solyc12g070270.2	Solyc12g070270.2	SL4.0ch12	+	gene:Solyc12g070270.2:s:30012407-30012534	gene:Solyc12g070270.2_1_CE_1	False	True	30012407-30012534	C2	30012725-30012769	C1_C2	30012534-30012725	43	False	False	True	0.049	0.108	0.041	0.698	0.118	0.052	0.066	0.013	0.518	0.3	0.034	0.029	-0.001	0.325	0.573	0.012	0.011	0.392	0.374	0.013	0.412	0.344	0.003	0.267	0.632	0.105	0.07	0.955	0.012	0	0.519	0.279
gene:Solyc12g070270.2_1	gene:Solyc12g070270.2	Solyc12g070270.2	SL4.0ch12	+	gene:Solyc12g070270.2:s:30012407-30012534	gene:Solyc12g070270.2_1_CE_1	False	False	30012407-30012534	A	30012604-30012646	C1_A	30012534-30012604	43	False	False	True	0.951	0.892	-0.041	0.698	0.118	0.948	0.934	-0.013	0.518	0.3	0.966	0.971	0.001	0.325	0.573	0.988	-0.011	0.392	0.374	-0.013	0.412	0.344	-0.003	0.267	0.632	0.895	-0.07	0.955	0.012	0	0.519	0.279
gene:Solyc12g070270.2_1	gene:Solyc12g070270.2	Solyc12g070270.2	SL4.0ch12	+	gene:Solyc12g070270.2:t:30012725-30012769	gene:Solyc12g070270.2_1_CE_1	False	True	30012725-30012769	C1	30012407-30012534	C2_C1	30012534-30012725	43	False	False	True	0.04	0.086	0.041	0.747	0.103	0.048	0.062	0.01	0.491	0.332	0.028	0.028	0	0.281	0.651	0.009	0.005	0.298	0.549	0.013	0.41	0.345	0.002	0.244	0.7	0.093	0.059	0.924	0.025	-0.002	0.504	0.296
gene:Solyc12g070270.2_1	gene:Solyc12g070270.2	Solyc12g070270.2	SL4.0ch12	+	gene:Solyc12g070270.2:t:30012725-30012769	gene:Solyc12g070270.2_1_CE_1	False	False	30012725-30012769	A	30012604-30012646	C2_A	30012646-30012725	43	False	False	False	0.933	0.896	-0.03	0.604	0.187	0.95	0.907	-0.024	0.58	0.227	0.96	0.971	0.005	0.361	0.516	0.958	-0.019	0.543	0.204	-0.006	0.379	0.392	0.001	0.344	0.463	0.897	-0.053	0.797	0.068	-0.002	0.517	0.281
gene:Solyc12g070270.2_2	gene:Solyc12g070270.2	Solyc12g070270.2	SL4.0ch12	+	gene:Solyc12g070270.2:s:30012869-30012991	gene:Solyc12g070270.2_2_CE_1	True	True	30012869-30012991	C2	30020691-30020745	C1_C2	30012991-30020691	104	False	True	True	0.015	0.109	0.078	0.981	0.005	0.018	0.097	0.067	0.99	0.003	0.016	0.053	0.02	0.516	0.322	0.061	-0.029	0.66	0.131	-0.029	0.656	0.133	-0.03	0.666	0.132	0.095	0.02	0.522	0.295	0.009	0.512	0.291
gene:Solyc12g070270.2_2	gene:Solyc12g070270.2	Solyc12g070270.2	SL4.0ch12	+	gene:Solyc12g070270.2:s:30012869-30012991	gene:Solyc12g070270.2_2_CE_1	True	False	30012869-30012991	A	30013065-30013168	C1_A	30012991-30013065	104	False	True	True	0.935	0.864	-0.056	0.851	0.048	0.967	0.853	-0.113	0.993	0.001	0.952	0.89	-0.051	0.798	0.069	0.902	0.018	0.464	0.264	0.058	0.891	0.024	0.038	0.659	0.107	0.851	-0.035	0.678	0.147	0.009	0.527	0.266
gene:Solyc12g070270.2_2	gene:Solyc12g070270.2	Solyc12g070270.2	SL4.0ch12	+	gene:Solyc12g070270.2:t:30020691-30020745	gene:Solyc12g070270.2_2_CE_1	True	True	30020691-30020745	C1	30012869-30012991	C2_C1	30012991-30020691	104	False	True	True	0.017	0.121	0.09	0.993	0.001	0.018	0.115	0.086	0.996	0.001	0.018	0.063	0.03	0.668	0.185	0.063	-0.029	0.653	0.136	-0.028	0.649	0.137	-0.029	0.659	0.136	0.111	0.035	0.689	0.147	0.005	0.497	0.302
gene:Solyc12g070270.2_2	gene:Solyc12g070270.2	Solyc12g070270.2	SL4.0ch12	+	gene:Solyc12g070270.2:t:30020691-30020745	gene:Solyc12g070270.2_2_CE_1	True	False	30020691-30020745	A	30013065-30013168	C2_A	30013168-30020691	104	False	True	True	0.983	0.879	-0.09	0.993	0.001	0.982	0.885	-0.086	0.996	0.001	0.982	0.937	-0.03	0.668	0.185	0.937	0.029	0.653	0.136	0.028	0.649	0.137	0.029	0.659	0.136	0.889	-0.035	0.689	0.147	-0.005	0.497	0.302
gene:Solyc02g064800.3_1	gene:Solyc02g064800.3	Solyc02g064800.3	SL4.0ch02	+	gene:Solyc02g064800.3:s:33973195-33973475	gene:Solyc02g064800.3_1_CE_1	False	True	33973195-33973475	C2	33974212-33974465	C1_C2	33973475-33974212	67	False	True	True	0.005	0.395	0.352	1	0	0.037					0.003	0.055	0.024	0.484	0.276	0.037	-0.004	0.275	0.606	0.011	0.439	0.299	-0.004	0.276	0.607	0.365	0.314	0.999	0	0.006	0.69	0.067
gene:Solyc02g064800.3_1	gene:Solyc02g064800.3	Solyc02g064800.3	SL4.0ch02	+	gene:Solyc02g064800.3:s:33973195-33973475	gene:Solyc02g064800.3_1_CE_1	False	False	33973195-33973475	A	33973772-33973838	C1_A	33973475-33973772	67	False	True	True	0.995	0.605	-0.352	1	0	0.963					0.997	0.945	-0.024	0.484	0.276	0.963	0.004	0.275	0.606	-0.011	0.439	0.299	0.004	0.276	0.607	0.635	-0.314	0.999	0	-0.006	0.69	0.067
gene:Solyc02g064800.3_1	gene:Solyc02g064800.3	Solyc02g064800.3	SL4.0ch02	+	gene:Solyc02g064800.3:t:33974212-33974465	gene:Solyc02g064800.3_1_CE_1	False	True	33974212-33974465	C1	33973195-33973475	C2_C1	33973475-33974212	67	False	True	True	0.036					0.036					0.003	0.069	0.031	0.538	0.21	0.036	-0.004	0.277	0.601	0.014	0.469	0.256	-0.004	0.279	0.602	0.456	0.404	1	0
gene:Solyc02g064800.3_1	gene:Solyc02g064800.3	Solyc02g064800.3	SL4.0ch02	+	gene:Solyc02g064800.3:t:33974212-33974465	gene:Solyc02g064800.3_1_CE_1	False	False	33974212-33974465	A	33973772-33973838	C2_A	33973838-33974212	67	False	True	True	0.964					0.964					0.997	0.931	-0.031	0.538	0.21	0.964	0.004	0.277	0.601	-0.014	0.469	0.256	0.004	0.279	0.602	0.544	-0.404	1	0
gene:Solyc12g062250.2_2	gene:Solyc12g062250.2	Solyc12g062250.2	SL4.0ch12	+	gene:Solyc12g062250.2:s:31105274-31105357	gene:Solyc12g062250.2_2_CE_1	True	True	31105274-31105357	C2	31106663-31106768	C1_C2	31105357-31106663	61	False	True	True	0.798	0.558	-0.192	0.904	0.006	0.926	0.379	-0.556	1	0	0.911	0.344	-0.571	1	0	0.833	-0.002	0.622	0.081	0.051	0.651	0.06	0.043	0.645	0.066	0.598	-0.186	0.904	0.007	-0.006	0.685	0.077
gene:Solyc12g062250.2_2	gene:Solyc12g062250.2	Solyc12g062250.2	SL4.0ch12	+	gene:Solyc12g062250.2:s:31105274-31105357	gene:Solyc12g062250.2_2_CE_1	True	True	31105274-31105357	A	31105429-31105489	C1_A	31105357-31105429	61	False	True	True	0.013	0.14	0.087	0.835	0.033	0.038	0.415	0.376	0.999	0	0.012	0.353	0.297	0.998	0	0.085	-0.024	0.454	0.209	-0.017	0.465	0.207	-0.024	0.455	0.214	0.12	0.032	0.717	0.1	0.005	0.619	0.141
gene:Solyc12g062250.2_2	gene:Solyc12g062250.2	Solyc12g062250.2	SL4.0ch12	+	gene:Solyc12g062250.2:t:31106663-31106768	gene:Solyc12g062250.2_2_CE_1	True	True	31106663-31106768	C1	31105274-31105357	C2_C1	31105357-31106663	61	False	True	True	0.043	0.096	0.046	0.767	0.07	0.057	0.078	0.01	0.44	0.339	0.048	0.057	0.008	0.438	0.358	0.036	0.002	0.299	0.508	0.015	0.459	0.241	0.006	0.351	0.407	0.167	0.137	0.998	0	-0.056	0.745	0.054
gene:Solyc12g062250.2_2	gene:Solyc12g062250.2	Solyc12g062250.2	SL4.0ch12	+	gene:Solyc12g062250.2:t:31106663-31106768	gene:Solyc12g062250.2_2_CE_1	True	False	31106663-31106768	A	31105429-31105489	C2_A	31105489-31106663	61	False	True	True	0.919	0.71	-0.213	1	0	0.897	0.788	-0.098	0.943	0.009	0.905	0.782	-0.124	0.987	0.002	0.919	-0.001	0.277	0.568	-0.012	0.416	0.287	-0.006	0.352	0.405	0.663	-0.25	1	0	0.022	0.556	0.15
gene:Solyc12g062250.2_2	gene:Solyc12g062250.2	Solyc12g062250.2	SL4.0ch12	+	gene:Solyc12g062250.2:s:31105274-31105357	gene:Solyc12g062250.2_2_CE_2	True	True	31105274-31105357	C2	31106663-31106768	C1_C2	31105357-31106663	43	False	True	True	0.798	0.558	-0.192	0.904	0.006	0.926	0.379	-0.556	1	0	0.911	0.344	-0.571	1	0	0.833	-0.002	0.622	0.081	0.051	0.651	0.06	0.043	0.645	0.066	0.598	-0.186	0.904	0.007	-0.006	0.685	0.077
gene:Solyc12g062250.2_2	gene:Solyc12g062250.2	Solyc12g062250.2	SL4.0ch12	+	gene:Solyc12g062250.2:s:31105274-31105357	gene:Solyc12g062250.2_2_CE_2	True	True	31105274-31105357	A	31105447-31105489	C1_A	31105357-31105447	43	False	True	True	0.188	0.302	0.08	0.783	0.036	0.041	0.206	0.119	0.899	0.014	0.078	0.318	0.189	0.925	0.006	0.082	0.034	0.633	0.079	-0.022	0.514	0.152	-0.007	0.554	0.137	0.297	0.151	0.889	0.011	0.001	0.659	0.105
gene:Solyc12g062250.2_2	gene:Solyc12g062250.2	Solyc12g062250.2	SL4.0ch12	+	gene:Solyc12g062250.2:t:31106663-31106768	gene:Solyc12g062250.2_2_CE_2	True	True	31106663-31106768	C1	31105274-31105357	C2_C1	31105357-31106663	43	False	True	True	0.043	0.096	0.046	0.767	0.07	0.057	0.078	0.01	0.44	0.339	0.048	0.057	0.008	0.438	0.358	0.036	0.002	0.299	0.508	0.015	0.459	0.241	0.006	0.351	0.407	0.167	0.137	0.998	0	-0.056	0.745	0.054
gene:Solyc12g062250.2_2	gene:Solyc12g062250.2	Solyc12g062250.2	SL4.0ch12	+	gene:Solyc12g062250.2:t:31106663-31106768	gene:Solyc12g062250.2_2_CE_2	True	False	31106663-31106768	A	31105447-31105489	C2_A	31105489-31106663	43	False	True	True	0.919	0.71	-0.213	1	0	0.897	0.788	-0.098	0.943	0.009	0.905	0.782	-0.124	0.987	0.002	0.919	-0.001	0.277	0.568	-0.012	0.416	0.287	-0.006	0.352	0.405	0.663	-0.25	1	0	0.022	0.556	0.15
gene:Solyc11g008000.2_2	gene:Solyc11g008000.2	Solyc11g008000.2	SL4.0ch11	-	gene:Solyc11g008000.2:s:2242460-2242740	gene:Solyc11g008000.2_2_CE_1	True	False	2242460-2242740	C2	2241916-2242104	C1_C2	2242104-2242460	64	False	True	True	0.883	0.736	-0.141	0.997	0	0.904	0.723	-0.177	1	0	0.816	0.546	-0.267	1	0	0.903	-0.014	0.462	0.246	-0.002	0.394	0.318	-0.082	0.951	0.007	0.753	-0.146	1	0	-0.009	0.443	0.275
gene:Solyc11g008000.2_2	gene:Solyc11g008000.2	Solyc11g008000.2	SL4.0ch11	-	gene:Solyc11g008000.2:s:2242460-2242740	gene:Solyc11g008000.2_2_CE_1	True	True	2242460-2242740	A	2242282-2242345	C1_A	2242345-2242460	64	False	True	True	0.043	0.164	0.124	0.998	0	0.03	0.162	0.142	1	0	0.083	0.292	0.218	1	0	0.033	0.005	0.306	0.491	0	0.227	0.746	0.051	0.95	0.011	0.164	0.14	1	0	0.001	0.4	0.336
gene:Solyc11g008000.2_2	gene:Solyc11g008000.2	Solyc11g008000.2	SL4.0ch11	-	gene:Solyc11g008000.2:t:2241916-2242104	gene:Solyc11g008000.2_2_CE_1	True	False	2241916-2242104	C1	2242460-2242740	C2_C1	2242104-2242460	64	False	True	True	0.863	0.706	-0.156	0.999	0	0.883	0.705	-0.174	1	0	0.791	0.547	-0.249	1	0	0.903	-0.028	0.564	0.142	-0.013	0.451	0.248	-0.109	0.998	0	0.722	-0.184	1	0	-0.008	0.457	0.254
gene:Solyc11g008000.2_2	gene:Solyc11g008000.2	Solyc11g008000.2	SL4.0ch11	-	gene:Solyc11g008000.2:t:2241916-2242104	gene:Solyc11g008000.2_2_CE_1	True	True	2241916-2242104	A	2242282-2242345	C2_A	2242104-2242282	64	False	True	True	0.087	0.219	0.136	0.999	0	0.071	0.184	0.11	0.998	0	0.147	0.327	0.173	0.999	0	0.049	0.024	0.527	0.17	0.015	0.462	0.238	0.095	0.997	0	0.206	0.167	1	0	0.004	0.458	0.253
gene:Solyc08g015860.3_1	gene:Solyc08g015860.3	Solyc08g015860.3	SL4.0ch08	+	gene:Solyc08g015860.3:s:6099248-6099310	gene:Solyc08g015860.3_1_CE_1	False	True	6099248-6099310	C2	6099564-6099671	C1_C2	6099310-6099564	84	False	True	True	0.001	0.102	0.075	0.975	0.006	0.001	0.154	0.127	1	0	0.001	0.157	0.131	1	0	0.001	0	0.22	0.78	0	0.22	0.78	0	0.22	0.78	0.136	0.111	1	0	-0.022	0.585	0.2
gene:Solyc08g015860.3_1	gene:Solyc08g015860.3	Solyc08g015860.3	SL4.0ch08	+	gene:Solyc08g015860.3:s:6099248-6099310	gene:Solyc08g015860.3_1_CE_1	False	False	6099248-6099310	A	6099391-6099474	C1_A	6099310-6099391	84	False	True	True	0.999	0.898	-0.075	0.975	0.006	0.999	0.846	-0.127	1	0	0.999	0.843	-0.131	1	0	0.999	0	0.22	0.78	0	0.22	0.78	0	0.22	0.78	0.864	-0.111	1	0	0.022	0.585	0.2
gene:Solyc08g015860.3_1	gene:Solyc08g015860.3	Solyc08g015860.3	SL4.0ch08	+	gene:Solyc08g015860.3:t:6099564-6099671	gene:Solyc08g015860.3_1_CE_1	False	True	6099564-6099671	C1	6099248-6099310	C2_C1	6099310-6099564	84	False	True	True	0.001	0.098	0.069	0.966	0.01	0.001	0.148	0.115	1	0	0.001	0.153	0.126	0.999	0	0.001	0	0.22	0.78	0	0.22	0.78	0	0.22	0.78	0.141	0.113	1	0	-0.028	0.62	0.169
gene:Solyc08g015860.3_1	gene:Solyc08g015860.3	Solyc08g015860.3	SL4.0ch08	+	gene:Solyc08g015860.3:t:6099564-6099671	gene:Solyc08g015860.3_1_CE_1	False	False	6099564-6099671	A	6099391-6099474	C2_A	6099474-6099564	84	False	True	True	0.999	0.902	-0.069	0.966	0.01	0.999	0.852	-0.115	1	0	0.999	0.847	-0.126	0.999	0	0.999	0	0.22	0.78	0	0.22	0.78	0	0.22	0.78	0.859	-0.113	1	0	0.028	0.62	0.169
gene:Solyc01g081050.4_3	gene:Solyc01g081050.4	Solyc01g081050.4	SL4.0ch01	+	gene:Solyc01g081050.4:s:72942545-72942631	gene:Solyc01g081050.4_3_CE_1	True	True	72942545-72942631	C2	72946694-72946802	C1_C2	72942631-72946694	44	False	True	True	0.558	0.602	0.019	0.72	0.069	0.368	0.659	0.236	0.954	0.002	0.59	0.825	0.187	0.903	0.007	0.61	-0.027	0.653	0.067	-0.179	0.889	0.006	-0.017	0.646	0.07	0.831	0.175	0.902	0.008	-0.177	0.898	0.006
gene:Solyc01g081050.4_3	gene:Solyc01g081050.4	Solyc01g081050.4	SL4.0ch01	+	gene:Solyc01g081050.4:s:72942545-72942631	gene:Solyc01g081050.4_3_CE_1	True	False	72942545-72942631	A	72944424-72944467	C1_A	72942631-72944424	44	False	True	True	0.442	0.398	-0.019	0.72	0.069	0.632	0.341	-0.236	0.954	0.002	0.41	0.175	-0.187	0.903	0.007	0.39	0.027	0.653	0.067	0.179	0.889	0.006	0.017	0.646	0.07	0.169	-0.175	0.902	0.008	0.177	0.898	0.006
gene:Solyc01g081050.4_3	gene:Solyc01g081050.4	Solyc01g081050.4	SL4.0ch01	+	gene:Solyc01g081050.4:t:72946694-72946802	gene:Solyc01g081050.4_3_CE_1	True	True	72946694-72946802	C1	72942545-72942631	C2_C1	72942631-72946694	44	False	True	True	0.696	0.684	-0.018	0.696	0.075	0.406	0.615	0.161	0.873	0.011	0.637	0.816	0.117	0.826	0.021	0.7	0.007	0.625	0.078	-0.23	0.94	0.002	-0.025	0.637	0.078	0.685	-0.004	0.687	0.089	-0.005	0.677	0.07
gene:Solyc01g081050.4_3	gene:Solyc01g081050.4	Solyc01g081050.4	SL4.0ch01	+	gene:Solyc01g081050.4:t:72946694-72946802	gene:Solyc01g081050.4_3_CE_1	True	True	72946694-72946802	A	72944424-72944467	C2_A	72944467-72946694	44	False	True	False	0.22	0.159	-0.045	0.711	0.078	0.324	0.18	-0.101	0.806	0.028	0.135	0.11	-0.022	0.663	0.109	0.226	-0.003	0.621	0.086	0.051	0.66	0.058	-0.055	0.685	0.056	0.215	-0.021	0.678	0.101	-0.027	0.681	0.088
gene:Solyc12g062480.3_5	gene:Solyc12g062480.3	Solyc12g062480.3	SL4.0ch12	-	gene:Solyc12g062480.3:s:32896306-32896513	gene:Solyc12g062480.3_5_CE_1	False	True	32896306-32896513	C2	32893563-32893885	C1_C2	32893885-32896306	121	False	True	True	0.359	0.133	-0.164	0.885	0.01	0.284	0.337	0.033	0.716	0.066	0.283	0.42	0.078	0.77	0.041	0.366	-0.023	0.633	0.074	-0.059	0.683	0.048	-0.049	0.671	0.063	0.118	-0.228	0.959	0.002	0.014	0.653	0.103
gene:Solyc12g062480.3_5	gene:Solyc12g062480.3	Solyc12g062480.3	SL4.0ch12	-	gene:Solyc12g062480.3:s:32896306-32896513	gene:Solyc12g062480.3_5_CE_1	False	False	32896306-32896513	A	32894299-32894419	C1_A	32894419-32896306	121	False	True	True	0.641	0.867	0.164	0.885	0.01	0.716	0.663	-0.033	0.716	0.066	0.717	0.58	-0.078	0.77	0.041	0.634	0.023	0.633	0.074	0.059	0.683	0.048	0.049	0.671	0.063	0.882	0.228	0.959	0.002	-0.014	0.653	0.103
gene:Solyc12g062480.3_5	gene:Solyc12g062480.3	Solyc12g062480.3	SL4.0ch12	-	gene:Solyc12g062480.3:t:32893563-32893885	gene:Solyc12g062480.3_5_CE_1	False	True	32893563-32893885	C1	32896306-32896513	C2_C1	32893885-32896306	121	False	True	True	0.229	0.085	-0.134	0.896	0.013	0.166	0.236	0.047	0.712	0.074	0.139	0.253	0.076	0.802	0.043	0.246	-0.001	0.593	0.115	-0.047	0.664	0.072	-0.065	0.728	0.052	0.085	-0.128	0.91	0.012	0	0.589	0.183
gene:Solyc12g062480.3_5	gene:Solyc12g062480.3	Solyc12g062480.3	SL4.0ch12	-	gene:Solyc12g062480.3:t:32893563-32893885	gene:Solyc12g062480.3_5_CE_1	False	False	32893563-32893885	A	32894299-32894419	C2_A	32893885-32894299	121	False	True	True	0.771	0.915	0.134	0.896	0.013	0.834	0.764	-0.047	0.712	0.074	0.861	0.747	-0.076	0.802	0.043	0.754	0.001	0.593	0.115	0.047	0.664	0.072	0.065	0.728	0.052	0.915	0.128	0.91	0.012	0	0.589	0.183
gene:Solyc04g039730.3_1	gene:Solyc04g039730.3	Solyc04g039730.3	SL4.0ch04	-	gene:Solyc04g039730.3:s:12482804-12482875	gene:Solyc04g039730.3_1_CE_1	False	True	12482804-12482875	C2	12482419-12482490	C1_C2	12482490-12482804	144	False	True	True	0.005	0.076	0.031	0.619	0.19	0.037	0.124	0.057	0.737	0.072	0.007	0.167	0.133	0.964	0.005	0.099	-0.061	0.811	0.04	-0.04	0.66	0.094	-0.061	0.81	0.041	0.132	0.02	0.629	0.153	-0.041	0.671	0.103
gene:Solyc04g039730.3_1	gene:Solyc04g039730.3	Solyc04g039730.3	SL4.0ch04	-	gene:Solyc04g039730.3:s:12482804-12482875	gene:Solyc04g039730.3_1_CE_1	False	False	12482804-12482875	A	12482580-12482723	C1_A	12482723-12482804	144	False	True	True	0.995	0.924	-0.031	0.619	0.19	0.963	0.876	-0.057	0.737	0.072	0.993	0.833	-0.133	0.964	0.005	0.901	0.061	0.811	0.04	0.04	0.66	0.094	0.061	0.81	0.041	0.868	-0.02	0.629	0.153	0.041	0.671	0.103
gene:Solyc04g039730.3_1	gene:Solyc04g039730.3	Solyc04g039730.3	SL4.0ch04	-	gene:Solyc04g039730.3:t:12482419-12482490	gene:Solyc04g039730.3_1_CE_1	False	True	12482419-12482490	C1	12482804-12482875	C2_C1	12482490-12482804	144	False	True	True	0.006	0.066	0.027	0.57	0.234	0.06	0.099	0.025	0.643	0.131	0.008	0.222	0.183	0.985	0.001	0.129	-0.086	0.894	0.016	-0.036	0.62	0.105	-0.085	0.89	0.017	0.112	-0.004	0.611	0.178	-0.036	0.643	0.12
gene:Solyc04g039730.3_1	gene:Solyc04g039730.3	Solyc04g039730.3	SL4.0ch04	-	gene:Solyc04g039730.3:t:12482419-12482490	gene:Solyc04g039730.3_1_CE_1	False	False	12482419-12482490	A	12482580-12482723	C2_A	12482490-12482580	144	False	True	True	0.994	0.934	-0.027	0.57	0.234	0.94	0.901	-0.025	0.643	0.131	0.992	0.778	-0.183	0.985	0.001	0.871	0.086	0.894	0.016	0.036	0.62	0.105	0.085	0.89	0.017	0.888	0.004	0.611	0.178	0.036	0.643	0.12
gene:Solyc05g026540.3_1	gene:Solyc05g026540.3	Solyc05g026540.3	SL4.0ch05	+	gene:Solyc05g026540.3:s:41868846-41868983	gene:Solyc05g026540.3_1_CE_1	False	False	41868846-41868983	C2	41871077-41871265	C1_C2	41868983-41871077	72	False	True	True	0.967	0.914	-0.053	0.922	0.022	0.984	0.899	-0.07	0.982	0.004	0.978	0.861	-0.112	1	0	0.978	-0.001	0.234	0.717	0	0.22	0.779	0	0.22	0.779	0.9	-0.068	0.995	0.001	0.007	0.374	0.386
gene:Solyc05g026540.3_1	gene:Solyc05g026540.3	Solyc05g026540.3	SL4.0ch05	+	gene:Solyc05g026540.3:s:41868846-41868983	gene:Solyc05g026540.3_1_CE_1	False	True	41868846-41868983	A	41870356-41870427	C1_A	41868983-41870356	72	False	True	True	0.016	0.073	0.047	0.902	0.032	0.002	0.078	0.047	0.854	0.046	0.01	0.112	0.081	0.999	0	0.012	0	0.22	0.78	0	0.22	0.78	0	0.22	0.78	0.076	0.045	0.884	0.042	0.001	0.286	0.565
gene:Solyc05g026540.3_1	gene:Solyc05g026540.3	Solyc05g026540.3	SL4.0ch05	+	gene:Solyc05g026540.3:t:41871077-41871265	gene:Solyc05g026540.3_1_CE_1	False	False	41871077-41871265	C1	41868846-41868983	C2_C1	41868983-41871077	72	False	True	True	0.968	0.917	-0.049	0.916	0.026	0.98	0.902	-0.069	0.995	0.001	0.977	0.876	-0.099	1	0	0.97	0	0.226	0.752	0	0.222	0.771	0	0.222	0.772	0.894	-0.074	0.992	0.002	0.015	0.475	0.257
gene:Solyc05g026540.3_1	gene:Solyc05g026540.3	Solyc05g026540.3	SL4.0ch05	+	gene:Solyc05g026540.3:t:41871077-41871265	gene:Solyc05g026540.3_1_CE_1	False	True	41871077-41871265	A	41870356-41870427	C2_A	41870427-41871077	72	False	True	True	0.015	0.068	0.038	0.796	0.077	0.006	0.082	0.048	0.906	0.03	0.011	0.095	0.068	0.996	0.001	0.018	0	0.22	0.78	0	0.22	0.78	0	0.22	0.78	0.08	0.051	0.946	0.018	-0.005	0.309	0.5
gene:Solyc04g039620.2_2	gene:Solyc04g039620.2	Solyc04g039620.2	SL4.0ch04	-	gene:Solyc04g039620.2:s:13133154-13133249	gene:Solyc04g039620.2_2_CE_1	False	True	13133154-13133249	C2	13126181-13126309	C1_C2	13126309-13133154	69	False	True	True	0.13	0.416	0.275	0.999	0	0.135	0.223	0.067	0.798	0.049	0.158	0.388	0.219	0.995	0	0.198	-0.052	0.707	0.067	-0.043	0.675	0.082	-0.03	0.593	0.126	0.359	0.133	0.918	0.011	0.033	0.687	0.086
gene:Solyc04g039620.2_2	gene:Solyc04g039620.2	Solyc04g039620.2	SL4.0ch04	-	gene:Solyc04g039620.2:s:13133154-13133249	gene:Solyc04g039620.2_2_CE_1	False	False	13133154-13133249	A	13128532-13128600	C1_A	13128600-13133154	69	False	True	True	0.87	0.584	-0.275	0.999	0	0.865	0.777	-0.067	0.798	0.049	0.842	0.612	-0.219	0.995	0	0.802	0.052	0.707	0.067	0.043	0.675	0.082	0.03	0.593	0.126	0.641	-0.133	0.918	0.011	-0.033	0.687	0.086
gene:Solyc04g039620.2_2	gene:Solyc04g039620.2	Solyc04g039620.2	SL4.0ch04	-	gene:Solyc04g039620.2:t:13126181-13126309	gene:Solyc04g039620.2_2_CE_1	False	True	13126181-13126309	C1	13133154-13133249	C2_C1	13126309-13133154	69	False	True	True	0.115	0.431	0.303	1	0	0.147	0.229	0.069	0.777	0.051	0.179	0.392	0.193	0.984	0.001	0.197	-0.068	0.788	0.039	-0.04	0.638	0.094	-0.016	0.538	0.173	0.393	0.168	0.962	0.004	0.017	0.653	0.114
gene:Solyc04g039620.2_2	gene:Solyc04g039620.2	Solyc04g039620.2	SL4.0ch04	-	gene:Solyc04g039620.2:t:13126181-13126309	gene:Solyc04g039620.2_2_CE_1	False	False	13126181-13126309	A	13128532-13128600	C2_A	13126309-13128532	69	False	True	True	0.885	0.569	-0.303	1	0	0.853	0.771	-0.069	0.777	0.051	0.821	0.608	-0.193	0.984	0.001	0.803	0.068	0.788	0.039	0.04	0.638	0.094	0.016	0.538	0.173	0.607	-0.168	0.962	0.004	-0.017	0.653	0.114
gene:Solyc02g065116.1_1	gene:Solyc02g065116.1	Solyc02g065116.1	SL4.0ch02	+	gene:Solyc02g065116.1:s:34314726-34314829	gene:Solyc02g065116.1_1_CE_1	False	True	34314726-34314829	C2	34316011-34316154	C1_C2	34314829-34316011	109	False	True	True	0.956	0.644	-0.271	0.978	0.001	0.973	0.467	-0.501	0.999	0	0.989	0.892	-0.062	0.662	0.084	0.909	0.024	0.557	0.148	0.036	0.597	0.121	0.047	0.665	0.087	0.805	-0.057	0.735	0.062	-0.097	0.787	0.025
gene:Solyc02g065116.1_1	gene:Solyc02g065116.1	Solyc02g065116.1	SL4.0ch02	+	gene:Solyc02g065116.1:s:34314726-34314829	gene:Solyc02g065116.1_1_CE_1	False	True	34314726-34314829	A	34315144-34315252	C1_A	34314829-34315144	109	False	True	True	0.035	0.348	0.271	0.98	0.001	0.022	0.52	0.491	0.999	0	0.006	0.088	0.052	0.608	0.114	0.085	-0.025	0.554	0.15	-0.034	0.584	0.13	-0.043	0.639	0.1	0.182	0.053	0.73	0.066	0.101	0.795	0.023
gene:Solyc02g065116.1_1	gene:Solyc02g065116.1	Solyc02g065116.1	SL4.0ch02	+	gene:Solyc02g065116.1:t:34316011-34316154	gene:Solyc02g065116.1_1_CE_1	False	True	34316011-34316154	C1	34314726-34314829	C2_C1	34314829-34316011	109	False	True	True	0.914	0.774	-0.091	0.808	0.031	0.956	0.479	-0.425	0.995	0	0.943	0.752	-0.159	0.9	0.009	0.935	-0.011	0.5	0.198	0.012	0.484	0.216	0.008	0.479	0.238	0.753	-0.148	0.868	0.013	0.013	0.706	0.06
gene:Solyc02g065116.1_1	gene:Solyc02g065116.1	Solyc02g065116.1	SL4.0ch02	+	gene:Solyc02g065116.1:t:34316011-34316154	gene:Solyc02g065116.1_1_CE_1	False	True	34316011-34316154	A	34315144-34315252	C2_A	34315252-34316011	109	False	True	True	0.078	0.216	0.091	0.811	0.031	0.037	0.507	0.415	0.995	0	0.052	0.238	0.151	0.893	0.01	0.06	0.01	0.485	0.213	-0.011	0.465	0.235	-0.008	0.461	0.257	0.237	0.144	0.866	0.013	-0.013	0.706	0.06
gene:Solyc09g072620.4_1	gene:Solyc09g072620.4	Solyc09g072620.4	SL4.0ch09	-	gene:Solyc09g072620.4:s:61382943-61383181	gene:Solyc09g072620.4_1_CE_1	True	True	61382943-61383181	C2	61382199-61382250	C1_C2	61382250-61382943	164	False	True	False	0.009	0.022	0.002	0.251	0.712	0.022	0.048	0.012	0.43	0.404	0.027	0.109	0.062	0.842	0.045	0.004	0	0.221	0.775	0.001	0.239	0.712	0.002	0.25	0.681	0.016	0.001	0.24	0.735	0.001	0.262	0.68
gene:Solyc09g072620.4_1	gene:Solyc09g072620.4	Solyc09g072620.4	SL4.0ch09	-	gene:Solyc09g072620.4:s:61382943-61383181	gene:Solyc09g072620.4_1_CE_1	True	False	61382943-61383181	A	61382595-61382758	C1_A	61382758-61382943	164	False	True	False	0.991	0.978	-0.002	0.251	0.712	0.978	0.952	-0.012	0.43	0.404	0.973	0.891	-0.062	0.842	0.045	0.996	0	0.221	0.775	-0.001	0.239	0.712	-0.002	0.25	0.681	0.984	-0.001	0.24	0.735	-0.001	0.262	0.68
gene:Solyc09g072620.4_1	gene:Solyc09g072620.4	Solyc09g072620.4	SL4.0ch09	-	gene:Solyc09g072620.4:t:61382199-61382250	gene:Solyc09g072620.4_1_CE_1	True	True	61382199-61382250	C1	61382943-61383181	C2_C1	61382250-61382943	164	False	True	True	0.009	0.035	0.008	0.335	0.547	0.018	0.051	0.014	0.437	0.388	0.028	0.14	0.088	0.902	0.02	0.002	0	0.222	0.774	0.001	0.231	0.739	0.002	0.256	0.662	0.022	0.003	0.27	0.668	0.004	0.347	0.51
gene:Solyc09g072620.4_1	gene:Solyc09g072620.4	Solyc09g072620.4	SL4.0ch09	-	gene:Solyc09g072620.4:t:61382199-61382250	gene:Solyc09g072620.4_1_CE_1	True	False	61382199-61382250	A	61382595-61382758	C2_A	61382250-61382595	164	False	True	True	0.989	0.961	-0.009	0.36	0.506	0.96	0.864	-0.068	0.815	0.046	0.97	0.784	-0.16	0.984	0.002	0.995	0	0.222	0.771	-0.01	0.36	0.413	-0.003	0.266	0.633	0.94	-0.023	0.521	0.285	0.011	0.49	0.304
gene:Solyc08g016190.4_1	gene:Solyc08g016190.4	Solyc08g016190.4	SL4.0ch08	-	gene:Solyc08g016190.4:s:6969231-6969393	gene:Solyc08g016190.4_1_CE_2	True	True	6969231-6969393	C2	6958930-6959005	C1_C2	6959005-6969231	283	False	False	True	0.867	0.781	-0.07	0.754	0.049	0.885	0.797	-0.062	0.738	0.057	0.875	0.735	-0.111	0.856	0.019	0.934	-0.041	0.641	0.086	-0.028	0.537	0.139	-0.041	0.629	0.093	0.807	-0.114	0.919	0.011	-0.013	0.533	0.158
gene:Solyc08g016190.4_1	gene:Solyc08g016190.4	Solyc08g016190.4	SL4.0ch08	-	gene:Solyc08g016190.4:s:6969231-6969393	gene:Solyc08g016190.4_1_CE_2	True	True	6969231-6969393	A	6968005-6968287	C1_A	6968287-6969231	283	False	False	False	0.032	0.103	0.052	0.767	0.06	0.001	0.055	0.018	0.463	0.289	0.024	0.071	0.027	0.589	0.178	0.014	0.002	0.266	0.6	0	0.225	0.756	0.002	0.257	0.636	0.023	0.002	0.269	0.651	0.055	0.766	0.051
gene:Solyc08g016190.4_1	gene:Solyc08g016190.4	Solyc08g016190.4	SL4.0ch08	-	gene:Solyc08g016190.4:t:6958930-6959005	gene:Solyc08g016190.4_1_CE_2	True	True	6958930-6959005	C1	6969231-6969393	C2_C1	6959005-6969231	283	False	False	True	0.947	0.808	-0.126	0.945	0.007	0.923	0.882	-0.027	0.592	0.147	0.93	0.852	-0.06	0.736	0.061	0.926	0.012	0.436	0.256	-0.003	0.425	0.258	0	0.417	0.286	0.828	-0.072	0.79	0.043	-0.013	0.531	0.156
gene:Solyc08g016190.4_1	gene:Solyc08g016190.4	Solyc08g016190.4	SL4.0ch08	-	gene:Solyc08g016190.4:t:6958930-6959005	gene:Solyc08g016190.4_1_CE_2	True	True	6958930-6959005	A	6968005-6968287	C2_A	6959005-6968005	283	False	False	True	0.025	0.149	0.11	0.965	0.005	0.052	0.072	0.015	0.524	0.223	0.035	0.125	0.065	0.791	0.047	0.05	-0.01	0.392	0.32	0	0.395	0.305	-0.008	0.401	0.317	0.117	0.057	0.736	0.067	0.014	0.519	0.168
gene:Solyc05g032770.4_1	gene:Solyc05g032770.4	Solyc05g032770.4	SL4.0ch05	+	gene:Solyc05g032770.4:s:44303439-44303667	gene:Solyc05g032770.4_1_CE_1	False	False	44303439-44303667	C2	44304068-44304206	C1_C2	44303667-44304068	75	False	True	True	0.999	0.891	-0.081	0.995	0.001	0.999	0.941	-0.026	0.596	0.235	0.999	0.861	-0.109	0.999	0	0.993	0	0.22	0.78	0	0.22	0.78	0	0.22	0.78	0.881	-0.087	0.997	0.001	0.003	0.49	0.318
gene:Solyc05g032770.4_1	gene:Solyc05g032770.4	Solyc05g032770.4	SL4.0ch05	+	gene:Solyc05g032770.4:s:44303439-44303667	gene:Solyc05g032770.4_1_CE_1	False	True	44303439-44303667	A	44303820-44303894	C1_A	44303667-44303820	75	False	True	True	0.001	0.109	0.081	0.995	0.001	0.001	0.059	0.026	0.596	0.235	0.001	0.139	0.109	0.999	0	0.007	0	0.22	0.78	0	0.22	0.78	0	0.22	0.78	0.119	0.087	0.997	0.001	-0.003	0.49	0.318
gene:Solyc05g032770.4_1	gene:Solyc05g032770.4	Solyc05g032770.4	SL4.0ch05	+	gene:Solyc05g032770.4:t:44304068-44304206	gene:Solyc05g032770.4_1_CE_1	False	False	44304068-44304206	C1	44303439-44303667	C2_C1	44303667-44304068	75	False	True	True	0.999	0.91	-0.066	0.971	0.009	0.995	0.908	-0.055	0.883	0.039	0.999	0.901	-0.068	0.951	0.014	0.997	0	0.22	0.78	0	0.22	0.78	0	0.22	0.78	0.91	-0.062	0.944	0.018	-0.003	0.453	0.353
gene:Solyc05g032770.4_1	gene:Solyc05g032770.4	Solyc05g032770.4	SL4.0ch05	+	gene:Solyc05g032770.4:t:44304068-44304206	gene:Solyc05g032770.4_1_CE_1	False	True	44304068-44304206	A	44303820-44303894	C2_A	44303894-44304068	75	False	True	True	0.001	0.09	0.066	0.971	0.009	0.005	0.092	0.055	0.883	0.039	0.001	0.099	0.068	0.951	0.014	0.003	0	0.22	0.78	0	0.22	0.78	0	0.22	0.78	0.09	0.062	0.944	0.018	0.003	0.453	0.353
gene:Solyc08g016310.3_1	gene:Solyc08g016310.3	Solyc08g016310.3	SL4.0ch08	-	gene:Solyc08g016310.3:s:7143588-7144156	gene:Solyc08g016310.3_1_CE_1	True	True	7143588-7144156	C2	7143147-7143245	C1_C2	7143245-7143588	174	False	True	True	0.002	0.094	0.06	0.936	0.021	0.019	0.131	0.103	1	0	0.007	0.201	0.176	1	0	0.001	0	0.22	0.78	0	0.221	0.778	0	0.22	0.78	0.214	0.191	1	0	-0.111	0.981	0.003
gene:Solyc08g016310.3_1	gene:Solyc08g016310.3	Solyc08g016310.3	SL4.0ch08	-	gene:Solyc08g016310.3:s:7143588-7144156	gene:Solyc08g016310.3_1_CE_1	True	False	7143588-7144156	A	7143340-7143513	C1_A	7143513-7143588	174	False	True	True	0.998	0.906	-0.06	0.936	0.021	0.981	0.869	-0.103	1	0	0.993	0.799	-0.176	1	0	0.999	0	0.22	0.78	0	0.221	0.778	0	0.22	0.78	0.786	-0.191	1	0	0.111	0.981	0.003
gene:Solyc08g016310.3_1	gene:Solyc08g016310.3	Solyc08g016310.3	SL4.0ch08	-	gene:Solyc08g016310.3:t:7143147-7143267	gene:Solyc08g016310.3_1_CE_1	True	True	7143147-7143245	C1	7143588-7144156	C2_C1	7143245-7143588	174	False	True	True	0.001	0.133	0.098	0.981	0.004	0.026	0.216	0.186	1	0	0.01	0.248	0.23	1	0	0.001	0	0.22	0.78	0.001	0.23	0.743	0	0.22	0.78	0.313	0.288	1	0	-0.172	0.994	0
gene:Solyc08g016310.3_1	gene:Solyc08g016310.3	Solyc08g016310.3	SL4.0ch08	-	gene:Solyc08g016310.3:t:7143147-7143267	gene:Solyc08g016310.3_1_CE_1	True	False	7143147-7143245	A	7143340-7143513	C2_A	7143245-7143340	174	False	True	True	0.886	0.769	-0.112	0.941	0.009	0.899	0.673	-0.232	1	0	0.906	0.659	-0.254	1	0	0.881	0.006	0.473	0.249	0.014	0.462	0.26	0.02	0.531	0.194	0.549	-0.329	1	0	0.199	0.994	0
gene:Solyc12g063050.3_1	gene:Solyc12g063050.3	Solyc12g063050.3	SL4.0ch12	+	gene:Solyc12g063050.3:s:35923060-35923560	gene:Solyc12g063050.3_1_CE_1	True	True	35923060-35923560	C2	35923905-35923960	C1_C2	35923560-35923905	126	False	True	True	0.061	0.084	0.014	0.523	0.292	0.026	0.058	0.025	0.613	0.221	0.024	0.068	0.035	0.724	0.136	0.106	-0.03	0.588	0.142	-0.069	0.919	0.015	-0.072	0.93	0.013	0.061	-0.034	0.648	0.16	0.014	0.503	0.288
gene:Solyc12g063050.3_1	gene:Solyc12g063050.3	Solyc12g063050.3	SL4.0ch12	+	gene:Solyc12g063050.3:s:35923060-35923560	gene:Solyc12g063050.3_1_CE_1	True	False	35923060-35923560	A	35923656-35923781	C1_A	35923560-35923656	126	False	True	True	0.937	0.858	-0.062	0.857	0.041	0.973	0.918	-0.045	0.825	0.072	0.975	0.909	-0.056	0.905	0.032	0.888	0.033	0.609	0.128	0.074	0.931	0.012	0.077	0.941	0.01	0.858	-0.021	0.576	0.23	0.003	0.492	0.306
gene:Solyc12g063050.3_1	gene:Solyc12g063050.3	Solyc12g063050.3	SL4.0ch12	+	gene:Solyc12g063050.3:t:35923905-35923960	gene:Solyc12g063050.3_1_CE_1	True	True	35923905-35923960	C1	35923060-35923560	C2_C1	35923560-35923905	126	False	True	True	0.057	0.096	0.024	0.587	0.22	0.029	0.072	0.033	0.686	0.15	0.031	0.066	0.032	0.687	0.155	0.116	-0.048	0.703	0.075	-0.079	0.908	0.015	-0.08	0.901	0.017	0.064	-0.04	0.702	0.119	0.014	0.515	0.276
gene:Solyc12g063050.3_1	gene:Solyc12g063050.3	Solyc12g063050.3	SL4.0ch12	+	gene:Solyc12g063050.3:t:35923905-35923960	gene:Solyc12g063050.3_1_CE_1	True	False	35923905-35923960	A	35923656-35923781	C2_A	35923781-35923905	126	False	True	True	0.943	0.904	-0.024	0.587	0.22	0.971	0.928	-0.033	0.686	0.15	0.969	0.934	-0.032	0.687	0.155	0.884	0.048	0.703	0.075	0.079	0.908	0.015	0.08	0.901	0.017	0.936	0.04	0.702	0.119	-0.014	0.515	0.276
gene:Solyc09g072710.4_2	gene:Solyc09g072710.4	Solyc09g072710.4	SL4.0ch09	-	gene:Solyc09g072710.4:s:61465576-61465711	gene:Solyc09g072710.4_2_CE_1	True	True	61465576-61465711	C2	61462866-61463035	C1_C2	61463035-61465576	145	False	True	True	0.143	0.228	0.065	0.78	0.056	0.098	0.234	0.121	0.934	0.009	0.068	0.119	0.037	0.685	0.131	0.086	0.036	0.656	0.101	0.005	0.446	0.283	-0.011	0.458	0.269	0.252	0.15	0.982	0.002	-0.014	0.622	0.149
gene:Solyc09g072710.4_2	gene:Solyc09g072710.4	Solyc09g072710.4	SL4.0ch09	-	gene:Solyc09g072710.4:s:61465576-61465711	gene:Solyc09g072710.4_2_CE_1	True	False	61465576-61465711	A	61463570-61463714	C1_A	61463714-61465576	145	False	True	True	0.857	0.772	-0.065	0.78	0.056	0.902	0.766	-0.121	0.934	0.009	0.932	0.881	-0.037	0.685	0.131	0.914	-0.036	0.656	0.101	-0.005	0.446	0.283	0.011	0.458	0.269	0.748	-0.15	0.982	0.002	0.014	0.622	0.149
gene:Solyc09g072710.4_2	gene:Solyc09g072710.4	Solyc09g072710.4	SL4.0ch09	-	gene:Solyc09g072710.4:t:61462866-61463035	gene:Solyc09g072710.4_2_CE_1	True	True	61462866-61463035	C1	61465576-61465711	C2_C1	61463035-61465576	145	False	True	True	0.117	0.155	0.03	0.608	0.139	0.066	0.168	0.09	0.905	0.016	0.046	0.114	0.054	0.77	0.061	0.06	0.035	0.637	0.098	0.002	0.38	0.333	-0.012	0.464	0.247	0.213	0.142	0.988	0.001	-0.034	0.606	0.112
gene:Solyc09g072710.4_2	gene:Solyc09g072710.4	Solyc09g072710.4	SL4.0ch09	-	gene:Solyc09g072710.4:t:61462866-61463035	gene:Solyc09g072710.4_2_CE_1	True	True	61462866-61463035	A	61463570-61463714	C2_A	61463035-61463570	145	False	True	True	0.674	0.556	-0.095	0.851	0.023	0.742	0.561	-0.175	0.964	0.003	0.782	0.546	-0.216	0.982	0.001	0.758	-0.059	0.721	0.05	-0.008	0.508	0.161	0.014	0.497	0.191	0.526	-0.227	0.997	0	0.016	0.517	0.175
gene:Solyc06g082890.4_2	gene:Solyc06g082890.4	Solyc06g082890.4	SL4.0ch06	-	gene:Solyc06g082890.4:s:46096928-46097027	gene:Solyc06g082890.4_2_CE_1	False	False	46096928-46097027	C2	46095745-46096056	C1_C2	46096056-46096928	81	False	False	True	0.724	0.511	-0.182	0.922	0.006	0.679	0.672	-0.007	0.683	0.095	0.612	0.428	-0.128	0.865	0.016	0.729	-0.002	0.55	0.152	-0.021	0.595	0.11	-0.067	0.725	0.048	0.577	-0.092	0.793	0.032	-0.046	0.718	0.054
gene:Solyc06g082890.4_2	gene:Solyc06g082890.4	Solyc06g082890.4	SL4.0ch06	-	gene:Solyc06g082890.4:s:46096928-46097027	gene:Solyc06g082890.4_2_CE_1	False	True	46096928-46097027	A	46096237-46096317	C1_A	46096317-46096928	81	False	False	True	0.276	0.489	0.182	0.922	0.006	0.321	0.328	0.007	0.683	0.095	0.388	0.572	0.128	0.865	0.016	0.271	0.002	0.55	0.152	0.021	0.595	0.11	0.067	0.725	0.048	0.423	0.092	0.793	0.032	0.046	0.718	0.054
gene:Solyc06g082890.4_2	gene:Solyc06g082890.4	Solyc06g082890.4	SL4.0ch06	-	gene:Solyc06g082890.4:t:46095745-46096056	gene:Solyc06g082890.4_2_CE_1	False	False	46095745-46096056	C1	46096928-46097027	C2_C1	46096056-46096928	81	False	False	False	0.587	0.457	-0.079	0.788	0.039	0.632	0.64	-0.005	0.687	0.086	0.544	0.414	-0.089	0.802	0.034	0.66	-0.054	0.673	0.063	-0.018	0.604	0.102	-0.086	0.77	0.032	0.471	-0.151	0.887	0.011	0.004	0.674	0.082
gene:Solyc06g082890.4_2	gene:Solyc06g082890.4	Solyc06g082890.4	SL4.0ch06	-	gene:Solyc06g082890.4:t:46095745-46096056	gene:Solyc06g082890.4_2_CE_1	False	True	46095745-46096056	A	46096237-46096317	C2_A	46096056-46096237	81	False	False	False	0.413	0.543	0.079	0.788	0.039	0.368	0.36	0.005	0.687	0.086	0.456	0.586	0.089	0.802	0.034	0.34	0.054	0.673	0.063	0.018	0.604	0.102	0.086	0.77	0.032	0.529	0.151	0.887	0.011	-0.004	0.674	0.082
gene:Solyc08g016420.3_1	gene:Solyc08g016420.3	Solyc08g016420.3	SL4.0ch08	-	gene:Solyc08g016420.3:s:7495299-7495423	gene:Solyc08g016420.3_1_CE_1	False	True	7495299-7495423	C2	7487457-7487757	C1_C2	7487757-7495299	61	False	True	True	0.001	0.109	0.078	0.979	0.005	0.007	0.101	0.066	0.928	0.02	0.001	0.052	0.02	0.502	0.316	0.002	0	0.22	0.78	0	0.22	0.78	0	0.22	0.78	0.162	0.133	0.999	0	-0.035	0.662	0.121
gene:Solyc08g016420.3_1	gene:Solyc08g016420.3	Solyc08g016420.3	SL4.0ch08	-	gene:Solyc08g016420.3:s:7495299-7495423	gene:Solyc08g016420.3_1_CE_1	False	False	7495299-7495423	A	7492739-7492799	C1_A	7492799-7495299	61	False	True	True	0.999	0.891	-0.078	0.979	0.005	0.993	0.899	-0.066	0.928	0.02	0.999	0.948	-0.02	0.502	0.316	0.998	0	0.22	0.78	0	0.22	0.78	0	0.22	0.78	0.838	-0.133	0.999	0	0.035	0.662	0.121
gene:Solyc08g016420.3_1	gene:Solyc08g016420.3	Solyc08g016420.3	SL4.0ch08	-	gene:Solyc08g016420.3:t:7487457-7487757	gene:Solyc08g016420.3_1_CE_1	False	True	7487457-7487757	C1	7495299-7495423	C2_C1	7487757-7495299	61	False	True	True	0.001	0.089	0.061	0.942	0.019	0.005	0.096	0.063	0.929	0.021	0.001	0.059	0.025	0.543	0.255	0.001	0	0.22	0.78	0	0.22	0.78	0	0.22	0.78	0.149	0.115	0.998	0	-0.036	0.671	0.124
gene:Solyc08g016420.3_1	gene:Solyc08g016420.3	Solyc08g016420.3	SL4.0ch08	-	gene:Solyc08g016420.3:t:7487457-7487757	gene:Solyc08g016420.3_1_CE_1	False	False	7487457-7487757	A	7492739-7492799	C2_A	7487757-7492739	61	False	True	True	0.999	0.911	-0.061	0.942	0.019	0.995	0.904	-0.063	0.929	0.021	0.999	0.941	-0.025	0.543	0.255	0.999	0	0.22	0.78	0	0.22	0.78	0	0.22	0.78	0.851	-0.115	0.998	0	0.036	0.671	0.124
gene:Solyc08g016510.3_1	gene:Solyc08g016510.3	Solyc08g016510.3	SL4.0ch08	-	gene:Solyc08g016510.3:s:7661847-7661928	gene:Solyc08g016510.3_1_CE_1	False	True	7661847-7661928	C2	7660411-7660524	C1_C2	7660524-7661847	81	False	True	True	0.001	0.057	0.028	0.642	0.212	0.001	0.061	0.032	0.698	0.16	0.001	0.043	0.008	0.349	0.535	0.001	0	0.22	0.78	0	0.22	0.78	0	0.22	0.78	0.114	0.085	0.998	0	-0.043	0.748	0.095
gene:Solyc08g016510.3_1	gene:Solyc08g016510.3	Solyc08g016510.3	SL4.0ch08	-	gene:Solyc08g016510.3:s:7661847-7661928	gene:Solyc08g016510.3_1_CE_1	False	False	7661847-7661928	A	7661674-7661754	C1_A	7661754-7661847	81	False	True	True	0.999	0.943	-0.028	0.642	0.212	0.999	0.939	-0.032	0.698	0.16	0.999	0.957	-0.008	0.349	0.535	0.999	0	0.22	0.78	0	0.22	0.78	0	0.22	0.78	0.886	-0.085	0.998	0	0.043	0.748	0.095
gene:Solyc08g016510.3_1	gene:Solyc08g016510.3	Solyc08g016510.3	SL4.0ch08	-	gene:Solyc08g016510.3:t:7660411-7660524	gene:Solyc08g016510.3_1_CE_1	False	True	7660411-7660524	C1	7661847-7661928	C2_C1	7660524-7661847	81	False	True	True	0.001	0.051	0.019	0.517	0.326	0.001	0.05	0.019	0.512	0.322	0.001	0.043	0.01	0.371	0.502	0.001	0	0.22	0.78	0	0.22	0.78	0	0.22	0.78	0.09	0.059	0.984	0.005	-0.025	0.561	0.232
gene:Solyc08g016510.3_1	gene:Solyc08g016510.3	Solyc08g016510.3	SL4.0ch08	-	gene:Solyc08g016510.3:t:7660411-7660524	gene:Solyc08g016510.3_1_CE_1	False	False	7660411-7660524	A	7661674-7661754	C2_A	7660524-7661674	81	False	True	True	0.999	0.949	-0.019	0.517	0.326	0.999	0.95	-0.019	0.512	0.322	0.999	0.957	-0.01	0.371	0.502	0.999	0	0.22	0.78	0	0.22	0.78	0	0.22	0.78	0.91	-0.059	0.984	0.005	0.025	0.561	0.232
gene:Solyc08g068040.3_2	gene:Solyc08g068040.3	Solyc08g068040.3	SL4.0ch08	-	gene:Solyc08g068040.3:s:55227006-55227221	gene:Solyc08g068040.3_2_CE_1	False	True	55227006-55227221	C2	55225200-55225386	C1_C2	55225386-55227006	95	False	True	True	0.064	0.159	0.084	0.839	0.033	0.013	0.162	0.128	0.977	0.003	0.027	0.201	0.155	0.988	0.001	0.072	-0.004	0.421	0.319	-0.034	0.642	0.118	-0.029	0.609	0.141	0.078	0.005	0.565	0.235	0.062	0.744	0.058
gene:Solyc08g068040.3_2	gene:Solyc08g068040.3	Solyc08g068040.3	SL4.0ch08	-	gene:Solyc08g068040.3:s:55227006-55227221	gene:Solyc08g068040.3_2_CE_1	False	False	55227006-55227221	A	55226112-55226206	C1_A	55226206-55227006	95	False	True	True	0.936	0.841	-0.084	0.839	0.033	0.987	0.838	-0.128	0.977	0.003	0.973	0.799	-0.155	0.988	0.001	0.928	0.004	0.421	0.319	0.034	0.642	0.118	0.029	0.609	0.141	0.922	-0.005	0.565	0.235	-0.062	0.744	0.058
gene:Solyc08g068040.3_2	gene:Solyc08g068040.3	Solyc08g068040.3	SL4.0ch08	-	gene:Solyc08g068040.3:t:55225200-55225386	gene:Solyc08g068040.3_2_CE_1	False	True	55225200-55225386	C1	55227006-55227221	C2_C1	55225386-55227006	95	False	True	True	0.061	0.175	0.1	0.879	0.021	0.011	0.114	0.077	0.928	0.017	0.026	0.189	0.143	0.988	0.002	0.063	-0.003	0.416	0.325	-0.028	0.59	0.155	-0.024	0.571	0.173	0.069	0.003	0.545	0.262	0.083	0.816	0.033
gene:Solyc08g068040.3_2	gene:Solyc08g068040.3	Solyc08g068040.3	SL4.0ch08	-	gene:Solyc08g068040.3:t:55225200-55225386	gene:Solyc08g068040.3_2_CE_1	False	False	55225200-55225386	A	55226112-55226206	C2_A	55225386-55226112	95	False	True	True	0.939	0.825	-0.1	0.879	0.021	0.989	0.886	-0.077	0.928	0.017	0.974	0.811	-0.143	0.988	0.002	0.937	0.003	0.416	0.325	0.028	0.59	0.155	0.024	0.571	0.173	0.931	-0.003	0.545	0.262	-0.083	0.816	0.033
gene:Solyc07g014590.4_1	gene:Solyc07g014590.4	Solyc07g014590.4	SL4.0ch07	-	gene:Solyc07g014590.4:s:4968937-4969023	gene:Solyc07g014590.4_1_CE_1	False	False	4968937-4969023	C2	4965664-4965756	C1_C2	4965756-4968937	262	False	True	True	0.947	0.695	-0.239	0.998	0	0.981	0.829	-0.129	0.965	0.005	0.948	0.705	-0.239	0.996	0	0.954	-0.004	0.437	0.297	0.01	0.393	0.356	-0.003	0.45	0.287	0.538	-0.419	1	0	0.127	0.884	0.013
gene:Solyc07g014590.4_1	gene:Solyc07g014590.4	Solyc07g014590.4	SL4.0ch07	-	gene:Solyc07g014590.4:s:4968937-4969023	gene:Solyc07g014590.4_1_CE_1	False	True	4968937-4969023	A	4968550-4968811	C1_A	4968811-4968937	262	False	True	True	0.053	0.305	0.239	0.998	0	0.019	0.171	0.129	0.965	0.005	0.052	0.295	0.239	0.996	0	0.046	0.004	0.437	0.297	-0.01	0.393	0.356	0.003	0.45	0.287	0.462	0.419	1	0	-0.127	0.884	0.013
gene:Solyc07g014590.4_1	gene:Solyc07g014590.4	Solyc07g014590.4	SL4.0ch07	-	gene:Solyc07g014590.4:t:4965664-4965756	gene:Solyc07g014590.4_1_CE_1	False	False	4965664-4965756	C1	4968937-4969023	C2_C1	4965756-4968937	262	False	True	True	0.994	0.69	-0.288	1	0	0.97	0.864	-0.077	0.848	0.034	0.981	0.758	-0.212	0.997	0	0.943	0.026	0.525	0.187	0.019	0.48	0.224	0.023	0.511	0.204	0.672	-0.247	0.992	0	0.006	0.625	0.143
gene:Solyc07g014590.4_1	gene:Solyc07g014590.4	Solyc07g014590.4	SL4.0ch07	-	gene:Solyc07g014590.4:t:4965664-4965756	gene:Solyc07g014590.4_1_CE_1	False	True	4965664-4965756	A	4968550-4968811	C2_A	4965756-4968550	262	False	True	True	0.006	0.31	0.288	1	0	0.03	0.136	0.077	0.848	0.034	0.019	0.242	0.212	0.997	0	0.057	-0.026	0.525	0.187	-0.019	0.48	0.224	-0.023	0.511	0.204	0.328	0.247	0.992	0	-0.006	0.625	0.143
gene:Solyc07g014590.4_2	gene:Solyc07g014590.4	Solyc07g014590.4	SL4.0ch07	-	gene:Solyc07g014590.4:s:4965190-4965544	gene:Solyc07g014590.4_2_CE_1	True	False	4965386-4965544	C2	4964264-4964347	C1_C2	4964347-4965386	107	False	False	True	0.97	0.931	-0.027	0.645	0.181	0.985	0.872	-0.096	0.98	0.004	0.98	0.925	-0.038	0.687	0.132	0.995	-0.004	0.278	0.594	0	0.225	0.762	-0.001	0.233	0.734	0.887	-0.078	0.94	0.014	0.029	0.642	0.14
gene:Solyc07g014590.4_2	gene:Solyc07g014590.4	Solyc07g014590.4	SL4.0ch07	-	gene:Solyc07g014590.4:s:4965190-4965544	gene:Solyc07g014590.4_2_CE_1	True	True	4965386-4965544	A	4964442-4964548	C1_A	4964548-4965386	107	False	False	True	0.003	0.051	0.02	0.499	0.323	0.003	0.075	0.038	0.734	0.119	0.003	0.014	0.001	0.232	0.752	0.002	0	0.22	0.78	0	0.22	0.78	0	0.22	0.78	0.105	0.067	0.907	0.026	-0.038	0.708	0.103
gene:Solyc07g014590.4_2	gene:Solyc07g014590.4	Solyc07g014590.4	SL4.0ch07	-	gene:Solyc07g014590.4:t:4964264-4964347	gene:Solyc07g014590.4_2_CE_1	True	False	4964264-4964347	C1	4965386-4965544	C2_C1	4964347-4965386	107	False	False	True	0.97	0.897	-0.061	0.868	0.039	0.985	0.879	-0.091	0.976	0.005	0.98	0.85	-0.12	0.974	0.004	0.988	-0.004	0.28	0.59	0	0.227	0.756	-0.001	0.235	0.728	0.912	-0.049	0.811	0.071	-0.015	0.545	0.24
gene:Solyc07g014590.4_2	gene:Solyc07g014590.4	Solyc07g014590.4	SL4.0ch07	-	gene:Solyc07g014590.4:t:4964264-4964347	gene:Solyc07g014590.4_2_CE_1	True	True	4964264-4964347	A	4964442-4964548	C2_A	4964347-4964442	107	False	False	False	0.003	0.09	0.057	0.896	0.035	0.003	0.066	0.033	0.668	0.164	0.003	0.09	0.061	0.854	0.043	0.009	0	0.221	0.776	0	0.221	0.776	0	0.221	0.776	0.077	0.039	0.727	0.122	0.011	0.53	0.264
gene:Solyc03g025400.3_4	gene:Solyc03g025400.3	Solyc03g025400.3	SL4.0ch03	-	gene:Solyc03g025400.3:s:2800007-2800085	gene:Solyc03g025400.3_4_CE_1	False	False	2800007-2800085	C2	2799646-2799730	C1_C2	2799730-2800007	57	False	True	True	0.748	0.954	0.188	0.963	0.003	0.845	0.983	0.11	0.933	0.011	0.828	0.832	0.002	0.631	0.149	0.801	-0.047	0.669	0.059	0.018	0.623	0.094	0.007	0.579	0.133	0.82	0	0.676	0.112	0.104	0.865	0.019
gene:Solyc03g025400.3_4	gene:Solyc03g025400.3	Solyc03g025400.3	SL4.0ch03	-	gene:Solyc03g025400.3:s:2800007-2800085	gene:Solyc03g025400.3_4_CE_1	False	True	2800007-2800085	A	2799873-2799929	C1_A	2799929-2800007	57	False	True	True	0.252	0.046	-0.188	0.963	0.003	0.155	0.017	-0.11	0.933	0.011	0.172	0.168	-0.002	0.631	0.149	0.199	0.047	0.669	0.059	-0.018	0.623	0.094	-0.007	0.579	0.133	0.18	0	0.676	0.112	-0.104	0.865	0.019
gene:Solyc03g025400.3_4	gene:Solyc03g025400.3	Solyc03g025400.3	SL4.0ch03	-	gene:Solyc03g025400.3:t:2799646-2799730	gene:Solyc03g025400.3_4_CE_1	False	False	2799646-2799730	C1	2800007-2800085	C2_C1	2799730-2800007	57	False	True	True	0.762	0.847	0.064	0.746	0.058	0.809	0.966	0.136	0.944	0.007	0.925	0.777	-0.118	0.891	0.016	0.808	-0.013	0.565	0.131	0.008	0.568	0.134	0.103	0.825	0.021	0.737	-0.028	0.673	0.111	0.076	0.761	0.04
gene:Solyc03g025400.3_4	gene:Solyc03g025400.3	Solyc03g025400.3	SL4.0ch03	-	gene:Solyc03g025400.3:t:2799646-2799730	gene:Solyc03g025400.3_4_CE_1	False	True	2799646-2799730	A	2799873-2799929	C2_A	2799730-2799873	57	False	True	True	0.238	0.153	-0.064	0.746	0.058	0.191	0.034	-0.136	0.944	0.007	0.075	0.223	0.118	0.891	0.016	0.192	0.013	0.565	0.131	-0.008	0.568	0.134	-0.103	0.825	0.021	0.263	0.028	0.673	0.111	-0.076	0.761	0.04
gene:Solyc11g018810.2_4	gene:Solyc11g018810.2	Solyc11g018810.2	SL4.0ch11	-	gene:Solyc11g018810.2:s:9720600-9720727	gene:Solyc11g018810.2_4_CE_1	True	False	9720600-9720727	C2	9714947-9715002	C1_C2	9715002-9720600	143	False	True	True	0.869	0.636	-0.156	0.848	0.012	0.838					0.933	0.765	-0.128	0.839	0.016	0.838	0.015	0.58	0.091	0.039	0.611	0.069	0.056	0.663	0.05	0.548	-0.234	0.913	0.004	0.056	0.682	0.037
gene:Solyc11g018810.2_4	gene:Solyc11g018810.2	Solyc11g018810.2	SL4.0ch11	-	gene:Solyc11g018810.2:s:9720600-9720727	gene:Solyc11g018810.2_4_CE_1	True	True	9720600-9720727	A	9717444-9717586	C1_A	9717586-9720600	143	False	True	True	0.013	0.292	0.229	0.986	0.001	0.083					0.012	0.173	0.128	0.905	0.011	0.083	-0.031	0.517	0.139	-0.031	0.511	0.138	-0.032	0.524	0.141	0.33	0.211	0.917	0.005	-0.033	0.648	0.056
gene:Solyc11g018810.2_4	gene:Solyc11g018810.2	Solyc11g018810.2	SL4.0ch11	-	gene:Solyc11g018810.2:t:9714947-9715002	gene:Solyc11g018810.2_4_CE_1	True	False	9714947-9715002	C1	9720600-9720727	C2_C1	9715002-9720600	143	False	True	True	0.869	0.618	-0.192	0.865	0.008	0.878	0.634	-0.178	0.883	0.008	0.933	0.678	-0.203	0.921	0.005	0.89	-0.005	0.547	0.114	-0.002	0.529	0.124	0.029	0.551	0.095	0.545	-0.308	0.967	0.001	0.046	0.676	0.041
gene:Solyc11g018810.2_4	gene:Solyc11g018810.2	Solyc11g018810.2	SL4.0ch11	-	gene:Solyc11g018810.2:t:9714947-9715002	gene:Solyc11g018810.2_4_CE_1	True	True	9714947-9715002	A	9717444-9717586	C2_A	9715002-9717444	143	False	True	True	0.013	0.313	0.269	0.993	0	0.051	0.29	0.189	0.939	0.004	0.012	0.26	0.214	0.988	0.001	0.031	-0.007	0.317	0.413	0.002	0.364	0.321	-0.007	0.32	0.415	0.356	0.289	0.98	0.001	-0.024	0.633	0.063
gene:Solyc01g095120.3_1	gene:Solyc01g095120.3	Solyc01g095120.3	SL4.0ch01	+	gene:Solyc01g095120.3:s:78772171-78772239	gene:Solyc01g095120.3_1_CE_1	True	True	78772171-78772239	C2	78773733-78773858	C1_C2	78772239-78773733	108	False	True	True	0.039	0.186	0.133	0.968	0.004	0.026	0.066	0.027	0.566	0.217	0.015	0.195	0.15	0.981	0.002	0.014	0.007	0.333	0.474	0.001	0.238	0.716	0	0.224	0.764	0.186	0.164	1	0	-0.003	0.596	0.172
gene:Solyc01g095120.3_1	gene:Solyc01g095120.3	Solyc01g095120.3	SL4.0ch01	+	gene:Solyc01g095120.3:s:78772171-78772239	gene:Solyc01g095120.3_1_CE_1	True	False	78772171-78772239	A	78772385-78772492	C1_A	78772239-78772385	108	False	True	True	0.961	0.814	-0.133	0.968	0.004	0.974	0.934	-0.027	0.566	0.217	0.985	0.805	-0.15	0.981	0.002	0.986	-0.007	0.333	0.474	-0.001	0.238	0.716	0	0.224	0.764	0.814	-0.164	1	0	0.003	0.596	0.172
gene:Solyc01g095120.3_1	gene:Solyc01g095120.3	Solyc01g095120.3	SL4.0ch01	+	gene:Solyc01g095120.3:t:78773733-78773858	gene:Solyc01g095120.3_1_CE_1	True	True	78773733-78773858	C1	78772171-78772239	C2_C1	78772239-78773733	108	False	True	True	0.027	0.149	0.108	0.968	0.005	0.027	0.064	0.026	0.549	0.231	0.012	0.156	0.115	0.973	0.004	0.017	0.001	0.242	0.702	0.001	0.24	0.707	0	0.225	0.762	0.28	0.248	1	0	-0.098	0.822	0.025
gene:Solyc01g095120.3_1	gene:Solyc01g095120.3	Solyc01g095120.3	SL4.0ch01	+	gene:Solyc01g095120.3:t:78773733-78773858	gene:Solyc01g095120.3_1_CE_1	True	False	78773733-78773858	A	78772385-78772492	C2_A	78772492-78773733	108	False	True	True	0.964	0.802	-0.162	0.994	0.001	0.952	0.932	-0.012	0.544	0.252	0.942	0.742	-0.179	0.995	0	0.953	0.005	0.376	0.398	-0.003	0.396	0.366	-0.009	0.435	0.319	0.715	-0.231	0.998	0	0.05	0.71	0.069
gene:Solyc04g056600.4_2	gene:Solyc04g056600.4	Solyc04g056600.4	SL4.0ch04	-	gene:Solyc04g056600.4:s:53887936-53888033	gene:Solyc04g056600.4_2_CE_1	False	False	53887936-53888033	C2	53887551-53887579	C1_C2	53887579-53887936	71	False	False	True	0.996	0.909	-0.05	0.728	0.094	0.996	0.841	-0.112	0.919	0.012	0.996	0.963	-0.012	0.377	0.454	0.989	0	0.222	0.774	0	0.221	0.774	0	0.222	0.774	0.888	-0.066	0.743	0.066	0.014	0.601	0.158
gene:Solyc04g056600.4_2	gene:Solyc04g056600.4	Solyc04g056600.4	SL4.0ch04	-	gene:Solyc04g056600.4:s:53887936-53888033	gene:Solyc04g056600.4_2_CE_1	False	True	53887936-53888033	A	53887685-53887755	C1_A	53887755-53887936	71	False	False	True	0.004	0.091	0.05	0.728	0.094	0.004	0.159	0.112	0.919	0.012	0.004	0.037	0.012	0.377	0.454	0.011	0	0.222	0.774	0	0.221	0.774	0	0.222	0.774	0.112	0.066	0.743	0.066	-0.014	0.601	0.158
gene:Solyc04g056600.4_2	gene:Solyc04g056600.4	Solyc04g056600.4	SL4.0ch04	-	gene:Solyc04g056600.4:t:53887551-53887579	gene:Solyc04g056600.4_2_CE_1	False	False	53887551-53887579	C1	53887936-53888033	C2_C1	53887579-53887936	71	False	False	True	0.996	0.856	-0.1	0.949	0.009	0.981	0.94	-0.025	0.517	0.246	0.992	0.843	-0.115	0.963	0.006	0.996	0	0.22	0.779	-0.001	0.23	0.742	0	0.224	0.766	0.643	-0.319	1	0	0.168	0.917	0.006
gene:Solyc04g056600.4_2	gene:Solyc04g056600.4	Solyc04g056600.4	SL4.0ch04	-	gene:Solyc04g056600.4:t:53887551-53887579	gene:Solyc04g056600.4_2_CE_1	False	True	53887551-53887579	A	53887685-53887755	C2_A	53887579-53887685	71	False	False	True	0.004	0.144	0.1	0.949	0.009	0.019	0.06	0.025	0.517	0.246	0.008	0.157	0.115	0.963	0.006	0.004	0	0.22	0.779	0.001	0.23	0.742	0	0.224	0.766	0.357	0.319	1	0	-0.168	0.917	0.006
gene:Solyc07g014700.4_1	gene:Solyc07g014700.4	Solyc07g014700.4	SL4.0ch07	-	gene:Solyc07g014700.4:s:5151552-5151616	gene:Solyc07g014700.4_1_CE_1	False	False	5151552-5151616	C2	5149850-5149904	C1_C2	5149904-5151552	81	False	True	True	0.977	0.904	-0.064	0.978	0.007	0.975	0.905	-0.057	0.882	0.038	0.989	0.936	-0.036	0.693	0.144	0.962	0.003	0.275	0.607	0.003	0.277	0.6	0.004	0.276	0.61	0.905	-0.052	0.85	0.052	0	0.478	0.338
gene:Solyc07g014700.4_1	gene:Solyc07g014700.4	Solyc07g014700.4	SL4.0ch07	-	gene:Solyc07g014700.4:s:5151552-5151616	gene:Solyc07g014700.4_1_CE_1	False	True	5151552-5151616	A	5150060-5150140	C1_A	5150140-5151552	81	False	True	True	0.023	0.096	0.064	0.978	0.007	0.025	0.095	0.057	0.882	0.038	0.011	0.064	0.036	0.693	0.144	0.038	-0.003	0.275	0.607	-0.003	0.277	0.6	-0.004	0.276	0.61	0.095	0.052	0.85	0.052	0	0.478	0.338
gene:Solyc07g014700.4_1	gene:Solyc07g014700.4	Solyc07g014700.4	SL4.0ch07	-	gene:Solyc07g014700.4:t:5149827-5149904	gene:Solyc07g014700.4_1_CE_1	False	False	5149850-5149904	C1	5151552-5151616	C2_C1	5149904-5151552	81	False	True	True	0.983	0.874	-0.096	0.999	0	0.987	0.902	-0.063	0.96	0.012	0.984	0.931	-0.037	0.754	0.119	0.98	0	0.221	0.775	0	0.221	0.776	0	0.221	0.776	0.903	-0.061	0.969	0.01	-0.022	0.593	0.211
gene:Solyc07g014700.4_1	gene:Solyc07g014700.4	Solyc07g014700.4	SL4.0ch07	-	gene:Solyc07g014700.4:t:5149827-5149904	gene:Solyc07g014700.4_1_CE_1	False	True	5149850-5149904	A	5150060-5150140	C2_A	5149904-5150060	81	False	True	True	0.017	0.126	0.096	0.999	0	0.013	0.098	0.063	0.96	0.012	0.016	0.069	0.037	0.754	0.119	0.02	0	0.221	0.775	0	0.221	0.776	0	0.221	0.776	0.097	0.061	0.969	0.01	0.022	0.593	0.211
gene:Solyc04g056650.4_1	gene:Solyc04g056650.4	Solyc04g056650.4	SL4.0ch04	-	gene:Solyc04g056650.4:s:53959526-53960036	gene:Solyc04g056650.4_1_CE_2	True	True	53959526-53960036	C2	53954764-53954859	C1_C2	53954859-53959526	132	False	True	True	0.181	0.14	-0.028	0.631	0.177	0.219	0.224	0.002	0.566	0.233	0.237	0.219	-0.017	0.598	0.199	0.115	0.048	0.722	0.07	0.081	0.842	0.025	0.111	0.946	0.007	0.087	-0.022	0.606	0.21	0.04	0.706	0.111
gene:Solyc04g056650.4_1	gene:Solyc04g056650.4	Solyc04g056650.4	SL4.0ch04	-	gene:Solyc04g056650.4:s:53959526-53960036	gene:Solyc04g056650.4_1_CE_2	True	True	53959526-53960036	A	53955649-53955780	C1_A	53955780-53959526	132	False	True	True	0.725	0.799	0.056	0.775	0.068	0.688	0.753	0.048	0.734	0.082	0.685	0.71	0.019	0.611	0.182	0.822	-0.073	0.815	0.033	-0.117	0.928	0.008	-0.121	0.942	0.007	0.878	0.042	0.713	0.107	-0.056	0.794	0.058
gene:Solyc04g056650.4_1	gene:Solyc04g056650.4	Solyc04g056650.4	SL4.0ch04	-	gene:Solyc04g056650.4:t:53954764-53954859	gene:Solyc04g056650.4_1_CE_2	True	True	53954764-53954859	C1	53959526-53960036	C2_C1	53954859-53959526	132	False	True	True	0.164	0.131	-0.021	0.585	0.226	0.179	0.173	-0.003	0.528	0.284	0.196	0.207	0.006	0.553	0.25	0.099	0.043	0.687	0.085	0.062	0.797	0.041	0.086	0.893	0.017	0.091	-0.009	0.528	0.296	0.031	0.649	0.153
gene:Solyc04g056650.4_1	gene:Solyc04g056650.4	Solyc04g056650.4	SL4.0ch04	-	gene:Solyc04g056650.4:t:53954764-53954859	gene:Solyc04g056650.4_1_CE_2	True	False	53954764-53954859	A	53955649-53955780	C2_A	53954859-53955649	132	False	True	False	0.803	0.776	-0.02	0.586	0.214	0.811	0.732	-0.058	0.798	0.058	0.779	0.672	-0.085	0.85	0.031	0.884	-0.062	0.8	0.041	-0.055	0.761	0.054	-0.091	0.887	0.017	0.789	-0.082	0.887	0.025	-0.008	0.537	0.251
gene:Solyc12g095800.2_1	gene:Solyc12g095800.2	Solyc12g095800.2	SL4.0ch12	-	gene:Solyc12g095800.2:s:64444440-64444569	gene:Solyc12g095800.2_1_CE_1	True	False	64444440-64444569	C2	64442764-64442922	C1_C2	64442922-64444440	130	False	True	True	0.972	0.815	-0.162	1	0	0.959	0.926	-0.027	0.649	0.187	0.965	0.901	-0.061	0.928	0.022	0.965	0.002	0.26	0.649	-0.004	0.325	0.49	0.001	0.268	0.631	0.86	-0.104	0.994	0.001	-0.034	0.671	0.135
gene:Solyc12g095800.2_1	gene:Solyc12g095800.2	Solyc12g095800.2	SL4.0ch12	-	gene:Solyc12g095800.2:s:64444440-64444569	gene:Solyc12g095800.2_1_CE_1	True	True	64444440-64444569	A	64444056-64444185	C1_A	64444185-64444440	130	False	True	True	0.027	0.158	0.133	0.999	0	0.04	0.059	0.015	0.536	0.296	0.035	0.082	0.047	0.877	0.052	0.034	-0.002	0.256	0.66	0.003	0.305	0.532	-0.001	0.263	0.643	0.115	0.074	0.953	0.012	0.034	0.665	0.14
gene:Solyc12g095800.2_1	gene:Solyc12g095800.2	Solyc12g095800.2	SL4.0ch12	-	gene:Solyc12g095800.2:t:64442764-64442922	gene:Solyc12g095800.2_1_CE_1	True	False	64442764-64442922	C1	64444440-64444569	C2_C1	64442922-64444440	130	False	True	True	0.984	0.922	-0.049	0.89	0.044	0.987	0.884	-0.085	0.996	0.001	0.98	0.898	-0.072	0.988	0.003	0.99	0	0.221	0.777	0	0.22	0.78	0	0.22	0.78	0.849	-0.119	1	0	0.053	0.797	0.061
gene:Solyc12g095800.2_1	gene:Solyc12g095800.2	Solyc12g095800.2	SL4.0ch12	-	gene:Solyc12g095800.2:t:64442764-64442922	gene:Solyc12g095800.2_1_CE_1	True	True	64442764-64442922	A	64444056-64444185	C2_A	64442922-64444056	130	False	True	True	0.016	0.078	0.049	0.89	0.044	0.013	0.116	0.085	0.996	0.001	0.02	0.102	0.072	0.988	0.003	0.01	0	0.221	0.777	0	0.22	0.78	0	0.22	0.78	0.151	0.119	1	0	-0.053	0.797	0.061
gene:Solyc12g095800.2_2	gene:Solyc12g095800.2	Solyc12g095800.2	SL4.0ch12	-	gene:Solyc12g095800.2:s:64442764-64442922	gene:Solyc12g095800.2_2_CE_1	False	False	64442764-64442922	C2	64441251-64441429	C1_C2	64441429-64442764	133	False	False	True	0.968	0.939	-0.026	0.614	0.224	0.985	0.913	-0.055	0.94	0.022	0.978	0.954	-0.012	0.407	0.45	0.986	-0.001	0.236	0.724	0	0.22	0.779	0	0.221	0.776	0.887	-0.087	0.998	0	0.043	0.717	0.101
gene:Solyc12g095800.2_2	gene:Solyc12g095800.2	Solyc12g095800.2	SL4.0ch12	-	gene:Solyc12g095800.2:s:64442764-64442922	gene:Solyc12g095800.2_2_CE_1	False	True	64442764-64442922	A	64441530-64441662	C1_A	64441662-64442764	133	False	False	True	0.032	0.061	0.026	0.614	0.224	0.015	0.087	0.055	0.94	0.022	0.022	0.046	0.012	0.407	0.45	0.014	0.001	0.236	0.724	0	0.22	0.779	0	0.221	0.776	0.113	0.087	0.998	0	-0.043	0.717	0.101
gene:Solyc12g095800.2_2	gene:Solyc12g095800.2	Solyc12g095800.2	SL4.0ch12	-	gene:Solyc12g095800.2:t:64441251-64441429	gene:Solyc12g095800.2_2_CE_1	False	False	64441251-64441429	C1	64442764-64442922	C2_C1	64441429-64442764	133	False	False	False	0.992	0.961	-0.007	0.323	0.58	0.987	0.944	-0.026	0.595	0.235	0.995	0.971	-0.004	0.285	0.645	0.994	0	0.22	0.78	0	0.22	0.779	0	0.22	0.78	0.933	-0.033	0.697	0.159	0.022	0.584	0.229
gene:Solyc12g095800.2_2	gene:Solyc12g095800.2	Solyc12g095800.2	SL4.0ch12	-	gene:Solyc12g095800.2:t:64441251-64441429	gene:Solyc12g095800.2_2_CE_1	False	True	64441251-64441429	A	64441530-64441662	C2_A	64441429-64441530	133	False	False	False	0.008	0.039	0.007	0.323	0.58	0.013	0.056	0.026	0.595	0.235	0.005	0.029	0.004	0.285	0.645	0.006	0	0.22	0.78	0	0.22	0.779	0	0.22	0.78	0.067	0.033	0.697	0.159	-0.022	0.584	0.229
gene:Solyc05g055830.3_2	gene:Solyc05g055830.3	Solyc05g055830.3	SL4.0ch05	+	gene:Solyc05g055830.3:s:64697061-64697132	gene:Solyc05g055830.3_2_CE_1	False	True	64697061-64697132	C2	64699333-64700259	C1_C2	64697132-64699333	98	False	True	True	0.055	0.164	0.083	0.819	0.037	0.009	0.304	0.262	0.999	0	0.037	0.051	0.016	0.505	0.269	0.116	-0.046	0.675	0.078	-0.077	0.857	0.024	-0.06	0.753	0.052	0.226	0.065	0.753	0.055	-0.029	0.674	0.085
gene:Solyc05g055830.3_2	gene:Solyc05g055830.3	Solyc05g055830.3	SL4.0ch05	+	gene:Solyc05g055830.3:s:64697061-64697132	gene:Solyc05g055830.3_2_CE_1	False	False	64697061-64697132	A	64698880-64698977	C1_A	64697132-64698880	98	False	True	True	0.945	0.836	-0.083	0.819	0.037	0.991	0.696	-0.262	0.999	0	0.963	0.949	-0.016	0.505	0.269	0.884	0.046	0.675	0.078	0.077	0.857	0.024	0.06	0.753	0.052	0.774	-0.065	0.753	0.055	0.029	0.674	0.085
gene:Solyc05g055830.3_2	gene:Solyc05g055830.3	Solyc05g055830.3	SL4.0ch05	+	gene:Solyc05g055830.3:t:64699333-64700259	gene:Solyc05g055830.3_2_CE_1	False	True	64699333-64700259	C1	64697061-64697132	C2_C1	64697132-64699333	98	False	True	True	0.051	0.194	0.115	0.88	0.017	0.006	0.269	0.23	0.999	0	0.026	0.056	0.028	0.536	0.208	0.111	-0.038	0.647	0.097	-0.066	0.834	0.032	-0.057	0.766	0.052	0.204	0.073	0.764	0.05	-0.008	0.65	0.109
gene:Solyc05g055830.3_2	gene:Solyc05g055830.3	Solyc05g055830.3	SL4.0ch05	+	gene:Solyc05g055830.3:t:64699333-64700259	gene:Solyc05g055830.3_2_CE_1	False	False	64699333-64700259	A	64698880-64698977	C2_A	64698977-64699333	98	False	True	True	0.949	0.806	-0.115	0.88	0.017	0.994	0.731	-0.23	0.999	0	0.974	0.944	-0.028	0.536	0.208	0.889	0.038	0.647	0.097	0.066	0.834	0.032	0.057	0.766	0.052	0.796	-0.073	0.764	0.05	0.008	0.65	0.109
gene:Solyc09g098240.4_1	gene:Solyc09g098240.4	Solyc09g098240.4	SL4.0ch09	-	gene:Solyc09g098240.4:s:68156755-68156904	gene:Solyc09g098240.4_1_CE_1	False	True	68156755-68156904	C2	68155547-68155731	C1_C2	68155731-68156755	163	False	True	True	0.005	0.104	0.07	0.978	0.006	0.002	0.088	0.055	0.898	0.035	0.002	0.141	0.114	0.996	0.001	0.002	0	0.22	0.78	0	0.22	0.78	0	0.22	0.78	0.112	0.081	0.993	0.002	-0.007	0.473	0.337
gene:Solyc09g098240.4_1	gene:Solyc09g098240.4	Solyc09g098240.4	SL4.0ch09	-	gene:Solyc09g098240.4:s:68156755-68156904	gene:Solyc09g098240.4_1_CE_1	False	False	68156755-68156904	A	68156046-68156208	C1_A	68156208-68156755	163	False	True	True	0.995	0.896	-0.07	0.978	0.006	0.998	0.912	-0.055	0.898	0.035	0.998	0.859	-0.114	0.996	0.001	0.998	0	0.22	0.78	0	0.22	0.78	0	0.22	0.78	0.888	-0.081	0.993	0.002	0.007	0.473	0.337
gene:Solyc09g098240.4_1	gene:Solyc09g098240.4	Solyc09g098240.4	SL4.0ch09	-	gene:Solyc09g098240.4:t:68155547-68155731	gene:Solyc09g098240.4_1_CE_1	False	True	68155547-68155731	C1	68156755-68156904	C2_C1	68155731-68156755	163	False	True	True	0.005	0.147	0.119	0.999	0	0.002	0.095	0.062	0.915	0.025	0.002	0.172	0.142	0.999	0	0.002	0	0.22	0.78	0	0.22	0.78	0	0.22	0.78	0.141	0.121	0.999	0	-0.002	0.517	0.274
gene:Solyc09g098240.4_1	gene:Solyc09g098240.4	Solyc09g098240.4	SL4.0ch09	-	gene:Solyc09g098240.4:t:68155547-68155731	gene:Solyc09g098240.4_1_CE_1	False	False	68155547-68155731	A	68156046-68156208	C2_A	68155731-68156046	163	False	True	True	0.995	0.853	-0.119	0.999	0	0.998	0.905	-0.062	0.915	0.025	0.998	0.828	-0.142	0.999	0	0.998	0	0.22	0.78	0	0.22	0.78	0	0.22	0.78	0.859	-0.121	0.999	0	0.002	0.517	0.274
gene:Solyc08g068370.3_1	gene:Solyc08g068370.3	Solyc08g068370.3	SL4.0ch08	+	gene:Solyc08g068370.3:s:55556939-55557281	gene:Solyc08g068370.3_1_CE_1	False	True	55556939-55557281	C2	55562720-55562818	C1_C2	55557281-55562720	79	False	True	True	0.023	0.109	0.073	0.977	0.006	0.009	0.17	0.144	1	0	0.067	0.222	0.148	0.995	0.001	0.023	0	0.223	0.769	0	0.222	0.772	0.037	0.776	0.077	0.082	0.051	0.926	0.03	0.015	0.51	0.298
gene:Solyc08g068370.3_1	gene:Solyc08g068370.3	Solyc08g068370.3	SL4.0ch08	+	gene:Solyc08g068370.3:s:55556939-55557281	gene:Solyc08g068370.3_1_CE_1	False	False	55556939-55557281	A	55559830-55559908	C1_A	55557281-55559830	79	False	True	True	0.977	0.891	-0.073	0.977	0.006	0.991	0.83	-0.144	1	0	0.933	0.778	-0.148	0.995	0.001	0.977	0	0.223	0.769	0	0.222	0.772	-0.037	0.776	0.077	0.918	-0.051	0.926	0.03	-0.015	0.51	0.298
gene:Solyc08g068370.3_1	gene:Solyc08g068370.3	Solyc08g068370.3	SL4.0ch08	+	gene:Solyc08g068370.3:t:55562720-55562818	gene:Solyc08g068370.3_1_CE_1	False	True	55562720-55562818	C1	55556939-55557281	C2_C1	55557281-55562720	79	False	True	True	0.034	0.157	0.119	0.987	0.002	0.013	0.232	0.204	1	0	0.096	0.267	0.165	0.994	0.001	0.037	-0.002	0.322	0.497	-0.006	0.314	0.512	0.049	0.769	0.06	0.125	0.081	0.93	0.016	0.017	0.555	0.229
gene:Solyc08g068370.3_1	gene:Solyc08g068370.3	Solyc08g068370.3	SL4.0ch08	+	gene:Solyc08g068370.3:t:55562720-55562818	gene:Solyc08g068370.3_1_CE_1	False	False	55562720-55562818	A	55559830-55559908	C2_A	55559908-55562720	79	False	True	True	0.966	0.843	-0.119	0.987	0.002	0.987	0.768	-0.204	1	0	0.904	0.733	-0.165	0.994	0.001	0.963	0.002	0.322	0.497	0.006	0.314	0.512	-0.049	0.769	0.06	0.875	-0.081	0.93	0.016	-0.017	0.555	0.229
gene:Solyc08g068400.4_1	gene:Solyc08g068400.4	Solyc08g068400.4	SL4.0ch08	-	gene:Solyc08g068400.4:s:55623772-55623858	gene:Solyc08g068400.4_1_CE_1	False	True	55623772-55623858	C2	55623128-55623218	C1_C2	55623218-55623772	54	False	True	True	0.016	0.097	0.061	0.913	0.027	0.047	0.096	0.034	0.652	0.153	0.053	0.111	0.04	0.698	0.117	0.052	-0.017	0.473	0.267	-0.004	0.411	0.343	0	0.433	0.32	0.096	0.03	0.624	0.178	0.001	0.517	0.277
gene:Solyc08g068400.4_1	gene:Solyc08g068400.4	Solyc08g068400.4	SL4.0ch08	-	gene:Solyc08g068400.4:s:55623772-55623858	gene:Solyc08g068400.4_1_CE_1	False	False	55623772-55623858	A	55623349-55623402	C1_A	55623402-55623772	54	False	True	True	0.984	0.903	-0.061	0.913	0.027	0.953	0.904	-0.034	0.652	0.153	0.947	0.889	-0.04	0.698	0.117	0.948	0.017	0.473	0.267	0.004	0.411	0.343	0	0.433	0.32	0.904	-0.03	0.624	0.178	-0.001	0.517	0.277
gene:Solyc08g068400.4_1	gene:Solyc08g068400.4	Solyc08g068400.4	SL4.0ch08	-	gene:Solyc08g068400.4:t:55623128-55623218	gene:Solyc08g068400.4_1_CE_1	False	True	55623128-55623218	C1	55623772-55623858	C2_C1	55623218-55623772	54	False	True	False	0.014	0.083	0.047	0.842	0.064	0.035	0.088	0.039	0.733	0.113	0.043	0.095	0.035	0.687	0.136	0.039	-0.008	0.35	0.442	-0.003	0.371	0.406	0	0.404	0.366	0.083	0.029	0.635	0.187	0	0.439	0.379
gene:Solyc08g068400.4_1	gene:Solyc08g068400.4	Solyc08g068400.4	SL4.0ch08	-	gene:Solyc08g068400.4:t:55623128-55623218	gene:Solyc08g068400.4_1_CE_1	False	False	55623128-55623218	A	55623349-55623402	C2_A	55623218-55623349	54	False	True	False	0.986	0.917	-0.047	0.842	0.064	0.965	0.912	-0.039	0.733	0.113	0.957	0.905	-0.035	0.687	0.136	0.961	0.008	0.35	0.442	0.003	0.371	0.406	0	0.404	0.366	0.917	-0.029	0.635	0.187	0	0.439	0.379
gene:Solyc09g098330.3_1	gene:Solyc09g098330.3	Solyc09g098330.3	SL4.0ch09	-	gene:Solyc09g098330.3:s:68232870-68232975	gene:Solyc09g098330.3_1_CE_1	True	False	68232870-68232975	C2	68230974-68231060	C1_C2	68231060-68232870	107	False	True	True	0.663	0.284	-0.364	1	0	0.654	0.315	-0.329	0.994	0	0.639	0.486	-0.111	0.803	0.023	0.663	0.003	0.449	0.234	-0.003	0.46	0.21	-0.009	0.471	0.216	0.466	-0.158	0.914	0.008	-0.126	0.831	0.013
gene:Solyc09g098330.3_1	gene:Solyc09g098330.3	Solyc09g098330.3	SL4.0ch09	-	gene:Solyc09g098330.3:s:68232870-68232975	gene:Solyc09g098330.3_1_CE_1	True	True	68232870-68232975	A	68232342-68232448	C1_A	68232448-68232870	107	False	True	True	0.046	0.422	0.366	1	0	0.034	0.302	0.252	0.991	0	0.047	0.04	-0.001	0.458	0.315	0.029	0.007	0.354	0.391	0.002	0.303	0.485	0.007	0.363	0.386	0.286	0.258	1	0	0.075	0.708	0.038
gene:Solyc09g098330.3_1	gene:Solyc09g098330.3	Solyc09g098330.3	SL4.0ch09	-	gene:Solyc09g098330.3:t:68230974-68231060	gene:Solyc09g098330.3_1_CE_1	True	False	68230974-68231060	C1	68232870-68232975	C2_C1	68231060-68232870	107	False	True	True	0.66	0.352	-0.295	0.996	0	0.629	0.333	-0.261	0.971	0.001	0.649	0.417	-0.199	0.937	0.004	0.661	0.005	0.457	0.222	-0.017	0.508	0.156	0.001	0.462	0.227	0.466	-0.155	0.92	0.008	-0.07	0.695	0.039
gene:Solyc09g098330.3_1	gene:Solyc09g098330.3	Solyc09g098330.3	SL4.0ch09	-	gene:Solyc09g098330.3:t:68230974-68231060	gene:Solyc09g098330.3_1_CE_1	True	True	68230974-68231060	A	68232342-68232448	C2_A	68231060-68232342	107	False	True	True	0.047	0.293	0.24	0.999	0	0.077	0.244	0.129	0.851	0.016	0.02	0.156	0.12	0.952	0.006	0.033	0.007	0.369	0.365	0.029	0.6	0.122	-0.003	0.287	0.545	0.297	0.258	1	0	0.002	0.594	0.099
gene:Solyc11g019950.2_1	gene:Solyc11g019950.2	Solyc11g019950.2	SL4.0ch11	-	gene:Solyc11g019950.2:s:9916813-9916907	gene:Solyc11g019950.2_1_CE_1	False	True	9916813-9916907	C2	9914562-9914655	C1_C2	9914655-9916813	92	False	True	True	0.003	0.13	0.096	0.961	0.008	0.009	0.142	0.1	0.927	0.013	0.029	0.211	0.163	0.987	0.001	0.01	0	0.222	0.773	0	0.223	0.768	0.002	0.261	0.649	0.105	0.07	0.889	0.029	0.016	0.583	0.18
gene:Solyc11g019950.2_1	gene:Solyc11g019950.2	Solyc11g019950.2	SL4.0ch11	-	gene:Solyc11g019950.2:s:9916813-9916907	gene:Solyc11g019950.2_1_CE_1	False	False	9916813-9916907	A	9915469-9915560	C1_A	9915560-9916813	92	False	True	True	0.997	0.87	-0.096	0.961	0.008	0.991	0.858	-0.1	0.927	0.013	0.971	0.789	-0.163	0.987	0.001	0.99	0	0.222	0.773	0	0.223	0.768	-0.002	0.261	0.649	0.895	-0.07	0.889	0.029	-0.016	0.583	0.18
gene:Solyc11g019950.2_1	gene:Solyc11g019950.2	Solyc11g019950.2	SL4.0ch11	-	gene:Solyc11g019950.2:t:9914562-9914655	gene:Solyc11g019950.2_1_CE_1	False	True	9914562-9914655	C1	9916813-9916907	C2_C1	9914655-9916813	92	False	True	True	0.003	0.11	0.077	0.939	0.015	0.011	0.149	0.102	0.93	0.012	0.026	0.217	0.164	0.985	0.002	0.009	0	0.22	0.779	0	0.224	0.764	0.002	0.254	0.669	0.107	0.081	0.931	0.016	-0.002	0.564	0.21
gene:Solyc11g019950.2_1	gene:Solyc11g019950.2	Solyc11g019950.2	SL4.0ch11	-	gene:Solyc11g019950.2:t:9914562-9914655	gene:Solyc11g019950.2_1_CE_1	False	False	9914562-9914655	A	9915469-9915560	C2_A	9914655-9915469	92	False	True	True	0.997	0.89	-0.077	0.939	0.015	0.989	0.851	-0.102	0.93	0.012	0.974	0.783	-0.164	0.985	0.002	0.991	0	0.22	0.779	0	0.224	0.764	-0.002	0.254	0.669	0.893	-0.081	0.931	0.016	0.002	0.564	0.21
gene:Solyc05g055940.3_1	gene:Solyc05g055940.3	Solyc05g055940.3	SL4.0ch05	+	gene:Solyc05g055940.3:s:64759819-64759895	gene:Solyc05g055940.3_1_CE_1	False	True	64759819-64759895	C2	64760275-64760332	C1_C2	64759895-64760275	40	False	True	True	0.059	0.439	0.377	1	0	0.053	0.151	0.075	0.9	0.024	0.11	0.207	0.079	0.837	0.036	0.08	-0.008	0.421	0.324	-0.011	0.446	0.286	0.023	0.549	0.189	0.268	0.185	0.993	0.001	0.134	0.907	0.01
gene:Solyc05g055940.3_1	gene:Solyc05g055940.3	Solyc05g055940.3	SL4.0ch05	+	gene:Solyc05g055940.3:s:64759819-64759895	gene:Solyc05g055940.3_1_CE_1	False	False	64759819-64759895	A	64759972-64760011	C1_A	64759895-64759972	40	False	True	True	0.941	0.561	-0.377	1	0	0.947	0.849	-0.075	0.9	0.024	0.89	0.793	-0.079	0.837	0.036	0.92	0.008	0.421	0.324	0.011	0.446	0.286	-0.023	0.549	0.189	0.732	-0.185	0.993	0.001	-0.134	0.907	0.01
gene:Solyc05g055940.3_1	gene:Solyc05g055940.3	Solyc05g055940.3	SL4.0ch05	+	gene:Solyc05g055940.3:t:64760275-64760332	gene:Solyc05g055940.3_1_CE_1	False	True	64760275-64760332	C1	64759819-64759895	C2_C1	64759895-64760275	40	False	True	True	0.056	0.367	0.306	1	0	0.049	0.128	0.066	0.861	0.037	0.099	0.224	0.109	0.913	0.014	0.066	-0.004	0.403	0.357	-0.011	0.473	0.271	0.022	0.513	0.213	0.233	0.166	0.997	0	0.104	0.849	0.021
gene:Solyc05g055940.3_1	gene:Solyc05g055940.3	Solyc05g055940.3	SL4.0ch05	+	gene:Solyc05g055940.3:t:64760275-64760332	gene:Solyc05g055940.3_1_CE_1	False	False	64760275-64760332	A	64759972-64760011	C2_A	64760011-64760275	40	False	True	True	0.944	0.633	-0.306	1	0	0.951	0.872	-0.066	0.861	0.037	0.901	0.776	-0.109	0.913	0.014	0.934	0.004	0.403	0.357	0.011	0.473	0.271	-0.022	0.513	0.213	0.767	-0.166	0.997	0	-0.104	0.849	0.021
gene:Solyc08g068430.4_2	gene:Solyc08g068430.4	Solyc08g068430.4	SL4.0ch08	+	gene:Solyc08g068430.4:s:55677994-55678200	gene:Solyc08g068430.4_2_CE_2	True	True	55677994-55678200	C2	55683338-55683822	C1_C2	55678200-55683338	102	False	True	True	0.41	0.733	0.303	0.999	0	0.367	0.608	0.208	0.972	0.002	0.402	0.734	0.31	0.993	0	0.33	0.053	0.661	0.061	0.022	0.525	0.143	0.056	0.686	0.059	0.642	0.299	0.999	0	0.052	0.662	0.06
gene:Solyc08g068430.4_2	gene:Solyc08g068430.4	Solyc08g068430.4	SL4.0ch08	+	gene:Solyc08g068430.4:s:55677994-55678200	gene:Solyc08g068430.4_2_CE_2	True	True	55677994-55678200	A	55678752-55678853	C1_A	55678200-55678752	102	False	True	True	0.272	0.053	-0.202	0.99	0.001	0.3	0.075	-0.225	0.998	0	0.12	0.052	-0.042	0.701	0.088	0.36	-0.065	0.715	0.045	-0.038	0.593	0.091	-0.228	0.999	0	0.081	-0.27	0.999	0	-0.016	0.528	0.177
gene:Solyc08g068430.4_2	gene:Solyc08g068430.4	Solyc08g068430.4	SL4.0ch08	+	gene:Solyc08g068430.4:t:55683333-55683822	gene:Solyc08g068430.4_2_CE_2	True	True	55683338-55683822	C1	55677994-55678200	C2_C1	55678200-55683338	102	False	True	True	0.418	0.742	0.312	0.999	0	0.444	0.645	0.165	0.923	0.007	0.417	0.789	0.344	0.995	0	0.419	0.003	0.529	0.141	0.01	0.493	0.172	0.005	0.507	0.171	0.683	0.252	0.991	0	0.03	0.601	0.098
gene:Solyc08g068430.4_2	gene:Solyc08g068430.4	Solyc08g068430.4	SL4.0ch08	+	gene:Solyc08g068430.4:t:55683333-55683822	gene:Solyc08g068430.4_2_CE_2	True	True	55683338-55683822	A	55678752-55678853	C2_A	55678853-55683338	102	False	True	True	0.179	0.033	-0.137	0.962	0.004	0.144	0.008	-0.106	0.953	0.007	0.057	0.003	-0.022	0.54	0.24	0.151	0.022	0.525	0.143	-0.003	0.436	0.242	-0.074	0.827	0.027	0.012	-0.115	0.982	0.002	0.005	0.303	0.498
gene:Solyc08g068490.3_1	gene:Solyc08g068490.3	Solyc08g068490.3	SL4.0ch08	-	gene:Solyc08g068490.3:s:55732797-55732898	gene:Solyc08g068490.3_1_CE_1	False	True	55732797-55732898	C2	55730321-55730853	C1_C2	55730853-55732797	392	False	True	True	0.11	0.183	0.043	0.734	0.075	0.048	0.269	0.182	0.949	0.004	0.058	0.443	0.366	1	0	0.149	-0.017	0.622	0.089	-0.058	0.685	0.058	-0.052	0.652	0.072	0.085	-0.041	0.7	0.091	0.07	0.776	0.047
gene:Solyc08g068490.3_1	gene:Solyc08g068490.3	Solyc08g068490.3	SL4.0ch08	-	gene:Solyc08g068490.3:s:55732797-55732898	gene:Solyc08g068490.3_1_CE_1	False	False	55732797-55732898	A	55731821-55732212	C1_A	55732212-55732797	392	False	True	True	0.89	0.817	-0.043	0.734	0.075	0.952	0.731	-0.182	0.949	0.004	0.942	0.557	-0.366	1	0	0.851	0.017	0.622	0.089	0.058	0.685	0.058	0.052	0.652	0.072	0.915	0.041	0.7	0.091	-0.07	0.776	0.047
gene:Solyc08g068490.3_1	gene:Solyc08g068490.3	Solyc08g068490.3	SL4.0ch08	-	gene:Solyc08g068490.3:t:55730321-55730853	gene:Solyc08g068490.3_1_CE_1	False	True	55730321-55730853	C1	55732797-55732898	C2_C1	55730853-55732797	392	False	True	True	0.117	0.212	0.062	0.758	0.055	0.035	0.293	0.237	0.995	0	0.084	0.478	0.375	0.999	0	0.125	-0.007	0.595	0.114	-0.06	0.711	0.056	-0.026	0.588	0.118	0.085	-0.026	0.672	0.118	0.088	0.812	0.03
gene:Solyc08g068490.3_1	gene:Solyc08g068490.3	Solyc08g068490.3	SL4.0ch08	-	gene:Solyc08g068490.3:t:55730321-55730853	gene:Solyc08g068490.3_1_CE_1	False	False	55730321-55730853	A	55731821-55732212	C2_A	55730853-55731821	392	False	True	True	0.883	0.788	-0.062	0.758	0.055	0.965	0.707	-0.237	0.995	0	0.916	0.522	-0.375	0.999	0	0.875	0.007	0.595	0.114	0.06	0.711	0.056	0.026	0.588	0.118	0.915	0.026	0.672	0.118	-0.088	0.812	0.03
gene:Solyc05g056040.3_1	gene:Solyc05g056040.3	Solyc05g056040.3	SL4.0ch05	-	gene:Solyc05g056040.3:s:64810480-64810575	gene:Solyc05g056040.3_1_CE_2	True	True	64810480-64810575	C2	64808885-64809037	C1_C2	64809037-64810480	57	False	True	True	0.025	0.196	0.159	0.993	0.001	0.037	0.216	0.176	0.998	0	0.055	0.19	0.117	0.931	0.009	0.018	0.002	0.273	0.574	0.002	0.274	0.566	0.013	0.421	0.291	0.336	0.305	1	0	-0.112	0.875	0.013
gene:Solyc05g056040.3_1	gene:Solyc05g056040.3	Solyc05g056040.3	SL4.0ch05	-	gene:Solyc05g056040.3:s:64810480-64810575	gene:Solyc05g056040.3_1_CE_2	True	False	64810480-64810575	A	64809118-64809174	C1_A	64809174-64810480	57	False	True	True	0.804	0.643	-0.141	0.936	0.007	0.802	0.548	-0.238	0.996	0	0.779	0.505	-0.274	0.992	0	0.811	0	0.489	0.182	-0.004	0.512	0.144	-0.011	0.55	0.126	0.343	-0.466	1	0	0.288	1	0
gene:Solyc05g056040.3_1	gene:Solyc05g056040.3	Solyc05g056040.3	SL4.0ch05	-	gene:Solyc05g056040.3:t:64808885-64809037	gene:Solyc05g056040.3_1_CE_2	True	True	64808885-64809037	C1	64810480-64810575	C2_C1	64809037-64810480	57	False	True	True	0.029	0.257	0.233	1	0	0.046	0.261	0.208	0.999	0	0.053	0.268	0.201	0.991	0.001	0.023	0.002	0.292	0.56	0.006	0.348	0.439	0.014	0.45	0.296	0.395	0.361	1	0	-0.089	0.816	0.03
gene:Solyc05g056040.3_1	gene:Solyc05g056040.3	Solyc05g056040.3	SL4.0ch05	-	gene:Solyc05g056040.3:t:64808885-64809037	gene:Solyc05g056040.3_1_CE_2	True	False	64808885-64809037	A	64809118-64809174	C2_A	64809037-64809118	57	False	True	True	0.971	0.743	-0.233	1	0	0.954	0.739	-0.208	0.999	0	0.947	0.732	-0.201	0.991	0.001	0.977	-0.002	0.292	0.56	-0.006	0.348	0.439	-0.014	0.45	0.296	0.605	-0.361	1	0	0.089	0.816	0.03
gene:Solyc12g095890.2_3	gene:Solyc12g095890.2	Solyc12g095890.2	SL4.0ch12	+	gene:Solyc12g095890.2:s:64519135-64519242	gene:Solyc12g095890.2_3_CE_1	False	False	64519135-64519242	C2	64520275-64520337	C1_C2	64519242-64520275	227	False	True	True	0.906	0.935	0.016	0.551	0.255	0.896	0.944	0.035	0.646	0.145	0.779	0.942	0.152	0.98	0.002	0.894	0.011	0.504	0.213	0.003	0.487	0.232	-0.093	0.857	0.021	0.961	0.056	0.811	0.059	-0.02	0.57	0.231
gene:Solyc12g095890.2_3	gene:Solyc12g095890.2	Solyc12g095890.2	SL4.0ch12	+	gene:Solyc12g095890.2:s:64519135-64519242	gene:Solyc12g095890.2_3_CE_1	False	True	64519135-64519242	A	64519808-64520034	C1_A	64519242-64519808	227	False	True	True	0.094	0.065	-0.016	0.551	0.255	0.104	0.056	-0.035	0.646	0.145	0.221	0.058	-0.152	0.98	0.002	0.106	-0.011	0.504	0.213	-0.003	0.487	0.232	0.093	0.857	0.021	0.039	-0.056	0.811	0.059	0.02	0.57	0.231
gene:Solyc12g095890.2_3	gene:Solyc12g095890.2	Solyc12g095890.2	SL4.0ch12	+	gene:Solyc12g095890.2:t:64520275-64520337	gene:Solyc12g095890.2_3_CE_1	False	False	64520275-64520337	C1	64519135-64519242	C2_C1	64519242-64520275	227	False	True	False	0.885	0.958	0.056	0.803	0.06	0.974	0.95	-0.013	0.477	0.342	0.911	0.973	0.05	0.813	0.066	0.94	-0.033	0.614	0.122	0.018	0.52	0.214	-0.02	0.532	0.195	0.982	0.024	0.579	0.244	-0.008	0.371	0.482
gene:Solyc12g095890.2_3	gene:Solyc12g095890.2	Solyc12g095890.2	SL4.0ch12	+	gene:Solyc12g095890.2:t:64520275-64520337	gene:Solyc12g095890.2_3_CE_1	False	True	64520275-64520337	A	64519808-64520034	C2_A	64520034-64520275	227	False	True	False	0.115	0.042	-0.056	0.803	0.06	0.026	0.05	0.013	0.477	0.342	0.089	0.027	-0.05	0.813	0.066	0.06	0.033	0.614	0.122	-0.018	0.52	0.214	0.02	0.532	0.195	0.018	-0.024	0.579	0.244	0.008	0.371	0.482
gene:Solyc11g019970.3_1	gene:Solyc11g019970.3	Solyc11g019970.3	SL4.0ch11	-	gene:Solyc11g019970.3:s:9977990-9978114	gene:Solyc11g019970.3_1_CE_3	True	True	9977990-9978114	C2	9976423-9976476	C1_C2	9976476-9977990	30	False	True	True	0.226	0.209	-0.011	0.662	0.119	0.516	0.116	-0.381	0.998	0	0.195	0.057	-0.104	0.875	0.02	0.247	-0.005	0.586	0.114	0.22	0.93	0.003	-0.025	0.598	0.11	0.203	-0.021	0.662	0.122	0.002	0.632	0.135
gene:Solyc11g019970.3_1	gene:Solyc11g019970.3	Solyc11g019970.3	SL4.0ch11	-	gene:Solyc11g019970.3:s:9977990-9978114	gene:Solyc11g019970.3_1_CE_3	True	False	9977990-9978114	A	9976582-9976611	C1_A	9976611-9977990	30	False	True	True	0.754	0.776	0.018	0.671	0.109	0.439	0.635	0.138	0.858	0.015	0.636	0.848	0.177	0.909	0.007	0.625	0.071	0.71	0.041	-0.119	0.787	0.017	0.005	0.61	0.1	0.729	0.063	0.747	0.056	0.037	0.681	0.085
gene:Solyc11g019970.3_1	gene:Solyc11g019970.3	Solyc11g019970.3	SL4.0ch11	-	gene:Solyc11g019970.3:t:9976423-9976476	gene:Solyc11g019970.3_1_CE_3	True	True	9976423-9976476	C1	9977990-9978114	C2_C1	9976476-9977990	30	False	True	True		0.55				0.47					0.47					0.47				0.295	0.928	0.002	-0.038	0.657	0.061	0.612	0.061	0.75	0.044	-0.022	0.708	0.058
gene:Solyc11g019970.3_1	gene:Solyc11g019970.3	Solyc11g019970.3	SL4.0ch11	-	gene:Solyc11g019970.3:t:9976423-9976476	gene:Solyc11g019970.3_1_CE_3	True	True	9976423-9976476	A	9976582-9976611	C2_A	9976476-9976582	30	False	True	True		0.441				0.518					0.518					0.518				-0.297	0.929	0.002	0.038	0.657	0.062	0.377	-0.063	0.752	0.043	0.025	0.71	0.057
gene:Solyc01g095480.4_1	gene:Solyc01g095480.4	Solyc01g095480.4	SL4.0ch01	-	gene:Solyc01g095480.4:s:78985119-78985197	gene:Solyc01g095480.4_1_CE_1	False	True	78985119-78985197	C2	78984717-78984833	C1_C2	78984833-78985119	37	False	True	True	0.009	0.086	0.056	0.954	0.017	0.008	0.116	0.087	0.983	0.003	0.011	0.051	0.017	0.475	0.359	0.011	0	0.22	0.78	0	0.22	0.78	0	0.22	0.78	0.108	0.073	0.986	0.004	-0.013	0.496	0.311
gene:Solyc01g095480.4_1	gene:Solyc01g095480.4	Solyc01g095480.4	SL4.0ch01	-	gene:Solyc01g095480.4:s:78985119-78985197	gene:Solyc01g095480.4_1_CE_1	False	False	78985119-78985197	A	78984997-78985033	C1_A	78985033-78985119	37	False	True	True	0.991	0.914	-0.056	0.954	0.017	0.992	0.884	-0.087	0.983	0.003	0.989	0.949	-0.017	0.475	0.359	0.989	0	0.22	0.78	0	0.22	0.78	0	0.22	0.78	0.892	-0.073	0.986	0.004	0.013	0.496	0.311
gene:Solyc01g095480.4_1	gene:Solyc01g095480.4	Solyc01g095480.4	SL4.0ch01	-	gene:Solyc01g095480.4:t:78984717-78984833	gene:Solyc01g095480.4_1_CE_1	False	True	78984717-78984833	C1	78985119-78985197	C2_C1	78984833-78985119	37	False	True	True	0.009	0.088	0.059	0.962	0.013	0.009	0.124	0.092	0.987	0.003	0.013	0.051	0.019	0.506	0.324	0.012	0	0.22	0.78	0	0.22	0.78	0	0.22	0.779	0.117	0.084	0.993	0.001	-0.018	0.549	0.248
gene:Solyc01g095480.4_1	gene:Solyc01g095480.4	Solyc01g095480.4	SL4.0ch01	-	gene:Solyc01g095480.4:t:78984717-78984833	gene:Solyc01g095480.4_1_CE_1	False	False	78984717-78984833	A	78984997-78985033	C2_A	78984833-78984997	37	False	True	True	0.991	0.912	-0.059	0.962	0.013	0.991	0.876	-0.092	0.987	0.003	0.987	0.949	-0.019	0.506	0.324	0.988	0	0.22	0.78	0	0.22	0.78	0	0.22	0.779	0.883	-0.084	0.993	0.001	0.018	0.549	0.248
gene:Solyc12g095920.2_1	gene:Solyc12g095920.2	Solyc12g095920.2	SL4.0ch12	-	gene:Solyc12g095920.2:s:64542109-64542267	gene:Solyc12g095920.2_1_CE_1	True	False	64542109-64542267	C2	64539181-64539942	C1_C2	64539942-64542109	48	False	True	True	0.947	0.889	-0.036	0.649	0.119	0.966	0.877	-0.072	0.878	0.025	0.926	0.826	-0.087	0.909	0.016	0.964	-0.015	0.482	0.225	-0.001	0.298	0.499	-0.026	0.587	0.145	0.848	-0.113	0.965	0.005	0.026	0.556	0.155
gene:Solyc12g095920.2_1	gene:Solyc12g095920.2	Solyc12g095920.2	SL4.0ch12	-	gene:Solyc12g095920.2:s:64542109-64542267	gene:Solyc12g095920.2_1_CE_1	True	True	64542109-64542267	A	64540468-64540515	C1_A	64540515-64542109	48	False	True	True	0.019	0.036	0.006	0.317	0.535	0.008	0.076	0.039	0.744	0.091	0.023	0.109	0.068	0.92	0.018	0.007	0	0.222	0.769	0	0.22	0.78	0.001	0.234	0.72	0.071	0.041	0.775	0.082	-0.024	0.561	0.174
gene:Solyc12g095920.2_1	gene:Solyc12g095920.2	Solyc12g095920.2	SL4.0ch12	-	gene:Solyc12g095920.2:t:64539181-64539942	gene:Solyc12g095920.2_1_CE_1	True	False	64539181-64539942	C1	64542109-64542267	C2_C1	64539942-64542109	48	False	True	True	0.938	0.84	-0.083	0.934	0.012	0.968	0.82	-0.139	0.993	0.001	0.906	0.796	-0.091	0.905	0.016	0.969	-0.02	0.529	0.184	-0.002	0.287	0.528	-0.055	0.838	0.034	0.853	-0.113	0.976	0.003	-0.006	0.469	0.24
gene:Solyc12g095920.2_1	gene:Solyc12g095920.2	Solyc12g095920.2	SL4.0ch12	-	gene:Solyc12g095920.2:t:64539181-64539942	gene:Solyc12g095920.2_1_CE_1	True	True	64539181-64539942	A	64540468-64540515	C2_A	64539942-64540468	48	False	True	True	0.014	0.105	0.073	0.971	0.006	0.005	0.084	0.044	0.804	0.064	0.04	0.117	0.063	0.816	0.042	0.004	0	0.22	0.778	0	0.22	0.78	0.007	0.323	0.461	0.074	0.043	0.801	0.071	0.016	0.48	0.234
gene:Solyc07g016170.4_3	gene:Solyc07g016170.4	Solyc07g016170.4	SL4.0ch07	+	gene:Solyc07g016170.4:s:6469180-6469299	gene:Solyc07g016170.4_3_CE_1	True	False	6469180-6469299	C2	6470264-6470394	C1_C2	6469299-6470264	77	False	True	True	0.942	0.923	-0.011	0.54	0.271	0.969	0.937	-0.02	0.555	0.246	0.984	0.814	-0.147	0.994	0.001	0.968	-0.017	0.498	0.241	-0.002	0.304	0.533	0.002	0.258	0.656	0.935	-0.023	0.592	0.229	-0.008	0.525	0.268
gene:Solyc07g016170.4_3	gene:Solyc07g016170.4	Solyc07g016170.4	SL4.0ch07	+	gene:Solyc07g016170.4:s:6469180-6469299	gene:Solyc07g016170.4_3_CE_1	True	True	6469180-6469299	A	6469947-6470023	C1_A	6469299-6469947	77	False	True	True	0.002	0.003	0	0.22	0.78	0.002	0.004	0	0.22	0.779	0.002	0.154	0.107	0.979	0.004	0.002	0	0.22	0.78	0	0.22	0.78	0	0.22	0.78	0.011	0.001	0.229	0.759	-0.001	0.228	0.759
gene:Solyc07g016170.4_3	gene:Solyc07g016170.4	Solyc07g016170.4	SL4.0ch07	+	gene:Solyc07g016170.4:t:6470264-6470394	gene:Solyc07g016170.4_3_CE_1	True	False	6470264-6470394	C1	6469180-6469299	C2_C1	6469299-6470264	77	False	True	True	0.962	0.897	-0.051	0.779	0.076	0.98	0.796	-0.169	0.997	0	0.978	0.837	-0.126	0.983	0.002	0.965	-0.002	0.373	0.403	0.004	0.292	0.561	0.004	0.298	0.553	0.876	-0.071	0.874	0.032	0.009	0.555	0.224
gene:Solyc07g016170.4_3	gene:Solyc07g016170.4	Solyc07g016170.4	SL4.0ch07	+	gene:Solyc07g016170.4:t:6470264-6470394	gene:Solyc07g016170.4_3_CE_1	True	True	6470264-6470394	A	6469947-6470023	C2_A	6470023-6470264	77	False	True	True	0.038	0.103	0.051	0.779	0.076	0.02	0.204	0.169	0.997	0	0.022	0.163	0.126	0.983	0.002	0.035	0.002	0.373	0.403	-0.004	0.292	0.561	-0.004	0.298	0.553	0.124	0.071	0.874	0.032	-0.009	0.555	0.224
gene:Solyc09g098500.4_1	gene:Solyc09g098500.4	Solyc09g098500.4	SL4.0ch09	+	gene:Solyc09g098500.4:s:68368228-68368336	gene:Solyc09g098500.4_1_CE_1	False	True	68368228-68368336	C2	68368889-68368980	C1_C2	68368336-68368889	75	False	True	True	0.015	0.142	0.092	0.925	0.015	0.039	0.155	0.083	0.866	0.028	0.144	0.299	0.112	0.838	0.021	0.032	-0.002	0.273	0.609	0.007	0.38	0.369	0.096	0.872	0.018	0.198	0.137	0.94	0.007	-0.033	0.665	0.096
gene:Solyc09g098500.4_1	gene:Solyc09g098500.4	Solyc09g098500.4	SL4.0ch09	+	gene:Solyc09g098500.4:s:68368228-68368336	gene:Solyc09g098500.4_1_CE_1	False	False	68368228-68368336	A	68368684-68368758	C1_A	68368336-68368684	75	False	True	True	0.985	0.858	-0.092	0.925	0.015	0.961	0.845	-0.083	0.866	0.028	0.856	0.701	-0.112	0.838	0.021	0.968	0.002	0.273	0.609	-0.007	0.38	0.369	-0.096	0.872	0.018	0.802	-0.137	0.94	0.007	0.033	0.665	0.096
gene:Solyc09g098500.4_1	gene:Solyc09g098500.4	Solyc09g098500.4	SL4.0ch09	+	gene:Solyc09g098500.4:t:68368889-68368980	gene:Solyc09g098500.4_1_CE_1	False	True	68368889-68368980	C1	68368228-68368336	C2_C1	68368336-68368889	75	False	True	True	0.016	0.103	0.064	0.846	0.043	0.028	0.13	0.074	0.877	0.029	0.119	0.24	0.097	0.811	0.03	0.036	-0.004	0.317	0.497	-0.001	0.353	0.427	0.058	0.75	0.055	0.222	0.142	0.93	0.008	-0.062	0.751	0.053
gene:Solyc09g098500.4_1	gene:Solyc09g098500.4	Solyc09g098500.4	SL4.0ch09	+	gene:Solyc09g098500.4:t:68368889-68368980	gene:Solyc09g098500.4_1_CE_1	False	False	68368889-68368980	A	68368684-68368758	C2_A	68368758-68368889	75	False	True	True	0.984	0.897	-0.064	0.846	0.043	0.972	0.87	-0.074	0.877	0.029	0.881	0.76	-0.097	0.811	0.03	0.964	0.004	0.317	0.497	0.001	0.353	0.427	-0.058	0.75	0.055	0.778	-0.142	0.93	0.008	0.062	0.751	0.053
gene:Solyc03g025600.3_1	gene:Solyc03g025600.3	Solyc03g025600.3	SL4.0ch03	+	gene:Solyc03g025600.3:s:2977692-2977821	gene:Solyc03g025600.3_1_CE_2	True	True	2977692-2977821	C2	2980309-2980395	C1_C2	2977821-2980309	80	False	True	True	0.052	0.162	0.087	0.902	0.02	0.053	0.253	0.187	0.996	0	0.057	0.167	0.089	0.887	0.023	0.124	-0.054	0.755	0.056	-0.049	0.73	0.067	-0.049	0.718	0.072	0.181	0.035	0.67	0.129	-0.011	0.573	0.196
gene:Solyc03g025600.3_1	gene:Solyc03g025600.3	Solyc03g025600.3	SL4.0ch03	+	gene:Solyc03g025600.3:s:2977692-2977821	gene:Solyc03g025600.3_1_CE_2	True	False	2977692-2977821	A	2979010-2979089	C1_A	2977821-2979010	80	False	True	True	0.947	0.829	-0.104	0.943	0.01	0.945	0.724	-0.218	0.999	0	0.941	0.742	-0.186	0.988	0.001	0.875	0.054	0.755	0.056	0.049	0.731	0.066	0.049	0.721	0.071	0.809	-0.05	0.726	0.086	0.012	0.581	0.188
gene:Solyc03g025600.3_1	gene:Solyc03g025600.3	Solyc03g025600.3	SL4.0ch03	+	gene:Solyc03g025600.3:t:2980309-2980395	gene:Solyc03g025600.3_1_CE_2	True	True	2980309-2980395	C1	2977692-2977821	C2_C1	2977821-2980309	80	False	True	True	0.056	0.183	0.108	0.934	0.011	0.069	0.231	0.136	0.971	0.004	0.081	0.169	0.064	0.789	0.054	0.129	-0.056	0.763	0.053	-0.037	0.656	0.101	-0.032	0.619	0.123	0.209	0.06	0.762	0.065	-0.018	0.6	0.164
gene:Solyc03g025600.3_1	gene:Solyc03g025600.3	Solyc03g025600.3	SL4.0ch03	+	gene:Solyc03g025600.3:t:2980309-2980395	gene:Solyc03g025600.3_1_CE_2	True	False	2980309-2980395	A	2979010-2979089	C2_A	2979089-2980309	80	False	True	False	0.883	0.796	-0.062	0.794	0.057	0.876	0.762	-0.085	0.844	0.031	0.8	0.774	-0.018	0.634	0.154	0.809	0.051	0.727	0.064	0.042	0.662	0.09	-0.005	0.49	0.234	0.745	-0.047	0.696	0.096	0.036	0.654	0.106
gene:Solyc03g025600.3_2	gene:Solyc03g025600.3	Solyc03g025600.3	SL4.0ch03	+	gene:Solyc03g025600.3:s:2980309-2980395	gene:Solyc03g025600.3_2_CE_1	False	True	2980309-2980395	C2	2981052-2981112	C1_C2	2980395-2981052	125	False	True	False	0.011	0.045	0.013	0.407	0.434	0.002	0.082	0.042	0.743	0.103	0.002	0.097	0.06	0.884	0.036	0.018	0	0.224	0.765	0	0.223	0.767	0	0.224	0.767	0.058	0.024	0.56	0.255	-0.009	0.536	0.26
gene:Solyc03g025600.3_2	gene:Solyc03g025600.3	Solyc03g025600.3	SL4.0ch03	+	gene:Solyc03g025600.3:s:2980309-2980395	gene:Solyc03g025600.3_2_CE_1	False	False	2980309-2980395	A	2980845-2980969	C1_A	2980395-2980845	125	False	True	True	0.98	0.922	-0.041	0.746	0.109	0.965	0.915	-0.033	0.665	0.15	0.991	0.889	-0.075	0.943	0.014	0.97	0.001	0.242	0.702	-0.003	0.297	0.549	0.001	0.24	0.711	0.939	-0.024	0.577	0.239	-0.011	0.556	0.23
gene:Solyc03g025600.3_2	gene:Solyc03g025600.3	Solyc03g025600.3	SL4.0ch03	+	gene:Solyc03g025600.3:t:2981052-2981112	gene:Solyc03g025600.3_2_CE_1	False	True	2981052-2981112	C1	2980309-2980395	C2_C1	2980395-2981052	125	False	True	True	0.012	0.044	0.012	0.393	0.46	0.002	0.086	0.053	0.809	0.063	0.003	0.13	0.089	0.949	0.01	0.023	-0.001	0.234	0.728	-0.001	0.234	0.73	-0.001	0.234	0.73	0.072	0.033	0.637	0.168	-0.02	0.593	0.191
gene:Solyc03g025600.3_2	gene:Solyc03g025600.3	Solyc03g025600.3	SL4.0ch03	+	gene:Solyc03g025600.3:t:2981052-2981112	gene:Solyc03g025600.3_2_CE_1	False	False	2981052-2981112	A	2980845-2980969	C2_A	2980969-2981052	125	False	True	True	0.988	0.956	-0.012	0.393	0.46	0.998	0.914	-0.053	0.809	0.063	0.997	0.87	-0.089	0.949	0.01	0.977	0.001	0.234	0.728	0.001	0.234	0.73	0.001	0.234	0.73	0.928	-0.033	0.637	0.168	0.02	0.593	0.191
gene:Solyc04g057960.4_3	gene:Solyc04g057960.4	Solyc04g057960.4	SL4.0ch04	-	gene:Solyc04g057960.4:s:54400643-54400734	gene:Solyc04g057960.4_3_CE_1	False	True	54400643-54400734	C2	54399484-54399706	C1_C2	54399706-54400643	74	False	True	True	0.025	0.27	0.225	0.999	0	0.026	0.311	0.275	0.999	0	0.004	0.248	0.211	0.996	0	0.039	-0.007	0.373	0.385	-0.007	0.36	0.408	-0.012	0.38	0.379	0.307	0.256	1	0	-0.025	0.638	0.127
gene:Solyc04g057960.4_3	gene:Solyc04g057960.4	Solyc04g057960.4	SL4.0ch04	-	gene:Solyc04g057960.4:s:54400643-54400734	gene:Solyc04g057960.4_3_CE_1	False	False	54400643-54400734	A	54399844-54399917	C1_A	54399917-54400643	74	False	True	True	0.975	0.73	-0.225	0.999	0	0.974	0.689	-0.275	0.999	0	0.996	0.752	-0.211	0.996	0	0.961	0.007	0.373	0.385	0.007	0.36	0.408	0.012	0.38	0.379	0.693	-0.256	1	0	0.025	0.638	0.127
gene:Solyc04g057960.4_3	gene:Solyc04g057960.4	Solyc04g057960.4	SL4.0ch04	-	gene:Solyc04g057960.4:t:54399484-54399706	gene:Solyc04g057960.4_3_CE_1	False	True	54399484-54399706	C1	54400643-54400734	C2_C1	54399706-54400643	74	False	True	True	0.04	0.346	0.302	0.999	0	0.043	0.495	0.448	1	0	0.006	0.297	0.26	0.997	0	0.053	-0.011	0.439	0.279	-0.009	0.441	0.272	-0.024	0.49	0.216	0.428	0.359	0.999	0	-0.041	0.694	0.077
gene:Solyc04g057960.4_3	gene:Solyc04g057960.4	Solyc04g057960.4	SL4.0ch04	-	gene:Solyc04g057960.4:t:54399484-54399706	gene:Solyc04g057960.4_3_CE_1	False	False	54399484-54399706	A	54399844-54399917	C2_A	54399706-54399844	74	False	True	True	0.96	0.654	-0.302	0.999	0	0.957	0.505	-0.448	1	0	0.994	0.703	-0.26	0.997	0	0.947	0.011	0.439	0.279	0.009	0.441	0.272	0.024	0.49	0.216	0.572	-0.359	0.999	0	0.041	0.694	0.077
gene:Solyc09g098520.4_1	gene:Solyc09g098520.4	Solyc09g098520.4	SL4.0ch09	+	gene:Solyc09g098520.4:s:68389710-68389954	gene:Solyc09g098520.4_1_CE_1	True	True	68389710-68389954	C2	68390627-68390822	C1_C2	68389954-68390627	101	False	False	True	0.769	0.725	-0.026	0.665	0.13	0.778	0.743	-0.016	0.596	0.191	0.621	0.684	0.036	0.691	0.092	0.829	-0.043	0.647	0.092	-0.034	0.605	0.122	-0.206	1	0	0.745	-0.058	0.759	0.066	-0.013	0.615	0.151
gene:Solyc09g098520.4_1	gene:Solyc09g098520.4	Solyc09g098520.4	SL4.0ch09	+	gene:Solyc09g098520.4:s:68389710-68389954	gene:Solyc09g098520.4_1_CE_1	True	True	68389710-68389954	A	68390103-68390203	C1_A	68389954-68390103	101	False	False	False	0.001	0.024	0.007	0.318	0.579	0.001	0.002	0	0.22	0.78	0.013	0.099	0.056	0.807	0.06	0.001	0	0.22	0.78	0	0.22	0.78	0	0.221	0.776	0.002	0	0.22	0.78	0.006	0.312	0.574
gene:Solyc09g098520.4_1	gene:Solyc09g098520.4	Solyc09g098520.4	SL4.0ch09	+	gene:Solyc09g098520.4:t:68390627-68390822	gene:Solyc09g098520.4_1_CE_1	True	True	68390627-68390822	C1	68389710-68389954	C2_C1	68389954-68390627	101	False	False	True	0.609	0.712	0.077	0.812	0.042	0.66	0.721	0.04	0.691	0.103	0.501	0.525	0.006	0.647	0.139	0.662	-0.034	0.61	0.114	-0.001	0.519	0.192	-0.146	0.965	0.003	0.756	0.072	0.802	0.046	-0.024	0.641	0.128
gene:Solyc09g098520.4_1	gene:Solyc09g098520.4	Solyc09g098520.4	SL4.0ch09	+	gene:Solyc09g098520.4:t:68390627-68390822	gene:Solyc09g098520.4_1_CE_1	True	False	68390627-68390822	A	68390103-68390203	C2_A	68390203-68390627	101	False	False	True	0.391	0.288	-0.077	0.812	0.042	0.34	0.279	-0.04	0.691	0.103	0.499	0.475	-0.006	0.647	0.139	0.338	0.034	0.61	0.114	0.001	0.519	0.192	0.146	0.965	0.003	0.244	-0.072	0.802	0.046	0.024	0.641	0.128
gene:Solyc09g098520.4_1	gene:Solyc09g098520.4	Solyc09g098520.4	SL4.0ch09	+	gene:Solyc09g098520.4:s:68389710-68389954	gene:Solyc09g098520.4_1_CE_2	True	True	68389710-68389954	C2	68390627-68390822	C1_C2	68389954-68390627	47	False	True	True	0.769	0.725	-0.026	0.665	0.13	0.778	0.743	-0.016	0.596	0.191	0.621	0.684	0.036	0.691	0.092	0.829	-0.043	0.647	0.092	-0.034	0.605	0.122	-0.206	1	0	0.745	-0.058	0.759	0.066	-0.013	0.615	0.151
gene:Solyc09g098520.4_1	gene:Solyc09g098520.4	Solyc09g098520.4	SL4.0ch09	+	gene:Solyc09g098520.4:s:68389710-68389954	gene:Solyc09g098520.4_1_CE_2	True	False	68389710-68389954	A	68390157-68390203	C1_A	68389954-68390157	47	False	True	True	0.196	0.182	-0.007	0.596	0.2	0.205	0.187	-0.008	0.575	0.22	0.283	0.147	-0.116	0.903	0.015	0.136	0.041	0.639	0.098	0.047	0.693	0.077	0.141	0.979	0.002	0.217	0.058	0.761	0.067	-0.02	0.621	0.143
gene:Solyc09g098520.4_1	gene:Solyc09g098520.4	Solyc09g098520.4	SL4.0ch09	+	gene:Solyc09g098520.4:t:68390627-68390822	gene:Solyc09g098520.4_1_CE_2	True	True	68390627-68390822	C1	68389710-68389954	C2_C1	68389954-68390627	47	False	True	True	0.609	0.712	0.077	0.812	0.042	0.66	0.721	0.04	0.691	0.103	0.501	0.525	0.006	0.647	0.139	0.662	-0.034	0.61	0.114	-0.001	0.519	0.192	-0.146	0.965	0.003	0.756	0.072	0.802	0.046	-0.024	0.641	0.128
gene:Solyc09g098520.4_1	gene:Solyc09g098520.4	Solyc09g098520.4	SL4.0ch09	+	gene:Solyc09g098520.4:t:68390627-68390822	gene:Solyc09g098520.4_1_CE_2	True	False	68390627-68390822	A	68390157-68390203	C2_A	68390203-68390627	47	False	True	True	0.391	0.288	-0.077	0.812	0.042	0.34	0.279	-0.04	0.691	0.103	0.499	0.475	-0.006	0.647	0.139	0.338	0.034	0.61	0.114	0.001	0.519	0.192	0.146	0.965	0.003	0.244	-0.072	0.802	0.046	0.024	0.641	0.128
gene:Solyc09g098520.4_1	gene:Solyc09g098520.4	Solyc09g098520.4	SL4.0ch09	+	gene:Solyc09g098520.4:s:68389710-68389954	gene:Solyc09g098520.4_1_CE_3	True	True	68389710-68389954	C2	68390627-68390822	C1_C2	68389954-68390627	43	False	False	True	0.769	0.725	-0.026	0.665	0.13	0.778	0.743	-0.016	0.596	0.191	0.621	0.684	0.036	0.691	0.092	0.829	-0.043	0.647	0.092	-0.034	0.605	0.122	-0.206	1	0	0.745	-0.058	0.759	0.066	-0.013	0.615	0.151
gene:Solyc09g098520.4_1	gene:Solyc09g098520.4	Solyc09g098520.4	SL4.0ch09	+	gene:Solyc09g098520.4:s:68389710-68389954	gene:Solyc09g098520.4_1_CE_3	True	True	68389710-68389954	A	68390161-68390203	C1_A	68389954-68390161	43	False	False	False	0.031	0.054	0.018	0.556	0.262	0.017	0.06	0.023	0.552	0.262	0.08	0.083	0	0.536	0.275	0.032	0.002	0.305	0.533	-0.002	0.255	0.663	0.037	0.713	0.094	0.031	0.002	0.34	0.549	0.016	0.522	0.275
gene:Solyc09g098520.4_1	gene:Solyc09g098520.4	Solyc09g098520.4	SL4.0ch09	+	gene:Solyc09g098520.4:t:68390627-68390822	gene:Solyc09g098520.4_1_CE_3	True	True	68390627-68390822	C1	68389710-68389954	C2_C1	68389954-68390627	43	False	False	True	0.609	0.712	0.077	0.812	0.042	0.66	0.721	0.04	0.691	0.103	0.501	0.525	0.006	0.647	0.139	0.662	-0.034	0.61	0.114	-0.001	0.519	0.192	-0.146	0.965	0.003	0.756	0.072	0.802	0.046	-0.024	0.641	0.128
gene:Solyc09g098520.4_1	gene:Solyc09g098520.4	Solyc09g098520.4	SL4.0ch09	+	gene:Solyc09g098520.4:t:68390627-68390822	gene:Solyc09g098520.4_1_CE_3	True	False	68390627-68390822	A	68390161-68390203	C2_A	68390203-68390627	43	False	False	True	0.391	0.288	-0.077	0.812	0.042	0.34	0.279	-0.04	0.691	0.103	0.499	0.475	-0.006	0.647	0.139	0.338	0.034	0.61	0.114	0.001	0.519	0.192	0.146	0.965	0.003	0.244	-0.072	0.802	0.046	0.024	0.641	0.128
gene:Solyc09g098520.4_2	gene:Solyc09g098520.4	Solyc09g098520.4	SL4.0ch09	+	gene:Solyc09g098520.4:s:68396714-68396791	gene:Solyc09g098520.4_2_CE_2	True	True	68396714-68396791	C2	68399403-68399462	C1_C2	68396791-68399403	45	False	True	True	0.001	0.115	0.083	0.985	0.003	0.005	0.003	0	0.22	0.78	0.001	0.051	0.017	0.469	0.369	0.001	0	0.22	0.78	0	0.22	0.78	0	0.22	0.78	0.063	0.032	0.65	0.178	0.033	0.643	0.144
gene:Solyc09g098520.4_2	gene:Solyc09g098520.4	Solyc09g098520.4	SL4.0ch09	+	gene:Solyc09g098520.4:s:68396714-68396791	gene:Solyc09g098520.4_2_CE_2	True	False	68396714-68396791	A	68397717-68397761	C1_A	68396791-68397717	45	False	True	True	0.941	0.861	-0.063	0.839	0.046	0.955	0.983	0.009	0.413	0.439	0.952	0.907	-0.027	0.609	0.201	0.977	-0.024	0.581	0.181	-0.008	0.351	0.44	-0.013	0.428	0.336	0.886	-0.076	0.938	0.015	-0.017	0.573	0.201
gene:Solyc09g098520.4_2	gene:Solyc09g098520.4	Solyc09g098520.4	SL4.0ch09	+	gene:Solyc09g098520.4:t:68399403-68399462	gene:Solyc09g098520.4_2_CE_2	True	True	68399403-68399462	C1	68396714-68396791	C2_C1	68396791-68399403	45	False	True	True	0.001	0.153	0.123	0.996	0.001	0.007	0.004	0	0.221	0.779	0.001	0.07	0.031	0.651	0.184	0.001	0	0.22	0.78	0	0.22	0.78	0	0.22	0.78	0.098	0.06	0.848	0.046	0.034	0.661	0.125
gene:Solyc09g098520.4_2	gene:Solyc09g098520.4	Solyc09g098520.4	SL4.0ch09	+	gene:Solyc09g098520.4:t:68399403-68399462	gene:Solyc09g098520.4_2_CE_2	True	False	68399403-68399462	A	68397717-68397761	C2_A	68397761-68399403	45	False	True	True	0.997	0.747	-0.231	1	0	0.992	0.97	-0.006	0.312	0.581	0.998	0.875	-0.089	0.981	0.004	0.998	0	0.22	0.78	0	0.22	0.78	0	0.22	0.78	0.846	-0.121	0.989	0.002	-0.069	0.78	0.047
gene:Solyc08g068820.3_1	gene:Solyc08g068820.3	Solyc08g068820.3	SL4.0ch08	+	gene:Solyc08g068820.3:s:56019634-56019945	gene:Solyc08g068820.3_1_CE_1	True	True	56019634-56019945	C2	56022119-56023207	C1_C2	56019945-56022119	61	False	True	True	0.147	0.371	0.225	1	0	0.151	0.44	0.287	1	0	0.132	0.351	0.224	1	0	0.22	-0.055	0.701	0.057	-0.041	0.622	0.087	-0.074	0.794	0.032	0.529	0.307	1	0	-0.148	0.985	0.001
gene:Solyc08g068820.3_1	gene:Solyc08g068820.3	Solyc08g068820.3	SL4.0ch08	+	gene:Solyc08g068820.3:s:56019634-56019945	gene:Solyc08g068820.3_1_CE_1	True	False	56019634-56019945	A	56021400-56021460	C1_A	56019945-56021400	61	False	True	True	0.829	0.574	-0.254	1	0	0.794	0.51	-0.289	1	0	0.846	0.583	-0.26	1	0	0.735	0.068	0.758	0.038	0.039	0.607	0.092	0.087	0.846	0.021	0.408	-0.325	1	0	0.151	0.975	0.002
gene:Solyc08g068820.3_1	gene:Solyc08g068820.3	Solyc08g068820.3	SL4.0ch08	+	gene:Solyc08g068820.3:t:56022119-56023207	gene:Solyc08g068820.3_1_CE_1	True	True	56022119-56023207	C1	56019634-56019945	C2_C1	56019945-56022119	61	False	True	True	0.148	0.397	0.241	1	0	0.15	0.412	0.249	0.999	0	0.141	0.345	0.202	0.999	0	0.233	-0.063	0.742	0.05	-0.058	0.725	0.057	-0.074	0.789	0.037	0.512	0.272	1	0	-0.099	0.919	0.013
gene:Solyc08g068820.3_1	gene:Solyc08g068820.3	Solyc08g068820.3	SL4.0ch08	+	gene:Solyc08g068820.3:t:56022119-56023207	gene:Solyc08g068820.3_1_CE_1	True	False	56022119-56023207	A	56021400-56021460	C2_A	56021460-56022119	61	False	True	True	0.83	0.556	-0.27	1	0	0.847	0.566	-0.27	1	0	0.831	0.567	-0.262	1	0	0.76	0.053	0.702	0.066	0.062	0.743	0.05	0.052	0.691	0.072	0.434	-0.32	1	0	0.106	0.927	0.011
gene:Solyc09g098530.4_1	gene:Solyc09g098530.4	Solyc09g098530.4	SL4.0ch09	+	gene:Solyc09g098530.4:s:68405040-68405119	gene:Solyc09g098530.4_1_CE_4	True	False	68405040-68405115	C2	68405635-68405744	C1_C2	68405115-68405635	182	False	True	True	0.989	0.828	-0.144	1	0	0.977	0.898	-0.068	0.964	0.01	0.969	0.888	-0.077	0.967	0.008	0.992	0	0.22	0.78	0	0.221	0.776	-0.001	0.23	0.746	0.821	-0.161	1	0	0.012	0.513	0.278
gene:Solyc09g098530.4_1	gene:Solyc09g098530.4	Solyc09g098530.4	SL4.0ch09	+	gene:Solyc09g098530.4:s:68405040-68405119	gene:Solyc09g098530.4_1_CE_4	True	True	68405040-68405115	A	68405213-68405394	C1_A	68405115-68405213	182	False	True	True	0.011	0.137	0.108	1	0	0.014	0.091	0.054	0.912	0.031	0.02	0.085	0.054	0.923	0.028	0.004	0	0.22	0.78	0	0.22	0.78	0	0.22	0.779	0.138	0.112	1	0	-0.002	0.461	0.352
gene:Solyc09g098530.4_1	gene:Solyc09g098530.4	Solyc09g098530.4	SL4.0ch09	+	gene:Solyc09g098530.4:t:68405635-68405744	gene:Solyc09g098530.4_1_CE_4	True	False	68405635-68405744	C1	68405040-68405115	C2_C1	68405115-68405635	182	False	True	True	0.994	0.884	-0.087	1	0	0.969	0.916	-0.056	0.902	0.033	0.975	0.863	-0.11	0.994	0.001	0.98	0	0.22	0.779	0	0.226	0.758	0	0.222	0.773	0.942	-0.024	0.582	0.257	-0.048	0.76	0.08
gene:Solyc09g098530.4_1	gene:Solyc09g098530.4	Solyc09g098530.4	SL4.0ch09	+	gene:Solyc09g098530.4:t:68405635-68405744	gene:Solyc09g098530.4_1_CE_4	True	True	68405635-68405744	A	68405213-68405394	C2_A	68405394-68405635	182	False	True	True	0.004	0.067	0.039	0.791	0.103	0.007	0.069	0.041	0.8	0.089	0.007	0.086	0.057	0.929	0.024	0.007	0	0.22	0.78	0	0.22	0.78	0	0.22	0.78	0.029	0.003	0.261	0.693	0.032	0.702	0.148
gene:Solyc12g096050.2_1	gene:Solyc12g096050.2	Solyc12g096050.2	SL4.0ch12	-	gene:Solyc12g096050.2:s:64653745-64653819	gene:Solyc12g096050.2_1_CE_1	False	True	64653745-64653819	C2	64651047-64651112	C1_C2	64651112-64653745	54	False	True	True	0.003	0.089	0.047	0.771	0.085	0.003	0.165	0.138	0.995	0.001	0.011	0.158	0.125	0.986	0.002	0.008	0	0.22	0.779	0	0.22	0.779	0	0.221	0.778	0.109	0.07	0.877	0.032	-0.014	0.57	0.206
gene:Solyc12g096050.2_1	gene:Solyc12g096050.2	Solyc12g096050.2	SL4.0ch12	-	gene:Solyc12g096050.2:s:64653745-64653819	gene:Solyc12g096050.2_1_CE_1	False	False	64653745-64653819	A	64651816-64651869	C1_A	64651869-64653745	54	False	True	True	0.997	0.911	-0.047	0.771	0.085	0.997	0.835	-0.138	0.995	0.001	0.989	0.842	-0.125	0.986	0.002	0.992	0	0.22	0.779	0	0.22	0.779	0	0.221	0.778	0.891	-0.07	0.877	0.032	0.014	0.57	0.206
gene:Solyc12g096050.2_1	gene:Solyc12g096050.2	Solyc12g096050.2	SL4.0ch12	-	gene:Solyc12g096050.2:t:64651047-64651112	gene:Solyc12g096050.2_1_CE_1	False	True	64651047-64651112	C1	64653745-64653819	C2_C1	64651112-64653745	54	False	True	True	0.003	0.093	0.051	0.785	0.076	0.003	0.194	0.167	0.998	0	0.012	0.166	0.132	0.988	0.002	0.007	0	0.22	0.779	0	0.22	0.779	0	0.221	0.778	0.102	0.068	0.873	0.035	-0.011	0.576	0.195
gene:Solyc12g096050.2_1	gene:Solyc12g096050.2	Solyc12g096050.2	SL4.0ch12	-	gene:Solyc12g096050.2:t:64651047-64651112	gene:Solyc12g096050.2_1_CE_1	False	False	64651047-64651112	A	64651816-64651869	C2_A	64651112-64651816	54	False	True	True	0.997	0.907	-0.051	0.785	0.076	0.997	0.806	-0.167	0.998	0	0.988	0.834	-0.132	0.988	0.002	0.993	0	0.22	0.779	0	0.22	0.779	0	0.221	0.778	0.898	-0.068	0.873	0.035	0.011	0.576	0.195
gene:Solyc12g096050.2_3	gene:Solyc12g096050.2	Solyc12g096050.2	SL4.0ch12	-	gene:Solyc12g096050.2:s:64650826-64650936	gene:Solyc12g096050.2_3_CE_1	False	True	64650826-64650936	C2	64649690-64649806	C1_C2	64649806-64650826	68	False	True	True	0.004	0.131	0.089	0.916	0.017	0.003	0.167	0.136	0.973	0.003	0.003	0.168	0.126	0.958	0.006	0.003	0	0.22	0.78	0	0.22	0.78	0	0.22	0.78	0.384	0.355	1	0	-0.223	0.977	0.001
gene:Solyc12g096050.2_3	gene:Solyc12g096050.2	Solyc12g096050.2	SL4.0ch12	-	gene:Solyc12g096050.2:s:64650826-64650936	gene:Solyc12g096050.2_3_CE_1	False	False	64650826-64650936	A	64649889-64649956	C1_A	64649956-64650826	68	False	True	True	0.996	0.869	-0.089	0.916	0.017	0.997	0.833	-0.136	0.973	0.003	0.997	0.832	-0.126	0.958	0.006	0.997	0	0.22	0.78	0	0.22	0.78	0	0.22	0.78	0.616	-0.355	1	0	0.223	0.977	0.001
gene:Solyc12g096050.2_3	gene:Solyc12g096050.2	Solyc12g096050.2	SL4.0ch12	-	gene:Solyc12g096050.2:t:64649690-64649806	gene:Solyc12g096050.2_3_CE_1	False	True	64649690-64649806	C1	64650826-64650936	C2_C1	64649806-64650826	68	False	True	True	0.004	0.117	0.072	0.895	0.027	0.004	0.165	0.132	0.98	0.003	0.003	0.184	0.142	0.964	0.004	0.003	0	0.22	0.78	0	0.22	0.78	0	0.22	0.78	0.423	0.404	1	0	-0.298	0.998	0
gene:Solyc12g096050.2_3	gene:Solyc12g096050.2	Solyc12g096050.2	SL4.0ch12	-	gene:Solyc12g096050.2:t:64649690-64649806	gene:Solyc12g096050.2_3_CE_1	False	False	64649690-64649806	A	64649889-64649956	C2_A	64649806-64649889	68	False	True	True	0.996	0.883	-0.072	0.895	0.027	0.996	0.835	-0.132	0.98	0.003	0.997	0.816	-0.142	0.964	0.004	0.997	0	0.22	0.78	0	0.22	0.78	0	0.22	0.78	0.577	-0.404	1	0	0.298	0.998	0
gene:Solyc09g098580.3_3	gene:Solyc09g098580.3	Solyc09g098580.3	SL4.0ch09	+	gene:Solyc09g098580.3:s:68441905-68442012	gene:Solyc09g098580.3_3_CE_1	True	True	68441905-68442012	C2	68444111-68444171	C1_C2	68442012-68444111	98	False	True	True	0.003	0.059	0.025	0.592	0.246	0.003	0.131	0.099	0.984	0.003	0.003	0.089	0.058	0.905	0.031	0.003	0	0.22	0.78	0	0.22	0.78	0	0.22	0.78	0.091	0.058	0.883	0.038	-0.022	0.565	0.216
gene:Solyc09g098580.3_3	gene:Solyc09g098580.3	Solyc09g098580.3	SL4.0ch09	+	gene:Solyc09g098580.3:s:68441905-68442012	gene:Solyc09g098580.3_3_CE_1	True	False	68441905-68442012	A	68442205-68442302	C1_A	68442012-68442205	98	False	True	True	0.997	0.941	-0.025	0.592	0.246	0.997	0.869	-0.099	0.984	0.003	0.997	0.911	-0.058	0.905	0.031	0.997	0	0.22	0.78	0	0.22	0.78	0	0.22	0.78	0.909	-0.058	0.883	0.038	0.022	0.565	0.216
gene:Solyc09g098580.3_3	gene:Solyc09g098580.3	Solyc09g098580.3	SL4.0ch09	+	gene:Solyc09g098580.3:t:68444111-68444171	gene:Solyc09g098580.3_3_CE_1	True	True	68444111-68444171	C1	68441905-68442012	C2_C1	68442012-68444111	98	False	True	True	0.002	0.043	0.007	0.329	0.514	0.002	0.104	0.071	0.941	0.012	0.001	0.062	0.03	0.639	0.159	0.002	0	0.22	0.78	0	0.22	0.78	0	0.22	0.78	0.077	0.042	0.787	0.076	-0.022	0.551	0.178
gene:Solyc09g098580.3_3	gene:Solyc09g098580.3	Solyc09g098580.3	SL4.0ch09	+	gene:Solyc09g098580.3:t:68444111-68444171	gene:Solyc09g098580.3_3_CE_1	True	False	68444111-68444171	A	68442205-68442302	C2_A	68442302-68444111	98	False	True	True	0.879	0.798	-0.064	0.805	0.043	0.896	0.76	-0.118	0.931	0.009	0.866	0.819	-0.036	0.652	0.119	0.855	0.011	0.453	0.233	0.019	0.489	0.179	0.006	0.424	0.281	0.746	-0.092	0.88	0.02	0.031	0.59	0.124
gene:Solyc03g025710.3_1	gene:Solyc03g025710.3	Solyc03g025710.3	SL4.0ch03	-	gene:Solyc03g025710.3:s:3104635-3105069	gene:Solyc03g025710.3_1_CE_1	False	True	3104635-3105069	C2	3103580-3103747	C1_C2	3103747-3104635	53	False	True	False	0.004	0.068	0.042	0.844	0.074	0.003	0.049	0.019	0.502	0.335	0.004	0.034	0.002	0.251	0.712	0.003	0	0.22	0.78	0	0.22	0.78	0	0.22	0.78	0.046	0.015	0.446	0.404	0.019	0.531	0.281
gene:Solyc03g025710.3_1	gene:Solyc03g025710.3	Solyc03g025710.3	SL4.0ch03	-	gene:Solyc03g025710.3:s:3104635-3105069	gene:Solyc03g025710.3_1_CE_1	False	False	3104635-3105069	A	3104125-3104177	C1_A	3104177-3104635	53	False	True	False	0.996	0.932	-0.042	0.844	0.074	0.997	0.951	-0.019	0.502	0.335	0.996	0.966	-0.002	0.251	0.712	0.997	0	0.22	0.78	0	0.22	0.78	0	0.22	0.78	0.954	-0.015	0.446	0.404	-0.019	0.531	0.281
gene:Solyc03g025710.3_1	gene:Solyc03g025710.3	Solyc03g025710.3	SL4.0ch03	-	gene:Solyc03g025710.3:t:3103580-3103747	gene:Solyc03g025710.3_1_CE_1	False	True	3103580-3103747	C1	3104635-3105069	C2_C1	3103747-3104635	53	False	True	True	0.005	0.083	0.056	0.961	0.014	0.004	0.064	0.035	0.738	0.134	0.004	0.043	0.008	0.349	0.535	0.005	0	0.221	0.778	0	0.22	0.779	0	0.22	0.779	0.059	0.028	0.632	0.214	0.019	0.507	0.286
gene:Solyc03g025710.3_1	gene:Solyc03g025710.3	Solyc03g025710.3	SL4.0ch03	-	gene:Solyc03g025710.3:t:3103580-3103747	gene:Solyc03g025710.3_1_CE_1	False	False	3103580-3103747	A	3104125-3104177	C2_A	3103747-3104125	53	False	True	True	0.995	0.917	-0.056	0.961	0.014	0.996	0.936	-0.035	0.738	0.134	0.996	0.957	-0.008	0.349	0.535	0.995	0	0.221	0.778	0	0.22	0.779	0	0.22	0.779	0.941	-0.028	0.632	0.214	-0.019	0.507	0.286
gene:Solyc01g095730.4_3	gene:Solyc01g095730.4	Solyc01g095730.4	SL4.0ch01	+	gene:Solyc01g095730.4:s:79189823-79190008	gene:Solyc01g095730.4_3_CE_1	True	False	79189823-79190008	C2	79192643-79195086	C1_C2	79190008-79192643	194	False	True	True	0.974	0.669	-0.301	0.999	0	0.944	0.803	-0.122	0.87	0.015	0.984	0.669	-0.298	1	0	0.974	-0.003	0.297	0.503	-0.011	0.394	0.307	0.001	0.244	0.683	0.725	-0.229	0.995	0	-0.041	0.632	0.074
gene:Solyc01g095730.4_3	gene:Solyc01g095730.4	Solyc01g095730.4	SL4.0ch01	+	gene:Solyc01g095730.4:s:79189823-79190008	gene:Solyc01g095730.4_3_CE_1	True	True	79189823-79190008	A	79191422-79191615	C1_A	79190008-79191422	194	False	True	True	0.003	0.191	0.163	0.999	0	0.022	0.042	0.02	0.458	0.255	0.002	0.218	0.186	0.999	0	0.007	0	0.22	0.779	0.001	0.238	0.694	0	0.22	0.779	0.11	0.065	0.832	0.039	0.054	0.678	0.063
gene:Solyc01g095730.4_3	gene:Solyc01g095730.4	Solyc01g095730.4	SL4.0ch01	+	gene:Solyc01g095730.4:t:79192643-79195086	gene:Solyc01g095730.4_3_CE_1	True	False	79192643-79195086	C1	79189823-79190008	C2_C1	79190008-79192643	194	False	True	True	0.974	0.581	-0.39	1	0	0.944	0.555	-0.386	1	0	0.984	0.616	-0.353	1	0	0.921	0.031	0.634	0.108	0.015	0.461	0.219	0.04	0.737	0.07	0.52	-0.401	1	0	0.027	0.585	0.11
gene:Solyc01g095730.4_3	gene:Solyc01g095730.4	Solyc01g095730.4	SL4.0ch01	+	gene:Solyc01g095730.4:t:79192643-79195086	gene:Solyc01g095730.4_3_CE_1	True	True	79192643-79195086	A	79191422-79191615	C2_A	79191615-79192643	194	False	True	True	0.003	0.285	0.266	1	0	0.021	0.348	0.307	1	0	0.002	0.29	0.247	1	0	0.059	-0.022	0.524	0.183	-0.018	0.481	0.21	-0.022	0.531	0.185	0.371	0.297	1	0	-0.04	0.629	0.082
gene:Solyc05g056270.3_3	gene:Solyc05g056270.3	Solyc05g056270.3	SL4.0ch05	+	gene:Solyc05g056270.3:s:65004165-65004372	gene:Solyc05g056270.3_3_CE_1	True	False	65004165-65004372	C2	65005360-65005510	C1_C2	65004372-65005360	103	False	True	True	0.97	0.682	-0.288	1	0	0.987	0.808	-0.17	1	0	0.986	0.682	-0.3	1	0	0.98	-0.003	0.267	0.598	0	0.223	0.766	0	0.223	0.765	0.678	-0.3	1	0	0.002	0.393	0.338
gene:Solyc05g056270.3_3	gene:Solyc05g056270.3	Solyc05g056270.3	SL4.0ch05	+	gene:Solyc05g056270.3:s:65004165-65004372	gene:Solyc05g056270.3_3_CE_1	True	True	65004165-65004372	A	65004697-65004799	C1_A	65004372-65004697	103	False	True	True	0.009	0.155	0.136	1	0	0.001	0.069	0.045	0.899	0.035	0.001	0.147	0.12	1	0	0.001	0	0.22	0.779	0	0.22	0.78	0	0.22	0.78	0.166	0.146	1	0	-0.005	0.378	0.369
gene:Solyc05g056270.3_3	gene:Solyc05g056270.3	Solyc05g056270.3	SL4.0ch05	+	gene:Solyc05g056270.3:t:65005360-65005510	gene:Solyc05g056270.3_3_CE_1	True	False	65005360-65005510	C1	65004165-65004372	C2_C1	65004372-65005360	103	False	True	True	0.974	0.681	-0.295	1	0	0.987	0.775	-0.205	1	0	0.986	0.68	-0.295	1	0	0.98	-0.002	0.248	0.661	0	0.223	0.766	0	0.223	0.765	0.715	-0.266	1	0	-0.025	0.549	0.165
gene:Solyc05g056270.3_3	gene:Solyc05g056270.3	Solyc05g056270.3	SL4.0ch05	+	gene:Solyc05g056270.3:t:65005360-65005510	gene:Solyc05g056270.3_3_CE_1	True	True	65005360-65005510	A	65004697-65004799	C2_A	65004799-65005360	103	False	True	True	0.008	0.173	0.153	1	0	0.001	0.113	0.086	1	0	0.001	0.178	0.157	1	0	0.001	0	0.22	0.779	0	0.22	0.78	0	0.22	0.78	0.162	0.14	1	0	0.008	0.4	0.337
gene:Solyc02g077680.4_2	gene:Solyc02g077680.4	Solyc02g077680.4	SL4.0ch02	+	gene:Solyc02g077680.4:s:40556695-40556795	gene:Solyc02g077680.4_2_CE_1	False	True	40556695-40556795	C2	40557796-40557939	C1_C2	40556795-40557796	92	False	True	True	0.002	0.499	0.489	1	0	0.017	0.481	0.461	1	0	0.01	0.346	0.33	1	0	0.055	-0.02	0.505	0.232	-0.018	0.483	0.251	-0.02	0.499	0.243	0.479	0.435	1	0	0.01	0.634	0.137
gene:Solyc02g077680.4_2	gene:Solyc02g077680.4	Solyc02g077680.4	SL4.0ch02	+	gene:Solyc02g077680.4:s:40556695-40556795	gene:Solyc02g077680.4_2_CE_1	False	False	40556695-40556795	A	40557244-40557335	C1_A	40556795-40557244	92	False	True	True	0.996	0.491	-0.498	1	0	0.981	0.479	-0.499	1	0	0.988	0.612	-0.367	1	0	0.943	0.022	0.527	0.212	0.019	0.498	0.236	0.021	0.518	0.225	0.466	-0.484	1	0	0.013	0.629	0.142
gene:Solyc02g077680.4_2	gene:Solyc02g077680.4	Solyc02g077680.4	SL4.0ch02	+	gene:Solyc02g077680.4:t:40557796-40557939	gene:Solyc02g077680.4_2_CE_1	False	True	40557796-40557939	C1	40556695-40556795	C2_C1	40556795-40557796	92	False	True	True	0.002	0.4	0.38	1	0	0.015	0.461	0.439	1	0	0.007	0.36	0.33	1	0	0.042	-0.009	0.355	0.431	-0.008	0.351	0.437	-0.009	0.358	0.434	0.381	0.343	1	0	0.01	0.575	0.197
gene:Solyc02g077680.4_2	gene:Solyc02g077680.4	Solyc02g077680.4	SL4.0ch02	+	gene:Solyc02g077680.4:t:40557796-40557939	gene:Solyc02g077680.4_2_CE_1	False	False	40557796-40557939	A	40557244-40557335	C2_A	40557335-40557796	92	False	True	True	0.995	0.593	-0.388	1	0	0.983	0.508	-0.476	1	0	0.992	0.611	-0.368	1	0	0.956	0.01	0.37	0.407	0.009	0.364	0.415	0.01	0.372	0.411	0.578	-0.381	1	0	0.008	0.571	0.207
gene:Solyc02g077680.4_6	gene:Solyc02g077680.4	Solyc02g077680.4	SL4.0ch02	+	gene:Solyc02g077680.4:s:40564020-40564124	gene:Solyc02g077680.4_6_CE_1	True	True	40564020-40564124	C2	40565691-40565764	C1_C2	40564124-40565691	162	False	True	True	0.029	0.341	0.319	1	0	0.014	0.323	0.299	1	0	0.035	0.428	0.4	1	0	0.038	-0.005	0.311	0.518	-0.005	0.303	0.535	-0.002	0.341	0.467	0.286	0.251	1	0	0.04	0.694	0.109
gene:Solyc02g077680.4_6	gene:Solyc02g077680.4	Solyc02g077680.4	SL4.0ch02	+	gene:Solyc02g077680.4:s:40564020-40564124	gene:Solyc02g077680.4_6_CE_1	True	False	40564020-40564124	A	40564940-40565101	C1_A	40564124-40564940	162	False	True	True	0.956	0.445	-0.528	1	0	0.979	0.455	-0.526	1	0	0.964	0.396	-0.582	1	0	0.951	0.004	0.415	0.343	0.012	0.416	0.34	0.008	0.413	0.353	0.536	-0.426	1	0	-0.071	0.833	0.038
gene:Solyc02g077680.4_6	gene:Solyc02g077680.4	Solyc02g077680.4	SL4.0ch02	+	gene:Solyc02g077680.4:t:40565691-40565764	gene:Solyc02g077680.4_6_CE_1	True	True	40565691-40565764	C1	40564020-40564124	C2_C1	40564124-40565691	162	False	True	True	0.019	0.247	0.225	1	0	0.011	0.224	0.202	1	0	0.026	0.345	0.323	1	0	0.03	-0.001	0.235	0.725	-0.001	0.235	0.725	-0.001	0.24	0.711	0.212	0.188	1	0	0.021	0.545	0.243
gene:Solyc02g077680.4_6	gene:Solyc02g077680.4	Solyc02g077680.4	SL4.0ch02	+	gene:Solyc02g077680.4:t:40565691-40565764	gene:Solyc02g077680.4_6_CE_1	True	False	40565691-40565764	A	40564940-40565101	C2_A	40565101-40565691	162	False	True	True	0.981	0.753	-0.225	1	0	0.989	0.776	-0.202	1	0	0.974	0.655	-0.323	1	0	0.97	0.001	0.235	0.725	0.001	0.235	0.725	0.001	0.24	0.711	0.788	-0.188	1	0	-0.021	0.545	0.243
gene:Solyc07g017510.3_1	gene:Solyc07g017510.3	Solyc07g017510.3	SL4.0ch07	+	gene:Solyc07g017510.3:s:7510940-7511674	gene:Solyc07g017510.3_1_CE_1	True	True	7510940-7511674	C2	7515036-7515380	C1_C2	7511674-7515036	154	False	True	True	0.018	0.037	0.009	0.354	0.517	0.008	0.025	0.005	0.296	0.612	0.085	0.125	0.027	0.597	0.176	0.004	0	0.221	0.776	0	0.22	0.78	0.053	0.861	0.034	0.005	0	0.222	0.776	0.008	0.345	0.513
gene:Solyc07g017510.3_1	gene:Solyc07g017510.3	Solyc07g017510.3	SL4.0ch07	+	gene:Solyc07g017510.3:s:7510940-7511674	gene:Solyc07g017510.3_1_CE_1	True	False	7510940-7511674	A	7512208-7512361	C1_A	7511674-7512208	154	False	True	True	0.981	0.96	-0.011	0.376	0.482	0.988	0.953	-0.021	0.494	0.298	0.858	0.824	-0.017	0.603	0.178	0.995	0	0.222	0.774	0	0.22	0.778	-0.116	0.999	0	0.975	-0.004	0.274	0.661	-0.006	0.372	0.471
gene:Solyc07g017510.3_1	gene:Solyc07g017510.3	Solyc07g017510.3	SL4.0ch07	+	gene:Solyc07g017510.3:t:7515036-7515380	gene:Solyc07g017510.3_1_CE_1	True	True	7515036-7515380	C1	7510940-7511674	C2_C1	7511674-7515036	154	False	True	True	0.014	0.028	0.003	0.266	0.65	0.006	0.021	0.003	0.259	0.667	0.06	0.135	0.054	0.712	0.075	0.004	0	0.22	0.779	0	0.22	0.78	0.026	0.595	0.145	0.003	0	0.22	0.779	0.002	0.257	0.647
gene:Solyc07g017510.3_1	gene:Solyc07g017510.3	Solyc07g017510.3	SL4.0ch07	+	gene:Solyc07g017510.3:t:7515036-7515380	gene:Solyc07g017510.3_1_CE_1	True	False	7515036-7515380	A	7512208-7512361	C2_A	7512361-7515036	154	False	True	True	0.943	0.943	0.002	0.433	0.35	0.969	0.89	-0.075	0.862	0.027	0.857	0.777	-0.053	0.7	0.072	0.968	-0.015	0.474	0.235	0	0.26	0.613	-0.109	0.984	0.002	0.94	-0.022	0.544	0.22	0.004	0.44	0.281
gene:Solyc05g056280.2_2	gene:Solyc05g056280.2	Solyc05g056280.2	SL4.0ch05	+	gene:Solyc05g056280.2:s:65015158-65015216	gene:Solyc05g056280.2_2_CE_1	True	False	65015158-65015216	C2	65015556-65015637	C1_C2	65015216-65015556	51	False	True	True	0.84	0.641	-0.176	0.969	0.003	0.891	0.408	-0.492	1	0	0.872	0.554	-0.301	1	0	0.843	0.002	0.452	0.275	0.034	0.616	0.121	0.02	0.526	0.203	0.575	-0.253	0.999	0	0.044	0.692	0.08
gene:Solyc05g056280.2_2	gene:Solyc05g056280.2	Solyc05g056280.2	SL4.0ch05	+	gene:Solyc05g056280.2:s:65015158-65015216	gene:Solyc05g056280.2_2_CE_1	True	True	65015158-65015216	A	65015346-65015396	C1_A	65015216-65015346	51	False	True	True	0.086	0.217	0.107	0.904	0.016	0.053	0.361	0.307	1	0	0.063	0.311	0.225	0.997	0	0.103	-0.013	0.474	0.251	-0.039	0.654	0.102	-0.027	0.547	0.178	0.318	0.211	0.999	0	-0.081	0.79	0.036
gene:Solyc05g056280.2_2	gene:Solyc05g056280.2	Solyc05g056280.2	SL4.0ch05	+	gene:Solyc05g056280.2:t:65015556-65015637	gene:Solyc05g056280.2_2_CE_1	True	False	65015556-65015637	C1	65015158-65015216	C2_C1	65015216-65015556	51	False	True	True	0.899	0.638	-0.255	1	0	0.907	0.43	-0.478	1	0	0.907	0.669	-0.218	0.993	0	0.893	0.006	0.444	0.298	0.009	0.443	0.287	0.011	0.455	0.28	0.61	-0.271	1	0	0.013	0.629	0.136
gene:Solyc05g056280.2_2	gene:Solyc05g056280.2	Solyc05g056280.2	SL4.0ch05	+	gene:Solyc05g056280.2:t:65015556-65015637	gene:Solyc05g056280.2_2_CE_1	True	True	65015556-65015637	A	65015346-65015396	C2_A	65015396-65015556	51	False	True	True	0.101	0.362	0.255	1	0	0.093	0.57	0.478	1	0	0.093	0.331	0.218	0.993	0	0.107	-0.006	0.444	0.298	-0.009	0.443	0.287	-0.011	0.455	0.28	0.39	0.271	1	0	-0.013	0.629	0.136
gene:Solyc07g017520.4_1	gene:Solyc07g017520.4	Solyc07g017520.4	SL4.0ch07	-	gene:Solyc07g017520.4:s:7569470-7569689	gene:Solyc07g017520.4_1_CE_1	False	True	7569470-7569689	C2	7568192-7568279	C1_C2	7568279-7569470	153	False	True	True	0.689	0.338	-0.315	0.993	0	0.758	0.514	-0.239	0.981	0.001	0.766	0.681	-0.056	0.743	0.061	0.719	-0.026	0.588	0.113	0.017	0.569	0.138	0.024	0.592	0.121	0.579	-0.091	0.801	0.034	-0.194	0.908	0.005
gene:Solyc07g017520.4_1	gene:Solyc07g017520.4	Solyc07g017520.4	SL4.0ch07	-	gene:Solyc07g017520.4:s:7569470-7569689	gene:Solyc07g017520.4_1_CE_1	False	False	7569470-7569689	A	7568947-7569099	C1_A	7569099-7569470	153	False	True	True	0.311	0.662	0.315	0.993	0	0.242	0.486	0.239	0.981	0.001	0.234	0.319	0.056	0.743	0.061	0.281	0.026	0.588	0.113	-0.017	0.569	0.138	-0.024	0.592	0.121	0.421	0.091	0.801	0.034	0.194	0.908	0.005
gene:Solyc07g017520.4_1	gene:Solyc07g017520.4	Solyc07g017520.4	SL4.0ch07	-	gene:Solyc07g017520.4:t:7568192-7568279	gene:Solyc07g017520.4_1_CE_1	False	True	7568192-7568279	C1	7569470-7569689	C2_C1	7568279-7569470	153	False	True	True	0.733	0.32	-0.404	0.999	0	0.765	0.556	-0.178	0.931	0.006	0.812	0.712	-0.064	0.741	0.055	0.665	0.037	0.63	0.093	0.076	0.74	0.04	0.108	0.819	0.021	0.685	0.009	0.674	0.109	-0.328	0.982	0.001
gene:Solyc07g017520.4_1	gene:Solyc07g017520.4	Solyc07g017520.4	SL4.0ch07	-	gene:Solyc07g017520.4:t:7568192-7568279	gene:Solyc07g017520.4_1_CE_1	False	True	7568192-7568279	A	7568947-7569099	C2_A	7568279-7568947	153	False	True	True	0.264	0.674	0.401	0.998	0	0.234	0.439	0.174	0.926	0.006	0.186	0.283	0.061	0.735	0.058	0.332	-0.037	0.629	0.093	-0.074	0.735	0.041	-0.107	0.816	0.021	0.308	-0.011	0.675	0.108	0.329	0.982	0
gene:Solyc02g077730.3_1	gene:Solyc02g077730.3	Solyc02g077730.3	SL4.0ch02	+	gene:Solyc02g077730.3:s:40596556-40596677	gene:Solyc02g077730.3_1_CE_1	True	True	40596556-40596677	C2	40597871-40597890	C1_C2	40596677-40597871	75	False	True	True	0.178	0.364	0.181	0.989	0.001	0.142	0.312	0.165	0.983	0.002	0.218	0.382	0.153	0.95	0.005	0.174	0.002	0.391	0.319	-0.017	0.467	0.215	0.031	0.583	0.126	0.487	0.298	1	0	-0.077	0.739	0.036
gene:Solyc02g077730.3_1	gene:Solyc02g077730.3	Solyc02g077730.3	SL4.0ch02	+	gene:Solyc02g077730.3:s:40596556-40596677	gene:Solyc02g077730.3_1_CE_1	True	True	40596556-40596677	A	40597201-40597275	C1_A	40596677-40597201	75	False	True	True	0.261	0.121	-0.135	0.967	0.004	0.328	0.129	-0.201	0.994	0	0.238	0.131	-0.081	0.836	0.03	0.315	-0.03	0.571	0.127	0.01	0.456	0.216	-0.057	0.719	0.055	0.152	-0.144	0.946	0.006	-0.023	0.533	0.153
gene:Solyc02g077730.3_1	gene:Solyc02g077730.3	Solyc02g077730.3	SL4.0ch02	+	gene:Solyc02g077730.3:t:40597871-40597890	gene:Solyc02g077730.3_1_CE_1	True	True	40597871-40597890	C1	40596556-40596677	C2_C1	40596677-40597871	75	False	True	False	0.627	0.759	0.094	0.785	0.03	0.515	0.687	0.131	0.854	0.015	0.638	0.762	0.094	0.802	0.028	0.675	-0.025	0.566	0.098	-0.105	0.81	0.017	-0.02	0.567	0.114	0.788	0.079	0.762	0.042	-0.016	0.56	0.127
gene:Solyc02g077730.3_1	gene:Solyc02g077730.3	Solyc02g077730.3	SL4.0ch02	+	gene:Solyc02g077730.3:t:40597871-40597890	gene:Solyc02g077730.3_1_CE_1	True	True	40597871-40597890	A	40597201-40597275	C2_A	40597275-40597871	75	False	True	True	0.155	0.023	-0.102	0.902	0.014	0.154	0.06	-0.067	0.765	0.048	0.153	0.021	-0.106	0.926	0.011	0.11	0.024	0.543	0.127	0.026	0.523	0.134	0.028	0.553	0.129	0.005	-0.069	0.882	0.026	0.003	0.26	0.632
gene:Solyc04g063210.3_2	gene:Solyc04g063210.3	Solyc04g063210.3	SL4.0ch04	-	gene:Solyc04g063210.3:s:54695043-54695215	gene:Solyc04g063210.3_2_CE_2	True	False	54695043-54695215	C2	54694664-54694720	C1_C2	54694720-54695043	48	False	True	True	0.724	0.548	-0.174	1	0	0.675	0.476	-0.2	1	0	0.649	0.486	-0.161	1	0	0.729	0	0.293	0.518	-0.045	0.836	0.036	-0.073	0.97	0.005	0.583	-0.144	1	0	-0.016	0.477	0.234
gene:Solyc04g063210.3_2	gene:Solyc04g063210.3	Solyc04g063210.3	SL4.0ch04	-	gene:Solyc04g063210.3:s:54695043-54695215	gene:Solyc04g063210.3_2_CE_2	True	True	54695043-54695215	A	54694807-54694854	C1_A	54694854-54695043	48	False	True	True	0.018	0.177	0.154	1	0	0.018	0.14	0.115	1	0	0.019	0.251	0.23	1	0	0.017	0	0.22	0.78	0	0.22	0.78	0	0.22	0.78	0.181	0.158	1	0	-0.001	0.323	0.474
gene:Solyc04g063210.3_2	gene:Solyc04g063210.3	Solyc04g063210.3	SL4.0ch04	-	gene:Solyc04g063210.3:t:54694664-54694720	gene:Solyc04g063210.3_2_CE_2	True	False	54694664-54694720	C1	54695043-54695215	C2_C1	54694720-54695043	48	False	True	True	0.707	0.539	-0.176	1	0	0.663	0.456	-0.214	1	0	0.625	0.453	-0.174	1	0	0.719	-0.005	0.328	0.441	-0.049	0.834	0.035	-0.094	0.995	0.001	0.591	-0.124	0.992	0.001	-0.044	0.694	0.078
gene:Solyc04g063210.3_2	gene:Solyc04g063210.3	Solyc04g063210.3	SL4.0ch04	-	gene:Solyc04g063210.3:t:54694664-54694720	gene:Solyc04g063210.3_2_CE_2	True	True	54694664-54694720	A	54694807-54694854	C2_A	54694720-54694807	48	False	True	True	0.032	0.157	0.133	1	0	0.031	0.165	0.14	1	0	0.047	0.245	0.202	1	0	0.024	0	0.22	0.78	0	0.22	0.78	0.007	0.326	0.457	0.13	0.107	1	0	0.014	0.455	0.278
gene:Solyc10g005290.4_1	gene:Solyc10g005290.4	Solyc10g005290.4	SL4.0ch10	-	gene:Solyc10g005290.4:s:96474-97042	gene:Solyc10g005290.4_1_CE_1	False	True	96474-97042	C2	95236-95310	C1_C2	95310-96474	67	False	True	True	0.019	0.092	0.057	0.841	0.051	0.036	0.134	0.084	0.887	0.024	0.021	0.08	0.043	0.75	0.1	0.019	0	0.232	0.736	0.005	0.305	0.532	0	0.235	0.727	0.016	0	0.253	0.709	0.053	0.807	0.06
gene:Solyc10g005290.4_1	gene:Solyc10g005290.4	Solyc10g005290.4	SL4.0ch10	-	gene:Solyc10g005290.4:s:96474-97042	gene:Solyc10g005290.4_1_CE_1	False	False	96474-97042	A	95389-95455	C1_A	95455-96474	67	False	True	True	0.981	0.908	-0.057	0.841	0.051	0.964	0.866	-0.084	0.887	0.024	0.979	0.92	-0.043	0.75	0.1	0.981	0	0.232	0.736	-0.005	0.305	0.532	0	0.235	0.727	0.984	0	0.253	0.709	-0.053	0.807	0.06
gene:Solyc10g005290.4_1	gene:Solyc10g005290.4	Solyc10g005290.4	SL4.0ch10	-	gene:Solyc10g005290.4:t:95236-95310	gene:Solyc10g005290.4_1_CE_1	False	True	95236-95310	C1	96474-97042	C2_C1	95310-96474	67	False	True	True	0.023	0.139	0.092	0.937	0.012	0.037	0.147	0.095	0.908	0.017	0.023	0.077	0.041	0.727	0.114	0.024	-0.001	0.26	0.647	0.003	0.304	0.532	-0.001	0.261	0.649	0.026	0.002	0.318	0.581	0.08	0.874	0.025
gene:Solyc10g005290.4_1	gene:Solyc10g005290.4	Solyc10g005290.4	SL4.0ch10	-	gene:Solyc10g005290.4:t:95236-95310	gene:Solyc10g005290.4_1_CE_1	False	False	95236-95310	A	95389-95455	C2_A	95310-95389	67	False	True	True	0.977	0.861	-0.092	0.937	0.012	0.963	0.853	-0.095	0.908	0.017	0.977	0.923	-0.041	0.727	0.114	0.976	0.001	0.26	0.647	-0.003	0.304	0.532	0.001	0.261	0.649	0.974	-0.002	0.318	0.581	-0.08	0.874	0.025
gene:Solyc10g005310.3_1	gene:Solyc10g005310.3	Solyc10g005310.3	SL4.0ch10	-	gene:Solyc10g005310.3:s:104518-104588	gene:Solyc10g005310.3_1_CE_2	True	True	104518-104588	C2	102987-103229	C1_C2	103229-104518	92	False	True	True	0.001	0.18	0.157	1	0	0.001	0.166	0.147	1	0	0.001	0.134	0.104	0.999	0	0.001	0	0.22	0.78	0	0.22	0.78	0	0.22	0.78	0.073	0.046	0.828	0.071	0.087	0.917	0.016
gene:Solyc10g005310.3_1	gene:Solyc10g005310.3	Solyc10g005310.3	SL4.0ch10	-	gene:Solyc10g005310.3:s:104518-104588	gene:Solyc10g005310.3_1_CE_2	True	False	104518-104588	A	104338-104429	C1_A	104429-104518	92	False	True	True	0.998	0.819	-0.159	1	0	0.998	0.791	-0.183	1	0	0.996	0.833	-0.141	1	0	0.993	0	0.22	0.78	0	0.22	0.78	0	0.22	0.78	0.925	-0.047	0.845	0.062	-0.086	0.916	0.016
gene:Solyc10g005310.3_1	gene:Solyc10g005310.3	Solyc10g005310.3	SL4.0ch10	-	gene:Solyc10g005310.3:t:102987-103229	gene:Solyc10g005310.3_1_CE_2	True	True	102987-103229	C1	104518-104588	C2_C1	103229-104518	92	False	True	True	0.001	0.25	0.224	1	0	0.001	0.26	0.237	1	0	0.001	0.173	0.142	1	0	0.001	0	0.22	0.78	0	0.22	0.78	0	0.22	0.78	0.118	0.084	0.968	0.007	0.107	0.909	0.013
gene:Solyc10g005310.3_1	gene:Solyc10g005310.3	Solyc10g005310.3	SL4.0ch10	-	gene:Solyc10g005310.3:t:102987-103229	gene:Solyc10g005310.3_1_CE_2	True	True	102987-103229	A	104338-104429	C2_A	103229-104338	92	False	True	True	0.011	0.022	0.003	0.271	0.667	0.009	0.064	0.034	0.668	0.157	0.008	0.039	0.009	0.363	0.51	0.024	-0.001	0.23	0.742	-0.001	0.23	0.745	-0.001	0.23	0.745	0.138	0.102	0.968	0.006	-0.096	0.947	0.009
gene:Solyc01g006130.4_1	gene:Solyc01g006130.4	Solyc01g006130.4	SL4.0ch01	+	gene:Solyc01g006130.4:s:795025-795465	gene:Solyc01g006130.4_1_CE_1	False	True	795025-795142	C2	797021-797186	C1_C2	795142-797021	104	False	True	True	0.023	0.126	0.096	0.994	0.001	0.03	0.119	0.086	0.973	0.006	0.041	0.093	0.049	0.832	0.063	0.031	-0.002	0.254	0.665	-0.002	0.258	0.652	0.003	0.312	0.525	0.145	0.111	0.981	0.003	-0.012	0.548	0.242
gene:Solyc01g006130.4_1	gene:Solyc01g006130.4	Solyc01g006130.4	SL4.0ch01	+	gene:Solyc01g006130.4:s:795025-795465	gene:Solyc01g006130.4_1_CE_1	False	False	795025-795142	A	796302-796405	C1_A	795142-796302	104	False	True	True	0.976	0.859	-0.109	0.996	0.001	0.967	0.871	-0.095	0.964	0.007	0.957	0.879	-0.07	0.906	0.024	0.964	0.004	0.287	0.576	0.003	0.293	0.559	-0.003	0.343	0.464	0.823	-0.139	0.996	0.001	0.025	0.615	0.172
gene:Solyc01g006130.4_1	gene:Solyc01g006130.4	Solyc01g006130.4	SL4.0ch01	+	gene:Solyc01g006130.4:t:797021-797186	gene:Solyc01g006130.4_1_CE_1	False	True	797021-797186	C1	795025-795142	C2_C1	795142-797021	104	False	True	True	0.019	0.084	0.056	0.961	0.014	0.024	0.088	0.056	0.952	0.017	0.035	0.085	0.048	0.863	0.054	0.025	-0.001	0.229	0.746	-0.001	0.229	0.745	0.001	0.258	0.658	0.121	0.085	0.978	0.005	-0.023	0.597	0.208
gene:Solyc01g006130.4_1	gene:Solyc01g006130.4	Solyc01g006130.4	SL4.0ch01	+	gene:Solyc01g006130.4:t:797021-797186	gene:Solyc01g006130.4_1_CE_1	False	False	797021-797186	A	796302-796405	C2_A	796405-797021	104	False	True	True	0.981	0.916	-0.056	0.961	0.014	0.976	0.912	-0.056	0.952	0.017	0.965	0.915	-0.048	0.863	0.054	0.975	0.001	0.229	0.746	0.001	0.229	0.745	-0.001	0.258	0.658	0.879	-0.085	0.978	0.005	0.023	0.597	0.208
gene:Solyc01g103850.4_1	gene:Solyc01g103850.4	Solyc01g103850.4	SL4.0ch01	+	gene:Solyc01g103850.4:s:84658524-84658831	gene:Solyc01g103850.4_1_CE_1	False	False	84658524-84658831	C2	84661546-84661690	C1_C2	84658831-84661546	235	False	True	True	0.997	0.859	-0.102	0.958	0.007	0.997	0.968	-0.007	0.322	0.568	0.991	0.903	-0.067	0.864	0.037	0.997	0	0.22	0.78	0	0.22	0.78	0	0.221	0.777	0.96	-0.011	0.38	0.477	-0.077	0.837	0.034
gene:Solyc01g103850.4_1	gene:Solyc01g103850.4	Solyc01g103850.4	SL4.0ch01	+	gene:Solyc01g103850.4:s:84658524-84658831	gene:Solyc01g103850.4_1_CE_1	False	True	84658524-84658831	A	84660183-84660417	C1_A	84658831-84660183	235	False	True	True	0.003	0.141	0.102	0.958	0.007	0.003	0.032	0.007	0.322	0.568	0.009	0.097	0.067	0.864	0.037	0.003	0	0.22	0.78	0	0.22	0.78	0	0.221	0.777	0.04	0.011	0.38	0.477	0.077	0.837	0.034
gene:Solyc01g103850.4_1	gene:Solyc01g103850.4	Solyc01g103850.4	SL4.0ch01	+	gene:Solyc01g103850.4:t:84661546-84661690	gene:Solyc01g103850.4_1_CE_1	False	False	84661546-84661690	C1	84658524-84658831	C2_C1	84658831-84661546	235	False	True	True	0.997	0.898	-0.07	0.928	0.019	0.997	0.896	-0.062	0.878	0.035	0.997	0.973	-0.006	0.314	0.585	0.997	0	0.22	0.78	0	0.22	0.78	0	0.22	0.78	0.885	-0.081	0.967	0.008	0.008	0.545	0.233
gene:Solyc01g103850.4_1	gene:Solyc01g103850.4	Solyc01g103850.4	SL4.0ch01	+	gene:Solyc01g103850.4:t:84661546-84661690	gene:Solyc01g103850.4_1_CE_1	False	True	84661546-84661690	A	84660183-84660417	C2_A	84660417-84661546	235	False	True	True	0.003	0.102	0.07	0.928	0.019	0.003	0.104	0.062	0.878	0.035	0.003	0.027	0.006	0.314	0.585	0.003	0	0.22	0.78	0	0.22	0.78	0	0.22	0.78	0.115	0.081	0.967	0.008	-0.008	0.545	0.233
gene:Solyc06g051760.3_1	gene:Solyc06g051760.3	Solyc06g051760.3	SL4.0ch06	-	gene:Solyc06g051760.3:s:33143732-33144874	gene:Solyc06g051760.3_1_CE_1	True	True	33143732-33144874	C2	33138762-33139208	C1_C2	33139208-33143732	322	False	True	True	0.005	0.06	0.025	0.588	0.197	0.001	0.046	0.015	0.435	0.346	0.001	0.114	0.085	0.98	0.004	0.001	0	0.22	0.78	0	0.22	0.78	0	0.22	0.78	0.09	0.056	0.905	0.027	-0.016	0.463	0.25
gene:Solyc06g051760.3_1	gene:Solyc06g051760.3	Solyc06g051760.3	SL4.0ch06	-	gene:Solyc06g051760.3:s:33143732-33144874	gene:Solyc06g051760.3_1_CE_1	True	False	33143732-33144874	A	33139624-33139945	C1_A	33139945-33143732	322	False	True	True	0.99	0.911	-0.054	0.904	0.026	0.984	0.926	-0.04	0.743	0.089	0.998	0.82	-0.153	1	0	0.997	0	0.22	0.78	0	0.221	0.775	0	0.22	0.78	0.83	-0.144	1	0	0.063	0.776	0.043
gene:Solyc06g051760.3_1	gene:Solyc06g051760.3	Solyc06g051760.3	SL4.0ch06	-	gene:Solyc06g051760.3:t:33138762-33139208	gene:Solyc06g051760.3_1_CE_1	True	True	33138762-33139208	C1	33143732-33144874	C2_C1	33139208-33143732	322	False	True	False	0.003	0.041	0.006	0.318	0.587	0.001	0.03	0.003	0.261	0.69	0.001	0.08	0.049	0.898	0.041	0.001	0	0.22	0.78	0	0.22	0.78	0	0.22	0.78	0.055	0.024	0.582	0.262	-0.014	0.515	0.306
gene:Solyc06g051760.3_1	gene:Solyc06g051760.3	Solyc06g051760.3	SL4.0ch06	-	gene:Solyc06g051760.3:t:33138762-33139208	gene:Solyc06g051760.3_1_CE_1	True	False	33138762-33139208	A	33139624-33139945	C2_A	33139208-33139624	322	False	True	True	0.996	0.946	-0.024	0.575	0.267	0.999	0.94	-0.028	0.632	0.21	0.999	0.896	-0.071	0.988	0.003	0.999	0	0.22	0.78	0	0.22	0.78	0	0.22	0.78	0.891	-0.078	0.999	0	0.04	0.703	0.115
gene:Solyc03g116110.3_1	gene:Solyc03g116110.3	Solyc03g116110.3	SL4.0ch03	-	gene:Solyc03g116110.3:s:60047383-60047698	gene:Solyc03g116110.3_1_CE_1	True	False	60047383-60047698	C2	60045058-60045217	C1_C2	60045217-60047383	105	False	True	True	0.976	0.919	-0.047	0.843	0.049	0.976	0.897	-0.071	0.976	0.005	0.973	0.908	-0.059	0.927	0.019	0.976	0	0.222	0.771	0	0.221	0.775	0	0.223	0.767	0.906	-0.066	0.975	0.006	0.01	0.422	0.307
gene:Solyc03g116110.3_1	gene:Solyc03g116110.3	Solyc03g116110.3	SL4.0ch03	-	gene:Solyc03g116110.3:s:60047383-60047698	gene:Solyc03g116110.3_1_CE_1	True	True	60047383-60047698	A	60045360-60045464	C1_A	60045464-60047383	105	False	True	False	0.005	0.04	0.01	0.364	0.45	0.003	0.066	0.032	0.686	0.133	0.001	0.038	0.005	0.298	0.584	0.003	0	0.22	0.78	0	0.22	0.78	0	0.22	0.78	0.071	0.04	0.806	0.076	-0.02	0.541	0.195
gene:Solyc03g116110.3_1	gene:Solyc03g116110.3	Solyc03g116110.3	SL4.0ch03	-	gene:Solyc03g116110.3:t:60045058-60045217	gene:Solyc03g116110.3_1_CE_1	True	False	60045058-60045217	C1	60047383-60047698	C2_C1	60045217-60047383	105	False	True	True	0.946	0.832	-0.105	0.978	0.003	0.954	0.862	-0.089	0.925	0.013	0.959	0.823	-0.138	0.997	0	0.953	-0.007	0.422	0.292	0.001	0.341	0.405	0.003	0.348	0.414	0.869	-0.078	0.917	0.016	-0.02	0.514	0.197
gene:Solyc03g116110.3_1	gene:Solyc03g116110.3	Solyc03g116110.3	SL4.0ch03	-	gene:Solyc03g116110.3:t:60045058-60045217	gene:Solyc03g116110.3_1_CE_1	True	True	60045058-60045217	A	60045360-60045464	C2_A	60045217-60045360	105	False	True	True	0.036	0.137	0.101	0.973	0.004	0.026	0.106	0.072	0.956	0.009	0.017	0.127	0.099	1	0	0.028	0.001	0.235	0.713	0	0.221	0.773	0	0.221	0.775	0.105	0.075	0.989	0.002	0.015	0.475	0.238
gene:Solyc06g051780.2_1	gene:Solyc06g051780.2	Solyc06g051780.2	SL4.0ch06	+	gene:Solyc06g051780.2:s:33210702-33210821	gene:Solyc06g051780.2_1_CE_1	True	False	33210702-33210821	C2	33213655-33213868	C1_C2	33210821-33213655	100	False	False	True	0.937	0.797	-0.125	0.938	0.007	0.96	0.938	-0.018	0.529	0.236	0.92	0.74	-0.174	0.996	0	0.964	-0.019	0.51	0.192	-0.001	0.333	0.42	-0.03	0.623	0.123	0.853	-0.097	0.885	0.018	-0.036	0.618	0.101
gene:Solyc06g051780.2_1	gene:Solyc06g051780.2	Solyc06g051780.2	SL4.0ch06	+	gene:Solyc06g051780.2:s:33210702-33210821	gene:Solyc06g051780.2_1_CE_1	True	True	33210702-33210821	A	33213442-33213541	C1_A	33210821-33213442	100	False	False	True	0.018	0.171	0.138	0.994	0.001	0.001	0.035	0.005	0.296	0.579	0.026	0.203	0.177	1	0	0.009	0	0.224	0.761	0	0.22	0.78	0.002	0.243	0.685	0.089	0.055	0.812	0.051	0.055	0.707	0.061
gene:Solyc06g051780.2_1	gene:Solyc06g051780.2	Solyc06g051780.2	SL4.0ch06	+	gene:Solyc06g051780.2:t:33213655-33213868	gene:Solyc06g051780.2_1_CE_1	True	False	33213655-33213868	C1	33210702-33210821	C2_C1	33210821-33213655	100	False	False	False	0.886	0.823	-0.041	0.647	0.106	0.906	0.827	-0.069	0.802	0.041	0.861	0.808	-0.032	0.617	0.134	0.872	0.003	0.4	0.304	0.019	0.484	0.197	-0.008	0.41	0.296	0.822	-0.04	0.664	0.101	0.002	0.498	0.197
gene:Solyc06g051780.2_1	gene:Solyc06g051780.2	Solyc06g051780.2	SL4.0ch06	+	gene:Solyc06g051780.2:t:33213655-33213868	gene:Solyc06g051780.2_1_CE_1	True	True	33213655-33213868	A	33213442-33213541	C2_A	33213541-33213655	100	False	False	False	0.075	0.144	0.051	0.736	0.07	0.057	0.147	0.084	0.896	0.018	0.092	0.138	0.026	0.599	0.159	0.101	-0.013	0.419	0.279	-0.027	0.553	0.143	-0.004	0.409	0.313	0.132	0.02	0.575	0.179	0.006	0.495	0.203
gene:Solyc09g005130.4_1	gene:Solyc09g005130.4	Solyc09g005130.4	SL4.0ch09	+	gene:Solyc09g005130.4:s:84437-84498	gene:Solyc09g005130.4_1_CE_1	False	False	84437-84498	C2	86585-86726	C1_C2	84498-86585	55	False	True	True	0.931	0.74	-0.182	0.989	0.001	0.974	0.67	-0.289	0.999	0	0.953	0.787	-0.162	0.99	0.001	0.993	-0.031	0.583	0.148	-0.006	0.299	0.513	-0.01	0.363	0.416	0.748	-0.226	1	0	-0.005	0.564	0.209
gene:Solyc09g005130.4_1	gene:Solyc09g005130.4	Solyc09g005130.4	SL4.0ch09	+	gene:Solyc09g005130.4:s:84437-84498	gene:Solyc09g005130.4_1_CE_1	False	True	84437-84498	A	86008-86062	C1_A	84498-86008	55	False	True	True	0.069	0.26	0.182	0.989	0.001	0.026	0.33	0.289	0.999	0	0.047	0.213	0.162	0.99	0.001	0.007	0.031	0.583	0.148	0.006	0.299	0.513	0.01	0.363	0.416	0.252	0.226	1	0	0.005	0.564	0.209
gene:Solyc09g005130.4_1	gene:Solyc09g005130.4	Solyc09g005130.4	SL4.0ch09	+	gene:Solyc09g005130.4:t:86585-86726	gene:Solyc09g005130.4_1_CE_1	False	False	86585-86726	C1	84437-84498	C2_C1	84498-86585	55	False	True	True	0.94	0.828	-0.099	0.934	0.012	0.981	0.807	-0.164	0.994	0.001	0.964	0.783	-0.175	0.994	0.001	0.993	-0.019	0.479	0.251	-0.001	0.24	0.705	-0.006	0.306	0.529	0.774	-0.208	1	0	0.041	0.675	0.101
gene:Solyc09g005130.4_1	gene:Solyc09g005130.4	Solyc09g005130.4	SL4.0ch09	+	gene:Solyc09g005130.4:t:86585-86726	gene:Solyc09g005130.4_1_CE_1	False	True	86585-86726	A	86008-86062	C2_A	86062-86585	55	False	True	True	0.06	0.172	0.099	0.934	0.012	0.019	0.193	0.164	0.994	0.001	0.036	0.217	0.175	0.994	0.001	0.007	0.019	0.479	0.251	0.001	0.24	0.705	0.006	0.306	0.529	0.226	0.208	1	0	-0.041	0.675	0.101
gene:Solyc09g005130.4_3	gene:Solyc09g005130.4	Solyc09g005130.4	SL4.0ch09	+	gene:Solyc09g005130.4:s:88170-88388	gene:Solyc09g005130.4_3_CE_1	True	True	88170-88388	C2	89785-90184	C1_C2	88388-89785	67	False	True	True	0.011	0.379	0.36	1	0	0.004	0.458	0.445	1	0	0.005	0.437	0.413	1	0	0.02	-0.001	0.236	0.721	-0.001	0.235	0.727	-0.001	0.239	0.715	0.615	0.599	1	0	-0.209	0.988	0.001
gene:Solyc09g005130.4_3	gene:Solyc09g005130.4	Solyc09g005130.4	SL4.0ch09	+	gene:Solyc09g005130.4:s:88170-88388	gene:Solyc09g005130.4_3_CE_1	True	False	88170-88388	A	88519-88585	C1_A	88388-88519	67	False	True	True	0.989	0.621	-0.36	1	0	0.996	0.542	-0.445	1	0	0.995	0.563	-0.413	1	0	0.98	0.001	0.236	0.721	0.001	0.235	0.727	0.001	0.239	0.715	0.385	-0.599	1	0	0.209	0.988	0.001
gene:Solyc09g005130.4_3	gene:Solyc09g005130.4	Solyc09g005130.4	SL4.0ch09	+	gene:Solyc09g005130.4:t:89785-90184	gene:Solyc09g005130.4_3_CE_1	True	True	89785-90184	C1	88170-88388	C2_C1	88388-89785	67	False	True	True	0.011	0.376	0.346	1	0	0.002	0.424	0.405	1	0	0.003	0.357	0.34	1	0	0.022	-0.001	0.241	0.689	-0.001	0.238	0.695	-0.001	0.243	0.685	0.547	0.529	1	0	-0.151	0.925	0.005
gene:Solyc09g005130.4_3	gene:Solyc09g005130.4	Solyc09g005130.4	SL4.0ch09	+	gene:Solyc09g005130.4:t:89785-90184	gene:Solyc09g005130.4_3_CE_1	True	True	89785-90184	A	88519-88585	C2_A	88585-89785	67	False	True	True	0.955	0.344	-0.619	1	0	0.958	0.335	-0.626	1	0	0.965	0.37	-0.602	1	0	0.936	0.012	0.457	0.236	0.009	0.407	0.287	0.016	0.472	0.226	0.227	-0.725	1	0	0.095	0.842	0.02
gene:Solyc01g103950.4_2	gene:Solyc01g103950.4	Solyc01g103950.4	SL4.0ch01	-	gene:Solyc01g103950.4:s:84737227-84737302	gene:Solyc01g103950.4_2_CE_1	True	True	84737227-84737302	C2	84736549-84736683	C1_C2	84736683-84737227	76	False	True	True	0.066	0.126	0.044	0.725	0.104	0.103	0.148	0.027	0.629	0.166	0.22	0.196	-0.017	0.631	0.153	0.08	-0.009	0.424	0.315	0.017	0.482	0.224	0.13	0.957	0.004	0.12	0.027	0.623	0.176	0.003	0.528	0.255
gene:Solyc01g103950.4_2	gene:Solyc01g103950.4	Solyc01g103950.4	SL4.0ch01	-	gene:Solyc01g103950.4:s:84737227-84737302	gene:Solyc01g103950.4_2_CE_1	True	False	84737227-84737302	A	84737077-84737152	C1_A	84737152-84737227	76	False	True	True	0.893	0.824	-0.047	0.725	0.093	0.879	0.85	-0.018	0.589	0.206	0.725	0.787	0.038	0.692	0.097	0.881	0.009	0.467	0.251	-0.001	0.467	0.252	-0.138	0.955	0.004	0.801	-0.064	0.799	0.053	0.019	0.593	0.18
gene:Solyc01g103950.4_2	gene:Solyc01g103950.4	Solyc01g103950.4	SL4.0ch01	-	gene:Solyc01g103950.4:t:84736549-84736683	gene:Solyc01g103950.4_2_CE_1	True	True	84736549-84736683	C1	84737227-84737302	C2_C1	84736683-84737227	76	False	True	True	0.075	0.123	0.028	0.625	0.183	0.116	0.132	0.008	0.56	0.239	0.245	0.189	-0.045	0.697	0.084	0.081	-0.001	0.407	0.339	0.026	0.537	0.167	0.157	0.97	0.002	0.108	0.021	0.585	0.209	0.006	0.524	0.26
gene:Solyc01g103950.4_2	gene:Solyc01g103950.4	Solyc01g103950.4	SL4.0ch01	-	gene:Solyc01g103950.4:t:84736549-84736683	gene:Solyc01g103950.4_2_CE_1	True	False	84736549-84736683	A	84737077-84737152	C2_A	84736683-84737077	76	False	True	True	0.923	0.829	-0.073	0.86	0.034	0.882	0.811	-0.046	0.719	0.091	0.753	0.788	0.027	0.661	0.111	0.918	0.001	0.407	0.34	-0.026	0.539	0.165	-0.159	0.971	0.002	0.841	-0.058	0.802	0.058	-0.01	0.552	0.226
gene:Solyc01g103950.4_3	gene:Solyc01g103950.4	Solyc01g103950.4	SL4.0ch01	-	gene:Solyc01g103950.4:s:84736549-84736683	gene:Solyc01g103950.4_3_CE_1	True	False	84736549-84736683	C2	84735241-84735305	C1_C2	84735305-84736549	102	False	True	False	0.912	0.83	-0.057	0.759	0.058	0.922	0.838	-0.067	0.836	0.035	0.825	0.812	-0.005	0.584	0.159	0.893	0.009	0.429	0.271	0.015	0.468	0.214	-0.049	0.668	0.072	0.845	-0.032	0.626	0.139	-0.005	0.501	0.199
gene:Solyc01g103950.4_3	gene:Solyc01g103950.4	Solyc01g103950.4	SL4.0ch01	-	gene:Solyc01g103950.4:s:84736549-84736683	gene:Solyc01g103950.4_3_CE_1	True	True	84736549-84736683	A	84736089-84736190	C1_A	84736190-84736549	102	False	True	True	0.009	0.086	0.056	0.869	0.034	0.01	0.103	0.065	0.936	0.015	0.041	0.07	0.021	0.562	0.195	0.013	0	0.222	0.77	0	0.221	0.773	0.006	0.307	0.495	0.08	0.045	0.779	0.074	0.006	0.436	0.278
gene:Solyc01g103950.4_3	gene:Solyc01g103950.4	Solyc01g103950.4	SL4.0ch01	-	gene:Solyc01g103950.4:t:84735241-84735305	gene:Solyc01g103950.4_3_CE_1	True	False	84735241-84735305	C1	84736549-84736683	C2_C1	84735305-84736549	102	False	True	True	0.891	0.8	-0.068	0.819	0.038	0.91	0.769	-0.124	0.955	0.006	0.787	0.71	-0.05	0.706	0.073	0.882	0.005	0.398	0.306	0.014	0.455	0.223	-0.073	0.794	0.032	0.777	-0.083	0.865	0.025	0.015	0.532	0.156
gene:Solyc01g103950.4_3	gene:Solyc01g103950.4	Solyc01g103950.4	SL4.0ch01	-	gene:Solyc01g103950.4:t:84735241-84735305	gene:Solyc01g103950.4_3_CE_1	True	True	84735241-84735305	A	84736089-84736190	C2_A	84735305-84736089	102	False	True	True	0.031	0.129	0.083	0.945	0.01	0.025	0.168	0.137	0.991	0.001	0.086	0.192	0.082	0.835	0.03	0.026	0.001	0.264	0.609	0	0.246	0.664	0.042	0.757	0.062	0.152	0.115	0.975	0.003	-0.015	0.514	0.183
gene:Solyc04g082130.4_1	gene:Solyc04g082130.4	Solyc04g082130.4	SL4.0ch04	-	gene:Solyc04g082130.4:s:63887521-63887715	gene:Solyc04g082130.4_1_CE_1	False	True	63887521-63887715	C2	63885415-63885535	C1_C2	63885535-63887521	359	False	True	True	0.004	0.039	0.013	0.383	0.434	0.003	0.139	0.094	0.955	0.009	0.01	0.207	0.169	0.986	0.001	0.01	0	0.222	0.772	0	0.222	0.773	0	0.223	0.77	0.038	0.01	0.351	0.487	0.002	0.446	0.331
gene:Solyc04g082130.4_1	gene:Solyc04g082130.4	Solyc04g082130.4	SL4.0ch04	-	gene:Solyc04g082130.4:s:63887521-63887715	gene:Solyc04g082130.4_1_CE_1	False	False	63887521-63887715	A	63885757-63886115	C1_A	63886115-63887521	359	False	True	True	0.996	0.961	-0.013	0.383	0.434	0.997	0.861	-0.094	0.955	0.009	0.99	0.793	-0.169	0.986	0.001	0.99	0	0.222	0.772	0	0.222	0.773	0	0.223	0.77	0.962	-0.01	0.351	0.487	-0.002	0.446	0.331
gene:Solyc04g082130.4_1	gene:Solyc04g082130.4	Solyc04g082130.4	SL4.0ch04	-	gene:Solyc04g082130.4:t:63885415-63885535	gene:Solyc04g082130.4_1_CE_1	False	True	63885415-63885535	C1	63887521-63887715	C2_C1	63885535-63887521	359	False	True	True	0.005	0.051	0.023	0.464	0.289	0.007	0.34	0.288	0.999	0	0.028	0.342	0.291	0.994	0	0.014	0	0.227	0.755	0	0.228	0.75	0.002	0.268	0.623	0.049	0.014	0.389	0.403	0.007	0.506	0.234
gene:Solyc04g082130.4_1	gene:Solyc04g082130.4	Solyc04g082130.4	SL4.0ch04	-	gene:Solyc04g082130.4:t:63885415-63885535	gene:Solyc04g082130.4_1_CE_1	False	False	63885415-63885535	A	63885757-63886115	C2_A	63885535-63885757	359	False	True	True	0.995	0.949	-0.023	0.464	0.289	0.993	0.66	-0.288	0.999	0	0.972	0.658	-0.291	0.994	0	0.986	0	0.227	0.755	0	0.228	0.75	-0.002	0.268	0.623	0.951	-0.014	0.389	0.403	-0.007	0.506	0.234
gene:Solyc04g082130.4_3	gene:Solyc04g082130.4	Solyc04g082130.4	SL4.0ch04	-	gene:Solyc04g082130.4:s:63881106-63881161	gene:Solyc04g082130.4_3_CE_1	False	False	63881106-63881161	C2	63879727-63879981	C1_C2	63879981-63881106	119	False	True	True	0.997	0.917	-0.047	0.735	0.097	0.997	0.964	-0.007	0.322	0.555	0.996	0.802	-0.171	0.99	0.001	0.998	0	0.22	0.78	0	0.22	0.78	0	0.22	0.78	0.974	-0.006	0.301	0.6	-0.035	0.644	0.138
gene:Solyc04g082130.4_3	gene:Solyc04g082130.4	Solyc04g082130.4	SL4.0ch04	-	gene:Solyc04g082130.4:s:63881106-63881161	gene:Solyc04g082130.4_3_CE_1	False	True	63881106-63881161	A	63880081-63880199	C1_A	63880199-63881106	119	False	True	True	0.003	0.083	0.047	0.735	0.097	0.003	0.036	0.007	0.322	0.555	0.004	0.198	0.171	0.99	0.001	0.002	0	0.22	0.78	0	0.22	0.78	0	0.22	0.78	0.026	0.006	0.301	0.6	0.035	0.644	0.138
gene:Solyc04g082130.4_3	gene:Solyc04g082130.4	Solyc04g082130.4	SL4.0ch04	-	gene:Solyc04g082130.4:t:63879727-63879981	gene:Solyc04g082130.4_3_CE_1	False	False	63879727-63879981	C1	63881106-63881161	C2_C1	63879981-63881106	119	False	True	True	0.979	0.911	-0.045	0.728	0.103	0.997	0.906	-0.051	0.676	0.101	0.996	0.742	-0.211	0.989	0.001	0.998	0	0.227	0.753	0	0.22	0.78	0	0.22	0.78	0.92	-0.045	0.683	0.118	-0.001	0.583	0.19
gene:Solyc04g082130.4_3	gene:Solyc04g082130.4	Solyc04g082130.4	SL4.0ch04	-	gene:Solyc04g082130.4:t:63879727-63879981	gene:Solyc04g082130.4_3_CE_1	False	True	63879727-63879981	A	63880081-63880199	C2_A	63879981-63880081	119	False	True	True	0.021	0.089	0.045	0.728	0.103	0.003	0.094	0.051	0.676	0.101	0.004	0.258	0.211	0.989	0.001	0.002	0	0.227	0.753	0	0.22	0.78	0	0.22	0.78	0.08	0.045	0.683	0.118	0.001	0.583	0.19
gene:Solyc06g051900.3_1	gene:Solyc06g051900.3	Solyc06g051900.3	SL4.0ch06	+	gene:Solyc06g051900.3:s:33355566-33355663	gene:Solyc06g051900.3_1_CE_2	True	True	33355566-33355663	C2	33356306-33356368	C1_C2	33355663-33356306	151	False	True	True	0.085	0.03	-0.034	0.671	0.133	0.068	0.054	-0.01	0.548	0.242	0.16	0.226	0.029	0.679	0.091	0.02	0.037	0.607	0.118	0.027	0.541	0.17	0.109	0.922	0.01	0.036	0.006	0.365	0.489	-0.002	0.384	0.437
gene:Solyc06g051900.3_1	gene:Solyc06g051900.3	Solyc06g051900.3	SL4.0ch06	+	gene:Solyc06g051900.3:s:33355566-33355663	gene:Solyc06g051900.3_1_CE_2	True	False	33355566-33355663	A	33355904-33356054	C1_A	33355663-33355904	151	False	True	True	0.915	0.97	0.034	0.671	0.133	0.932	0.946	0.01	0.548	0.242	0.84	0.774	-0.029	0.679	0.091	0.98	-0.037	0.607	0.118	-0.027	0.541	0.17	-0.109	0.922	0.01	0.964	-0.006	0.365	0.489	0.002	0.384	0.437
gene:Solyc06g051900.3_1	gene:Solyc06g051900.3	Solyc06g051900.3	SL4.0ch06	+	gene:Solyc06g051900.3:t:33356306-33356368	gene:Solyc06g051900.3_1_CE_2	True	True	33356306-33356368	C1	33355566-33355663	C2_C1	33355663-33356306	151	False	True	True	0.056	0.015	-0.02	0.52	0.29	0.057	0.062	-0.002	0.529	0.258	0.142	0.146	0.002	0.639	0.136	0.012	0.017	0.455	0.267	0.023	0.501	0.209	0.099	0.924	0.01	0.023	0.004	0.3	0.606	-0.003	0.301	0.59
gene:Solyc06g051900.3_1	gene:Solyc06g051900.3	Solyc06g051900.3	SL4.0ch06	+	gene:Solyc06g051900.3:t:33356306-33356368	gene:Solyc06g051900.3_1_CE_2	True	False	33356306-33356368	A	33355904-33356054	C2_A	33356054-33356306	151	False	True	True	0.904	0.871	-0.024	0.65	0.141	0.918	0.87	-0.021	0.625	0.147	0.814	0.546	-0.228	0.947	0.003	0.985	-0.053	0.758	0.057	-0.044	0.68	0.087	-0.138	0.972	0.003	0.902	-0.048	0.705	0.101	-0.022	0.641	0.138
gene:Solyc01g103980.4_2	gene:Solyc01g103980.4	Solyc01g103980.4	SL4.0ch01	+	gene:Solyc01g103980.4:s:84765285-84765494	gene:Solyc01g103980.4_2_CE_1	True	True	84765285-84765481	C2	84766576-84766627	C1_C2	84765481-84766576	99	False	False	True	0	0.04	0.007	0.32	0.531	0.015	0.071	0.036	0.728	0.105	0.026	0.093	0.062	0.868	0.032	0.008	0	0.22	0.78	0	0.22	0.78	0	0.222	0.773	0.096	0.064	0.964	0.009	-0.041	0.701	0.082
gene:Solyc01g103980.4_2	gene:Solyc01g103980.4	Solyc01g103980.4	SL4.0ch01	+	gene:Solyc01g103980.4:s:84765285-84765494	gene:Solyc01g103980.4_2_CE_1	True	False	84765285-84765481	A	84766198-84766296	C1_A	84765481-84766198	99	False	False	False	0.916	0.871	-0.035	0.642	0.126	0.904	0.851	-0.038	0.694	0.1	0.867	0.825	-0.029	0.614	0.141	0.886	0.023	0.563	0.157	0.012	0.424	0.274	-0.007	0.356	0.389	0.825	-0.046	0.716	0.088	0.032	0.608	0.116
gene:Solyc01g103980.4_2	gene:Solyc01g103980.4	Solyc01g103980.4	SL4.0ch01	+	gene:Solyc01g103980.4:t:84766559-84766896	gene:Solyc01g103980.4_2_CE_1	True	True	84766576-84766627	C1	84765285-84765481	C2_C1	84765481-84766576	99	False	False	True	0	0.03	0.002	0.253	0.708	0.012	0.064	0.034	0.714	0.147	0.023	0.079	0.051	0.82	0.063	0.008	0	0.22	0.78	0	0.22	0.78	0	0.221	0.778	0.079	0.05	0.91	0.036	-0.043	0.811	0.076
gene:Solyc01g103980.4_2	gene:Solyc01g103980.4	Solyc01g103980.4	SL4.0ch01	+	gene:Solyc01g103980.4:t:84766559-84766896	gene:Solyc01g103980.4_2_CE_1	True	False	84766576-84766627	A	84766198-84766296	C2_A	84766296-84766576	99	False	False	True	0.815	0.744	-0.047	0.779	0.08	0.847	0.745	-0.078	0.886	0.026	0.851	0.675	-0.162	0.978	0.002	0.878	-0.049	0.828	0.044	-0.017	0.488	0.25	-0.013	0.438	0.314	0.772	-0.092	0.951	0.01	-0.012	0.531	0.258
gene:Solyc04g082160.4_1	gene:Solyc04g082160.4	Solyc04g082160.4	SL4.0ch04	+	gene:Solyc04g082160.4:s:63904111-63904646	gene:Solyc04g082160.4_1_CE_2	True	True	63904111-63904252	C2	63908111-63908228	C1_C2	63904252-63908111	153	False	True	True	0.042	0.124	0.084	0.997	0	0.064	0.121	0.053	0.899	0.028	0.04	0.115	0.079	0.973	0.005	0.061	-0.014	0.464	0.245	-0.001	0.331	0.423	-0.017	0.505	0.216	0.163	0.101	0.999	0	-0.037	0.772	0.071
gene:Solyc04g082160.4_1	gene:Solyc04g082160.4	Solyc04g082160.4	SL4.0ch04	+	gene:Solyc04g082160.4:s:63904111-63904646	gene:Solyc04g082160.4_1_CE_2	True	True	63904111-63904252	A	63907638-63907790	C1_A	63904252-63907638	153	False	True	True	0.867	0.688	-0.182	1	0	0.832	0.692	-0.139	0.997	0	0.862	0.669	-0.197	1	0	0.825	0.025	0.543	0.156	0.003	0.377	0.331	0.021	0.518	0.186	0.647	-0.181	1	0	0.026	0.561	0.163
gene:Solyc04g082160.4_1	gene:Solyc04g082160.4	Solyc04g082160.4	SL4.0ch04	+	gene:Solyc04g082160.4:t:63908111-63908228	gene:Solyc04g082160.4_1_CE_2	True	True	63908111-63908228	C1	63904111-63904252	C2_C1	63904252-63908111	153	False	True	True	0.037	0.09	0.04	0.795	0.074	0.054	0.105	0.041	0.693	0.099	0.034	0.085	0.047	0.907	0.032	0.052	-0.011	0.417	0.299	-0.001	0.368	0.357	-0.015	0.455	0.264	0.127	0.064	0.996	0.001	-0.041	0.841	0.046
gene:Solyc04g082160.4_1	gene:Solyc04g082160.4	Solyc04g082160.4	SL4.0ch04	+	gene:Solyc04g082160.4:t:63908111-63908228	gene:Solyc04g082160.4_1_CE_2	True	False	63908111-63908228	A	63907638-63907790	C2_A	63907790-63908111	153	False	True	True	0.919	0.831	-0.089	0.972	0.004	0.915	0.792	-0.123	0.999	0	0.922	0.816	-0.098	1	0	0.895	0.011	0.408	0.308	0.011	0.433	0.265	0.014	0.443	0.274	0.77	-0.121	0.999	0	0.052	0.967	0.008
gene:Solyc01g006370.3_2	gene:Solyc01g006370.3	Solyc01g006370.3	SL4.0ch01	-	gene:Solyc01g006370.3:s:1009134-1009250	gene:Solyc01g006370.3_2_CE_2	True	True	1009134-1009250	C2	1007825-1007916	C1_C2	1007916-1009134	93	False	True	True	0.001	0.075	0.04	0.784	0.099	0.001	0.128	0.098	0.993	0.001	0.001	0.07	0.039	0.739	0.118	0.001	0	0.22	0.78	0	0.22	0.78	0	0.22	0.78	0.078	0.044	0.781	0.091	-0.003	0.458	0.348
gene:Solyc01g006370.3_2	gene:Solyc01g006370.3	Solyc01g006370.3	SL4.0ch01	-	gene:Solyc01g006370.3:s:1009134-1009250	gene:Solyc01g006370.3_2_CE_2	True	False	1009134-1009250	A	1008899-1008991	C1_A	1008991-1009134	93	False	True	True	0.985	0.909	-0.06	0.931	0.022	0.993	0.823	-0.157	1	0	0.993	0.917	-0.053	0.862	0.049	0.995	0	0.221	0.777	0	0.22	0.78	0	0.22	0.78	0.908	-0.054	0.867	0.047	-0.003	0.503	0.295
gene:Solyc01g006370.3_2	gene:Solyc01g006370.3	Solyc01g006370.3	SL4.0ch01	-	gene:Solyc01g006370.3:t:1007825-1007916	gene:Solyc01g006370.3_2_CE_2	True	True	1007825-1007916	C1	1009134-1009250	C2_C1	1007916-1009134	93	False	True	True	0.001	0.063	0.031	0.672	0.182	0.001	0.158	0.121	0.998	0	0.001	0.073	0.041	0.761	0.105	0.001	0	0.22	0.78	0	0.22	0.78	0	0.22	0.78	0.083	0.052	0.837	0.059	-0.014	0.499	0.29
gene:Solyc01g006370.3_2	gene:Solyc01g006370.3	Solyc01g006370.3	SL4.0ch01	-	gene:Solyc01g006370.3:t:1007825-1007916	gene:Solyc01g006370.3_2_CE_2	True	False	1007825-1007916	A	1008899-1008991	C2_A	1007916-1008899	93	False	True	True	0.999	0.937	-0.031	0.672	0.182	0.999	0.842	-0.121	0.998	0	0.999	0.927	-0.041	0.761	0.105	0.999	0	0.22	0.78	0	0.22	0.78	0	0.22	0.78	0.917	-0.052	0.837	0.059	0.014	0.499	0.29
gene:Solyc06g051990.4_1	gene:Solyc06g051990.4	Solyc06g051990.4	SL4.0ch06	-	gene:Solyc06g051990.4:s:33440380-33440520	gene:Solyc06g051990.4_1_CE_1	False	True	33440380-33440520	C2	33438322-33438436	C1_C2	33438436-33440380	135	False	True	True	0.119	0.231	0.06	0.751	0.052	0.086	0.315	0.161	0.837	0.011	0.355	0.302	-0.03	0.728	0.058	0.069	0.037	0.6	0.092	0.013	0.558	0.129	0.217	0.936	0.003	0.079	-0.001	0.586	0.183	0.091	0.8	0.027
gene:Solyc06g051990.4_1	gene:Solyc06g051990.4	Solyc06g051990.4	SL4.0ch06	-	gene:Solyc06g051990.4:s:33440380-33440520	gene:Solyc06g051990.4_1_CE_1	False	False	33440380-33440520	A	33438621-33438755	C1_A	33438755-33440380	135	False	True	True	0.881	0.769	-0.06	0.751	0.052	0.914	0.685	-0.161	0.837	0.011	0.645	0.698	0.03	0.728	0.058	0.931	-0.037	0.6	0.092	-0.013	0.558	0.129	-0.217	0.936	0.003	0.921	0.001	0.586	0.183	-0.091	0.8	0.027
gene:Solyc06g051990.4_1	gene:Solyc06g051990.4	Solyc06g051990.4	SL4.0ch06	-	gene:Solyc06g051990.4:t:33438322-33438436	gene:Solyc06g051990.4_1_CE_1	False	True	33438322-33438436	C1	33440380-33440520	C2_C1	33438436-33440380	135	False	True	True	0.19	0.168	0	0.699	0.086	0.068	0.247	0.127	0.834	0.018	0.31	0.271	-0.023	0.725	0.059	0.06	0.07	0.691	0.044	0.002	0.521	0.175	0.208	0.932	0.003	0.059	-0.007	0.561	0.215	0.08	0.783	0.036
gene:Solyc06g051990.4_1	gene:Solyc06g051990.4	Solyc06g051990.4	SL4.0ch06	-	gene:Solyc06g051990.4:t:33438322-33438436	gene:Solyc06g051990.4_1_CE_1	False	False	33438322-33438436	A	33438621-33438755	C2_A	33438436-33438621	135	False	True	True	0.81	0.832	0	0.699	0.086	0.932	0.753	-0.127	0.834	0.018	0.69	0.729	0.023	0.725	0.059	0.94	-0.07	0.691	0.044	-0.002	0.521	0.175	-0.208	0.932	0.003	0.941	0.007	0.561	0.215	-0.08	0.783	0.036
gene:Solyc01g006450.4_2	gene:Solyc01g006450.4	Solyc01g006450.4	SL4.0ch01	+	gene:Solyc01g006450.4:s:1068301-1068352	gene:Solyc01g006450.4_2_CE_1	False	True	1068301-1068352	C2	1068648-1068705	C1_C2	1068352-1068648	52	False	True	True	0.07	0.14	0.057	0.85	0.048	0.133	0.147	0.01	0.505	0.311	0.146	0.283	0.127	0.963	0.005	0.069	-0.002	0.308	0.525	0.05	0.836	0.042	0.06	0.882	0.026	0.131	0.047	0.806	0.074	0.004	0.467	0.34
gene:Solyc01g006450.4_2	gene:Solyc01g006450.4	Solyc01g006450.4	SL4.0ch01	+	gene:Solyc01g006450.4:s:1068301-1068352	gene:Solyc01g006450.4_2_CE_1	False	False	1068301-1068352	A	1068459-1068510	C1_A	1068352-1068459	52	False	True	True	0.93	0.86	-0.057	0.85	0.048	0.867	0.853	-0.01	0.505	0.311	0.854	0.717	-0.127	0.963	0.005	0.931	0.002	0.308	0.525	-0.05	0.836	0.042	-0.06	0.882	0.026	0.869	-0.047	0.806	0.074	-0.004	0.467	0.34
gene:Solyc01g006450.4_2	gene:Solyc01g006450.4	Solyc01g006450.4	SL4.0ch01	+	gene:Solyc01g006450.4:t:1068648-1068705	gene:Solyc01g006450.4_2_CE_1	False	True	1068648-1068705	C1	1068301-1068352	C2_C1	1068352-1068648	52	False	True	True	0.053	0.102	0.036	0.67	0.148	0.111	0.12	0.007	0.474	0.355	0.114	0.217	0.083	0.918	0.018	0.06	-0.006	0.392	0.375	0.032	0.626	0.131	0.037	0.679	0.105	0.114	0.039	0.699	0.129	-0.009	0.491	0.302
gene:Solyc01g006450.4_2	gene:Solyc01g006450.4	Solyc01g006450.4	SL4.0ch01	+	gene:Solyc01g006450.4:t:1068648-1068705	gene:Solyc01g006450.4_2_CE_1	False	False	1068648-1068705	A	1068459-1068510	C2_A	1068510-1068648	52	False	True	True	0.947	0.898	-0.036	0.67	0.148	0.889	0.88	-0.007	0.474	0.355	0.886	0.783	-0.083	0.918	0.018	0.94	0.006	0.392	0.375	-0.032	0.626	0.131	-0.037	0.679	0.105	0.886	-0.039	0.699	0.129	0.009	0.491	0.302
gene:Solyc03g116500.4_2	gene:Solyc03g116500.4	Solyc03g116500.4	SL4.0ch03	+	gene:Solyc03g116500.4:s:60358172-60358342	gene:Solyc03g116500.4_2_CE_1	False	True	60358172-60358342	C2	60358576-60358783	C1_C2	60358342-60358576	21	False	True	True	0.019	0.046	0.017	0.467	0.371	0.001	0.005	0	0.221	0.778	0.001	0.028	0.004	0.273	0.666	0.028	-0.002	0.251	0.674	-0.002	0.25	0.677	-0.002	0.251	0.677	0.098	0.055	0.846	0.051	-0.035	0.658	0.14
gene:Solyc03g116500.4_2	gene:Solyc03g116500.4	Solyc03g116500.4	SL4.0ch03	+	gene:Solyc03g116500.4:s:60358172-60358342	gene:Solyc03g116500.4_2_CE_1	False	False	60358172-60358342	A	60358426-60358446	C1_A	60358342-60358426	21	False	True	True	0.973	0.926	-0.039	0.745	0.111	0.984	0.983	0	0.231	0.754	0.994	0.942	-0.021	0.526	0.295	0.93	0.032	0.689	0.109	0.035	0.714	0.096	0.036	0.725	0.095	0.857	-0.051	0.768	0.078	0.044	0.711	0.098
gene:Solyc03g116500.4_2	gene:Solyc03g116500.4	Solyc03g116500.4	SL4.0ch03	+	gene:Solyc03g116500.4:t:60358516-60358783	gene:Solyc03g116500.4_2_CE_1	False	True	60358576-60358783	C1	60358172-60358342	C2_C1	60358342-60358576	21	False	True	False	0.017	0.043	0.011	0.392	0.472	0.001	0.005	0	0.221	0.779	0.001	0.027	0.002	0.256	0.701	0.027	-0.002	0.251	0.673	-0.002	0.251	0.675	-0.002	0.252	0.676	0.085	0.046	0.803	0.077	-0.032	0.651	0.154
gene:Solyc03g116500.4_2	gene:Solyc03g116500.4	Solyc03g116500.4	SL4.0ch03	+	gene:Solyc03g116500.4:t:60358516-60358783	gene:Solyc03g116500.4_2_CE_1	False	False	60358576-60358783	A	60358426-60358446	C2_A	60358446-60358576	21	False	True	True	0.976	0.935	-0.032	0.679	0.164	0.983	0.985	0	0.228	0.762	0.994	0.952	-0.017	0.469	0.357	0.931	0.032	0.681	0.112	0.033	0.691	0.107	0.034	0.705	0.104	0.879	-0.039	0.696	0.122	0.04	0.679	0.118
gene:Solyc02g085240.4_1	gene:Solyc02g085240.4	Solyc02g085240.4	SL4.0ch02	+	gene:Solyc02g085240.4:s:46221172-46221214	gene:Solyc02g085240.4_1_CE_1	False	True	46221172-46221214	C2	46221953-46222049	C1_C2	46221214-46221953	65	False	True	True	0.008	0.089	0.045	0.66	0.121	0.058	0.077	0.02	0.613	0.171	0.099	0.167	0.032	0.669	0.107	0.017	-0.003	0.274	0.602	0.013	0.453	0.27	0.037	0.612	0.118	0.346	0.29	0.981	0.001	-0.204	0.894	0.005
gene:Solyc02g085240.4_1	gene:Solyc02g085240.4	Solyc02g085240.4	SL4.0ch02	+	gene:Solyc02g085240.4:s:46221172-46221214	gene:Solyc02g085240.4_1_CE_1	False	False	46221172-46221214	A	46221296-46221360	C1_A	46221214-46221296	65	False	True	True	0.992	0.911	-0.045	0.66	0.121	0.942	0.923	-0.02	0.613	0.171	0.901	0.833	-0.032	0.669	0.107	0.983	0.003	0.274	0.602	-0.013	0.453	0.27	-0.037	0.612	0.118	0.654	-0.29	0.981	0.001	0.204	0.894	0.005
gene:Solyc02g085240.4_1	gene:Solyc02g085240.4	Solyc02g085240.4	SL4.0ch02	+	gene:Solyc02g085240.4:t:46221953-46222049	gene:Solyc02g085240.4_1_CE_1	False	True	46221953-46222049	C1	46221172-46221214	C2_C1	46221214-46221953	65	False	True	True	0.007	0.093	0.052	0.692	0.099	0.056	0.067	0.011	0.582	0.215	0.067	0.205	0.081	0.756	0.042	0.021	-0.005	0.297	0.537	0.01	0.444	0.283	0.018	0.491	0.229	0.27	0.194	0.944	0.004	-0.113	0.806	0.02
gene:Solyc02g085240.4_1	gene:Solyc02g085240.4	Solyc02g085240.4	SL4.0ch02	+	gene:Solyc02g085240.4:t:46221953-46222049	gene:Solyc02g085240.4_1_CE_1	False	False	46221953-46222049	A	46221296-46221360	C2_A	46221360-46221953	65	False	True	True	0.993	0.907	-0.052	0.692	0.099	0.944	0.933	-0.011	0.582	0.215	0.933	0.795	-0.081	0.756	0.042	0.979	0.005	0.297	0.537	-0.01	0.444	0.283	-0.018	0.491	0.229	0.73	-0.194	0.944	0.004	0.113	0.806	0.02
gene:Solyc11g066540.2_2	gene:Solyc11g066540.2	Solyc11g066540.2	SL4.0ch11	-	gene:Solyc11g066540.2:s:50323128-50323303	gene:Solyc11g066540.2_2_CE_1	True	False	50323128-50323303	C2	50319934-50320056	C1_C2	50320056-50323128	216	False	True	True	0.992	0.851	-0.128	0.992	0.001	0.998	0.937	-0.028	0.571	0.223	0.988	0.926	-0.031	0.608	0.191	0.998	0	0.222	0.774	0	0.22	0.78	0	0.223	0.769	0.869	-0.09	0.924	0.015	-0.022	0.639	0.129
gene:Solyc11g066540.2_2	gene:Solyc11g066540.2	Solyc11g066540.2	SL4.0ch11	-	gene:Solyc11g066540.2:s:50323128-50323303	gene:Solyc11g066540.2_2_CE_1	True	True	50323128-50323303	A	50321837-50322052	C1_A	50322052-50323128	216	False	True	True	0.008	0.149	0.128	0.992	0.001	0.002	0.063	0.028	0.571	0.223	0.012	0.074	0.031	0.608	0.191	0.002	0	0.222	0.774	0	0.22	0.78	0	0.223	0.769	0.131	0.09	0.924	0.015	0.022	0.639	0.129
gene:Solyc11g066540.2_2	gene:Solyc11g066540.2	Solyc11g066540.2	SL4.0ch11	-	gene:Solyc11g066540.2:t:50319934-50320056	gene:Solyc11g066540.2_2_CE_1	True	False	50319934-50320056	C1	50323128-50323303	C2_C1	50320056-50323128	216	False	True	True	0.977	0.753	-0.208	0.999	0	0.985	0.872	-0.086	0.88	0.024	0.969	0.879	-0.073	0.854	0.035	0.99	-0.001	0.237	0.719	0	0.224	0.764	-0.003	0.272	0.617	0.845	-0.117	0.969	0.005	-0.06	0.729	0.06
gene:Solyc11g066540.2_2	gene:Solyc11g066540.2	Solyc11g066540.2	SL4.0ch11	-	gene:Solyc11g066540.2:t:50319934-50320056	gene:Solyc11g066540.2_2_CE_1	True	True	50319934-50320056	A	50321837-50322052	C2_A	50320056-50321837	216	False	True	True	0.002	0.233	0.197	1	0	0.001	0.014	0.002	0.246	0.72	0.002	0.059	0.022	0.515	0.291	0.002	0	0.22	0.78	0	0.22	0.78	0	0.22	0.78	0.047	0.016	0.438	0.38	0.159	0.962	0.003
gene:Solyc06g053160.3_1	gene:Solyc06g053160.3	Solyc06g053160.3	SL4.0ch06	-	gene:Solyc06g053160.3:s:33681597-33681943	gene:Solyc06g053160.3_1_CE_2	True	False	33681597-33681943	C2	33679901-33680201	C1_C2	33680201-33681597	126	False	True	True	0.932	0.667	-0.263	1	0	0.964	0.714	-0.252	1	0	0.942	0.744	-0.193	0.999	0	0.965	-0.027	0.628	0.144	-0.002	0.31	0.522	-0.019	0.532	0.227	0.813	-0.148	0.996	0	-0.124	0.918	0.01
gene:Solyc06g053160.3_1	gene:Solyc06g053160.3	Solyc06g053160.3	SL4.0ch06	-	gene:Solyc06g053160.3:s:33681597-33681943	gene:Solyc06g053160.3_1_CE_2	True	True	33681597-33681943	A	33681089-33681214	C1_A	33681214-33681597	126	False	True	True	0.044	0.314	0.268	1	0	0.023	0.228	0.199	1	0	0.016	0.254	0.23	1	0	0.026	0.008	0.356	0.431	0	0.242	0.701	-0.001	0.236	0.724	0.153	0.122	0.989	0.002	0.133	0.931	0.008
gene:Solyc06g053160.3_1	gene:Solyc06g053160.3	Solyc06g053160.3	SL4.0ch06	-	gene:Solyc06g053160.3:t:33679901-33680204	gene:Solyc06g053160.3_1_CE_2	True	False	33679901-33680201	C1	33681597-33681943	C2_C1	33680201-33681597	126	False	True	True	0.912	0.677	-0.22	1	0	0.948	0.664	-0.28	1	0	0.934	0.713	-0.208	1	0	0.928	-0.01	0.403	0.339	0.012	0.438	0.302	0.002	0.338	0.469	0.67	-0.252	1	0	0.006	0.599	0.172
gene:Solyc06g053160.3_1	gene:Solyc06g053160.3	Solyc06g053160.3	SL4.0ch06	-	gene:Solyc06g053160.3:t:33679901-33680204	gene:Solyc06g053160.3_1_CE_2	True	True	33679901-33680201	A	33681089-33681214	C2_A	33680201-33681089	126	False	True	True	0.038	0.199	0.161	0.998	0	0.017	0.18	0.153	1	0	0.008	0.179	0.146	1	0	0.014	0.004	0.275	0.606	0	0.221	0.775	0	0.22	0.779	0.27	0.241	1	0	-0.041	0.685	0.101
gene:Solyc07g049720.4_2	gene:Solyc07g049720.4	Solyc07g049720.4	SL4.0ch07	-	gene:Solyc07g049720.4:s:59981038-59981127	gene:Solyc07g049720.4_2_CE_1	True	True	59981038-59981127	C2	59980494-59980662	C1_C2	59980662-59981038	104	False	True	True	0.019	0.095	0.063	0.999	0	0.013	0.119	0.092	1	0	0.037	0.151	0.123	1	0	0.004	0	0.22	0.78	0	0.22	0.78	0.001	0.228	0.752	0.124	0.102	1	0	-0.027	0.62	0.197
gene:Solyc07g049720.4_2	gene:Solyc07g049720.4	Solyc07g049720.4	SL4.0ch07	-	gene:Solyc07g049720.4:s:59981038-59981127	gene:Solyc07g049720.4_2_CE_1	True	False	59981038-59981127	A	59980742-59980845	C1_A	59980845-59981038	104	False	True	True	0.976	0.835	-0.147	1	0	0.976	0.793	-0.183	1	0	0.958	0.743	-0.229	1	0	0.983	0	0.22	0.78	0	0.22	0.78	-0.002	0.249	0.684	0.802	-0.179	1	0	0.021	0.558	0.245
gene:Solyc07g049720.4_2	gene:Solyc07g049720.4	Solyc07g049720.4	SL4.0ch07	-	gene:Solyc07g049720.4:t:59980494-59980662	gene:Solyc07g049720.4_2_CE_1	True	True	59980494-59980662	C1	59981038-59981127	C2_C1	59980662-59981038	104	False	True	True	0.024	0.108	0.081	0.999	0	0.016	0.139	0.11	1	0	0.047	0.182	0.137	1	0	0.005	0	0.22	0.779	0	0.22	0.78	0.009	0.351	0.449	0.16	0.138	1	0	-0.038	0.717	0.117
gene:Solyc07g049720.4_2	gene:Solyc07g049720.4	Solyc07g049720.4	SL4.0ch07	-	gene:Solyc07g049720.4:t:59980494-59980662	gene:Solyc07g049720.4_2_CE_1	True	False	59980494-59980662	A	59980742-59980845	C2_A	59980662-59980742	104	False	True	True	0.976	0.892	-0.081	0.999	0	0.984	0.861	-0.11	1	0	0.953	0.818	-0.137	1	0	0.995	0	0.22	0.779	0	0.22	0.78	-0.009	0.351	0.449	0.84	-0.138	1	0	0.038	0.717	0.117
gene:Solyc02g085290.3_1	gene:Solyc02g085290.3	Solyc02g085290.3	SL4.0ch02	-	gene:Solyc02g085290.3:s:46248996-46249123	gene:Solyc02g085290.3_1_CE_1	False	True	46248996-46249123	C2	46248421-46248495	C1_C2	46248495-46248996	72	False	True	True	0.139	0.196	0.043	0.731	0.097	0.141	0.108	-0.018	0.593	0.198	0.08	0.101	0.017	0.524	0.295	0.211	-0.057	0.768	0.051	-0.051	0.735	0.063	-0.127	0.979	0.002	0.146	-0.054	0.758	0.073	0.035	0.686	0.115
gene:Solyc02g085290.3_1	gene:Solyc02g085290.3	Solyc02g085290.3	SL4.0ch02	-	gene:Solyc02g085290.3:s:46248996-46249123	gene:Solyc02g085290.3_1_CE_1	False	False	46248996-46249123	A	46248789-46248860	C1_A	46248860-46248996	72	False	True	True	0.861	0.804	-0.043	0.731	0.097	0.859	0.892	0.018	0.593	0.198	0.92	0.899	-0.017	0.524	0.295	0.789	0.057	0.768	0.051	0.051	0.735	0.063	0.127	0.979	0.002	0.854	0.054	0.758	0.073	-0.035	0.686	0.115
gene:Solyc02g085290.3_1	gene:Solyc02g085290.3	Solyc02g085290.3	SL4.0ch02	-	gene:Solyc02g085290.3:t:46248421-46248495	gene:Solyc02g085290.3_1_CE_1	False	True	46248421-46248495	C1	46248996-46249123	C2_C1	46248495-46248996	72	False	True	True	0.113	0.159	0.037	0.668	0.138	0.113	0.089	-0.014	0.561	0.264	0.071	0.074	0.004	0.363	0.506	0.183	-0.051	0.787	0.052	-0.051	0.779	0.054	-0.103	0.972	0.004	0.122	-0.037	0.681	0.13	0.02	0.57	0.216
gene:Solyc02g085290.3_1	gene:Solyc02g085290.3	Solyc02g085290.3	SL4.0ch02	-	gene:Solyc02g085290.3:t:46248421-46248495	gene:Solyc02g085290.3_1_CE_1	False	False	46248421-46248495	A	46248789-46248860	C2_A	46248495-46248789	72	False	True	True	0.887	0.841	-0.037	0.668	0.138	0.887	0.911	0.014	0.561	0.264	0.929	0.926	-0.004	0.363	0.506	0.817	0.051	0.787	0.052	0.051	0.779	0.054	0.103	0.972	0.004	0.878	0.037	0.681	0.13	-0.02	0.57	0.216
gene:Solyc04g082340.3_1	gene:Solyc04g082340.3	Solyc04g082340.3	SL4.0ch04	-	gene:Solyc04g082340.3:s:64021741-64022094	gene:Solyc04g082340.3_1_CE_1	True	False	64021741-64022094	C2	64021090-64021147	C1_C2	64021147-64021741	90	False	True	True	0.948	0.816	-0.116	0.959	0.006	0.997	0.804	-0.174	1	0	0.99	0.746	-0.233	1	0	0.982	-0.014	0.431	0.314	0.001	0.229	0.746	0.001	0.231	0.743	0.821	-0.138	0.993	0.001	-0.007	0.577	0.196
gene:Solyc04g082340.3_1	gene:Solyc04g082340.3	Solyc04g082340.3	SL4.0ch04	-	gene:Solyc04g082340.3:s:64021741-64022094	gene:Solyc04g082340.3_1_CE_1	True	True	64021741-64022094	A	64021561-64021650	C1_A	64021650-64021741	90	False	True	True	0.037	0.118	0.065	0.863	0.038	0.002	0.115	0.081	0.946	0.012	0.002	0.24	0.215	1	0	0.002	0.005	0.29	0.567	0	0.22	0.78	0	0.22	0.78	0.123	0.084	0.97	0.007	-0.002	0.526	0.26
gene:Solyc04g082340.3_1	gene:Solyc04g082340.3	Solyc04g082340.3	SL4.0ch04	-	gene:Solyc04g082340.3:t:64021090-64021223	gene:Solyc04g082340.3_1_CE_1	True	False	64021090-64021147	C1	64021741-64022094	C2_C1	64021147-64021741	90	False	True	True	0.956	0.847	-0.097	0.921	0.015	0.997	0.803	-0.161	1	0	0.99	0.796	-0.175	0.992	0.001	0.982	-0.008	0.35	0.439	0.001	0.229	0.746	0.001	0.231	0.743	0.769	-0.201	0.999	0	0.053	0.736	0.066
gene:Solyc04g082340.3_1	gene:Solyc04g082340.3	Solyc04g082340.3	SL4.0ch04	-	gene:Solyc04g082340.3:t:64021090-64021223	gene:Solyc04g082340.3_1_CE_1	True	True	64021090-64021147	A	64021561-64021650	C2_A	64021147-64021561	90	False	True	True	0.03	0.086	0.046	0.773	0.087	0.002	0.109	0.068	0.877	0.032	0.002	0.19	0.155	0.991	0.001	0.002	0.001	0.241	0.705	0	0.22	0.78	0	0.22	0.78	0.185	0.154	0.999	0	-0.074	0.808	0.04
gene:Solyc01g104140.3_1	gene:Solyc01g104140.3	Solyc01g104140.3	SL4.0ch01	+	gene:Solyc01g104140.3:s:84918134-84918420	gene:Solyc01g104140.3_1_CE_1	False	True	84918134-84918420	C2	84919349-84920416	C1_C2	84918420-84919349	89	False	True	True	0.33	0.118	-0.173	0.921	0.007	0.493	0.284	-0.161	0.892	0.009	0.527	0.222	-0.27	0.958	0.002	0.236	0.059	0.686	0.056	0.22	0.96	0.002	0.261	0.978	0.001	0.242	0.004	0.67	0.113	-0.077	0.764	0.038
gene:Solyc01g104140.3_1	gene:Solyc01g104140.3	Solyc01g104140.3	SL4.0ch01	+	gene:Solyc01g104140.3:s:84918134-84918420	gene:Solyc01g104140.3_1_CE_1	False	True	84918134-84918420	A	84919149-84919237	C1_A	84918420-84919149	89	False	True	True	0.667	0.871	0.166	0.914	0.008	0.504	0.709	0.157	0.887	0.01	0.469	0.769	0.263	0.955	0.002	0.76	-0.059	0.685	0.056	-0.219	0.96	0.002	-0.262	0.979	0.001	0.749	-0.007	0.671	0.112	0.075	0.76	0.038
gene:Solyc01g104140.3_1	gene:Solyc01g104140.3	Solyc01g104140.3	SL4.0ch01	+	gene:Solyc01g104140.3:t:84919349-84920416	gene:Solyc01g104140.3_1_CE_1	False	True	84919349-84920416	C1	84918134-84918420	C2_C1	84918420-84919349	89	False	True	True	0.249	0.113	-0.088	0.817	0.034	0.313	0.163	-0.127	0.922	0.011	0.443	0.167	-0.238	0.963	0.002	0.152	0.057	0.709	0.06	0.133	0.926	0.007	0.265	0.985	0.001	0.173	0.004	0.613	0.18	-0.026	0.672	0.097
gene:Solyc01g104140.3_1	gene:Solyc01g104140.3	Solyc01g104140.3	SL4.0ch01	+	gene:Solyc01g104140.3:t:84919349-84920416	gene:Solyc01g104140.3_1_CE_1	False	False	84919349-84920416	A	84919149-84919237	C2_A	84919237-84919349	89	False	True	True	0.751	0.887	0.088	0.817	0.034	0.687	0.837	0.127	0.922	0.011	0.557	0.833	0.238	0.963	0.002	0.848	-0.057	0.709	0.06	-0.133	0.926	0.007	-0.265	0.985	0.001	0.827	-0.004	0.613	0.18	0.026	0.672	0.097
gene:Solyc09g005580.4_1	gene:Solyc09g005580.4	Solyc09g005580.4	SL4.0ch09	+	gene:Solyc09g005580.4:s:405156-405347	gene:Solyc09g005580.4_1_CE_1	True	True	405156-405347	C2	406400-406508	C1_C2	405347-406400	74	False	True	True	0.004	0.053	0.022	0.559	0.226	0.002	0.048	0.013	0.413	0.384	0.003	0.06	0.032	0.702	0.134	0.012	0	0.22	0.78	0	0.22	0.78	0	0.22	0.78	0.082	0.051	0.975	0.008	-0.01	0.369	0.388
gene:Solyc09g005580.4_1	gene:Solyc09g005580.4	Solyc09g005580.4	SL4.0ch09	+	gene:Solyc09g005580.4:s:405156-405347	gene:Solyc09g005580.4_1_CE_1	True	False	405156-405347	A	405445-405518	C1_A	405347-405445	74	False	True	True	0.94	0.883	-0.044	0.841	0.053	0.94	0.907	-0.016	0.443	0.325	0.919	0.894	-0.024	0.594	0.206	0.925	0.002	0.252	0.647	0.003	0.263	0.602	0	0.229	0.741	0.865	-0.052	0.939	0.02	0.004	0.3	0.528
gene:Solyc09g005580.4_1	gene:Solyc09g005580.4	Solyc09g005580.4	SL4.0ch09	+	gene:Solyc09g005580.4:t:406400-406508	gene:Solyc09g005580.4_1_CE_1	True	True	406400-406508	C1	405156-405347	C2_C1	405347-406400	74	False	True	True	0.004	0.049	0.013	0.415	0.379	0.002	0.043	0.009	0.353	0.475	0.003	0.055	0.024	0.583	0.216	0.011	0	0.22	0.78	0	0.22	0.78	0	0.22	0.78	0.076	0.05	0.963	0.013	-0.017	0.479	0.253
gene:Solyc09g005580.4_1	gene:Solyc09g005580.4	Solyc09g005580.4	SL4.0ch09	+	gene:Solyc09g005580.4:t:406400-406508	gene:Solyc09g005580.4_1_CE_1	True	False	406400-406508	A	405445-405518	C2_A	405518-406400	74	False	True	True	0.981	0.942	-0.033	0.715	0.119	0.98	0.946	-0.025	0.594	0.201	0.976	0.936	-0.041	0.849	0.058	0.971	0	0.22	0.779	0	0.22	0.779	0	0.22	0.779	0.915	-0.054	0.987	0.004	0.006	0.314	0.491
gene:Solyc04g082400.3_1	gene:Solyc04g082400.3	Solyc04g082400.3	SL4.0ch04	-	gene:Solyc04g082400.3:s:64047107-64047255	gene:Solyc04g082400.3_1_CE_1	True	True	64047107-64047255	C2	64045214-64045430	C1_C2	64045430-64047107	120	False	True	True	0.121	0.176	0.034	0.669	0.128	0.15	0.164	0.012	0.598	0.186	0.199	0.007	-0.171	1	0	0.128	-0.002	0.474	0.243	0.009	0.491	0.22	0.05	0.687	0.072	0.138	0.003	0.563	0.241	0.024	0.618	0.157
gene:Solyc04g082400.3_1	gene:Solyc04g082400.3	Solyc04g082400.3	SL4.0ch04	-	gene:Solyc04g082400.3:s:64047107-64047255	gene:Solyc04g082400.3_1_CE_1	True	False	64047107-64047255	A	64045751-64045870	C1_A	64045870-64047107	120	False	True	True	0.879	0.824	-0.034	0.669	0.128	0.85	0.836	-0.012	0.598	0.186	0.801	0.993	0.171	1	0	0.872	0.002	0.474	0.243	-0.009	0.491	0.22	-0.05	0.687	0.072	0.862	-0.003	0.563	0.241	-0.024	0.618	0.157
gene:Solyc04g082400.3_1	gene:Solyc04g082400.3	Solyc04g082400.3	SL4.0ch04	-	gene:Solyc04g082400.3:t:64045214-64045430	gene:Solyc04g082400.3_1_CE_1	True	True	64045214-64045430	C1	64047107-64047255	C2_C1	64045430-64047107	120	False	True	True	0.115	0.165	0.031	0.658	0.139	0.124	0.144	0.006	0.559	0.239	0.241	0.006	-0.215	1	0	0.124	-0.003	0.474	0.246	0.003	0.461	0.256	0.099	0.832	0.022	0.12	0	0.556	0.25	0.023	0.616	0.16
gene:Solyc04g082400.3_1	gene:Solyc04g082400.3	Solyc04g082400.3	SL4.0ch04	-	gene:Solyc04g082400.3:t:64045214-64045430	gene:Solyc04g082400.3_1_CE_1	True	False	64045214-64045430	A	64045751-64045870	C2_A	64045430-64045751	120	False	True	True	0.885	0.835	-0.031	0.658	0.139	0.876	0.856	-0.006	0.559	0.239	0.759	0.994	0.215	1	0	0.876	0.003	0.474	0.246	-0.003	0.461	0.256	-0.099	0.832	0.022	0.88	0	0.556	0.25	-0.023	0.616	0.16
gene:Solyc11g066650.3_1	gene:Solyc11g066650.3	Solyc11g066650.3	SL4.0ch11	+	gene:Solyc11g066650.3:s:50447671-50448072	gene:Solyc11g066650.3_1_CE_1	False	True	50447671-50448035	C2	50456013-50456060	C1_C2	50448035-50456013	981	False	True	True	0.063	0.154	0.084	0.906	0.016	0.041	0.199	0.157	0.999	0	0.034	0.152	0.112	0.992	0.001	0.086	-0.018	0.48	0.202	-0.031	0.597	0.115	-0.039	0.657	0.092	0.169	0.065	0.856	0.033	-0.009	0.387	0.362
gene:Solyc11g066650.3_1	gene:Solyc11g066650.3	Solyc11g066650.3	SL4.0ch11	+	gene:Solyc11g066650.3:s:50447671-50448072	gene:Solyc11g066650.3_1_CE_1	False	False	50447671-50448035	A	50452976-50453956	C1_A	50448035-50452976	981	False	True	True	0.932	0.815	-0.114	0.978	0.003	0.954	0.774	-0.185	1	0	0.962	0.828	-0.134	0.998	0	0.91	0.018	0.478	0.203	0.029	0.572	0.127	0.038	0.641	0.097	0.791	-0.103	0.955	0.007	0.018	0.529	0.207
gene:Solyc11g066650.3_1	gene:Solyc11g066650.3	Solyc11g066650.3	SL4.0ch11	+	gene:Solyc11g066650.3:t:50456013-50456060	gene:Solyc11g066650.3_1_CE_1	False	True	50456013-50456060	C1	50447671-50448035	C2_C1	50448035-50456013	981	False	True	True	0.112	0.243	0.114	0.893	0.014	0.067	0.327	0.256	1	0	0.063	0.253	0.184	0.986	0.001	0.125	-0.006	0.478	0.2	-0.029	0.558	0.127	-0.034	0.593	0.111	0.291	0.164	0.988	0.001	-0.034	0.621	0.117
gene:Solyc11g066650.3_1	gene:Solyc11g066650.3	Solyc11g066650.3	SL4.0ch11	+	gene:Solyc11g066650.3:t:50456013-50456060	gene:Solyc11g066650.3_1_CE_1	False	False	50456013-50456060	A	50452976-50453956	C2_A	50453956-50456013	981	False	True	True	0.87	0.731	-0.127	0.911	0.011	0.919	0.647	-0.268	1	0	0.932	0.718	-0.21	0.992	0.001	0.872	0.001	0.472	0.205	0.02	0.505	0.165	0.032	0.584	0.116	0.681	-0.191	0.997	0	0.036	0.64	0.108
gene:Solyc01g104160.4_2	gene:Solyc01g104160.4	Solyc01g104160.4	SL4.0ch01	-	gene:Solyc01g104160.4:s:84939383-84939595	gene:Solyc01g104160.4_2_CE_1	True	False	84939383-84939595	C2	84937257-84937476	C1_C2	84937476-84939383	122	False	True	True	0.675	0.64	-0.02	0.547	0.197	0.694	0.642	-0.039	0.659	0.105	0.646	0.62	-0.018	0.587	0.166	0.754	-0.06	0.778	0.041	-0.035	0.596	0.106	-0.089	0.904	0.013	0.614	-0.127	0.969	0.004	0.011	0.47	0.234
gene:Solyc01g104160.4_2	gene:Solyc01g104160.4	Solyc01g104160.4	SL4.0ch01	-	gene:Solyc01g104160.4:s:84939383-84939595	gene:Solyc01g104160.4_2_CE_1	True	True	84939383-84939595	A	84937690-84937811	C1_A	84937811-84939383	122	False	True	True	0.006	0.116	0.085	0.98	0.003	0.003	0.113	0.085	0.998	0	0.009	0.071	0.039	0.741	0.095	0.001	0	0.22	0.78	0	0.22	0.78	0	0.22	0.78	0.166	0.144	1	0	-0.039	0.657	0.094
gene:Solyc01g104160.4_2	gene:Solyc01g104160.4	Solyc01g104160.4	SL4.0ch01	-	gene:Solyc01g104160.4:t:84937257-84937476	gene:Solyc01g104160.4_2_CE_1	True	False	84937257-84937476	C1	84939383-84939595	C2_C1	84937476-84939383	122	False	True	True	0.663	0.583	-0.058	0.779	0.052	0.684	0.615	-0.054	0.712	0.072	0.646	0.598	-0.031	0.622	0.131	0.748	-0.065	0.81	0.033	-0.044	0.656	0.078	-0.088	0.899	0.014	0.623	-0.111	0.948	0.007	-0.022	0.533	0.169
gene:Solyc01g104160.4_2	gene:Solyc01g104160.4	Solyc01g104160.4	SL4.0ch01	-	gene:Solyc01g104160.4:t:84937257-84937476	gene:Solyc01g104160.4_2_CE_1	True	True	84937257-84937476	A	84937690-84937811	C2_A	84937476-84937690	122	False	True	True	0.023	0.203	0.177	1	0	0.028	0.184	0.157	1	0	0.019	0.152	0.132	1	0	0.005	0	0.222	0.771	0	0.227	0.747	0	0.22	0.779	0.206	0.181	1	0	-0.002	0.431	0.292
gene:Solyc03g116780.3_1	gene:Solyc03g116780.3	Solyc03g116780.3	SL4.0ch03	+	gene:Solyc03g116780.3:s:60513551-60513771	gene:Solyc03g116780.3_1_CE_1	True	False	60513551-60513771	C2	60514066-60514239	C1_C2	60513771-60514066	45	False	True	True	0.917	0.653	-0.273	1	0	0.936	0.616	-0.319	1	0	0.885	0.5	-0.386	1	0	0.95	-0.017	0.474	0.233	-0.013	0.427	0.276	-0.063	0.912	0.016	0.697	-0.257	1	0	-0.03	0.606	0.132
gene:Solyc03g116780.3_1	gene:Solyc03g116780.3	Solyc03g116780.3	SL4.0ch03	+	gene:Solyc03g116780.3:s:60513551-60513771	gene:Solyc03g116780.3_1_CE_1	True	True	60513551-60513771	A	60513917-60513961	C1_A	60513771-60513917	45	False	True	True	0.042	0.215	0.184	1	0	0.037	0.246	0.223	1	0	0.084	0.358	0.284	1	0	0.024	0.004	0.282	0.554	0	0.224	0.759	0.053	1	0	0.161	0.137	1	0	0.045	0.77	0.059
gene:Solyc03g116780.3_1	gene:Solyc03g116780.3	Solyc03g116780.3	SL4.0ch03	+	gene:Solyc03g116780.3:t:60514066-60514325	gene:Solyc03g116780.3_1_CE_1	True	False	60514066-60514239	C1	60513551-60513771	C2_C1	60513771-60514066	45	False	True	True	0.907	0.653	-0.261	1	0	0.941	0.628	-0.307	1	0	0.896	0.494	-0.405	1	0	0.954	-0.031	0.636	0.112	-0.017	0.505	0.2	-0.053	0.803	0.042	0.696	-0.263	1	0	-0.028	0.571	0.152
gene:Solyc03g116780.3_1	gene:Solyc03g116780.3	Solyc03g116780.3	SL4.0ch03	+	gene:Solyc03g116780.3:t:60514066-60514325	gene:Solyc03g116780.3_1_CE_1	True	True	60514066-60514239	A	60513917-60513961	C2_A	60513961-60514066	45	False	True	True	0.051	0.211	0.163	1	0	0.031	0.225	0.206	1	0	0.074	0.369	0.297	1	0	0.021	0.014	0.435	0.277	0	0.222	0.772	0.051	0.992	0.002	0.155	0.134	1	0	0.042	0.718	0.076
gene:Solyc03g116790.4_1	gene:Solyc03g116790.4	Solyc03g116790.4	SL4.0ch03	+	gene:Solyc03g116790.4:s:60516056-60516483	gene:Solyc03g116790.4_1_CE_1	False	True	60516056-60516483	C2	60517481-60517573	C1_C2	60516483-60517481	69	False	False	False	0.003	0.019	0	0.222	0.775	0.002	0.024	0	0.226	0.765	0.006	0.061	0.031	0.691	0.17	0.002	0	0.22	0.78	0	0.22	0.78	0	0.22	0.78	0.032	0.003	0.266	0.682	-0.003	0.264	0.677
gene:Solyc03g116790.4_1	gene:Solyc03g116790.4	Solyc03g116790.4	SL4.0ch03	+	gene:Solyc03g116790.4:s:60516056-60516483	gene:Solyc03g116790.4_1_CE_1	False	False	60516056-60516483	A	60517034-60517102	C1_A	60516483-60517034	69	False	False	False	0.997	0.981	0	0.222	0.775	0.998	0.976	0	0.226	0.765	0.994	0.939	-0.031	0.691	0.17	0.998	0	0.22	0.78	0	0.22	0.78	0	0.22	0.78	0.968	-0.003	0.266	0.682	0.003	0.264	0.677
gene:Solyc03g116790.4_1	gene:Solyc03g116790.4	Solyc03g116790.4	SL4.0ch03	+	gene:Solyc03g116790.4:t:60517481-60517573	gene:Solyc03g116790.4_1_CE_1	False	True	60517481-60517573	C1	60516056-60516483	C2_C1	60516483-60517481	69	False	False	True	0.004	0.022	0	0.225	0.768	0.003	0.03	0.004	0.282	0.648	0.007	0.079	0.05	0.906	0.037	0.003	0	0.22	0.78	0	0.22	0.78	0	0.22	0.78	0.044	0.012	0.407	0.454	-0.011	0.399	0.444
gene:Solyc03g116790.4_1	gene:Solyc03g116790.4	Solyc03g116790.4	SL4.0ch03	+	gene:Solyc03g116790.4:t:60517481-60517573	gene:Solyc03g116790.4_1_CE_1	False	False	60517481-60517573	A	60517034-60517102	C2_A	60517102-60517481	69	False	False	True	0.996	0.978	0	0.225	0.768	0.997	0.97	-0.004	0.282	0.648	0.993	0.921	-0.05	0.906	0.037	0.997	0	0.22	0.78	0	0.22	0.78	0	0.22	0.78	0.956	-0.012	0.407	0.454	0.011	0.399	0.444
gene:Solyc03g116790.4_2	gene:Solyc03g116790.4	Solyc03g116790.4	SL4.0ch03	+	gene:Solyc03g116790.4:s:60524917-60525120	gene:Solyc03g116790.4_2_CE_1	False	True	60524917-60525008	C2	60526651-60527008	C1_C2	60525008-60526651	109	False	True	True	0.001	0.066	0.037	0.768	0.119	0.004	0.102	0.072	0.998	0.001	0.002	0.093	0.063	0.991	0.003	0.005	0	0.22	0.78	0	0.22	0.78	0	0.22	0.78	0.104	0.074	0.999	0	-0.028	0.609	0.191
gene:Solyc03g116790.4_2	gene:Solyc03g116790.4	Solyc03g116790.4	SL4.0ch03	+	gene:Solyc03g116790.4:s:60524917-60525120	gene:Solyc03g116790.4_2_CE_1	False	False	60524917-60525008	A	60526170-60526278	C1_A	60525008-60526170	109	False	True	True	0.999	0.928	-0.042	0.836	0.077	0.995	0.895	-0.075	0.999	0	0.997	0.901	-0.07	0.998	0	0.994	0	0.22	0.78	0	0.22	0.78	0	0.22	0.78	0.879	-0.094	1	0	0.041	0.763	0.094
gene:Solyc03g116790.4_2	gene:Solyc03g116790.4	Solyc03g116790.4	SL4.0ch03	+	gene:Solyc03g116790.4:t:60526651-60527008	gene:Solyc03g116790.4_2_CE_1	False	True	60526651-60527008	C1	60524917-60525008	C2_C1	60525008-60526651	109	False	True	True	0.001	0.052	0.025	0.596	0.249	0.004	0.096	0.065	0.996	0.001	0.003	0.092	0.06	0.991	0.003	0.005	0	0.22	0.78	0	0.22	0.78	0	0.22	0.78	0.076	0.051	0.956	0.018	-0.017	0.481	0.332
gene:Solyc03g116790.4_2	gene:Solyc03g116790.4	Solyc03g116790.4	SL4.0ch03	+	gene:Solyc03g116790.4:t:60526651-60527008	gene:Solyc03g116790.4_2_CE_1	False	False	60526651-60527008	A	60526170-60526278	C2_A	60526278-60526651	109	False	True	True	0.999	0.948	-0.025	0.596	0.249	0.996	0.904	-0.065	0.996	0.001	0.997	0.908	-0.06	0.991	0.003	0.995	0	0.22	0.78	0	0.22	0.78	0	0.22	0.78	0.924	-0.051	0.956	0.018	0.017	0.481	0.332
gene:Solyc11g066660.3_1	gene:Solyc11g066660.3	Solyc11g066660.3	SL4.0ch11	-	gene:Solyc11g066660.3:s:50465692-50465768	gene:Solyc11g066660.3_1_CE_1	False	True	50465696-50465768	C2	50464389-50464474	C1_C2	50464474-50465696	71	False	True	True	0.004	0.105	0.078	1	0	0.009	0.113	0.092	1	0	0.01	0.139	0.112	1	0	0.003	0	0.22	0.78	0	0.22	0.78	0	0.22	0.78	0.108	0.086	1	0	-0.005	0.429	0.405
gene:Solyc11g066660.3_1	gene:Solyc11g066660.3	Solyc11g066660.3	SL4.0ch11	-	gene:Solyc11g066660.3:s:50465692-50465768	gene:Solyc11g066660.3_1_CE_1	False	False	50465696-50465768	A	50465204-50465274	C1_A	50465274-50465696	71	False	True	True	0.995	0.878	-0.101	1	0	0.987	0.871	-0.103	1	0	0.989	0.857	-0.117	1	0	0.996	0	0.22	0.78	0	0.22	0.78	0	0.22	0.78	0.875	-0.102	1	0	0	0.239	0.735
gene:Solyc11g066660.3_1	gene:Solyc11g066660.3	Solyc11g066660.3	SL4.0ch11	-	gene:Solyc11g066660.3:t:50464389-50464474	gene:Solyc11g066660.3_1_CE_1	False	True	50464389-50464474	C1	50465696-50465768	C2_C1	50464474-50465696	71	False	True	True	0.006	0.108	0.085	1	0	0.011	0.117	0.1	1	0	0.01	0.147	0.121	1	0	0.004	0	0.22	0.78	0	0.22	0.78	0	0.22	0.78	0.112	0.09	1	0	-0.003	0.404	0.438
gene:Solyc11g066660.3_1	gene:Solyc11g066660.3	Solyc11g066660.3	SL4.0ch11	-	gene:Solyc11g066660.3:t:50464389-50464474	gene:Solyc11g066660.3_1_CE_1	False	False	50464389-50464474	A	50465204-50465274	C2_A	50464474-50465204	71	False	True	True	0.994	0.891	-0.086	1	0	0.988	0.878	-0.102	1	0	0.989	0.852	-0.122	1	0	0.995	0	0.22	0.78	0	0.22	0.78	0	0.22	0.78	0.887	-0.091	1	0	0.004	0.386	0.463
gene:Solyc11g066660.3_3	gene:Solyc11g066660.3	Solyc11g066660.3	SL4.0ch11	-	gene:Solyc11g066660.3:s:50464217-50464307	gene:Solyc11g066660.3_3_CE_1	True	False	50464217-50464307	C2	50463622-50463706	C1_C2	50463706-50464217	92	False	True	True	0.952	0.641	-0.318	1	0	0.923	0.659	-0.264	1	0	0.949	0.672	-0.282	1	0	0.926	0.017	0.481	0.225	-0.001	0.267	0.588	0.012	0.412	0.308	0.607	-0.323	1	0	0.021	0.503	0.212
gene:Solyc11g066660.3_3	gene:Solyc11g066660.3	Solyc11g066660.3	SL4.0ch11	-	gene:Solyc11g066660.3:s:50464217-50464307	gene:Solyc11g066660.3_3_CE_1	True	True	50464217-50464307	A	50464016-50464107	C1_A	50464107-50464217	92	False	True	True	0.044	0.289	0.251	1	0	0.07	0.268	0.199	1	0	0.044	0.278	0.237	1	0	0.071	-0.021	0.543	0.177	0	0.268	0.585	-0.016	0.486	0.23	0.304	0.234	1	0	-0.011	0.44	0.293
gene:Solyc11g066660.3_3	gene:Solyc11g066660.3	Solyc11g066660.3	SL4.0ch11	-	gene:Solyc11g066660.3:t:50463610-50463706	gene:Solyc11g066660.3_3_CE_1	True	False	50463622-50463706	C1	50464217-50464307	C2_C1	50463706-50464217	92	False	True	True	0.965	0.577	-0.395	1	0	0.947	0.615	-0.334	1	0	0.973	0.628	-0.353	1	0	0.916	0.042	0.778	0.055	0.014	0.402	0.287	0.051	0.893	0.024	0.548	-0.375	1	0	0.024	0.553	0.173
gene:Solyc11g066660.3_3	gene:Solyc11g066660.3	Solyc11g066660.3	SL4.0ch11	-	gene:Solyc11g066660.3:t:50463610-50463706	gene:Solyc11g066660.3_3_CE_1	True	True	50463622-50463706	A	50464016-50464107	C2_A	50463706-50464016	92	False	True	True	0.03	0.371	0.344	1	0	0.047	0.32	0.277	1	0	0.022	0.325	0.307	1	0	0.083	-0.043	0.808	0.046	-0.019	0.476	0.213	-0.051	0.915	0.019	0.376	0.297	1	0	-0.005	0.368	0.393
gene:Solyc10g049917.1_1	gene:Solyc10g049917.1	Solyc10g049917.1	SL4.0ch10	-	gene:Solyc10g049917.1:s:46151475-46151541	gene:Solyc10g049917.1_1_CE_3	True	True	46151475-46151541	C2	46148814-46149771	C1_C2	46149771-46151475	42	False	True	True	0.019	0.344	0.272	0.984	0.001	0.011	0.016	0.001	0.257	0.691	0.008	0.016	0.002	0.255	0.696	0.007	0.002	0.245	0.684	0	0.228	0.75	0	0.225	0.761	0.016	0.002	0.25	0.709	0.275	0.987	0
gene:Solyc10g049917.1_1	gene:Solyc10g049917.1	Solyc10g049917.1	SL4.0ch10	-	gene:Solyc10g049917.1:s:46151475-46151541	gene:Solyc10g049917.1_1_CE_3	True	True	46151475-46151541	A	46151066-46151107	C1_A	46151107-46151475	42	False	True	True	0.981	0.656	-0.272	0.984	0.001	0.989	0.984	-0.001	0.257	0.691	0.992	0.984	-0.002	0.255	0.696	0.993	-0.002	0.245	0.684	0	0.228	0.75	0	0.225	0.761	0.984	-0.002	0.25	0.709	-0.275	0.987	0
gene:Solyc10g049917.1_1	gene:Solyc10g049917.1	Solyc10g049917.1	SL4.0ch10	-	gene:Solyc10g049917.1:t:46148814-46149771	gene:Solyc10g049917.1_1_CE_3	True	True	46148814-46149771	C1	46151475-46151541	C2_C1	46149771-46151475	42	False	True	True	0.005	0.203	0.169	0.983	0.001	0.005	0.007	0	0.229	0.75	0.006	0.007	0	0.23	0.748	0.003	0	0.222	0.772	0	0.222	0.77	0	0.223	0.767	0.006	0	0.225	0.764	0.163	0.978	0.001
gene:Solyc10g049917.1_1	gene:Solyc10g049917.1	Solyc10g049917.1	SL4.0ch10	-	gene:Solyc10g049917.1:t:46148814-46149771	gene:Solyc10g049917.1_1_CE_3	True	False	46148814-46149771	A	46151066-46151107	C2_A	46149771-46151066	42	False	True	True	0.146	0.09	-0.03	0.613	0.117	0.278	0.25	-0.001	0.66	0.072	0.144	0.117	-0.004	0.609	0.128	0.293	-0.088	0.75	0.025	-0.009	0.545	0.114	-0.109	0.816	0.017	0.337	0.028	0.666	0.079	-0.195	0.906	0.004
gene:Solyc01g006880.4_1	gene:Solyc01g006880.4	Solyc01g006880.4	SL4.0ch01	+	gene:Solyc01g006880.4:s:1449635-1449895	gene:Solyc01g006880.4_1_CE_1	False	True	1449635-1449895	C2	1450497-1451040	C1_C2	1449895-1450497	195	False	True	True	0.587	0.721	0.084	0.791	0.033	0.598	0.725	0.089	0.781	0.034	0.732	0.904	0.142	0.927	0.009	0.676	-0.047	0.663	0.061	-0.052	0.66	0.056	0.022	0.597	0.114	0.59	-0.052	0.725	0.065	0.083	0.768	0.03
gene:Solyc01g006880.4_1	gene:Solyc01g006880.4	Solyc01g006880.4	SL4.0ch01	+	gene:Solyc01g006880.4:s:1449635-1449895	gene:Solyc01g006880.4_1_CE_1	False	False	1449635-1449895	A	1450016-1450210	C1_A	1449895-1450016	195	False	True	True	0.413	0.279	-0.084	0.791	0.033	0.402	0.275	-0.089	0.781	0.034	0.268	0.096	-0.142	0.927	0.009	0.324	0.047	0.663	0.061	0.052	0.66	0.056	-0.022	0.597	0.114	0.41	0.052	0.725	0.065	-0.083	0.768	0.03
gene:Solyc01g006880.4_1	gene:Solyc01g006880.4	Solyc01g006880.4	SL4.0ch01	+	gene:Solyc01g006880.4:t:1450497-1451040	gene:Solyc01g006880.4_1_CE_1	False	True	1450497-1451040	C1	1449635-1449895	C2_C1	1449895-1450497	195	False	True	True	0.561	0.578	0.005	0.655	0.125	0.506	0.81	0.283	0.984	0.001	0.629	0.838	0.156	0.918	0.008	0.639	-0.046	0.663	0.063	-0.109	0.778	0.02	-0.006	0.587	0.121	0.674	0.024	0.686	0.097	-0.064	0.739	0.044
gene:Solyc01g006880.4_1	gene:Solyc01g006880.4	Solyc01g006880.4	SL4.0ch01	+	gene:Solyc01g006880.4:t:1450497-1451040	gene:Solyc01g006880.4_1_CE_1	False	False	1450497-1451040	A	1450016-1450210	C2_A	1450210-1450497	195	False	True	True	0.439	0.422	-0.005	0.655	0.125	0.494	0.19	-0.283	0.984	0.001	0.371	0.162	-0.156	0.918	0.008	0.361	0.046	0.663	0.063	0.109	0.778	0.02	0.006	0.587	0.121	0.326	-0.024	0.686	0.097	0.064	0.739	0.044
gene:Solyc01g104320.4_3	gene:Solyc01g104320.4	Solyc01g104320.4	SL4.0ch01	-	gene:Solyc01g104320.4:s:85042119-85042217	gene:Solyc01g104320.4_3_CE_1	True	True	85042119-85042217	C2	85041283-85041357	C1_C2	85041357-85042119	126	False	True	True	0.471	0.663	0.103	0.788	0.024						0.672	0.238	-0.412	0.982	0											0.663				0.023	0.697	0.063
gene:Solyc01g104320.4_3	gene:Solyc01g104320.4	Solyc01g104320.4	SL4.0ch01	-	gene:Solyc01g104320.4:s:85042119-85042217	gene:Solyc01g104320.4_3_CE_1	True	True	85042119-85042217	A	85041879-85042004	C1_A	85042004-85042119	126	False	True	True	0.515	0.328	-0.099	0.784	0.025						0.318	0.752	0.41	0.982	0											0.328				-0.023	0.696	0.064
gene:Solyc01g104320.4_3	gene:Solyc01g104320.4	Solyc01g104320.4	SL4.0ch01	-	gene:Solyc01g104320.4:t:85041283-85041362	gene:Solyc01g104320.4_3_CE_1	True	True	85041283-85041357	C1	85042119-85042217	C2_C1	85041357-85042119	126	False	True	True	0.156	0.556	0.389	0.996	0	0.166	0.18	0.005	0.624	0.112	0.263	0.169	-0.053	0.716	0.06	0.203	-0.017	0.526	0.146	-0.015	0.522	0.14	0.035	0.588	0.102	0.493	0.241	0.95	0.002	0.044	0.647	0.055
gene:Solyc01g104320.4_3	gene:Solyc01g104320.4	Solyc01g104320.4	SL4.0ch01	-	gene:Solyc01g104320.4:t:85041283-85041362	gene:Solyc01g104320.4_3_CE_1	True	True	85041283-85041357	A	85041879-85042004	C2_A	85041357-85041879	126	False	True	True	0.181	0.368	0.127	0.824	0.018	0.265	0.657	0.368	0.993	0	0.254	0.685	0.424	0.995	0	0.193	-0.006	0.5	0.17	0.037	0.588	0.088	0.021	0.567	0.117	0.457	0.204	0.905	0.006	-0.039	0.634	0.063
gene:Solyc11g066830.2_1	gene:Solyc11g066830.2	Solyc11g066830.2	SL4.0ch11	+	gene:Solyc11g066830.2:s:50671427-50671708	gene:Solyc11g066830.2_1_CE_1	False	False	50671427-50671708	C2	50673708-50673794	C1_C2	50671708-50673708	59	False	False	True	0.997	0.949	-0.022	0.557	0.228	0.999	0.936	-0.049	0.958	0.014	0.994	0.934	-0.048	0.944	0.02	0.992	0	0.22	0.78	0	0.22	0.78	0	0.22	0.78	0.917	-0.052	0.999	0	0.011	0.386	0.368
gene:Solyc11g066830.2_1	gene:Solyc11g066830.2	Solyc11g066830.2	SL4.0ch11	+	gene:Solyc11g066830.2:s:50671427-50671708	gene:Solyc11g066830.2_1_CE_1	False	True	50671427-50671708	A	50673523-50673581	C1_A	50671708-50673523	59	False	False	True	0	0.042	0.003	0.272	0.635	0	0.048	0.011	0.391	0.415	0.003	0.051	0.017	0.475	0.318	0.005	0	0.22	0.78	0	0.22	0.78	0	0.22	0.78	0.072	0.05	0.981	0.007	-0.037	0.785	0.066
gene:Solyc11g066830.2_1	gene:Solyc11g066830.2	Solyc11g066830.2	SL4.0ch11	+	gene:Solyc11g066830.2:t:50673708-50673794	gene:Solyc11g066830.2_1_CE_1	False	False	50673708-50673794	C1	50671427-50671708	C2_C1	50671708-50673708	59	False	False	True	0.996	0.941	-0.043	0.867	0.047	0.999	0.943	-0.031	0.686	0.138	0.997	0.945	-0.031	0.691	0.14	0.994	0	0.22	0.78	0	0.22	0.78	0	0.22	0.78	0.933	-0.05	0.982	0.006	0.001	0.245	0.688
gene:Solyc11g066830.2_1	gene:Solyc11g066830.2	Solyc11g066830.2	SL4.0ch11	+	gene:Solyc11g066830.2:t:50673708-50673794	gene:Solyc11g066830.2_1_CE_1	False	True	50673708-50673794	A	50673523-50673581	C2_A	50673581-50673708	59	False	False	False	0.003	0.052	0.023	0.569	0.218	0.001	0.043	0.002	0.253	0.684	0.001	0.045	0.007	0.321	0.539	0.005	0	0.22	0.78	0	0.22	0.78	0	0.22	0.78	0.056	0.034	0.736	0.117	-0.006	0.37	0.395
gene:Solyc01g104410.4_2	gene:Solyc01g104410.4	Solyc01g104410.4	SL4.0ch01	-	gene:Solyc01g104410.4:s:85090781-85090996	gene:Solyc01g104410.4_2_CE_1	False	True	85090781-85090996	C2	85090044-85090083	C1_C2	85090083-85090781	60	False	True	True	0.036	0.505	0.466	1	0	0.037	0.393	0.337	0.996	0	0.01	0.357	0.31	1	0	0.01	0.005	0.308	0.516	0.008	0.324	0.459	0	0.231	0.74	0.454	0.413	1	0	0.034	0.712	0.05
gene:Solyc01g104410.4_2	gene:Solyc01g104410.4	Solyc01g104410.4	SL4.0ch01	-	gene:Solyc01g104410.4:s:85090781-85090996	gene:Solyc01g104410.4_2_CE_1	False	False	85090781-85090996	A	85090250-85090309	C1_A	85090309-85090781	60	False	True	True	0.964	0.495	-0.466	1	0	0.963	0.607	-0.337	0.996	0	0.99	0.643	-0.31	1	0	0.99	-0.005	0.308	0.516	-0.008	0.324	0.459	0	0.231	0.74	0.546	-0.413	1	0	-0.034	0.712	0.05
gene:Solyc01g104410.4_2	gene:Solyc01g104410.4	Solyc01g104410.4	SL4.0ch01	-	gene:Solyc01g104410.4:t:85090044-85090083	gene:Solyc01g104410.4_2_CE_1	False	True	85090044-85090083	C1	85090781-85090996	C2_C1	85090083-85090781	60	False	True	True	0.051	0.431	0.354	0.999	0	0.041	0.376	0.308	0.993	0	0.009	0.318	0.27	0.998	0	0.011	0.012	0.387	0.353	0.01	0.353	0.392	0	0.231	0.739	0.446	0.408	1	0	-0.011	0.709	0.059
gene:Solyc01g104410.4_2	gene:Solyc01g104410.4	Solyc01g104410.4	SL4.0ch01	-	gene:Solyc01g104410.4:t:85090044-85090083	gene:Solyc01g104410.4_2_CE_1	False	False	85090044-85090083	A	85090250-85090309	C2_A	85090083-85090250	60	False	True	True	0.949	0.569	-0.354	0.999	0	0.959	0.624	-0.308	0.993	0	0.991	0.682	-0.27	0.998	0	0.989	-0.012	0.387	0.353	-0.01	0.353	0.392	0	0.231	0.739	0.554	-0.408	1	0	0.011	0.709	0.059
gene:Solyc01g007060.3_1	gene:Solyc01g007060.3	Solyc01g007060.3	SL4.0ch01	+	gene:Solyc01g007060.3:s:1601863-1602008	gene:Solyc01g007060.3_1_CE_1	False	True	1601863-1602008	C2	1603190-1603274	C1_C2	1602008-1603190	127	False	True	True	0.093	0.013	-0.056	0.818	0.058	0.101	0.016	-0.057	0.81	0.057	0.19	0.013	-0.159	0.988	0.001	0.085	0.006	0.517	0.195	0.009	0.525	0.182	0.085	0.795	0.031	0.049	-0.022	0.658	0.146	-0.015	0.404	0.349
gene:Solyc01g007060.3_1	gene:Solyc01g007060.3	Solyc01g007060.3	SL4.0ch01	+	gene:Solyc01g007060.3:s:1601863-1602008	gene:Solyc01g007060.3_1_CE_1	False	False	1601863-1602008	A	1602276-1602402	C1_A	1602008-1602276	127	False	True	True	0.907	0.987	0.056	0.818	0.058	0.899	0.984	0.057	0.81	0.057	0.81	0.987	0.159	0.988	0.001	0.915	-0.006	0.517	0.195	-0.009	0.525	0.182	-0.085	0.795	0.031	0.951	0.022	0.658	0.146	0.015	0.404	0.349
gene:Solyc01g007060.3_1	gene:Solyc01g007060.3	Solyc01g007060.3	SL4.0ch01	+	gene:Solyc01g007060.3:t:1603190-1603274	gene:Solyc01g007060.3_1_CE_1	False	True	1603190-1603274	C1	1601863-1602008	C2_C1	1602008-1603190	127	False	True	True	0.057	0.008	-0.025	0.576	0.245	0.064	0.014	-0.027	0.614	0.206	0.132	0.014	-0.09	0.932	0.014	0.068	-0.006	0.461	0.269	-0.004	0.47	0.254	0.042	0.638	0.098	0.034	-0.024	0.627	0.188	-0.006	0.311	0.562
gene:Solyc01g007060.3_1	gene:Solyc01g007060.3	Solyc01g007060.3	SL4.0ch01	+	gene:Solyc01g007060.3:t:1603190-1603274	gene:Solyc01g007060.3_1_CE_1	False	False	1603190-1603274	A	1602276-1602402	C2_A	1602402-1603190	127	False	True	True	0.943	0.992	0.025	0.576	0.245	0.936	0.986	0.027	0.614	0.206	0.868	0.986	0.09	0.932	0.014	0.932	0.006	0.461	0.269	0.004	0.47	0.254	-0.042	0.638	0.098	0.966	0.024	0.627	0.188	0.006	0.311	0.562
gene:Solyc01g007060.3_2	gene:Solyc01g007060.3	Solyc01g007060.3	SL4.0ch01	+	gene:Solyc01g007060.3:s:1603190-1603274	gene:Solyc01g007060.3_2_CE_2	True	True	1603190-1603274	C2	1605460-1607078	C1_C2	1603274-1605460	56	False	True	True	0.149	0.051	-0.075	0.805	0.037	0.12	0.129	0.005	0.568	0.165	0.101	0.115	0.008	0.561	0.185	0.189	-0.031	0.569	0.11	-0.049	0.662	0.067	-0.067	0.751	0.042	0.027	-0.146	0.953	0.005	0.01	0.42	0.287
gene:Solyc01g007060.3_2	gene:Solyc01g007060.3	Solyc01g007060.3	SL4.0ch01	+	gene:Solyc01g007060.3:s:1603190-1603274	gene:Solyc01g007060.3_2_CE_2	True	False	1603190-1603274	A	1604653-1604708	C1_A	1603274-1604653	56	False	True	True	0.593	0.846	0.23	0.976	0.001	0.617	0.801	0.153	0.869	0.011	0.723	0.754	0.018	0.617	0.125	0.587	0.005	0.501	0.165	0.012	0.532	0.134	0.104	0.853	0.016	0.803	0.165	0.899	0.008	0.03	0.605	0.082
gene:Solyc01g007060.3_2	gene:Solyc01g007060.3	Solyc01g007060.3	SL4.0ch01	+	gene:Solyc01g007060.3:t:1605460-1607078	gene:Solyc01g007060.3_2_CE_2	True	True	1605460-1607078	C1	1603190-1603274	C2_C1	1603274-1605460	56	False	True	True	0.172	0.096	-0.049	0.692	0.072	0.152	0.167	0.004	0.591	0.139	0.118	0.163	0.028	0.633	0.113	0.234	-0.037	0.601	0.088	-0.05	0.652	0.066	-0.092	0.827	0.022	0.034	-0.182	0.972	0.002	0.037	0.586	0.107
gene:Solyc01g007060.3_2	gene:Solyc01g007060.3	Solyc01g007060.3	SL4.0ch01	+	gene:Solyc01g007060.3:t:1605460-1607078	gene:Solyc01g007060.3_2_CE_2	True	False	1605460-1607078	A	1604653-1604708	C2_A	1604708-1605460	56	False	True	True	0.642	0.855	0.176	0.92	0.006	0.635	0.807	0.121	0.83	0.019	0.767	0.78	0.005	0.617	0.121	0.563	0.046	0.631	0.072	0.037	0.609	0.08	0.179	0.947	0.003	0.858	0.276	0.988	0.001	-0.002	0.574	0.118
gene:Solyc07g064800.3_1	gene:Solyc07g064800.3	Solyc07g064800.3	SL4.0ch07	+	gene:Solyc07g064800.3:s:66615683-66615743	gene:Solyc07g064800.3_1_CE_1	False	True	66615683-66615743	C2	66617026-66617093	C1_C2	66615743-66617026	28	False	True	True	0.008	0.069	0.028	0.578	0.222	0.008	0.154	0.105	0.939	0.01	0.006	0.122	0.09	0.898	0.02	0.002	0	0.22	0.779	0	0.22	0.779	0	0.22	0.78	0.021	0.003	0.264	0.683	0.022	0.541	0.24
gene:Solyc07g064800.3_1	gene:Solyc07g064800.3	Solyc07g064800.3	SL4.0ch07	+	gene:Solyc07g064800.3:s:66615683-66615743	gene:Solyc07g064800.3_1_CE_1	False	False	66615683-66615743	A	66615822-66615849	C1_A	66615743-66615822	28	False	True	True	0.992	0.931	-0.028	0.578	0.222	0.992	0.846	-0.105	0.939	0.01	0.994	0.878	-0.09	0.898	0.02	0.998	0	0.22	0.779	0	0.22	0.779	0	0.22	0.78	0.979	-0.003	0.264	0.683	-0.022	0.541	0.24
gene:Solyc07g064800.3_1	gene:Solyc07g064800.3	Solyc07g064800.3	SL4.0ch07	+	gene:Solyc07g064800.3:t:66617026-66617093	gene:Solyc07g064800.3_1_CE_1	False	True	66617026-66617093	C1	66615683-66615743	C2_C1	66615743-66617026	28	False	True	True	0.007	0.049	0.014	0.427	0.414	0.007	0.138	0.087	0.924	0.015	0.006	0.117	0.077	0.872	0.03	0.002	0	0.22	0.78	0	0.22	0.779	0	0.22	0.78	0.018	0.001	0.243	0.73	0.012	0.417	0.407
gene:Solyc07g064800.3_1	gene:Solyc07g064800.3	Solyc07g064800.3	SL4.0ch07	+	gene:Solyc07g064800.3:t:66617026-66617093	gene:Solyc07g064800.3_1_CE_1	False	False	66617026-66617093	A	66615822-66615849	C2_A	66615849-66617026	28	False	True	True	0.993	0.951	-0.014	0.427	0.414	0.993	0.862	-0.087	0.924	0.015	0.994	0.883	-0.077	0.872	0.03	0.998	0	0.22	0.78	0	0.22	0.779	0	0.22	0.78	0.982	-0.001	0.243	0.73	-0.012	0.417	0.407
gene:Solyc06g069510.3_1	gene:Solyc06g069510.3	Solyc06g069510.3	SL4.0ch06	-	gene:Solyc06g069510.3:s:40922061-40922145	gene:Solyc06g069510.3_1_CE_1	True	True	40922061-40922145	C2	40919970-40920138	C1_C2	40920138-40922061	42	False	True	True	0.005	0.158	0.13	0.999	0	0.007	0.091	0.055	0.905	0.032	0.007	0.123	0.093	0.973	0.005	0.008	0	0.227	0.752	0	0.229	0.745	0	0.23	0.741	0.098	0.062	0.939	0.019	0.043	0.73	0.096
gene:Solyc06g069510.3_1	gene:Solyc06g069510.3	Solyc06g069510.3	SL4.0ch06	-	gene:Solyc06g069510.3:s:40922061-40922145	gene:Solyc06g069510.3_1_CE_1	True	False	40922061-40922145	A	40921529-40921570	C1_A	40921570-40922061	42	False	True	True	0.99	0.781	-0.192	1	0	0.967	0.903	-0.045	0.781	0.079	0.985	0.83	-0.136	0.986	0.002	0.983	0.001	0.241	0.703	-0.004	0.301	0.522	0	0.25	0.676	0.86	-0.102	0.964	0.006	-0.057	0.797	0.057
gene:Solyc06g069510.3_1	gene:Solyc06g069510.3	Solyc06g069510.3	SL4.0ch06	-	gene:Solyc06g069510.3:t:40919970-40920148	gene:Solyc06g069510.3_1_CE_1	True	True	40919970-40920138	C1	40922061-40922145	C2_C1	40920138-40922061	42	False	True	True	0.003	0.119	0.096	0.999	0	0.004	0.068	0.037	0.761	0.092	0.005	0.091	0.062	0.911	0.022	0.004	0	0.221	0.775	0	0.221	0.773	0	0.222	0.77	0.061	0.031	0.689	0.143	0.046	0.759	0.062
gene:Solyc06g069510.3_1	gene:Solyc06g069510.3	Solyc06g069510.3	SL4.0ch06	-	gene:Solyc06g069510.3:t:40919970-40920148	gene:Solyc06g069510.3_1_CE_1	True	False	40919970-40920138	A	40921529-40921570	C2_A	40920138-40921529	42	False	True	True	0.979	0.835	-0.131	0.983	0.002	0.988	0.886	-0.081	0.973	0.005	0.986	0.825	-0.139	0.99	0.001	0.988	-0.002	0.258	0.62	0	0.228	0.738	-0.001	0.244	0.677	0.845	-0.126	0.995	0.001	-0.006	0.39	0.353
gene:Solyc06g069510.3_3	gene:Solyc06g069510.3	Solyc06g069510.3	SL4.0ch06	-	gene:Solyc06g069510.3:s:40918836-40919060	gene:Solyc06g069510.3_3_CE_1	True	False	40918836-40919060	C2	40917472-40917624	C1_C2	40917624-40918836	71	False	True	True	0.891	0.538	-0.361	1	0	0.894	0.532	-0.36	1	0	0.847	0.461	-0.382	1	0	0.881	0.005	0.522	0.145	-0.001	0.523	0.143	-0.028	0.565	0.103	0.44	-0.449	1	0	0.072	0.797	0.034
gene:Solyc06g069510.3_3	gene:Solyc06g069510.3	Solyc06g069510.3	SL4.0ch06	-	gene:Solyc06g069510.3:s:40918836-40919060	gene:Solyc06g069510.3_3_CE_1	True	True	40918836-40919060	A	40918321-40918391	C1_A	40918391-40918836	71	False	True	True	0.024	0.367	0.328	1	0	0.056	0.353	0.286	1	0	0.095	0.453	0.334	1	0	0.028	-0.002	0.317	0.446	0.007	0.397	0.296	0.049	0.661	0.071	0.432	0.395	1	0	-0.047	0.676	0.076
gene:Solyc06g069510.3_3	gene:Solyc06g069510.3	Solyc06g069510.3	SL4.0ch06	-	gene:Solyc06g069510.3:t:40917472-40917624	gene:Solyc06g069510.3_3_CE_1	True	False	40917472-40917624	C1	40918836-40919060	C2_C1	40917624-40918836	71	False	True	True	0.891	0.549	-0.332	1	0	0.914	0.539	-0.376	1	0	0.827	0.478	-0.335	0.999	0	0.903	-0.003	0.518	0.153	0.008	0.518	0.142	-0.045	0.639	0.07	0.433	-0.466	1	0	0.099	0.863	0.017
gene:Solyc06g069510.3_3	gene:Solyc06g069510.3	Solyc06g069510.3	SL4.0ch06	-	gene:Solyc06g069510.3:t:40917472-40917624	gene:Solyc06g069510.3_3_CE_1	True	True	40917472-40917624	A	40918321-40918391	C2_A	40917624-40918321	71	False	True	True	0.03	0.35	0.298	1	0	0.031	0.338	0.3	1	0	0.129	0.426	0.281	0.997	0	0.026	0.006	0.343	0.385	0.002	0.302	0.475	0.07	0.786	0.034	0.439	0.414	1	0	-0.075	0.806	0.032
gene:Solyc12g008420.3_2	gene:Solyc12g008420.3	Solyc12g008420.3	SL4.0ch12	+	gene:Solyc12g008420.3:s:1902592-1902746	gene:Solyc12g008420.3_2_CE_1	False	False	1902606-1902746	C2	1903824-1903898	C1_C2	1902746-1903824	63	False	True	True	0.942					0.979	0.455	-0.482	0.995	0	0.942					0.942	-0.075	0.787	0.036	0.019	0.477	0.233	0.003	0.486	0.233	0.433	-0.477	0.998	0
gene:Solyc12g008420.3_2	gene:Solyc12g008420.3	Solyc12g008420.3	SL4.0ch12	+	gene:Solyc12g008420.3:s:1902592-1902746	gene:Solyc12g008420.3_2_CE_1	False	True	1902606-1902746	A	1903683-1903745	C1_A	1902746-1903683	63	False	True	True	0.058					0.021	0.545	0.482	0.995	0	0.058					0.058	0.075	0.787	0.036	-0.019	0.477	0.233	-0.003	0.486	0.233	0.567	0.477	0.998	0
gene:Solyc12g008420.3_2	gene:Solyc12g008420.3	Solyc12g008420.3	SL4.0ch12	+	gene:Solyc12g008420.3:t:1903824-1903898	gene:Solyc12g008420.3_2_CE_1	False	False	1903824-1903898	C1	1902606-1902746	C2_C1	1902746-1903824	63	False	True	True	0.936					0.901	0.486	-0.376	0.978	0.001	0.936					0.936	-0.033	0.591	0.127	-0.02	0.519	0.183	-0.005	0.538	0.182
gene:Solyc12g008420.3_2	gene:Solyc12g008420.3	Solyc12g008420.3	SL4.0ch12	+	gene:Solyc12g008420.3:t:1903824-1903898	gene:Solyc12g008420.3_2_CE_1	False	True	1903824-1903898	A	1903683-1903745	C2_A	1903745-1903824	63	False	True	True	0.064					0.099	0.514	0.376	0.978	0.001	0.064					0.064	0.033	0.591	0.127	0.02	0.519	0.183	0.005	0.538	0.182
gene:Solyc05g012400.4_1	gene:Solyc05g012400.4	Solyc05g012400.4	SL4.0ch05	+	gene:Solyc05g012400.4:s:5736862-5736934	gene:Solyc05g012400.4_1_CE_1	False	True	5736862-5736934	C2	5737411-5737480	C1_C2	5736934-5737411	52	False	True	True	0.035	0.096	0.048	0.742	0.089	0.022	0.174	0.133	0.983	0.002	0.023	0.01	0	0.238	0.74	0.009	0.003	0.269	0.622	0	0.224	0.766	0	0.226	0.757	0.095	0.055	0.783	0.07	0.001	0.58	0.191
gene:Solyc05g012400.4_1	gene:Solyc05g012400.4	Solyc05g012400.4	SL4.0ch05	+	gene:Solyc05g012400.4:s:5736862-5736934	gene:Solyc05g012400.4_1_CE_1	False	False	5736862-5736934	A	5737169-5737220	C1_A	5736934-5737169	52	False	True	True	0.965	0.904	-0.048	0.742	0.089	0.978	0.826	-0.133	0.983	0.002	0.977	0.99	0	0.238	0.74	0.991	-0.003	0.269	0.622	0	0.224	0.766	0	0.226	0.757	0.905	-0.055	0.783	0.07	-0.001	0.58	0.191
gene:Solyc05g012400.4_1	gene:Solyc05g012400.4	Solyc05g012400.4	SL4.0ch05	+	gene:Solyc05g012400.4:t:5737411-5737480	gene:Solyc05g012400.4_1_CE_1	False	True	5737411-5737480	C1	5736862-5736934	C2_C1	5736934-5737411	52	False	True	True	0.037	0.103	0.05	0.736	0.087	0.024	0.195	0.153	0.981	0.002	0.024	0.012	0	0.245	0.723	0.009	0.005	0.295	0.556	0.001	0.229	0.747	0	0.228	0.752	0.117	0.07	0.843	0.041	-0.004	0.6	0.168
gene:Solyc05g012400.4_1	gene:Solyc05g012400.4	Solyc05g012400.4	SL4.0ch05	+	gene:Solyc05g012400.4:t:5737411-5737480	gene:Solyc05g012400.4_1_CE_1	False	False	5737411-5737480	A	5737169-5737220	C2_A	5737220-5737411	52	False	True	True	0.963	0.897	-0.05	0.736	0.087	0.976	0.805	-0.153	0.981	0.002	0.976	0.988	0	0.245	0.723	0.991	-0.005	0.295	0.556	-0.001	0.229	0.747	0	0.228	0.752	0.883	-0.07	0.843	0.041	0.004	0.6	0.168
gene:Solyc02g089980.3_1	gene:Solyc02g089980.3	Solyc02g089980.3	SL4.0ch02	+	gene:Solyc02g089980.3:s:49713449-49713508	gene:Solyc02g089980.3_1_CE_1	False	True	49713449-49713508	C2	49713915-49714043	C1_C2	49713508-49713915	87	False	True	True	0.116	0.075	-0.035	0.682	0.11	0.135	0.198	0.04	0.683	0.099	0.311	0.308	0	0.653	0.124	0.11	0.005	0.531	0.18	0.011	0.499	0.211	0.181	0.981	0.001	0.209	0.068	0.78	0.044	-0.095	0.802	0.027
gene:Solyc02g089980.3_1	gene:Solyc02g089980.3	Solyc02g089980.3	SL4.0ch02	+	gene:Solyc02g089980.3:s:49713449-49713508	gene:Solyc02g089980.3_1_CE_1	False	False	49713449-49713508	A	49713583-49713669	C1_A	49713508-49713583	87	False	True	True	0.884	0.925	0.035	0.682	0.11	0.865	0.802	-0.04	0.683	0.099	0.689	0.692	0	0.653	0.124	0.89	-0.005	0.531	0.18	-0.011	0.499	0.211	-0.181	0.981	0.001	0.791	-0.068	0.78	0.044	0.095	0.802	0.027
gene:Solyc02g089980.3_1	gene:Solyc02g089980.3	Solyc02g089980.3	SL4.0ch02	+	gene:Solyc02g089980.3:t:49713915-49714043	gene:Solyc02g089980.3_1_CE_1	False	True	49713915-49714043	C1	49713449-49713508	C2_C1	49713508-49713915	87	False	True	True	0.104	0.055	-0.033	0.679	0.121	0.1	0.178	0.046	0.695	0.092	0.252	0.184	-0.031	0.669	0.118	0.096	0	0.513	0.198	0.001	0.464	0.258	0.129	0.942	0.006	0.141	0.027	0.688	0.106	-0.057	0.733	0.065
gene:Solyc02g089980.3_1	gene:Solyc02g089980.3	Solyc02g089980.3	SL4.0ch02	+	gene:Solyc02g089980.3:t:49713915-49714043	gene:Solyc02g089980.3_1_CE_1	False	False	49713915-49714043	A	49713583-49713669	C2_A	49713669-49713915	87	False	True	True	0.896	0.945	0.033	0.679	0.121	0.9	0.822	-0.046	0.695	0.092	0.748	0.816	0.031	0.669	0.118	0.904	0	0.513	0.198	-0.001	0.464	0.258	-0.129	0.942	0.006	0.859	-0.027	0.688	0.106	0.057	0.733	0.065
gene:Solyc10g083150.3_1	gene:Solyc10g083150.3	Solyc10g083150.3	SL4.0ch10	-	gene:Solyc10g083150.3:s:62181668-62182286	gene:Solyc10g083150.3_1_CE_1	False	True	62181668-62182286	C2	62180149-62180230	C1_C2	62180230-62181668	112	False	True	True	0.018	0.208	0.186	1	0	0.025	0.229	0.193	0.999	0	0.059	0.362	0.295	1	0	0.035	-0.002	0.257	0.656	-0.001	0.269	0.621	0.019	0.54	0.22	0.182	0.148	0.999	0	0.019	0.592	0.183
gene:Solyc10g083150.3_1	gene:Solyc10g083150.3	Solyc10g083150.3	SL4.0ch10	-	gene:Solyc10g083150.3:s:62181668-62182286	gene:Solyc10g083150.3_1_CE_1	False	False	62181668-62182286	A	62180726-62180837	C1_A	62180837-62181668	112	False	True	True	0.982	0.792	-0.186	1	0	0.975	0.771	-0.193	0.999	0	0.941	0.638	-0.295	1	0	0.965	0.002	0.257	0.656	0.001	0.269	0.621	-0.019	0.54	0.22	0.818	-0.148	0.999	0	-0.019	0.592	0.183
gene:Solyc10g083150.3_1	gene:Solyc10g083150.3	Solyc10g083150.3	SL4.0ch10	-	gene:Solyc10g083150.3:t:62180149-62180230	gene:Solyc10g083150.3_1_CE_1	False	True	62180149-62180230	C1	62181668-62182286	C2_C1	62180230-62181668	112	False	True	True	0.024	0.279	0.254	1	0	0.038	0.319	0.279	1	0	0.081	0.464	0.386	1	0	0.052	-0.013	0.442	0.309	-0.006	0.402	0.359	0.015	0.452	0.284	0.312	0.256	1	0	-0.016	0.612	0.153
gene:Solyc10g083150.3_1	gene:Solyc10g083150.3	Solyc10g083150.3	SL4.0ch10	-	gene:Solyc10g083150.3:t:62180149-62180230	gene:Solyc10g083150.3_1_CE_1	False	False	62180149-62180230	A	62180726-62180837	C2_A	62180230-62180726	112	False	True	True	0.976	0.721	-0.254	1	0	0.962	0.681	-0.279	1	0	0.919	0.536	-0.386	1	0	0.948	0.013	0.442	0.309	0.006	0.402	0.359	-0.015	0.452	0.284	0.688	-0.256	1	0	0.016	0.612	0.153
gene:Solyc05g012440.4_1	gene:Solyc05g012440.4	Solyc05g012440.4	SL4.0ch05	-	gene:Solyc05g012440.4:s:5767974-5768064	gene:Solyc05g012440.4_1_CE_1	True	True	5767992-5768064	C2	5766452-5766532	C1_C2	5766532-5767992	105	False	True	True	0.001	0.035	0.005	0.29	0.637	0.012	0.04	0.009	0.361	0.512	0.014	0.125	0.092	0.996	0.001	0.001	0	0.22	0.78	0	0.22	0.78	0	0.221	0.777	0.093	0.063	0.945	0.017	-0.051	0.813	0.061
gene:Solyc05g012440.4_1	gene:Solyc05g012440.4	Solyc05g012440.4	SL4.0ch05	-	gene:Solyc05g012440.4:s:5767974-5768064	gene:Solyc05g012440.4_1_CE_1	True	False	5767992-5768064	A	5767773-5767877	C1_A	5767877-5767992	105	False	True	True	0.933	0.832	-0.089	0.969	0.006	0.947	0.771	-0.172	0.998	0	0.943	0.804	-0.123	0.975	0.004	0.958	-0.02	0.556	0.193	-0.008	0.428	0.325	-0.013	0.478	0.269	0.715	-0.241	1	0	0.095	0.907	0.016
gene:Solyc05g012440.4_1	gene:Solyc05g012440.4	Solyc05g012440.4	SL4.0ch05	-	gene:Solyc05g012440.4:t:5766452-5766532	gene:Solyc05g012440.4_1_CE_1	True	True	5766452-5766532	C1	5767992-5768064	C2_C1	5766532-5767992	105	False	True	True	0.003	0.089	0.054	0.838	0.055	0.027	0.077	0.034	0.68	0.143	0.029	0.206	0.167	0.998	0	0.003	0	0.22	0.78	0.003	0.26	0.645	0.004	0.273	0.613	0.158	0.13	0.999	0	-0.05	0.73	0.078
gene:Solyc05g012440.4_1	gene:Solyc05g012440.4	Solyc05g012440.4	SL4.0ch05	-	gene:Solyc05g012440.4:t:5766452-5766532	gene:Solyc05g012440.4_1_CE_1	True	False	5766452-5766532	A	5767773-5767877	C2_A	5766532-5767773	105	False	True	True	0.997	0.911	-0.054	0.838	0.055	0.973	0.923	-0.034	0.68	0.143	0.971	0.794	-0.167	0.998	0	0.997	0	0.22	0.78	-0.003	0.26	0.645	-0.004	0.273	0.613	0.842	-0.13	0.999	0	0.05	0.73	0.078
gene:Solyc12g008490.2_3	gene:Solyc12g008490.2	Solyc12g008490.2	SL4.0ch12	-	gene:Solyc12g008490.2:s:1946121-1946217	gene:Solyc12g008490.2_3_CE_1	False	True	1946121-1946217	C2	1945212-1945423	C1_C2	1945423-1946121	79	False	True	True	0.08	0.37	0.291	1	0	0.097	0.413	0.313	1	0	0.018	0.216	0.191	1	0	0.12	-0.02	0.53	0.195	-0.011	0.478	0.243	-0.082	0.962	0.006	0.516	0.407	1	0	-0.125	0.911	0.011
gene:Solyc12g008490.2_3	gene:Solyc12g008490.2	Solyc12g008490.2	SL4.0ch12	-	gene:Solyc12g008490.2:s:1946121-1946217	gene:Solyc12g008490.2_3_CE_1	False	False	1946121-1946217	A	1945520-1945598	C1_A	1945598-1946121	79	False	True	True	0.92	0.63	-0.291	1	0	0.903	0.587	-0.313	1	0	0.982	0.784	-0.191	1	0	0.88	0.02	0.53	0.195	0.011	0.478	0.243	0.082	0.962	0.006	0.484	-0.407	1	0	0.125	0.911	0.011
gene:Solyc12g008490.2_3	gene:Solyc12g008490.2	Solyc12g008490.2	SL4.0ch12	-	gene:Solyc12g008490.2:t:1945212-1945423	gene:Solyc12g008490.2_3_CE_1	False	True	1945212-1945423	C1	1946121-1946217	C2_C1	1945423-1946121	79	False	True	True	0.134	0.47	0.336	1	0	0.109	0.477	0.36	1	0	0.026	0.29	0.265	1	0	0.186	-0.025	0.574	0.136	-0.043	0.646	0.088	-0.141	0.984	0.002	0.5	0.313	0.999	0	-0.014	0.64	0.131
gene:Solyc12g008490.2_3	gene:Solyc12g008490.2	Solyc12g008490.2	SL4.0ch12	-	gene:Solyc12g008490.2:t:1945212-1945423	gene:Solyc12g008490.2_3_CE_1	False	False	1945212-1945423	A	1945520-1945598	C2_A	1945423-1945520	79	False	True	True	0.866	0.53	-0.336	1	0	0.891	0.523	-0.36	1	0	0.974	0.71	-0.265	1	0	0.814	0.025	0.574	0.136	0.043	0.646	0.088	0.141	0.984	0.002	0.5	-0.313	0.999	0	0.014	0.64	0.131
gene:Solyc06g069580.3_2	gene:Solyc06g069580.3	Solyc06g069580.3	SL4.0ch06	-	gene:Solyc06g069580.3:s:40966227-40966460	gene:Solyc06g069580.3_2_CE_1	False	True	40966227-40966460	C2	40965302-40965427	C1_C2	40965427-40966227	190	False	True	True	0.033	0.366	0.322	1	0	0.071	0.179	0.079	0.809	0.04	0.091	0.264	0.144	0.938	0.007	0.119	-0.072	0.874	0.023	-0.029	0.59	0.143	-0.012	0.523	0.204	0.347	0.212	0.997	0	0.008	0.624	0.128
gene:Solyc06g069580.3_2	gene:Solyc06g069580.3	Solyc06g069580.3	SL4.0ch06	-	gene:Solyc06g069580.3:s:40966227-40966460	gene:Solyc06g069580.3_2_CE_1	False	False	40966227-40966460	A	40965516-40965705	C1_A	40965705-40966227	190	False	True	True	0.967	0.634	-0.322	1	0	0.929	0.821	-0.079	0.809	0.04	0.909	0.736	-0.144	0.938	0.007	0.881	0.072	0.874	0.023	0.029	0.59	0.143	0.012	0.523	0.204	0.653	-0.212	0.997	0	-0.008	0.624	0.128
gene:Solyc06g069580.3_2	gene:Solyc06g069580.3	Solyc06g069580.3	SL4.0ch06	-	gene:Solyc06g069580.3:t:40965302-40965427	gene:Solyc06g069580.3_2_CE_1	False	True	40965302-40965427	C1	40966227-40966460	C2_C1	40965427-40966227	190	False	True	True	0.027	0.296	0.261	1	0	0.054	0.1	0.031	0.624	0.169	0.059	0.219	0.145	0.974	0.003	0.073	-0.035	0.721	0.093	-0.01	0.414	0.333	-0.008	0.414	0.345	0.297	0.217	1	0	-0.003	0.594	0.173
gene:Solyc06g069580.3_2	gene:Solyc06g069580.3	Solyc06g069580.3	SL4.0ch06	-	gene:Solyc06g069580.3:t:40965302-40965427	gene:Solyc06g069580.3_2_CE_1	False	False	40965302-40965427	A	40965516-40965705	C2_A	40965427-40965516	190	False	True	True	0.973	0.704	-0.261	1	0	0.946	0.9	-0.031	0.624	0.169	0.941	0.781	-0.145	0.974	0.003	0.927	0.035	0.721	0.093	0.01	0.414	0.333	0.008	0.414	0.345	0.703	-0.217	1	0	0.003	0.594	0.173
gene:Solyc01g057210.3_1	gene:Solyc01g057210.3	Solyc01g057210.3	SL4.0ch01	+	gene:Solyc01g057210.3:s:53079911-53080508	gene:Solyc01g057210.3_1_CE_1	False	True	53079911-53080508	C2	53080945-53081125	C1_C2	53080508-53080945	259	False	True	True	0.13	0.44	0.304	1	0	0.116	0.605	0.492	1	0	0.075	0.606	0.532	1	0	0.086	0.03	0.63	0.128	0.018	0.522	0.215	-0.007	0.398	0.352	0.468	0.383	1	0	-0.02	0.666	0.101
gene:Solyc01g057210.3_1	gene:Solyc01g057210.3	Solyc01g057210.3	SL4.0ch01	+	gene:Solyc01g057210.3:s:53079911-53080508	gene:Solyc01g057210.3_1_CE_1	False	False	53079911-53080508	A	53080589-53080847	C1_A	53080508-53080589	259	False	True	True	0.87	0.56	-0.304	1	0	0.884	0.395	-0.492	1	0	0.925	0.394	-0.532	1	0	0.914	-0.03	0.63	0.128	-0.018	0.522	0.215	0.007	0.398	0.352	0.532	-0.383	1	0	0.02	0.666	0.101
gene:Solyc01g057210.3_1	gene:Solyc01g057210.3	Solyc01g057210.3	SL4.0ch01	+	gene:Solyc01g057210.3:t:53080945-53081125	gene:Solyc01g057210.3_1_CE_1	False	True	53080945-53081125	C1	53079911-53080508	C2_C1	53080508-53080945	259	False	True	True	0.095	0.419	0.313	1	0	0.084	0.485	0.405	1	0	0.068	0.528	0.456	1	0	0.072	0.01	0.4	0.353	0.003	0.316	0.501	-0.004	0.349	0.441	0.366	0.291	1	0	0.022	0.65	0.121
gene:Solyc01g057210.3_1	gene:Solyc01g057210.3	Solyc01g057210.3	SL4.0ch01	+	gene:Solyc01g057210.3:t:53080945-53081125	gene:Solyc01g057210.3_1_CE_1	False	False	53080945-53081125	A	53080589-53080847	C2_A	53080847-53080945	259	False	True	True	0.905	0.581	-0.313	1	0	0.916	0.515	-0.405	1	0	0.932	0.472	-0.456	1	0	0.928	-0.01	0.4	0.353	-0.003	0.316	0.501	0.004	0.349	0.441	0.634	-0.291	1	0	-0.022	0.65	0.121
gene:Solyc05g012590.4_1	gene:Solyc05g012590.4	Solyc05g012590.4	SL4.0ch05	+	gene:Solyc05g012590.4:s:5888105-5888237	gene:Solyc05g012590.4_1_CE_1	True	True	5888105-5888237	C2	5889171-5889317	C1_C2	5888237-5889171	125	False	True	True	0.003	0.078	0.041	0.764	0.08	0.012	0.109	0.08	0.959	0.008	0.035	0.115	0.077	0.918	0.016	0.006	0	0.22	0.78	0	0.22	0.78	0.001	0.238	0.703	0.123	0.088	0.996	0.001	-0.026	0.552	0.161
gene:Solyc05g012590.4_1	gene:Solyc05g012590.4	Solyc05g012590.4	SL4.0ch05	+	gene:Solyc05g012590.4:s:5888105-5888237	gene:Solyc05g012590.4_1_CE_1	True	False	5888105-5888237	A	5888938-5889062	C1_A	5888237-5888938	125	False	True	True	0.956	0.895	-0.048	0.739	0.073	0.94	0.847	-0.072	0.849	0.031	0.911	0.873	-0.028	0.608	0.16	0.961	-0.003	0.321	0.457	-0.019	0.517	0.19	-0.042	0.749	0.064	0.86	-0.097	0.946	0.009	0.02	0.505	0.2
gene:Solyc05g012590.4_1	gene:Solyc05g012590.4	Solyc05g012590.4	SL4.0ch05	+	gene:Solyc05g012590.4:t:5889171-5889317	gene:Solyc05g012590.4_1_CE_1	True	True	5889171-5889317	C1	5888105-5888237	C2_C1	5888237-5889171	125	False	True	True	0.003	0.062	0.03	0.655	0.192	0.011	0.114	0.078	0.964	0.008	0.028	0.09	0.062	0.942	0.018	0.005	0	0.22	0.78	0	0.22	0.78	0	0.223	0.768	0.117	0.089	0.997	0.001	-0.043	0.728	0.098
gene:Solyc05g012590.4_1	gene:Solyc05g012590.4	Solyc05g012590.4	SL4.0ch05	+	gene:Solyc05g012590.4:t:5889171-5889317	gene:Solyc05g012590.4_1_CE_1	True	False	5889171-5889317	A	5888938-5889062	C2_A	5889062-5889171	125	False	True	True	0.973	0.889	-0.083	0.983	0.004	0.956	0.802	-0.148	0.994	0.001	0.898	0.858	-0.03	0.641	0.167	0.926	0.048	0.939	0.017	0.025	0.602	0.165	-0.014	0.448	0.31	0.862	-0.053	0.834	0.057	0.017	0.56	0.227
gene:Solyc10g083270.3_1	gene:Solyc10g083270.3	Solyc10g083270.3	SL4.0ch10	+	gene:Solyc10g083270.3:s:62265039-62265286	gene:Solyc10g083270.3_1_CE_2	True	True	62265039-62265286	C2	62267012-62267152	C1_C2	62265286-62267012	113	False	True	True	0.003	0.211	0.17	0.996	0	0.01	0.311	0.281	1	0	0.011	0.184	0.137	0.941	0.007	0.003	0	0.22	0.779	0	0.223	0.769	0	0.222	0.772	0.11	0.068	0.884	0.032	0.067	0.764	0.05
gene:Solyc10g083270.3_1	gene:Solyc10g083270.3	Solyc10g083270.3	SL4.0ch10	+	gene:Solyc10g083270.3:s:62265039-62265286	gene:Solyc10g083270.3_1_CE_2	True	False	62265039-62265286	A	62266350-62266462	C1_A	62265286-62266350	113	False	True	True	0.771	0.599	-0.147	0.9	0.011	0.845	0.459	-0.377	1	0	0.882	0.513	-0.344	0.997	0	0.703	0.051	0.663	0.066	0.115	0.853	0.015	0.155	0.967	0.003	0.559	-0.105	0.844	0.024	0.025	0.657	0.094
gene:Solyc10g083270.3_1	gene:Solyc10g083270.3	Solyc10g083270.3	SL4.0ch10	+	gene:Solyc10g083270.3:t:62267012-62267152	gene:Solyc10g083270.3_1_CE_2	True	True	62267012-62267152	C1	62265039-62265286	C2_C1	62265286-62267012	113	False	True	True	0.006	0.293	0.243	0.999	0	0.016	0.318	0.292	1	0	0.014	0.217	0.156	0.966	0.004	0.004	0	0.221	0.778	0.001	0.239	0.709	0	0.226	0.759	0.214	0.16	0.982	0.002	0.043	0.699	0.071
gene:Solyc10g083270.3_1	gene:Solyc10g083270.3	Solyc10g083270.3	SL4.0ch10	+	gene:Solyc10g083270.3:t:62267012-62267152	gene:Solyc10g083270.3_1_CE_2	True	False	62267012-62267152	A	62266350-62266462	C2_A	62266462-62267012	113	False	True	True	0.994	0.707	-0.243	0.999	0	0.984	0.682	-0.292	1	0	0.986	0.783	-0.156	0.966	0.004	0.996	0	0.221	0.778	-0.001	0.239	0.709	0	0.226	0.759	0.786	-0.16	0.982	0.002	-0.043	0.699	0.071
gene:Solyc09g042750.3_1	gene:Solyc09g042750.3	Solyc09g042750.3	SL4.0ch09	-	gene:Solyc09g042750.3:s:24432248-24432804	gene:Solyc09g042750.3_1_CE_1	False	True	24432248-24432804	C2	24427966-24428435	C1_C2	24428435-24432248	178	False	True	True	0.022	0.068	0.036	0.715	0.138	0.005	0.111	0.079	0.959	0.01	0.016	0.093	0.063	0.896	0.03	0.018	0	0.224	0.764	0	0.221	0.775	0	0.222	0.771	0.049	0.018	0.454	0.354	0.014	0.551	0.248
gene:Solyc09g042750.3_1	gene:Solyc09g042750.3	Solyc09g042750.3	SL4.0ch09	-	gene:Solyc09g042750.3:s:24432248-24432804	gene:Solyc09g042750.3_1_CE_1	False	False	24432248-24432804	A	24429671-24429848	C1_A	24429848-24432248	178	False	True	True	0.978	0.932	-0.036	0.715	0.138	0.995	0.889	-0.079	0.959	0.01	0.984	0.907	-0.063	0.896	0.03	0.982	0	0.224	0.764	0	0.221	0.775	0	0.222	0.771	0.951	-0.018	0.454	0.354	-0.014	0.551	0.248
gene:Solyc09g042750.3_1	gene:Solyc09g042750.3	Solyc09g042750.3	SL4.0ch09	-	gene:Solyc09g042750.3:t:24427966-24428435	gene:Solyc09g042750.3_1_CE_1	False	True	24427966-24428435	C1	24432248-24432804	C2_C1	24428435-24432248	178	False	True	True	0.021	0.077	0.044	0.784	0.088	0.006	0.093	0.061	0.928	0.022	0.016	0.076	0.043	0.785	0.089	0.019	0	0.226	0.757	0	0.223	0.767	0	0.225	0.762	0.056	0.021	0.51	0.298	0.016	0.567	0.224
gene:Solyc09g042750.3_1	gene:Solyc09g042750.3	Solyc09g042750.3	SL4.0ch09	-	gene:Solyc09g042750.3:t:24427966-24428435	gene:Solyc09g042750.3_1_CE_1	False	False	24427966-24428435	A	24429671-24429848	C2_A	24428435-24429671	178	False	True	True	0.979	0.923	-0.044	0.784	0.088	0.994	0.907	-0.061	0.928	0.022	0.984	0.924	-0.043	0.785	0.089	0.981	0	0.226	0.757	0	0.223	0.767	0	0.225	0.762	0.944	-0.021	0.51	0.298	-0.016	0.567	0.224
gene:Solyc04g007260.4_1	gene:Solyc04g007260.4	Solyc04g007260.4	SL4.0ch04	-	gene:Solyc04g007260.4:s:1016130-1016230	gene:Solyc04g007260.4_1_CE_1	False	True	1016130-1016230	C2	1012088-1012183	C1_C2	1012183-1016130	110	False	True	True	0.091	0.035	-0.042	0.715	0.109	0.18	0.015	-0.142	0.99	0.001	0.02	0.019	0	0.265	0.681	0.07	0.014	0.504	0.205	0.083	0.799	0.03	-0.022	0.52	0.208	0.055	-0.007	0.524	0.288	-0.014	0.496	0.3
gene:Solyc04g007260.4_1	gene:Solyc04g007260.4	Solyc04g007260.4	SL4.0ch04	-	gene:Solyc04g007260.4:s:1016130-1016230	gene:Solyc04g007260.4_1_CE_1	False	False	1016130-1016230	A	1012859-1012968	C1_A	1012968-1016130	110	False	True	True	0.909	0.965	0.042	0.715	0.109	0.82	0.985	0.142	0.99	0.001	0.98	0.981	0	0.265	0.681	0.93	-0.014	0.504	0.205	-0.083	0.799	0.03	0.022	0.52	0.208	0.945	0.007	0.524	0.288	0.014	0.496	0.3
gene:Solyc04g007260.4_1	gene:Solyc04g007260.4	Solyc04g007260.4	SL4.0ch04	-	gene:Solyc04g007260.4:t:1012088-1012183	gene:Solyc04g007260.4_1_CE_1	False	True	1012088-1012183	C1	1016130-1016230	C2_C1	1012183-1016130	110	False	True	True	0.064	0.022	-0.03	0.632	0.192	0.127	0.012	-0.092	0.972	0.006	0.014	0.015	0	0.242	0.73	0.074	-0.001	0.45	0.278	0.037	0.633	0.104	-0.025	0.54	0.188	0.057	-0.006	0.528	0.283	-0.022	0.512	0.271
gene:Solyc04g007260.4_1	gene:Solyc04g007260.4	Solyc04g007260.4	SL4.0ch04	-	gene:Solyc04g007260.4:t:1012088-1012183	gene:Solyc04g007260.4_1_CE_1	False	False	1012088-1012183	A	1012859-1012968	C2_A	1012183-1012859	110	False	True	True	0.936	0.978	0.03	0.632	0.192	0.873	0.988	0.092	0.972	0.006	0.986	0.985	0	0.242	0.73	0.926	0.001	0.45	0.278	-0.037	0.633	0.104	0.025	0.54	0.188	0.943	0.006	0.528	0.283	0.022	0.512	0.271
gene:Solyc12g008770.2_1	gene:Solyc12g008770.2	Solyc12g008770.2	SL4.0ch12	+	gene:Solyc12g008770.2:s:2173911-2174200	gene:Solyc12g008770.2_1_CE_1	True	False	2173911-2174200	C2	2175380-2175465	C1_C2	2174200-2175380	103	False	True	True	0.857	0.497	-0.36	1	0	0.881	0.684	-0.196	0.984	0.001	0.818	0.592	-0.218	0.996	0	0.868	-0.007	0.413	0.287	0.005	0.388	0.311	-0.032	0.596	0.121	0.62	-0.257	1	0	-0.077	0.752	0.036
gene:Solyc12g008770.2_1	gene:Solyc12g008770.2	Solyc12g008770.2	SL4.0ch12	+	gene:Solyc12g008770.2:s:2173911-2174200	gene:Solyc12g008770.2_1_CE_1	True	True	2173911-2174200	A	2175175-2175277	C1_A	2174200-2175175	103	False	True	True	0.059	0.355	0.291	1	0	0.038	0.234	0.206	0.997	0	0.077	0.328	0.241	1	0	0.045	0.012	0.46	0.245	-0.002	0.353	0.381	0.024	0.554	0.163	0.259	0.22	1	0	0.061	0.703	0.052
gene:Solyc12g008770.2_1	gene:Solyc12g008770.2	Solyc12g008770.2	SL4.0ch12	+	gene:Solyc12g008770.2:t:2175380-2175465	gene:Solyc12g008770.2_1_CE_1	True	False	2175380-2175465	C1	2173911-2174200	C2_C1	2174200-2175380	103	False	True	True	0.882	0.682	-0.196	0.996	0	0.914	0.748	-0.147	0.968	0.003	0.852	0.748	-0.09	0.844	0.026	0.87	0.004	0.357	0.378	0.026	0.56	0.142	-0.005	0.41	0.304	0.751	-0.105	0.876	0.018	-0.038	0.631	0.086
gene:Solyc12g008770.2_1	gene:Solyc12g008770.2	Solyc12g008770.2	SL4.0ch12	+	gene:Solyc12g008770.2:t:2175380-2175465	gene:Solyc12g008770.2_1_CE_1	True	True	2175380-2175465	A	2175175-2175277	C2_A	2175277-2175380	103	False	True	True	0.033	0.12	0.076	0.875	0.024	0.008	0.161	0.133	0.993	0.001	0.034	0.156	0.107	0.94	0.009	0.046	-0.005	0.333	0.432	-0.008	0.335	0.416	-0.004	0.334	0.44	0.09	0.045	0.69	0.093	0.011	0.512	0.185
gene:Solyc10g083350.2_1	gene:Solyc10g083350.2	Solyc10g083350.2	SL4.0ch10	-	gene:Solyc10g083350.2:s:62354428-62354517	gene:Solyc10g083350.2_1_CE_1	True	True	62354428-62354517	C2	62353091-62353192	C1_C2	62353192-62354428	71	False	True	True	0.072	0.174	0.09	0.906	0.019	0.064	0.183	0.101	0.919	0.014	0.076	0.086	0.009	0.56	0.239	0.085	-0.012	0.456	0.269	-0.015	0.467	0.248	-0.006	0.416	0.33	0.113	0.016	0.588	0.222	0.042	0.698	0.101
gene:Solyc10g083350.2_1	gene:Solyc10g083350.2	Solyc10g083350.2	SL4.0ch10	-	gene:Solyc10g083350.2:s:62354428-62354517	gene:Solyc10g083350.2_1_CE_1	True	False	62354428-62354517	A	62354283-62354353	C1_A	62354353-62354428	71	False	True	True	0.917	0.804	-0.103	0.908	0.016	0.922	0.78	-0.12	0.941	0.009	0.916	0.911	-0.006	0.558	0.241	0.865	0.03	0.585	0.14	0.03	0.59	0.138	0.027	0.575	0.154	0.829	-0.023	0.631	0.17	-0.023	0.618	0.156
[truncated: 6,130 more rows]
[truncated: 6 more columns]

## Sheet: IR
module_id	gene_id	gene_name	seqid	strand	lsv_id	event_id	complex	denovo	reference_exon_coord	spliced_with	spliced_with_coord	junction_name	junction_coord	event_size	event_non_changing	event_changing	junction_changing	X35mt_Control_median_psi	X35mt_HS_median_psi	X35mt_HS.35mt_Control_median_dpsi	X35mt_HS.35mt_Control_probability_changing	X35mt_HS.35mt_Control_probability_non_changing	X36mt_Control_median_psi	X36mt_HS_median_psi	X36mt_HS.36mt_Control_median_dpsi	X36mt_HS.36mt_Control_probability_changing	X36mt_HS.36mt_Control_probability_non_changing	Dmt_Control_median_psi	Dmt_HS_median_psi	Dmt_HS.Dmt_Control_median_dpsi	Dmt_HS.Dmt_Control_probability_changing	Dmt_HS.Dmt_Control_probability_non_changing	WT_Control_median_psi	X35mt_Control.WT_Control_median_dpsi	X35mt_Control.WT_Control_probability_changing	X35mt_Control.WT_Control_probability_non_changing	X36mt_Control.WT_Control_median_dpsi	X36mt_Control.WT_Control_probability_changing	X36mt_Control.WT_Control_probability_non_changing	Dmt_Control.WT_Control_median_dpsi	Dmt_Control.WT_Control_probability_changing	Dmt_Control.WT_Control_probability_non_changing	WT_HS_median_psi	WT_HS.WT_Control_median_dpsi	WT_HS.WT_Control_probability_changing	WT_HS.WT_Control_probability_non_changing	X35mt_HS.WT_HS_median_dpsi	X35mt_HS.WT_HS_probability_changing	X35mt_HS.WT_HS_probability_non_changing
[truncated: 3,944 more rows]
[truncated: 6 more columns]

[truncated: 2 more sheets: A5ss, A3ss]
