# Supplementary material for: A plant-specific clade of serine/arginine-rich proteins regulates RNA splicing homeostasis and thermotolerance in tomato
Source: Nucleic Acids Res. 2024 Aug 24;52(19):11466–80. doi: 10.1093/nar/gkae730 (PMC11514476; doi:10.1093/nar/gkae730)
Supplement: gkae730_Supplemental_Files [file gkae730_supplemental_files.zip › Supplemental_Data_6.xlsx]

## Sheet: BS_RS2Z35
		Binding site position
BS ID	Chr	start	end	strand	bsSize	Solyc_GeneID	Solyc_GeneName	Transcript Region	pureCLIP score (binding site strength)
BS2	SL4.0ch00	1515051	1515057	+	7	Solyc00g500063.1	Solyc00g500063.1	UTR5	56.1358
BS3	SL4.0ch00	1515120	1515126	+	7	Solyc00g500063.1	Solyc00g500063.1	UTR5	22.6212
BS4	SL4.0ch00	1515148	1515154	+	7	Solyc00g500063.1	Solyc00g500063.1	UTR5	25.5203
BS5	SL4.0ch00	1515184	1515190	+	7	Solyc00g500063.1	Solyc00g500063.1	UTR5	46.6422
BS6	SL4.0ch00	1515192	1515198	+	7	Solyc00g500063.1	Solyc00g500063.1	UTR5	133.169
BS7	SL4.0ch00	1515199	1515205	+	7	Solyc00g500063.1	Solyc00g500063.1	UTR5	29.3791
BS8	SL4.0ch00	1515290	1515296	+	7	Solyc00g500063.1	Solyc00g500063.1	CDS	108.891
BS10	SL4.0ch00	1515330	1515336	+	7	Solyc00g500063.1	Solyc00g500063.1	CDS	108.064
BS11	SL4.0ch00	1515338	1515344	+	7	Solyc00g500063.1	Solyc00g500063.1	CDS	23.6493
BS12	SL4.0ch00	1515425	1515431	+	7	Solyc00g500063.1	Solyc00g500063.1	CDS	63.343
BS13	SL4.0ch00	1515444	1515450	+	7	Solyc00g500063.1	Solyc00g500063.1	CDS	59.4468
BS14	SL4.0ch00	1515452	1515458	+	7	Solyc00g500063.1	Solyc00g500063.1	CDS	48.2637
BS15	SL4.0ch00	1515518	1515524	+	7	Solyc00g500063.1	Solyc00g500063.1	CDS	39.5115
BS16	SL4.0ch00	1515533	1515539	+	7	Solyc00g500063.1	Solyc00g500063.1	CDS	20.242
BS17	SL4.0ch00	1515545	1515551	+	7	Solyc00g500063.1	Solyc00g500063.1	CDS	95.9996
BS18	SL4.0ch00	1515602	1515608	+	7	Solyc00g500063.1	Solyc00g500063.1	CDS	9.094
BS19	SL4.0ch00	1515635	1515641	+	7	Solyc00g500063.1	Solyc00g500063.1	CDS	60.0188
BS20	SL4.0ch00	1515648	1515654	+	7	Solyc00g500063.1	Solyc00g500063.1	CDS	35.9998
BS21	SL4.0ch00	1515656	1515662	+	7	Solyc00g500063.1	Solyc00g500063.1	CDS	93.2957
BS22	SL4.0ch00	1515665	1515671	+	7	Solyc00g500063.1	Solyc00g500063.1	CDS	7.52579
BS23	SL4.0ch00	1515727	1515733	+	7	Solyc00g500063.1	Solyc00g500063.1	CDS	43.9041
BS24	SL4.0ch00	1515743	1515749	+	7	Solyc00g500063.1	Solyc00g500063.1	CDS	25.2379
BS25	SL4.0ch00	1515753	1515759	+	7	Solyc00g500063.1	Solyc00g500063.1	CDS	44.3118
BS26	SL4.0ch00	1515765	1515771	+	7	Solyc00g500063.1	Solyc00g500063.1	CDS	41.435
BS27	SL4.0ch00	1515819	1515825	+	7	Solyc00g500063.1	Solyc00g500063.1	CDS	19.3236
BS28	SL4.0ch00	1515855	1515861	+	7	Solyc00g500063.1	Solyc00g500063.1	CDS	8.47462
BS29	SL4.0ch00	1515896	1515902	+	7	Solyc00g500063.1	Solyc00g500063.1	CDS	80.1791
BS30	SL4.0ch00	1515983	1515989	+	7	Solyc00g500063.1	Solyc00g500063.1	CDS	11.0599
BS31	SL4.0ch00	1515990	1515996	+	7	Solyc00g500063.1	Solyc00g500063.1	CDS	18.9
BS32	SL4.0ch00	1516000	1516006	+	7	Solyc00g500063.1	Solyc00g500063.1	CDS	70.2743
BS33	SL4.0ch00	1516007	1516013	+	7	Solyc00g500063.1	Solyc00g500063.1	CDS	26.2416
BS34	SL4.0ch00	1516024	1516030	+	7	Solyc00g500063.1	Solyc00g500063.1	CDS	8.53581
BS35	SL4.0ch00	1516070	1516076	+	7	Solyc00g500063.1	Solyc00g500063.1	CDS	30.7063
BS36	SL4.0ch00	1516088	1516094	+	7	Solyc00g500063.1	Solyc00g500063.1	CDS	72.1672
BS37	SL4.0ch00	1516098	1516104	+	7	Solyc00g500063.1	Solyc00g500063.1	CDS	38.1436
BS38	SL4.0ch00	1516309	1516315	+	7	Solyc00g500063.1	Solyc00g500063.1	CDS	55.8184
BS39	SL4.0ch00	1516324	1516330	+	7	Solyc00g500063.1	Solyc00g500063.1	CDS	26.6115
BS40	SL4.0ch00	1516331	1516337	+	7	Solyc00g500063.1	Solyc00g500063.1	CDS	23.5014
BS41	SL4.0ch00	1516343	1516349	+	7	Solyc00g500063.1	Solyc00g500063.1	CDS	87.0192
BS42	SL4.0ch00	1516371	1516377	+	7	Solyc00g500063.1	Solyc00g500063.1	CDS	54.1853
BS43	SL4.0ch00	1516429	1516435	+	7	Solyc00g500063.1	Solyc00g500063.1	CDS	18.6817
BS44	SL4.0ch00	1516532	1516538	+	7	Solyc00g500063.1	Solyc00g500063.1	CDS	14.5724
BS45	SL4.0ch00	1516544	1516550	+	7	Solyc00g500063.1	Solyc00g500063.1	CDS	19.7485
BS46	SL4.0ch00	1516553	1516559	+	7	Solyc00g500063.1	Solyc00g500063.1	CDS	96.0495
BS48	SL4.0ch00	1516627	1516633	+	7	Solyc00g500063.1	Solyc00g500063.1	CDS	55.3148
BS49	SL4.0ch00	1516645	1516651	+	7	Solyc00g500063.1	Solyc00g500063.1	CDS	27.1141
BS50	SL4.0ch00	1516662	1516668	+	7	Solyc00g500063.1	Solyc00g500063.1	UTR3	33.8292
BS51	SL4.0ch00	1516669	1516675	+	7	Solyc00g500063.1	Solyc00g500063.1	UTR3	21.7708
BS52	SL4.0ch00	1516681	1516687	+	7	Solyc00g500063.1	Solyc00g500063.1	UTR3	11.8902
BS53	SL4.0ch00	1516739	1516745	+	7	Solyc00g500063.1	Solyc00g500063.1	UTR3	59.1077
BS54	SL4.0ch00	1516747	1516753	+	7	Solyc00g500063.1	Solyc00g500063.1	UTR3	98.6698
BS55	SL4.0ch00	1516754	1516760	+	7	Solyc00g500063.1	Solyc00g500063.1	UTR3	45.5198
BS56	SL4.0ch00	1519688	1519694	+	7	Solyc00g500065.1	Solyc00g500065.1	INTRON	0.507259
BS124	SL4.0ch00	9631703	9631709	+	7	Solyc00g500409.1	Solyc00g500409.1	CDS	56.2419
BS125	SL4.0ch00	9631713	9631719	+	7	Solyc00g500409.1	Solyc00g500409.1	CDS	12.4497
BS126	SL4.0ch00	9631720	9631726	+	7	Solyc00g500409.1	Solyc00g500409.1	CDS	27.0833
BS163	SL4.0ch00	1513363	1513369	-	7	Solyc00g500064.1	Solyc00g500064.1	CDS	10.9142
BS164	SL4.0ch00	1513577	1513583	-	7	Solyc00g500064.1	Solyc00g500064.1	CDS	4.64352
BS166	SL4.0ch00	1513937	1513943	-	7	Solyc00g500064.1	Solyc00g500064.1	CDS	8.67785
BS173	SL4.0ch00	2956875	2956881	-	7	Solyc00g500164.1	Solyc00g500164.1	INTRON	14.9783
BS176	SL4.0ch00	2957304	2957310	-	7	Solyc00g500164.1	Solyc00g500164.1	INTRON	31.6443
BS177	SL4.0ch00	2957316	2957322	-	7	Solyc00g500164.1	Solyc00g500164.1	INTRON	7.86685
BS178	SL4.0ch00	2957350	2957356	-	7	Solyc00g500164.1	Solyc00g500164.1	INTRON	15.5097
BS244	SL4.0ch01	62695	62701	+	7	Solyc01g005030.4	Solyc01g005030.4	CDS	9.61707
BS248	SL4.0ch01	230912	230918	+	7	Solyc01g005300.4	Solyc01g005300.4	CDS	7.53751
BS249	SL4.0ch01	230925	230931	+	7	Solyc01g005300.4	Solyc01g005300.4	CDS	5.83144
BS250	SL4.0ch01	230959	230965	+	7	Solyc01g005300.4	Solyc01g005300.4	CDS	4.79891
BS252	SL4.0ch01	231017	231023	+	7	Solyc01g005300.4	Solyc01g005300.4	CDS	4.48198
BS256	SL4.0ch01	233480	233486	+	7	Solyc01g005300.4	Solyc01g005300.4	CDS	3.331
BS259	SL4.0ch01	233928	233934	+	7	Solyc01g005300.4	Solyc01g005300.4	CDS	10.5373
BS260	SL4.0ch01	234076	234082	+	7	Solyc01g005300.4	Solyc01g005300.4	INTRON	5.93713
BS262	SL4.0ch01	301608	301614	+	7	Solyc01g005410.4	Solyc01g005410.4	CDS	8.03409
BS263	SL4.0ch01	301615	301621	+	7	Solyc01g005410.4	Solyc01g005410.4	CDS	5.76116
BS264	SL4.0ch01	301625	301631	+	7	Solyc01g005410.4	Solyc01g005410.4	CDS	25.151
BS265	SL4.0ch01	301635	301641	+	7	Solyc01g005410.4	Solyc01g005410.4	CDS	4.87514
BS266	SL4.0ch01	301644	301650	+	7	Solyc01g005410.4	Solyc01g005410.4	CDS	33.9636
BS270	SL4.0ch01	317259	317265	+	7	Solyc01g005430.3	Solyc01g005430.3	CDS	13.2808
BS272	SL4.0ch01	322926	322932	+	7	Solyc01g005440.4	Solyc01g005440.4	UTR5	5.32789
BS274	SL4.0ch01	323029	323035	+	7	Solyc01g005440.4	Solyc01g005440.4	UTR5	2.02841
BS275	SL4.0ch01	323042	323048	+	7	Solyc01g005440.4	Solyc01g005440.4	UTR5	18.9506
BS276	SL4.0ch01	323056	323062	+	7	Solyc01g005440.4	Solyc01g005440.4	UTR5	3.25943
BS277	SL4.0ch01	323147	323153	+	7	Solyc01g005440.4	Solyc01g005440.4	CDS	60.7241
BS278	SL4.0ch01	323158	323164	+	7	Solyc01g005440.4	Solyc01g005440.4	CDS	37.7044
BS279	SL4.0ch01	323165	323171	+	7	Solyc01g005440.4	Solyc01g005440.4	CDS	16.6802
BS280	SL4.0ch01	323174	323180	+	7	Solyc01g005440.4	Solyc01g005440.4	CDS	39.7067
BS282	SL4.0ch01	323554	323560	+	7	Solyc01g005440.4	Solyc01g005440.4	INTRON	14.9094
BS283	SL4.0ch01	323566	323572	+	7	Solyc01g005440.4	Solyc01g005440.4	INTRON	20.9453
BS284	SL4.0ch01	323586	323592	+	7	Solyc01g005440.4	Solyc01g005440.4	INTRON	29.0068
BS285	SL4.0ch01	323593	323599	+	7	Solyc01g005440.4	Solyc01g005440.4	INTRON	23.2612
BS286	SL4.0ch01	323666	323672	+	7	Solyc01g005440.4	Solyc01g005440.4	INTRON	7.68937
BS287	SL4.0ch01	323682	323688	+	7	Solyc01g005440.4	Solyc01g005440.4	INTRON	19.5637
BS288	SL4.0ch01	324042	324048	+	7	Solyc01g005440.4	Solyc01g005440.4	INTRON	23.5965
BS289	SL4.0ch01	324051	324057	+	7	Solyc01g005440.4	Solyc01g005440.4	INTRON	10.8528
BS290	SL4.0ch01	324118	324124	+	7	Solyc01g005440.4	Solyc01g005440.4	INTRON	20.7166
BS291	SL4.0ch01	324217	324223	+	7	Solyc01g005440.4	Solyc01g005440.4	CDS	54.4068
BS292	SL4.0ch01	324250	324256	+	7	Solyc01g005440.4	Solyc01g005440.4	CDS	9.71016
BS293	SL4.0ch01	324257	324263	+	7	Solyc01g005440.4	Solyc01g005440.4	CDS	48.7269
BS294	SL4.0ch01	324265	324271	+	7	Solyc01g005440.4	Solyc01g005440.4	CDS	73.6479
BS295	SL4.0ch01	324275	324281	+	7	Solyc01g005440.4	Solyc01g005440.4	CDS	107.049
BS296	SL4.0ch01	324317	324323	+	7	Solyc01g005440.4	Solyc01g005440.4	CDS	43.5655
BS297	SL4.0ch01	324324	324330	+	7	Solyc01g005440.4	Solyc01g005440.4	CDS	24.8644
BS298	SL4.0ch01	324752	324758	+	7	Solyc01g005440.4	Solyc01g005440.4	INTRON	17.1103
BS299	SL4.0ch01	324792	324798	+	7	Solyc01g005440.4	Solyc01g005440.4	INTRON	26.8536
BS300	SL4.0ch01	324820	324826	+	7	Solyc01g005440.4	Solyc01g005440.4	CDS	3.64316
BS301	SL4.0ch01	324833	324839	+	7	Solyc01g005440.4	Solyc01g005440.4	CDS	11.5348
BS302	SL4.0ch01	324865	324871	+	7	Solyc01g005440.4	Solyc01g005440.4	CDS	34.7211
BS305	SL4.0ch01	325108	325114	+	7	Solyc01g005440.4	Solyc01g005440.4	CDS	18.2784
BS306	SL4.0ch01	325117	325123	+	7	Solyc01g005440.4	Solyc01g005440.4	CDS	26.5865
BS307	SL4.0ch01	325124	325130	+	7	Solyc01g005440.4	Solyc01g005440.4	CDS	9.79686
BS308	SL4.0ch01	325134	325140	+	7	Solyc01g005440.4	Solyc01g005440.4	CDS	15.682
BS309	SL4.0ch01	325150	325156	+	7	Solyc01g005440.4	Solyc01g005440.4	CDS	59.1488
BS310	SL4.0ch01	325360	325366	+	7	Solyc01g005440.4	Solyc01g005440.4	CDS	20.7062
BS312	SL4.0ch01	325435	325441	+	7	Solyc01g005440.4	Solyc01g005440.4	CDS	9.46654
BS313	SL4.0ch01	325494	325500	+	7	Solyc01g005440.4	Solyc01g005440.4	CDS	11.6178
BS314	SL4.0ch01	325501	325507	+	7	Solyc01g005440.4	Solyc01g005440.4	CDS	5.62968
BS315	SL4.0ch01	325511	325517	+	7	Solyc01g005440.4	Solyc01g005440.4	CDS	9.082
BS316	SL4.0ch01	325678	325684	+	7	Solyc01g005440.4	Solyc01g005440.4	CDS	8.34287
BS317	SL4.0ch01	325862	325868	+	7	Solyc01g005440.4	Solyc01g005440.4	CDS	13.2821
BS318	SL4.0ch01	325995	326001	+	7	Solyc01g005440.4	Solyc01g005440.4	CDS	3.15521
BS320	SL4.0ch01	326014	326020	+	7	Solyc01g005440.4	Solyc01g005440.4	CDS	6.51736
BS321	SL4.0ch01	326030	326036	+	7	Solyc01g005440.4	Solyc01g005440.4	CDS	6.84115
BS322	SL4.0ch01	326056	326062	+	7	Solyc01g005440.4	Solyc01g005440.4	CDS	19.5279
BS323	SL4.0ch01	326075	326081	+	7	Solyc01g005440.4	Solyc01g005440.4	CDS	28.2947
BS324	SL4.0ch01	326272	326278	+	7	Solyc01g005440.4	Solyc01g005440.4	UTR3	6.14428
BS328	SL4.0ch01	542001	542007	+	7	Solyc01g005810.3	Solyc01g005810.3	CDS	8.91035
BS342	SL4.0ch01	548800	548806	+	7	Solyc01g005820.4	Solyc01g005820.4	UTR5	43.6514
BS343	SL4.0ch01	548812	548818	+	7	Solyc01g005820.4	Solyc01g005820.4	UTR5	29.3078
BS345	SL4.0ch01	549094	549100	+	7	Solyc01g005820.4	Solyc01g005820.4	INTRON	45.4461
BS346	SL4.0ch01	549115	549121	+	7	Solyc01g005820.4	Solyc01g005820.4	INTRON	54.7419
BS347	SL4.0ch01	549122	549128	+	7	Solyc01g005820.4	Solyc01g005820.4	INTRON	35.1222
BS348	SL4.0ch01	549129	549135	+	7	Solyc01g005820.4	Solyc01g005820.4	INTRON	19.0107
BS349	SL4.0ch01	549140	549146	+	7	Solyc01g005820.4	Solyc01g005820.4	INTRON	37.9559
BS350	SL4.0ch01	549455	549461	+	7	Solyc01g005820.4	Solyc01g005820.4	INTRON	30.5206
BS351	SL4.0ch01	549469	549475	+	7	Solyc01g005820.4	Solyc01g005820.4	INTRON	19.4824
BS353	SL4.0ch01	549956	549962	+	7	Solyc01g005820.4	Solyc01g005820.4	CDS	3.06679
BS354	SL4.0ch01	549966	549972	+	7	Solyc01g005820.4	Solyc01g005820.4	CDS	5.24523
BS356	SL4.0ch01	550011	550017	+	7	Solyc01g005820.4	Solyc01g005820.4	CDS	31.5145
BS358	SL4.0ch01	550050	550056	+	7	Solyc01g005820.4	Solyc01g005820.4	CDS	12.2073
BS359	SL4.0ch01	550063	550069	+	7	Solyc01g005820.4	Solyc01g005820.4	CDS	9.44577
BS361	SL4.0ch01	550251	550257	+	7	Solyc01g005820.4	Solyc01g005820.4	INTRON	13.6809
BS363	SL4.0ch01	550451	550457	+	7	Solyc01g005820.4	Solyc01g005820.4	CDS	8.39031
BS364	SL4.0ch01	550536	550542	+	7	Solyc01g005820.4	Solyc01g005820.4	INTRON	3.4511
BS365	SL4.0ch01	550592	550598	+	7	Solyc01g005820.4	Solyc01g005820.4	INTRON	42.4659
BS366	SL4.0ch01	550600	550606	+	7	Solyc01g005820.4	Solyc01g005820.4	INTRON	9.48849
BS369	SL4.0ch01	551423	551429	+	7	Solyc01g005820.4	Solyc01g005820.4	CDS	8.56331
BS370	SL4.0ch01	551442	551448	+	7	Solyc01g005820.4	Solyc01g005820.4	CDS	7.882
BS371	SL4.0ch01	551449	551455	+	7	Solyc01g005820.4	Solyc01g005820.4	CDS	11.0782
BS372	SL4.0ch01	551468	551474	+	7	Solyc01g005820.4	Solyc01g005820.4	CDS	17.3468
BS374	SL4.0ch01	551913	551919	+	7	Solyc01g005820.4	Solyc01g005820.4	CDS	10.1586
BS375	SL4.0ch01	551926	551932	+	7	Solyc01g005820.4	Solyc01g005820.4	CDS	12.5398
BS376	SL4.0ch01	551935	551941	+	7	Solyc01g005820.4	Solyc01g005820.4	CDS	5.47392
BS377	SL4.0ch01	551965	551971	+	7	Solyc01g005820.4	Solyc01g005820.4	CDS	8.97111
BS378	SL4.0ch01	552485	552491	+	7	Solyc01g005820.4	Solyc01g005820.4	CDS	18.1117
BS379	SL4.0ch01	552499	552505	+	7	Solyc01g005820.4	Solyc01g005820.4	CDS	12.4437
BS380	SL4.0ch01	552579	552585	+	7	Solyc01g005820.4	Solyc01g005820.4	CDS	6.01337
BS381	SL4.0ch01	552621	552627	+	7	Solyc01g005820.4	Solyc01g005820.4	CDS	15.9379
BS382	SL4.0ch01	552659	552665	+	7	Solyc01g005820.4	Solyc01g005820.4	CDS	28.8024
BS384	SL4.0ch01	583122	583128	+	7	Solyc01g005840.3	Solyc01g005840.3	CDS	21.0959
BS387	SL4.0ch01	609714	609720	+	7	Solyc01g005910.3	Solyc01g005910.3	UTR3	13.5388
BS389	SL4.0ch01	639672	639678	+	7	Solyc01g005960.3	Solyc01g005960.3	CDS	7.72924
BS397	SL4.0ch01	786218	786224	+	7	Solyc01g006120.4	Solyc01g006120.4	CDS	6.6918
BS399	SL4.0ch01	787412	787418	+	7	Solyc01g006120.4	Solyc01g006120.4	CDS	11.5807
BS400	SL4.0ch01	787424	787430	+	7	Solyc01g006120.4	Solyc01g006120.4	CDS	11.2162
BS401	SL4.0ch01	787431	787437	+	7	Solyc01g006120.4	Solyc01g006120.4	CDS	1.63525
BS402	SL4.0ch01	787805	787811	+	7	Solyc01g006120.4	Solyc01g006120.4	CDS	11.7457
BS403	SL4.0ch01	789600	789606	+	7	Solyc01g006120.4	Solyc01g006120.4	CDS	3.2675
BS404	SL4.0ch01	789609	789615	+	7	Solyc01g006120.4	Solyc01g006120.4	CDS	5.19705
BS405	SL4.0ch01	789922	789928	+	7	Solyc01g006120.4	Solyc01g006120.4	CDS	4.62742
BS407	SL4.0ch01	790204	790210	+	7	Solyc01g006120.4	Solyc01g006120.4	CDS	14.8275
BS408	SL4.0ch01	790314	790320	+	7	Solyc01g006120.4	Solyc01g006120.4	CDS	9.71016
BS413	SL4.0ch01	790527	790533	+	7	Solyc01g006120.4	Solyc01g006120.4	CDS	10.4962
BS414	SL4.0ch01	791253	791259	+	7	Solyc01g006120.4	Solyc01g006120.4	CDS	8.54029
BS415	SL4.0ch01	791263	791269	+	7	Solyc01g006120.4	Solyc01g006120.4	CDS	7.80549
BS421	SL4.0ch01	839588	839594	+	7	Solyc01g006200.3	Solyc01g006200.3	UTR5	11.9989
BS422	SL4.0ch01	839598	839604	+	7	Solyc01g006200.3	Solyc01g006200.3	UTR5	9.87884
BS423	SL4.0ch01	839620	839626	+	7	Solyc01g006200.3	Solyc01g006200.3	UTR5	21.9146
BS424	SL4.0ch01	839629	839635	+	7	Solyc01g006200.3	Solyc01g006200.3	UTR5	11.4668
BS425	SL4.0ch01	864372	864378	+	7	Solyc01g006230.3	Solyc01g006230.3	CDS	5.84678
BS426	SL4.0ch01	864382	864388	+	7	Solyc01g006230.3	Solyc01g006230.3	CDS	3.6708
BS427	SL4.0ch01	864392	864398	+	7	Solyc01g006230.3	Solyc01g006230.3	CDS	13.1523
BS434	SL4.0ch01	1374443	1374449	+	7	Solyc01g006800.4	Solyc01g006800.4	UTR5	4.87661
BS435	SL4.0ch01	1375489	1375495	+	7	Solyc01g006800.4	Solyc01g006800.4	UTR5	6.45514
BS467	SL4.0ch01	1450183	1450189	+	7	Solyc01g006880.4	Solyc01g006880.4	CDS	5.01068
BS469	SL4.0ch01	1450719	1450725	+	7	Solyc01g006880.4	Solyc01g006880.4	CDS	3.9676
BS472	SL4.0ch01	1450995	1451001	+	7	Solyc01g006880.4	Solyc01g006880.4	CDS	44.7907
BS473	SL4.0ch01	1451004	1451010	+	7	Solyc01g006880.4	Solyc01g006880.4	CDS	10.9744
BS474	SL4.0ch01	1451019	1451025	+	7	Solyc01g006880.4	Solyc01g006880.4	CDS	12.3879
BS477	SL4.0ch01	1453064	1453070	+	7	Solyc01g006880.4	Solyc01g006880.4	CDS	9.05508
BS479	SL4.0ch01	1453078	1453084	+	7	Solyc01g006880.4	Solyc01g006880.4	CDS	15.6706
BS480	SL4.0ch01	1453086	1453092	+	7	Solyc01g006880.4	Solyc01g006880.4	CDS	5.43437
BS483	SL4.0ch01	1453203	1453209	+	7	Solyc01g006880.4	Solyc01g006880.4	CDS	11.4243
BS484	SL4.0ch01	1453222	1453228	+	7	Solyc01g006880.4	Solyc01g006880.4	CDS	38.2735
BS486	SL4.0ch01	1453464	1453470	+	7	Solyc01g006880.4	Solyc01g006880.4	CDS	4.77207
BS487	SL4.0ch01	1453472	1453478	+	7	Solyc01g006880.4	Solyc01g006880.4	CDS	9.9411
BS488	SL4.0ch01	1453505	1453511	+	7	Solyc01g006880.4	Solyc01g006880.4	CDS	2.90777
BS489	SL4.0ch01	1453698	1453704	+	7	Solyc01g006880.4	Solyc01g006880.4	CDS	11.4165
BS493	SL4.0ch01	1457359	1457365	+	7	Solyc01g006880.4	Solyc01g006880.4	CDS	11.4707
BS498	SL4.0ch01	1457804	1457810	+	7	Solyc01g006880.4	Solyc01g006880.4	CDS	5.71795
BS499	SL4.0ch01	1457968	1457974	+	7	Solyc01g006880.4	Solyc01g006880.4	CDS	3.26771
BS501	SL4.0ch01	1457982	1457988	+	7	Solyc01g006880.4	Solyc01g006880.4	CDS	3.26147
BS502	SL4.0ch01	1459465	1459471	+	7	Solyc01g006880.4	Solyc01g006880.4	CDS	9.73929
BS503	SL4.0ch01	1462318	1462324	+	7	Solyc01g006880.4	Solyc01g006880.4	INTRON	4.20518
BS514	SL4.0ch01	1667363	1667369	+	7	Solyc01g007110.3	Solyc01g007110.3	CDS	9.13009
BS515	SL4.0ch01	1667373	1667379	+	7	Solyc01g007110.3	Solyc01g007110.3	CDS	19.1357
BS516	SL4.0ch01	1667380	1667386	+	7	Solyc01g007110.3	Solyc01g007110.3	CDS	3.89317
BS517	SL4.0ch01	1669574	1669580	+	7	Solyc01g007110.3	Solyc01g007110.3	CDS	3.48576
BS518	SL4.0ch01	1669582	1669588	+	7	Solyc01g007110.3	Solyc01g007110.3	CDS	9.27758
BS519	SL4.0ch01	1669682	1669688	+	7	Solyc01g007110.3	Solyc01g007110.3	CDS	12.88
BS520	SL4.0ch01	1669691	1669697	+	7	Solyc01g007110.3	Solyc01g007110.3	CDS	10.9912
BS521	SL4.0ch01	1669709	1669715	+	7	Solyc01g007110.3	Solyc01g007110.3	CDS	8.68204
BS522	SL4.0ch01	1669719	1669725	+	7	Solyc01g007110.3	Solyc01g007110.3	CDS	7.48216
BS543	SL4.0ch01	1776663	1776669	+	7	Solyc01g007190.3	Solyc01g007190.3	UTR5	19.0358
BS545	SL4.0ch01	1776715	1776721	+	7	Solyc01g007190.3	Solyc01g007190.3	UTR5	5.66932
BS546	SL4.0ch01	1776840	1776846	+	7	Solyc01g007190.3	Solyc01g007190.3	UTR5	34.2435
BS547	SL4.0ch01	1776855	1776861	+	7	Solyc01g007190.3	Solyc01g007190.3	CDS	4.77136
BS548	SL4.0ch01	1776902	1776908	+	7	Solyc01g007190.3	Solyc01g007190.3	CDS	8.9943
BS549	SL4.0ch01	1776913	1776919	+	7	Solyc01g007190.3	Solyc01g007190.3	CDS	51.7108
BS550	SL4.0ch01	1776921	1776927	+	7	Solyc01g007190.3	Solyc01g007190.3	CDS	23.8455
BS551	SL4.0ch01	1776928	1776934	+	7	Solyc01g007190.3	Solyc01g007190.3	CDS	16.788
BS552	SL4.0ch01	1777043	1777049	+	7	Solyc01g007190.3	Solyc01g007190.3	CDS	4.63815
BS553	SL4.0ch01	1777081	1777087	+	7	Solyc01g007190.3	Solyc01g007190.3	CDS	26.4703
BS554	SL4.0ch01	1777088	1777094	+	7	Solyc01g007190.3	Solyc01g007190.3	CDS	61.5304
BS555	SL4.0ch01	1777102	1777108	+	7	Solyc01g007190.3	Solyc01g007190.3	CDS	12.0552
BS557	SL4.0ch01	1777316	1777322	+	7	Solyc01g007190.3	Solyc01g007190.3	CDS	82.9511
BS558	SL4.0ch01	1777336	1777342	+	7	Solyc01g007190.3	Solyc01g007190.3	CDS	48.0661
BS560	SL4.0ch01	1777441	1777447	+	7	Solyc01g007190.3	Solyc01g007190.3	CDS	92.6709
BS561	SL4.0ch01	1777475	1777481	+	7	Solyc01g007190.3	Solyc01g007190.3	CDS	20.2271
BS562	SL4.0ch01	1777586	1777592	+	7	Solyc01g007190.3	Solyc01g007190.3	CDS	11.5976
BS563	SL4.0ch01	1777593	1777599	+	7	Solyc01g007190.3	Solyc01g007190.3	CDS	14.6323
BS564	SL4.0ch01	1777603	1777609	+	7	Solyc01g007190.3	Solyc01g007190.3	CDS	31.1203
BS565	SL4.0ch01	1777613	1777619	+	7	Solyc01g007190.3	Solyc01g007190.3	CDS	4.16861
BS567	SL4.0ch01	1806663	1806669	+	7	Solyc01g007220.4	Solyc01g007220.4	CDS	19.8655
BS568	SL4.0ch01	1878768	1878774	+	7	Solyc01g007770.2	Solyc01g007770.2	UTR5	4.20026
BS569	SL4.0ch01	1878791	1878797	+	7	Solyc01g007770.2	Solyc01g007770.2	CDS	13.1368
BS570	SL4.0ch01	1878818	1878824	+	7	Solyc01g007770.2	Solyc01g007770.2	CDS	6.23894
BS571	SL4.0ch01	1878830	1878836	+	7	Solyc01g007770.2	Solyc01g007770.2	CDS	8.47861
BS575	SL4.0ch01	1879163	1879169	+	7	Solyc01g007770.2	Solyc01g007770.2	CDS	22.8262
BS576	SL4.0ch01	1879174	1879180	+	7	Solyc01g007770.2	Solyc01g007770.2	CDS	22.9632
BS580	SL4.0ch01	2055316	2055322	+	7	Solyc01g007910.3	Solyc01g007910.3	UTR5	13.5563
BS581	SL4.0ch01	2055323	2055329	+	7	Solyc01g007910.3	Solyc01g007910.3	UTR5	25.8089
BS598	SL4.0ch01	2125373	2125379	+	7	Solyc01g008000.3	Solyc01g008000.3	UTR5	13.3101
BS599	SL4.0ch01	2126172	2126178	+	7	Solyc01g008000.3	Solyc01g008000.3	CDS	7.31687
BS606	SL4.0ch01	2257239	2257245	+	7	Solyc01g008170.3	Solyc01g008170.3	UTR5	24.4759
BS610	SL4.0ch01	2374936	2374942	+	7	Solyc01g008320.3	Solyc01g008320.3	UTR5	6.92669
BS614	SL4.0ch01	2375823	2375829	+	7	Solyc01g008320.3	Solyc01g008320.3	UTR5	13.184
BS618	SL4.0ch01	2376105	2376111	+	7	Solyc01g008320.3	Solyc01g008320.3	UTR5	6.3288
BS620	SL4.0ch01	2376158	2376164	+	7	Solyc01g008320.3	Solyc01g008320.3	CDS	12.1629
BS622	SL4.0ch01	2376251	2376257	+	7	Solyc01g008320.3	Solyc01g008320.3	CDS	10.2015
BS623	SL4.0ch01	2376279	2376285	+	7	Solyc01g008320.3	Solyc01g008320.3	CDS	11.8377
BS624	SL4.0ch01	2376296	2376302	+	7	Solyc01g008320.3	Solyc01g008320.3	CDS	6.60479
BS629	SL4.0ch01	2378111	2378117	+	7	Solyc01g008320.3	Solyc01g008320.3	CDS	9.49771
BS630	SL4.0ch01	2378120	2378126	+	7	Solyc01g008320.3	Solyc01g008320.3	CDS	11.6429
BS632	SL4.0ch01	2378693	2378699	+	7	Solyc01g008320.3	Solyc01g008320.3	CDS	5.89672
BS633	SL4.0ch01	2378704	2378710	+	7	Solyc01g008320.3	Solyc01g008320.3	CDS	6.31987
BS635	SL4.0ch01	2378728	2378734	+	7	Solyc01g008320.3	Solyc01g008320.3	CDS	1.2366
BS636	SL4.0ch01	2379127	2379133	+	7	Solyc01g008320.3	Solyc01g008320.3	CDS	7.56463
BS637	SL4.0ch01	2379134	2379140	+	7	Solyc01g008320.3	Solyc01g008320.3	CDS	18.073
BS638	SL4.0ch01	2379153	2379159	+	7	Solyc01g008320.3	Solyc01g008320.3	CDS	10.0961
BS639	SL4.0ch01	2379330	2379336	+	7	Solyc01g008320.3	Solyc01g008320.3	CDS	9.34747
BS640	SL4.0ch01	2379382	2379388	+	7	Solyc01g008320.3	Solyc01g008320.3	CDS	32.0774
BS641	SL4.0ch01	2379390	2379396	+	7	Solyc01g008320.3	Solyc01g008320.3	CDS	19.7616
BS642	SL4.0ch01	2379397	2379403	+	7	Solyc01g008320.3	Solyc01g008320.3	CDS	19.055
BS643	SL4.0ch01	2379574	2379580	+	7	Solyc01g008320.3	Solyc01g008320.3	INTRON	6.63813
BS645	SL4.0ch01	2379628	2379634	+	7	Solyc01g008320.3	Solyc01g008320.3	INTRON	8.83073
BS649	SL4.0ch01	2380484	2380490	+	7	Solyc01g008320.3	Solyc01g008320.3	CDS	14.4551
BS650	SL4.0ch01	2380493	2380499	+	7	Solyc01g008320.3	Solyc01g008320.3	CDS	17.7136
BS652	SL4.0ch01	2380539	2380545	+	7	Solyc01g008320.3	Solyc01g008320.3	CDS	11.7225
BS658	SL4.0ch01	2382272	2382278	+	7	Solyc01g008320.3	Solyc01g008320.3	INTRON	8.12921
BS661	SL4.0ch01	2382677	2382683	+	7	Solyc01g008320.3	Solyc01g008320.3	CDS	44.3897
BS662	SL4.0ch01	2385521	2385527	+	7	Solyc01g008320.3	Solyc01g008320.3	INTRON	4.26071
BS664	SL4.0ch01	2386291	2386297	+	7	Solyc01g008320.3	Solyc01g008320.3	CDS	5.45726
BS666	SL4.0ch01	2386319	2386325	+	7	Solyc01g008320.3	Solyc01g008320.3	CDS	6.23148
BS669	SL4.0ch01	2386391	2386397	+	7	Solyc01g008320.3	Solyc01g008320.3	CDS	5.49464
BS670	SL4.0ch01	2386483	2386489	+	7	Solyc01g008320.3	Solyc01g008320.3	CDS	9.78185
BS671	SL4.0ch01	2386531	2386537	+	7	Solyc01g008320.3	Solyc01g008320.3	CDS	9.16571
BS672	SL4.0ch01	2386539	2386545	+	7	Solyc01g008320.3	Solyc01g008320.3	CDS	54.4518
BS673	SL4.0ch01	2386550	2386556	+	7	Solyc01g008320.3	Solyc01g008320.3	CDS	9.11806
BS674	SL4.0ch01	2386573	2386579	+	7	Solyc01g008320.3	Solyc01g008320.3	CDS	10.4802
BS675	SL4.0ch01	2386718	2386724	+	7	Solyc01g008320.3	Solyc01g008320.3	CDS	11.153
BS676	SL4.0ch01	2386726	2386732	+	7	Solyc01g008320.3	Solyc01g008320.3	CDS	10.679
BS677	SL4.0ch01	2386755	2386761	+	7	Solyc01g008320.3	Solyc01g008320.3	CDS	3.46009
BS684	SL4.0ch01	2387510	2387516	+	7	Solyc01g008320.3	Solyc01g008320.3	CDS	2.42935
BS685	SL4.0ch01	2387519	2387525	+	7	Solyc01g008320.3	Solyc01g008320.3	CDS	8.72377
BS686	SL4.0ch01	2387530	2387536	+	7	Solyc01g008320.3	Solyc01g008320.3	CDS	21.0668
BS687	SL4.0ch01	2387541	2387547	+	7	Solyc01g008320.3	Solyc01g008320.3	CDS	17.6231
BS688	SL4.0ch01	2387558	2387564	+	7	Solyc01g008320.3	Solyc01g008320.3	CDS	10.847
BS689	SL4.0ch01	2388517	2388523	+	7	Solyc01g008320.3	Solyc01g008320.3	INTRON	6.68736
BS690	SL4.0ch01	2388527	2388533	+	7	Solyc01g008320.3	Solyc01g008320.3	INTRON	8.7154
BS692	SL4.0ch01	2388560	2388566	+	7	Solyc01g008320.3	Solyc01g008320.3	INTRON	1.59173
BS694	SL4.0ch01	2388810	2388816	+	7	Solyc01g008320.3	Solyc01g008320.3	CDS	22.2623
BS695	SL4.0ch01	2388818	2388824	+	7	Solyc01g008320.3	Solyc01g008320.3	CDS	22.452
BS696	SL4.0ch01	2388943	2388949	+	7	Solyc01g008320.3	Solyc01g008320.3	INTRON	4.47524
BS698	SL4.0ch01	2388992	2388998	+	7	Solyc01g008320.3	Solyc01g008320.3	CDS	10.4012
BS699	SL4.0ch01	2389127	2389133	+	7	Solyc01g008320.3	Solyc01g008320.3	CDS	6.13679
BS701	SL4.0ch01	2389143	2389149	+	7	Solyc01g008320.3	Solyc01g008320.3	CDS	15.2579
BS703	SL4.0ch01	2389764	2389770	+	7	Solyc01g008320.3	Solyc01g008320.3	INTRON	27.8612
BS704	SL4.0ch01	2389792	2389798	+	7	Solyc01g008320.3	Solyc01g008320.3	INTRON	10.9474
BS706	SL4.0ch01	2391615	2391621	+	7	Solyc01g008320.3	Solyc01g008320.3	INTRON	5.99754
BS708	SL4.0ch01	2391882	2391888	+	7	Solyc01g008320.3	Solyc01g008320.3	INTRON	15.6789
BS710	SL4.0ch01	2392165	2392171	+	7	Solyc01g008320.3	Solyc01g008320.3	INTRON	12.3097
BS711	SL4.0ch01	2392202	2392208	+	7	Solyc01g008320.3	Solyc01g008320.3	INTRON	8.48446
BS712	SL4.0ch01	2392232	2392238	+	7	Solyc01g008320.3	Solyc01g008320.3	INTRON	12.9058
BS714	SL4.0ch01	2393659	2393665	+	7	Solyc01g008320.3	Solyc01g008320.3	CDS	30.4479
BS715	SL4.0ch01	2393681	2393687	+	7	Solyc01g008320.3	Solyc01g008320.3	CDS	9.71247
BS716	SL4.0ch01	2393721	2393727	+	7	Solyc01g008320.3	Solyc01g008320.3	CDS	5.74922
BS717	SL4.0ch01	2393734	2393740	+	7	Solyc01g008320.3	Solyc01g008320.3	CDS	11.4055
BS720	SL4.0ch01	2393870	2393876	+	7	Solyc01g008320.3	Solyc01g008320.3	CDS	12.4252
BS721	SL4.0ch01	2393987	2393993	+	7	Solyc01g008320.3	Solyc01g008320.3	UTR3	7.85497
BS722	SL4.0ch01	2394078	2394084	+	7	Solyc01g008320.3	Solyc01g008320.3	UTR3	14.1748
BS725	SL4.0ch01	2410747	2410753	+	7	Solyc01g008340.3	Solyc01g008340.3	CDS	7.3717
BS727	SL4.0ch01	2421967	2421973	+	7	Solyc01g008360.3	Solyc01g008360.3	UTR5	10.8296
BS728	SL4.0ch01	2421976	2421982	+	7	Solyc01g008360.3	Solyc01g008360.3	UTR5	24.5171
BS729	SL4.0ch01	2421983	2421989	+	7	Solyc01g008360.3	Solyc01g008360.3	UTR5	42.2255
BS730	SL4.0ch01	2421991	2421997	+	7	Solyc01g008360.3	Solyc01g008360.3	UTR5	51.9362
BS731	SL4.0ch01	2422000	2422006	+	7	Solyc01g008360.3	Solyc01g008360.3	CDS	12.6857
BS732	SL4.0ch01	2422008	2422014	+	7	Solyc01g008360.3	Solyc01g008360.3	CDS	16.4453
BS733	SL4.0ch01	2422052	2422058	+	7	Solyc01g008360.3	Solyc01g008360.3	CDS	15.7105
BS734	SL4.0ch01	2422088	2422094	+	7	Solyc01g008360.3	Solyc01g008360.3	CDS	9.76651
BS736	SL4.0ch01	2422219	2422225	+	7	Solyc01g008360.3	Solyc01g008360.3	CDS	8.01164
BS738	SL4.0ch01	2791273	2791279	+	7	Solyc01g008820.3	Solyc01g008820.3	UTR5	34.3672
BS740	SL4.0ch01	2791288	2791294	+	7	Solyc01g008820.3	Solyc01g008820.3	UTR5	24.7611
BS743	SL4.0ch01	2791780	2791786	+	7	Solyc01g008820.3	Solyc01g008820.3	UTR5	17.8598
BS744	SL4.0ch01	2791789	2791795	+	7	Solyc01g008820.3	Solyc01g008820.3	UTR5	8.61474
BS745	SL4.0ch01	2791815	2791821	+	7	Solyc01g008820.3	Solyc01g008820.3	UTR5	8.45752
BS746	SL4.0ch01	2791835	2791841	+	7	Solyc01g008820.3	Solyc01g008820.3	CDS	14.964
BS747	SL4.0ch01	2792030	2792036	+	7	Solyc01g008820.3	Solyc01g008820.3	INTRON	3.82717
BS749	SL4.0ch01	2792605	2792611	+	7	Solyc01g008820.3	Solyc01g008820.3	INTRON	5.97526
BS752	SL4.0ch01	2793241	2793247	+	7	Solyc01g008820.3	Solyc01g008820.3	CDS	7.30528
BS753	SL4.0ch01	2793253	2793259	+	7	Solyc01g008820.3	Solyc01g008820.3	CDS	17.8829
BS760	SL4.0ch01	2793554	2793560	+	7	Solyc01g008820.3	Solyc01g008820.3	CDS	18.7394
BS761	SL4.0ch01	2793734	2793740	+	7	Solyc01g008820.3	Solyc01g008820.3	CDS	7.20544
BS762	SL4.0ch01	2793745	2793751	+	7	Solyc01g008820.3	Solyc01g008820.3	CDS	2.15226
BS763	SL4.0ch01	2793756	2793762	+	7	Solyc01g008820.3	Solyc01g008820.3	CDS	9.02822
BS764	SL4.0ch01	2793909	2793915	+	7	Solyc01g008820.3	Solyc01g008820.3	INTRON	4.193
BS765	SL4.0ch01	2794117	2794123	+	7	Solyc01g008820.3	Solyc01g008820.3	INTRON	2.69854
BS766	SL4.0ch01	2794129	2794135	+	7	Solyc01g008820.3	Solyc01g008820.3	CDS	2.3809
BS770	SL4.0ch01	2795774	2795780	+	7	Solyc01g008820.3	Solyc01g008820.3	CDS	4.58239
BS771	SL4.0ch01	2795978	2795984	+	7	Solyc01g008820.3	Solyc01g008820.3	CDS	12.1847
BS772	SL4.0ch01	2795987	2795993	+	7	Solyc01g008820.3	Solyc01g008820.3	CDS	13.0086
BS779	SL4.0ch01	2826640	2826646	+	7	Solyc01g008850.3	Solyc01g008850.3	CDS	2.84669
BS780	SL4.0ch01	2826652	2826658	+	7	Solyc01g008850.3	Solyc01g008850.3	CDS	17.0324
BS782	SL4.0ch01	2826944	2826950	+	7	Solyc01g008850.3	Solyc01g008850.3	CDS	3.2319
BS785	SL4.0ch01	2827785	2827791	+	7	Solyc01g008850.3	Solyc01g008850.3	CDS	8.79077
BS787	SL4.0ch01	2827802	2827808	+	7	Solyc01g008850.3	Solyc01g008850.3	CDS	11.2877
BS788	SL4.0ch01	2828031	2828037	+	7	Solyc01g008850.3	Solyc01g008850.3	CDS	14.9028
BS789	SL4.0ch01	2828044	2828050	+	7	Solyc01g008850.3	Solyc01g008850.3	CDS	11.2725
BS790	SL4.0ch01	2828077	2828083	+	7	Solyc01g008850.3	Solyc01g008850.3	CDS	4.45719
BS792	SL4.0ch01	2828240	2828246	+	7	Solyc01g008850.3	Solyc01g008850.3	CDS	28.2384
BS794	SL4.0ch01	2828408	2828414	+	7	Solyc01g008850.3	Solyc01g008850.3	INTRON	10.3499
BS795	SL4.0ch01	2828418	2828424	+	7	Solyc01g008850.3	Solyc01g008850.3	INTRON	4.80425
BS796	SL4.0ch01	2828526	2828532	+	7	Solyc01g008850.3	Solyc01g008850.3	CDS	5.759
BS797	SL4.0ch01	2828533	2828539	+	7	Solyc01g008850.3	Solyc01g008850.3	CDS	9.55896
BS799	SL4.0ch01	2828574	2828580	+	7	Solyc01g008850.3	Solyc01g008850.3	CDS	6.64375
BS800	SL4.0ch01	2828581	2828587	+	7	Solyc01g008850.3	Solyc01g008850.3	CDS	19.8514
BS801	SL4.0ch01	2828594	2828600	+	7	Solyc01g008850.3	Solyc01g008850.3	CDS	6.4241
BS802	SL4.0ch01	2828736	2828742	+	7	Solyc01g008850.3	Solyc01g008850.3	CDS	1.47093
BS804	SL4.0ch01	2828755	2828761	+	7	Solyc01g008850.3	Solyc01g008850.3	CDS	19.2176
BS805	SL4.0ch01	2828766	2828772	+	7	Solyc01g008850.3	Solyc01g008850.3	CDS	63.0169
BS806	SL4.0ch01	2828773	2828779	+	7	Solyc01g008850.3	Solyc01g008850.3	CDS	40.0006
BS807	SL4.0ch01	2828937	2828943	+	7	Solyc01g008850.3	Solyc01g008850.3	CDS	4.89422
BS808	SL4.0ch01	2828974	2828980	+	7	Solyc01g008850.3	Solyc01g008850.3	CDS	11.5168
BS809	SL4.0ch01	2829123	2829129	+	7	Solyc01g008850.3	Solyc01g008850.3	CDS	19.1209
BS811	SL4.0ch01	2829141	2829147	+	7	Solyc01g008850.3	Solyc01g008850.3	CDS	11.9227
BS812	SL4.0ch01	2829156	2829162	+	7	Solyc01g008850.3	Solyc01g008850.3	CDS	6.39006
BS814	SL4.0ch01	2829311	2829317	+	7	Solyc01g008850.3	Solyc01g008850.3	CDS	5.33971
BS816	SL4.0ch01	2829354	2829360	+	7	Solyc01g008850.3	Solyc01g008850.3	CDS	15.9117
BS820	SL4.0ch01	2829667	2829673	+	7	Solyc01g008850.3	Solyc01g008850.3	CDS	4.39425
BS821	SL4.0ch01	2829679	2829685	+	7	Solyc01g008850.3	Solyc01g008850.3	CDS	14.3353
BS822	SL4.0ch01	2829695	2829701	+	7	Solyc01g008850.3	Solyc01g008850.3	CDS	11.131
BS832	SL4.0ch01	2894947	2894953	+	7	Solyc01g008920.4	Solyc01g008920.4	UTR3	8.65926
BS833	SL4.0ch01	2948679	2948685	+	7	Solyc01g008990.4	Solyc01g008990.4	UTR5	7.23817
BS834	SL4.0ch01	2948703	2948709	+	7	Solyc01g008990.4	Solyc01g008990.4	UTR5	11.9866
BS835	SL4.0ch01	2973473	2973479	+	7	Solyc01g009030.4	Solyc01g009030.4	CDS	6.20506
BS842	SL4.0ch01	3059434	3059440	+	7	Solyc01g009100.4	Solyc01g009100.4	CDS	54.6361
BS843	SL4.0ch01	3059446	3059452	+	7	Solyc01g009100.4	Solyc01g009100.4	CDS	66.1733
BS845	SL4.0ch01	3059461	3059467	+	7	Solyc01g009100.4	Solyc01g009100.4	CDS	24.7731
BS846	SL4.0ch01	3059473	3059479	+	7	Solyc01g009100.4	Solyc01g009100.4	CDS	34.3875
BS847	SL4.0ch01	3059492	3059498	+	7	Solyc01g009100.4	Solyc01g009100.4	CDS	50.7106
BS848	SL4.0ch01	3062250	3062256	+	7	Solyc01g009100.4	Solyc01g009100.4	UTR3	13.0168
BS850	SL4.0ch01	3062267	3062273	+	7	Solyc01g009100.4	Solyc01g009100.4	UTR3	9.47763
BS864	SL4.0ch01	3564685	3564691	+	7	Solyc01g009420.4	Solyc01g009420.4	CDS	35.3669
BS865	SL4.0ch01	3564692	3564698	+	7	Solyc01g009420.4	Solyc01g009420.4	CDS	11.4559
BS867	SL4.0ch01	3564830	3564836	+	7	Solyc01g009420.4	Solyc01g009420.4	CDS	34.8357
BS876	SL4.0ch01	3724166	3724172	+	7	Solyc01g009520.4	Solyc01g009520.4	UTR5	6.4345
BS882	SL4.0ch01	3827158	3827164	+	7	Solyc01g009630.3	Solyc01g009630.3	UTR5	5.35343
BS883	SL4.0ch01	3827191	3827197	+	7	Solyc01g009630.3	Solyc01g009630.3	UTR5	10.474
BS884	SL4.0ch01	3827205	3827211	+	7	Solyc01g009630.3	Solyc01g009630.3	UTR5	8.85019
BS885	SL4.0ch01	3827290	3827296	+	7	Solyc01g009630.3	Solyc01g009630.3	CDS	14.7127
BS886	SL4.0ch01	3827303	3827309	+	7	Solyc01g009630.3	Solyc01g009630.3	CDS	18.7346
BS888	SL4.0ch01	3834997	3835003	+	7	Solyc01g009630.3	Solyc01g009630.3	CDS	6.86122
BS891	SL4.0ch01	4165103	4165109	+	7	Solyc01g009780.3	Solyc01g009780.3	UTR5	23.4379
BS892	SL4.0ch01	4165110	4165116	+	7	Solyc01g009780.3	Solyc01g009780.3	CDS	12.6479
BS893	SL4.0ch01	4165117	4165123	+	7	Solyc01g009780.3	Solyc01g009780.3	CDS	5.52714
BS894	SL4.0ch01	4165124	4165130	+	7	Solyc01g009780.3	Solyc01g009780.3	CDS	33.1709
BS895	SL4.0ch01	4165139	4165145	+	7	Solyc01g009780.3	Solyc01g009780.3	CDS	6.14632
BS896	SL4.0ch01	4165231	4165237	+	7	Solyc01g009780.3	Solyc01g009780.3	CDS	5.00524
BS897	SL4.0ch01	4165254	4165260	+	7	Solyc01g009780.3	Solyc01g009780.3	CDS	20.0986
BS899	SL4.0ch01	4383043	4383049	+	7	Solyc01g009850.4	Solyc01g009850.4	CDS	4.30004
BS915	SL4.0ch01	4703003	4703009	+	7	Solyc01g010050.3	Solyc01g010050.3	UTR5	2.53247
BS917	SL4.0ch01	4703027	4703033	+	7	Solyc01g010050.3	Solyc01g010050.3	UTR5	21.8345
BS918	SL4.0ch01	4704772	4704778	+	7	Solyc01g010050.3	Solyc01g010050.3	UTR5	14.7823
BS919	SL4.0ch01	4704808	4704814	+	7	Solyc01g010050.3	Solyc01g010050.3	UTR5	7.88279
BS921	SL4.0ch01	4893252	4893258	+	7	Solyc01g010130.4	Solyc01g010130.4	UTR5	10.0734
BS922	SL4.0ch01	4893279	4893285	+	7	Solyc01g010130.4	Solyc01g010130.4	UTR5	3.67346
BS924	SL4.0ch01	4998337	4998343	+	7	Solyc01g010180.3	Solyc01g010180.3	CDS	6.88919
BS925	SL4.0ch01	4998353	4998359	+	7	Solyc01g010180.3	Solyc01g010180.3	CDS	6.69221
BS926	SL4.0ch01	4998363	4998369	+	7	Solyc01g010180.3	Solyc01g010180.3	CDS	1.66571
BS927	SL4.0ch01	4998481	4998487	+	7	Solyc01g010180.3	Solyc01g010180.3	CDS	7.29699
BS928	SL4.0ch01	4998491	4998497	+	7	Solyc01g010180.3	Solyc01g010180.3	CDS	11.8652
BS936	SL4.0ch01	5026309	5026315	+	7	Solyc01g010220.3	Solyc01g010220.3	CDS	22.5065
BS937	SL4.0ch01	5026334	5026340	+	7	Solyc01g010220.3	Solyc01g010220.3	CDS	30.49
BS938	SL4.0ch01	5026346	5026352	+	7	Solyc01g010220.3	Solyc01g010220.3	CDS	16.6177
BS949	SL4.0ch01	5628160	5628166	+	7	Solyc01g010580.3	Solyc01g010580.3	UTR5	9.27186
BS951	SL4.0ch01	5714164	5714170	+	7	Solyc01g010660.3	Solyc01g010660.3	CDS	29.5809
BS952	SL4.0ch01	5714172	5714178	+	7	Solyc01g010660.3	Solyc01g010660.3	CDS	12.9017
BS953	SL4.0ch01	5858973	5858979	+	7	Solyc01g010760.3	Solyc01g010760.3	UTR5	4.01054
BS954	SL4.0ch01	5858980	5858986	+	7	Solyc01g010760.3	Solyc01g010760.3	UTR5	6.78469
BS955	SL4.0ch01	5858993	5858999	+	7	Solyc01g010760.3	Solyc01g010760.3	UTR5	23.2226
BS956	SL4.0ch01	5859087	5859093	+	7	Solyc01g010760.3	Solyc01g010760.3	CDS	60.8488
BS957	SL4.0ch01	5859098	5859104	+	7	Solyc01g010760.3	Solyc01g010760.3	CDS	47.16
BS959	SL4.0ch01	5859905	5859911	+	7	Solyc01g010760.3	Solyc01g010760.3	INTRON	1.16643
BS960	SL4.0ch01	5859917	5859923	+	7	Solyc01g010760.3	Solyc01g010760.3	CDS	10.6694
BS961	SL4.0ch01	5859932	5859938	+	7	Solyc01g010760.3	Solyc01g010760.3	CDS	6.91829
BS962	SL4.0ch01	5859939	5859945	+	7	Solyc01g010760.3	Solyc01g010760.3	CDS	21.201
BS963	SL4.0ch01	5860664	5860670	+	7	Solyc01g010760.3	Solyc01g010760.3	CDS	27.4411
BS964	SL4.0ch01	5860675	5860681	+	7	Solyc01g010760.3	Solyc01g010760.3	CDS	10.3207
BS965	SL4.0ch01	5860695	5860701	+	7	Solyc01g010760.3	Solyc01g010760.3	CDS	29.9463
BS966	SL4.0ch01	5860702	5860708	+	7	Solyc01g010760.3	Solyc01g010760.3	CDS	9.61912
BS968	SL4.0ch01	5861590	5861596	+	7	Solyc01g010760.3	Solyc01g010760.3	INTRON	7.18827
BS971	SL4.0ch01	5861735	5861741	+	7	Solyc01g010760.3	Solyc01g010760.3	CDS	6.41461
BS972	SL4.0ch01	5861960	5861966	+	7	Solyc01g010760.3	Solyc01g010760.3	CDS	20.4739
BS974	SL4.0ch01	5862058	5862064	+	7	Solyc01g010760.3	Solyc01g010760.3	CDS	9.07412
BS975	SL4.0ch01	5862466	5862472	+	7	Solyc01g010760.3	Solyc01g010760.3	CDS	12.9158
BS976	SL4.0ch01	5862473	5862479	+	7	Solyc01g010760.3	Solyc01g010760.3	CDS	4.16157
BS978	SL4.0ch01	5862526	5862532	+	7	Solyc01g010760.3	Solyc01g010760.3	CDS	7.72738
BS979	SL4.0ch01	5862592	5862598	+	7	Solyc01g010760.3	Solyc01g010760.3	CDS	18.8789
BS980	SL4.0ch01	5862640	5862646	+	7	Solyc01g010760.3	Solyc01g010760.3	CDS	6.09432
BS981	SL4.0ch01	5862647	5862653	+	7	Solyc01g010760.3	Solyc01g010760.3	CDS	16.2472
BS983	SL4.0ch01	5862665	5862671	+	7	Solyc01g010760.3	Solyc01g010760.3	CDS	11.9396
BS984	SL4.0ch01	5862727	5862733	+	7	Solyc01g010760.3	Solyc01g010760.3	CDS	3.72194
BS1035	SL4.0ch01	6887225	6887231	+	7	Solyc01g010990.2	Solyc01g010990.2	UTR5	4.658
BS1037	SL4.0ch01	6887741	6887747	+	7	Solyc01g010990.2	Solyc01g010990.2	CDS	11.2797
BS1059	SL4.0ch01	7647934	7647940	+	7	Solyc01g011090.4	Solyc01g011090.4	CDS	9.79937
BS1061	SL4.0ch01	7648049	7648055	+	7	Solyc01g011090.4	Solyc01g011090.4	CDS	4.18729
BS1063	SL4.0ch01	7651150	7651156	+	7	Solyc01g011090.4	Solyc01g011090.4	CDS	8.08748
BS1064	SL4.0ch01	7651159	7651165	+	7	Solyc01g011090.4	Solyc01g011090.4	CDS	16.5205
BS1067	SL4.0ch01	7665729	7665735	+	7	Solyc01g011100.2	Solyc01g011100.2	CDS	20.4877
BS1068	SL4.0ch01	7665736	7665742	+	7	Solyc01g011100.2	Solyc01g011100.2	CDS	8.46714
BS1069	SL4.0ch01	7665743	7665749	+	7	Solyc01g011100.2	Solyc01g011100.2	CDS	13.0636
BS1070	SL4.0ch01	7665750	7665756	+	7	Solyc01g011100.2	Solyc01g011100.2	CDS	35.8754
BS1072	SL4.0ch01	7667173	7667179	+	7	Solyc01g011100.2	Solyc01g011100.2	INTRON	10.3569
BS1077	SL4.0ch01	8721939	8721945	+	7	Solyc01g011340.3	Solyc01g011340.3	UTR5	2.30184
BS1078	SL4.0ch01	8721949	8721955	+	7	Solyc01g011340.3	Solyc01g011340.3	UTR5	28.456
BS1080	SL4.0ch01	8721972	8721978	+	7	Solyc01g011340.3	Solyc01g011340.3	UTR5	25.376
BS1081	SL4.0ch01	8721983	8721989	+	7	Solyc01g011340.3	Solyc01g011340.3	UTR5	1.55196
BS1082	SL4.0ch01	8722073	8722079	+	7	Solyc01g011340.3	Solyc01g011340.3	CDS	12.3462
BS1083	SL4.0ch01	8722083	8722089	+	7	Solyc01g011340.3	Solyc01g011340.3	CDS	1.19003
BS1084	SL4.0ch01	8722115	8722121	+	7	Solyc01g011340.3	Solyc01g011340.3	CDS	31.5716
BS1085	SL4.0ch01	8722208	8722214	+	7	Solyc01g011340.3	Solyc01g011340.3	CDS	22.7919
BS1087	SL4.0ch01	8723973	8723979	+	7	Solyc01g011340.3	Solyc01g011340.3	INTRON	15.5276
BS1090	SL4.0ch01	8724281	8724287	+	7	Solyc01g011340.3	Solyc01g011340.3	CDS	24.4959
BS1091	SL4.0ch01	8724294	8724300	+	7	Solyc01g011340.3	Solyc01g011340.3	CDS	21.3663
BS1092	SL4.0ch01	8724302	8724308	+	7	Solyc01g011340.3	Solyc01g011340.3	CDS	3.9372
BS1093	SL4.0ch01	8724340	8724346	+	7	Solyc01g011340.3	Solyc01g011340.3	CDS	3.00746
BS1095	SL4.0ch01	8726313	8726319	+	7	Solyc01g011340.3	Solyc01g011340.3	CDS	10.6896
BS1100	SL4.0ch01	8727179	8727185	+	7	Solyc01g011340.3	Solyc01g011340.3	CDS	38.9921
BS1102	SL4.0ch01	8727521	8727527	+	7	Solyc01g011340.3	Solyc01g011340.3	CDS	6.5087
BS1104	SL4.0ch01	8727594	8727600	+	7	Solyc01g011340.3	Solyc01g011340.3	CDS	13.8313
BS1111	SL4.0ch01	9569215	9569221	+	7	Solyc01g011510.4	Solyc01g011510.4	CDS	7.1745
BS1113	SL4.0ch01	9569229	9569235	+	7	Solyc01g011510.4	Solyc01g011510.4	CDS	12.5388
BS1115	SL4.0ch01	9569243	9569249	+	7	Solyc01g011510.4	Solyc01g011510.4	CDS	12.7051
BS1163	SL4.0ch01	16636350	16636356	+	7	Solyc01g015020.4	Solyc01g015020.4	UTR5	10.4217
BS1164	SL4.0ch01	16636358	16636364	+	7	Solyc01g015020.4	Solyc01g015020.4	UTR5	11.0095
BS1166	SL4.0ch01	16636376	16636382	+	7	Solyc01g015020.4	Solyc01g015020.4	UTR5	14.9489
BS1167	SL4.0ch01	16636532	16636538	+	7	Solyc01g015020.4	Solyc01g015020.4	UTR5	47.5662
BS1168	SL4.0ch01	16636545	16636551	+	7	Solyc01g015020.4	Solyc01g015020.4	UTR5	45.7661
BS1170	SL4.0ch01	16636560	16636566	+	7	Solyc01g015020.4	Solyc01g015020.4	UTR5	37.6165
BS1171	SL4.0ch01	16636575	16636581	+	7	Solyc01g015020.4	Solyc01g015020.4	UTR5	15.5864
BS1172	SL4.0ch01	16636762	16636768	+	7	Solyc01g015020.4	Solyc01g015020.4	UTR5	7.89061
BS1173	SL4.0ch01	16636797	16636803	+	7	Solyc01g015020.4	Solyc01g015020.4	UTR5	2.50789
BS1178	SL4.0ch01	16636987	16636993	+	7	Solyc01g015020.4	Solyc01g015020.4	CDS	8.00176
BS1180	SL4.0ch01	16637792	16637798	+	7	Solyc01g015020.4	Solyc01g015020.4	CDS	14.3062
BS1182	SL4.0ch01	16637876	16637882	+	7	Solyc01g015020.4	Solyc01g015020.4	CDS	6.39817
BS1183	SL4.0ch01	16637899	16637905	+	7	Solyc01g015020.4	Solyc01g015020.4	CDS	6.97919
BS1184	SL4.0ch01	16637907	16637913	+	7	Solyc01g015020.4	Solyc01g015020.4	CDS	5.09141
BS1185	SL4.0ch01	16637983	16637989	+	7	Solyc01g015020.4	Solyc01g015020.4	UTR3	14.1072
BS1187	SL4.0ch01	16638000	16638006	+	7	Solyc01g015020.4	Solyc01g015020.4	UTR3	21.5429
BS1188	SL4.0ch01	16638131	16638137	+	7	Solyc01g015020.4	Solyc01g015020.4	UTR3	13.7378
BS1189	SL4.0ch01	16638150	16638156	+	7	Solyc01g015020.4	Solyc01g015020.4	UTR3	17.5039
BS1306	SL4.0ch01	27885040	27885046	+	7	Solyc01g020190.2	Solyc01g020190.2	UTR5	6.49437
BS1307	SL4.0ch01	27885057	27885063	+	7	Solyc01g020190.2	Solyc01g020190.2	UTR5	3.23425
BS1308	SL4.0ch01	27885068	27885074	+	7	Solyc01g020190.2	Solyc01g020190.2	CDS	40.1325
BS1309	SL4.0ch01	27885086	27885092	+	7	Solyc01g020190.2	Solyc01g020190.2	CDS	17.1409
BS1310	SL4.0ch01	27885093	27885099	+	7	Solyc01g020190.2	Solyc01g020190.2	CDS	7.84586
BS1311	SL4.0ch01	27885125	27885131	+	7	Solyc01g020190.2	Solyc01g020190.2	CDS	15.4897
BS1312	SL4.0ch01	27885135	27885141	+	7	Solyc01g020190.2	Solyc01g020190.2	CDS	41.4198
BS1313	SL4.0ch01	27885229	27885235	+	7	Solyc01g020190.2	Solyc01g020190.2	CDS	10.8719
BS1315	SL4.0ch01	27885244	27885250	+	7	Solyc01g020190.2	Solyc01g020190.2	CDS	19.307
BS1319	SL4.0ch01	32491847	32491853	+	7	Solyc01g021640.3	Solyc01g021640.3	UTR5	7.38697
BS1322	SL4.0ch01	32492023	32492029	+	7	Solyc01g021640.3	Solyc01g021640.3	CDS	28.3077
BS1323	SL4.0ch01	32492053	32492059	+	7	Solyc01g021640.3	Solyc01g021640.3	CDS	12.0278
BS1324	SL4.0ch01	32492071	32492077	+	7	Solyc01g021640.3	Solyc01g021640.3	CDS	9.80086
BS1326	SL4.0ch01	32513154	32513160	+	7	Solyc01g021640.3	Solyc01g021640.3	CDS	4.7587
BS1391	SL4.0ch01	36655445	36655451	+	7	Solyc01g028900.3	Solyc01g028900.3	CDS	17.7897
BS1392	SL4.0ch01	36655459	36655465	+	7	Solyc01g028900.3	Solyc01g028900.3	CDS	17.9459
BS1396	SL4.0ch01	36659463	36659469	+	7	Solyc01g028900.3	Solyc01g028900.3	CDS	8.10045
BS1399	SL4.0ch01	36663009	36663015	+	7	Solyc01g028900.3	Solyc01g028900.3	INTRON	8.02597
BS1401	SL4.0ch01	36663233	36663239	+	7	Solyc01g028900.3	Solyc01g028900.3	CDS	12.3035
BS1402	SL4.0ch01	36663240	36663246	+	7	Solyc01g028900.3	Solyc01g028900.3	CDS	5.37096
BS1403	SL4.0ch01	36926858	36926864	+	7	Solyc01g028860.3	Solyc01g028860.3	UTR5	35.6037
BS1405	SL4.0ch01	36926875	36926881	+	7	Solyc01g028860.3	Solyc01g028860.3	UTR5	104.358
BS1406	SL4.0ch01	36926957	36926963	+	7	Solyc01g028860.3	Solyc01g028860.3	UTR5	2.78116
BS1407	SL4.0ch01	36926966	36926972	+	7	Solyc01g028860.3	Solyc01g028860.3	UTR5	1.37234
BS1408	SL4.0ch01	36926992	36926998	+	7	Solyc01g028860.3	Solyc01g028860.3	CDS	88.6382
BS1410	SL4.0ch01	36927166	36927172	+	7	Solyc01g028860.3	Solyc01g028860.3	INTRON	3.39644
BS1412	SL4.0ch01	36927188	36927194	+	7	Solyc01g028860.3	Solyc01g028860.3	INTRON	4.81229
BS1417	SL4.0ch01	36927740	36927746	+	7	Solyc01g028860.3	Solyc01g028860.3	CDS	40.7071
BS1418	SL4.0ch01	36927749	36927755	+	7	Solyc01g028860.3	Solyc01g028860.3	CDS	16.275
BS1419	SL4.0ch01	36927756	36927762	+	7	Solyc01g028860.3	Solyc01g028860.3	CDS	12.214
BS1420	SL4.0ch01	36927773	36927779	+	7	Solyc01g028860.3	Solyc01g028860.3	CDS	56.0034
BS1421	SL4.0ch01	36927800	36927806	+	7	Solyc01g028860.3	Solyc01g028860.3	CDS	6.37277
BS1422	SL4.0ch01	36927828	36927834	+	7	Solyc01g028860.3	Solyc01g028860.3	CDS	13.5044
BS1423	SL4.0ch01	36928022	36928028	+	7	Solyc01g028860.3	Solyc01g028860.3	CDS	12.8864
BS1424	SL4.0ch01	36928029	36928035	+	7	Solyc01g028860.3	Solyc01g028860.3	CDS	13.2461
BS1425	SL4.0ch01	36928036	36928042	+	7	Solyc01g028860.3	Solyc01g028860.3	CDS	5.43955
BS1426	SL4.0ch01	36928048	36928054	+	7	Solyc01g028860.3	Solyc01g028860.3	CDS	18.1197
BS1427	SL4.0ch01	36928286	36928292	+	7	Solyc01g028860.3	Solyc01g028860.3	CDS	9.41395
BS1428	SL4.0ch01	36928303	36928309	+	7	Solyc01g028860.3	Solyc01g028860.3	CDS	3.7681
BS1429	SL4.0ch01	36928311	36928317	+	7	Solyc01g028860.3	Solyc01g028860.3	CDS	3.94504
BS1430	SL4.0ch01	36928324	36928330	+	7	Solyc01g028860.3	Solyc01g028860.3	CDS	3.1347
BS1431	SL4.0ch01	36928333	36928339	+	7	Solyc01g028860.3	Solyc01g028860.3	CDS	10.2007
BS1432	SL4.0ch01	36928350	36928356	+	7	Solyc01g028860.3	Solyc01g028860.3	CDS	13.8896
BS1433	SL4.0ch01	36928446	36928452	+	7	Solyc01g028860.3	Solyc01g028860.3	CDS	5.61186
BS1435	SL4.0ch01	36928460	36928466	+	7	Solyc01g028860.3	Solyc01g028860.3	CDS	13.2314
BS1436	SL4.0ch01	36928468	36928474	+	7	Solyc01g028860.3	Solyc01g028860.3	CDS	42.6073
BS1437	SL4.0ch01	36928580	36928586	+	7	Solyc01g028860.3	Solyc01g028860.3	CDS	12.212
BS1438	SL4.0ch01	36928680	36928686	+	7	Solyc01g028860.3	Solyc01g028860.3	CDS	8.09863
BS1439	SL4.0ch01	36928691	36928697	+	7	Solyc01g028860.3	Solyc01g028860.3	CDS	6.93697
BS1441	SL4.0ch01	36928747	36928753	+	7	Solyc01g028860.3	Solyc01g028860.3	CDS	31.5122
BS1442	SL4.0ch01	36928754	36928760	+	7	Solyc01g028860.3	Solyc01g028860.3	CDS	2.33508
BS1444	SL4.0ch01	36929079	36929085	+	7	Solyc01g028860.3	Solyc01g028860.3	CDS	7.29441
BS1447	SL4.0ch01	36929272	36929278	+	7	Solyc01g028860.3	Solyc01g028860.3	CDS	10.7869
BS1448	SL4.0ch01	36929281	36929287	+	7	Solyc01g028860.3	Solyc01g028860.3	CDS	8.46263
BS1450	SL4.0ch01	36929525	36929531	+	7	Solyc01g028860.3	Solyc01g028860.3	CDS	5.66912
BS1451	SL4.0ch01	36929540	36929546	+	7	Solyc01g028860.3	Solyc01g028860.3	CDS	16.5836
BS1455	SL4.0ch01	36929793	36929799	+	7	Solyc01g028860.3	Solyc01g028860.3	CDS	17.6615
BS1456	SL4.0ch01	36930047	36930053	+	7	Solyc01g028860.3	Solyc01g028860.3	CDS	19.1881
BS1457	SL4.0ch01	36930106	36930112	+	7	Solyc01g028860.3	Solyc01g028860.3	CDS	2.97295
BS1460	SL4.0ch01	36930440	36930446	+	7	Solyc01g028860.3	Solyc01g028860.3	CDS	12.7763
BS1461	SL4.0ch01	36930449	36930455	+	7	Solyc01g028860.3	Solyc01g028860.3	CDS	1.93627
BS1462	SL4.0ch01	36930561	36930567	+	7	Solyc01g028860.3	Solyc01g028860.3	CDS	4.64937
BS1465	SL4.0ch01	37223408	37223414	+	7	Solyc01g028810.3	Solyc01g028810.3	UTR5	5.36298
BS1466	SL4.0ch01	37223419	37223425	+	7	Solyc01g028810.3	Solyc01g028810.3	UTR5	21.6471
BS1467	SL4.0ch01	37223447	37223453	+	7	Solyc01g028810.3	Solyc01g028810.3	UTR5	38.7604
BS1468	SL4.0ch01	37223455	37223461	+	7	Solyc01g028810.3	Solyc01g028810.3	UTR5	59.3788
BS1469	SL4.0ch01	37223462	37223468	+	7	Solyc01g028810.3	Solyc01g028810.3	UTR5	1.73128
BS1470	SL4.0ch01	37223997	37224003	+	7	Solyc01g028810.3	Solyc01g028810.3	INTRON	18.1877
BS1471	SL4.0ch01	37224115	37224121	+	7	Solyc01g028810.3	Solyc01g028810.3	CDS	11.7041
BS1472	SL4.0ch01	37224124	37224130	+	7	Solyc01g028810.3	Solyc01g028810.3	CDS	4.67748
BS1473	SL4.0ch01	37224131	37224137	+	7	Solyc01g028810.3	Solyc01g028810.3	CDS	22.2941
BS1474	SL4.0ch01	37224142	37224148	+	7	Solyc01g028810.3	Solyc01g028810.3	CDS	19.8322
BS1475	SL4.0ch01	37224175	37224181	+	7	Solyc01g028810.3	Solyc01g028810.3	CDS	1.88321
BS1476	SL4.0ch01	37224186	37224192	+	7	Solyc01g028810.3	Solyc01g028810.3	CDS	7.94306
BS1477	SL4.0ch01	37224193	37224199	+	7	Solyc01g028810.3	Solyc01g028810.3	CDS	4.80775
BS1478	SL4.0ch01	37224260	37224266	+	7	Solyc01g028810.3	Solyc01g028810.3	CDS	11.1537
BS1479	SL4.0ch01	37224277	37224283	+	7	Solyc01g028810.3	Solyc01g028810.3	CDS	12.1204
BS1480	SL4.0ch01	37224296	37224302	+	7	Solyc01g028810.3	Solyc01g028810.3	CDS	9.23301
BS1482	SL4.0ch01	37224409	37224415	+	7	Solyc01g028810.3	Solyc01g028810.3	CDS	27.3502
BS1483	SL4.0ch01	37224422	37224428	+	7	Solyc01g028810.3	Solyc01g028810.3	CDS	22.9736
BS1484	SL4.0ch01	37224431	37224437	+	7	Solyc01g028810.3	Solyc01g028810.3	CDS	22.8335
BS1486	SL4.0ch01	37224466	37224472	+	7	Solyc01g028810.3	Solyc01g028810.3	CDS	22.027
BS1487	SL4.0ch01	37224790	37224796	+	7	Solyc01g028810.3	Solyc01g028810.3	CDS	1.37517
BS1488	SL4.0ch01	37224802	37224808	+	7	Solyc01g028810.3	Solyc01g028810.3	CDS	18.1092
BS1489	SL4.0ch01	37224831	37224837	+	7	Solyc01g028810.3	Solyc01g028810.3	CDS	11.7821
BS1490	SL4.0ch01	37224839	37224845	+	7	Solyc01g028810.3	Solyc01g028810.3	CDS	1.06271
BS1491	SL4.0ch01	37224849	37224855	+	7	Solyc01g028810.3	Solyc01g028810.3	CDS	21.5395
BS1492	SL4.0ch01	37224858	37224864	+	7	Solyc01g028810.3	Solyc01g028810.3	CDS	13.827
BS1493	SL4.0ch01	37224866	37224872	+	7	Solyc01g028810.3	Solyc01g028810.3	CDS	3.90189
BS1494	SL4.0ch01	37224988	37224994	+	7	Solyc01g028810.3	Solyc01g028810.3	INTRON	9.22358
BS1495	SL4.0ch01	37225001	37225007	+	7	Solyc01g028810.3	Solyc01g028810.3	CDS	10.5418
BS1497	SL4.0ch01	37225386	37225392	+	7	Solyc01g028810.3	Solyc01g028810.3	CDS	4.79411
BS1498	SL4.0ch01	37225437	37225443	+	7	Solyc01g028810.3	Solyc01g028810.3	CDS	24.2064
BS1500	SL4.0ch01	37225452	37225458	+	7	Solyc01g028810.3	Solyc01g028810.3	CDS	8.53349
BS1501	SL4.0ch01	37225719	37225725	+	7	Solyc01g028810.3	Solyc01g028810.3	CDS	13.6413
BS1502	SL4.0ch01	37225740	37225746	+	7	Solyc01g028810.3	Solyc01g028810.3	CDS	5.48774
BS1504	SL4.0ch01	37225764	37225770	+	7	Solyc01g028810.3	Solyc01g028810.3	CDS	19.8067
BS1505	SL4.0ch01	37225957	37225963	+	7	Solyc01g028810.3	Solyc01g028810.3	CDS	3.92047
BS1506	SL4.0ch01	37225964	37225970	+	7	Solyc01g028810.3	Solyc01g028810.3	CDS	14.85
BS1507	SL4.0ch01	37225971	37225977	+	7	Solyc01g028810.3	Solyc01g028810.3	CDS	1.73226
BS1508	SL4.0ch01	37226007	37226013	+	7	Solyc01g028810.3	Solyc01g028810.3	CDS	15.4333
BS1509	SL4.0ch01	37226038	37226044	+	7	Solyc01g028810.3	Solyc01g028810.3	CDS	7.19079
BS1511	SL4.0ch01	37226053	37226059	+	7	Solyc01g028810.3	Solyc01g028810.3	CDS	9.7469
BS1512	SL4.0ch01	37226061	37226067	+	7	Solyc01g028810.3	Solyc01g028810.3	CDS	2.97406
BS1513	SL4.0ch01	37226252	37226258	+	7	Solyc01g028810.3	Solyc01g028810.3	CDS	3.38278
BS1514	SL4.0ch01	37226259	37226265	+	7	Solyc01g028810.3	Solyc01g028810.3	CDS	7.79821
BS1515	SL4.0ch01	37226366	37226372	+	7	Solyc01g028810.3	Solyc01g028810.3	CDS	6.5525
BS1517	SL4.0ch01	37226579	37226585	+	7	Solyc01g028810.3	Solyc01g028810.3	CDS	11.7266
BS1518	SL4.0ch01	37226587	37226593	+	7	Solyc01g028810.3	Solyc01g028810.3	CDS	27.9503
BS1519	SL4.0ch01	37226774	37226780	+	7	Solyc01g028810.3	Solyc01g028810.3	INTRON	8.31714
BS1520	SL4.0ch01	37226781	37226787	+	7	Solyc01g028810.3	Solyc01g028810.3	INTRON	19.7749
BS1524	SL4.0ch01	37227172	37227178	+	7	Solyc01g028810.3	Solyc01g028810.3	CDS	13.2708
BS1525	SL4.0ch01	37227222	37227228	+	7	Solyc01g028810.3	Solyc01g028810.3	CDS	22.035
BS1526	SL4.0ch01	37227233	37227239	+	7	Solyc01g028810.3	Solyc01g028810.3	CDS	7.8285
BS1529	SL4.0ch01	37227414	37227420	+	7	Solyc01g028810.3	Solyc01g028810.3	INTRON	12.2588
BS1530	SL4.0ch01	37227427	37227433	+	7	Solyc01g028810.3	Solyc01g028810.3	INTRON	12.2007
BS1535	SL4.0ch01	37227642	37227648	+	7	Solyc01g028810.3	Solyc01g028810.3	INTRON	4.61561
BS1536	SL4.0ch01	37227784	37227790	+	7	Solyc01g028810.3	Solyc01g028810.3	INTRON	4.88453
BS1537	SL4.0ch01	37227793	37227799	+	7	Solyc01g028810.3	Solyc01g028810.3	INTRON	10.0156
BS1538	SL4.0ch01	37227938	37227944	+	7	Solyc01g028810.3	Solyc01g028810.3	CDS	30.8104
BS1540	SL4.0ch01	37227952	37227958	+	7	Solyc01g028810.3	Solyc01g028810.3	CDS	63.4632
BS1541	SL4.0ch01	37228002	37228008	+	7	Solyc01g028810.3	Solyc01g028810.3	CDS	22.1813
BS1542	SL4.0ch01	37228016	37228022	+	7	Solyc01g028810.3	Solyc01g028810.3	CDS	85.9945
BS1543	SL4.0ch01	37228026	37228032	+	7	Solyc01g028810.3	Solyc01g028810.3	CDS	2.88863
BS1544	SL4.0ch01	37228157	37228163	+	7	Solyc01g028810.3	Solyc01g028810.3	CDS	21.1228
BS1545	SL4.0ch01	37228248	37228254	+	7	Solyc01g028810.3	Solyc01g028810.3	UTR3	1.18855
BS1547	SL4.0ch01	37228266	37228272	+	7	Solyc01g028810.3	Solyc01g028810.3	UTR3	19.475
BS1548	SL4.0ch01	37228315	37228321	+	7	Solyc01g028810.3	Solyc01g028810.3	UTR3	5.25637
BS1550	SL4.0ch01	38456418	38456424	+	7	Solyc01g044270.3	Solyc01g044270.3	UTR5	7.55247
BS1551	SL4.0ch01	38456425	38456431	+	7	Solyc01g044270.3	Solyc01g044270.3	UTR5	16.9969
BS1552	SL4.0ch01	38456443	38456449	+	7	Solyc01g044270.3	Solyc01g044270.3	UTR5	4.41728
BS1554	SL4.0ch01	38612719	38612725	+	7	Solyc01g044340.3	Solyc01g044340.3	CDS	26.4506
BS1556	SL4.0ch01	38612760	38612766	+	7	Solyc01g044340.3	Solyc01g044340.3	CDS	10.3016
BS1559	SL4.0ch01	39472817	39472823	+	7	Solyc01g044490.4	Solyc01g044490.4	CDS	12.2143
BS1560	SL4.0ch01	39472833	39472839	+	7	Solyc01g044490.4	Solyc01g044490.4	CDS	7.06031
BS1561	SL4.0ch01	39472922	39472928	+	7	Solyc01g044490.4	Solyc01g044490.4	CDS	11.9652
BS1562	SL4.0ch01	39472939	39472945	+	7	Solyc01g044490.4	Solyc01g044490.4	CDS	23.097
BS1563	SL4.0ch01	41009801	41009807	+	7	Solyc01g049650.3	Solyc01g049650.3	CDS	9.4801
BS1564	SL4.0ch01	41009809	41009815	+	7	Solyc01g049650.3	Solyc01g049650.3	CDS	20.4521
BS1566	SL4.0ch01	41009849	41009855	+	7	Solyc01g049650.3	Solyc01g049650.3	CDS	5.97395
BS1567	SL4.0ch01	41009884	41009890	+	7	Solyc01g049650.3	Solyc01g049650.3	CDS	3.23726
BS1571	SL4.0ch01	41010537	41010543	+	7	Solyc01g049650.3	Solyc01g049650.3	CDS	4.83081
BS1600	SL4.0ch01	41736770	41736776	+	7	Solyc01g049770.3	Solyc01g049770.3	CDS	21.8049
BS1602	SL4.0ch01	41736948	41736954	+	7	Solyc01g049770.3	Solyc01g049770.3	CDS	2.58377
BS1618	SL4.0ch01	54262621	54262627	+	7	Solyc01g057445.1	Solyc01g057445.1	CDS	16.643
BS1619	SL4.0ch01	54262632	54262638	+	7	Solyc01g057445.1	Solyc01g057445.1	CDS	14.7508
BS1636	SL4.0ch01	56845195	56845201	+	7	Solyc01g057760.4	Solyc01g057760.4	CDS	13.9141
BS1637	SL4.0ch01	56845205	56845211	+	7	Solyc01g057760.4	Solyc01g057760.4	CDS	20.3924
BS1638	SL4.0ch01	56845212	56845218	+	7	Solyc01g057760.4	Solyc01g057760.4	CDS	43.8732
BS1639	SL4.0ch01	56845219	56845225	+	7	Solyc01g057760.4	Solyc01g057760.4	CDS	8.51364
BS1640	SL4.0ch01	56845229	56845235	+	7	Solyc01g057760.4	Solyc01g057760.4	CDS	82.615
BS1641	SL4.0ch01	56846115	56846121	+	7	Solyc01g057760.4	Solyc01g057760.4	CDS	4.87028
BS1642	SL4.0ch01	56846128	56846134	+	7	Solyc01g057760.4	Solyc01g057760.4	CDS	13.4271
BS1645	SL4.0ch01	56846155	56846161	+	7	Solyc01g057760.4	Solyc01g057760.4	CDS	1.74221
BS1646	SL4.0ch01	56846381	56846387	+	7	Solyc01g057760.4	Solyc01g057760.4	CDS	7.83243
BS1649	SL4.0ch01	56847542	56847548	+	7	Solyc01g057760.4	Solyc01g057760.4	CDS	1.97514
BS1651	SL4.0ch01	56847589	56847595	+	7	Solyc01g057760.4	Solyc01g057760.4	CDS	4.0312
BS1653	SL4.0ch01	56848303	56848309	+	7	Solyc01g057760.4	Solyc01g057760.4	INTRON	2.44263
BS1656	SL4.0ch01	56849795	56849801	+	7	Solyc01g057760.4	Solyc01g057760.4	INTRON	6.0973
BS1657	SL4.0ch01	56850220	56850226	+	7	Solyc01g057760.4	Solyc01g057760.4	CDS	6.44324
BS1658	SL4.0ch01	56850274	56850280	+	7	Solyc01g057760.4	Solyc01g057760.4	CDS	1.74089
BS1668	SL4.0ch01	56906667	56906673	+	7	Solyc01g057770.3	Solyc01g057770.3	UTR5	4.26396
BS1669	SL4.0ch01	56906681	56906687	+	7	Solyc01g057770.3	Solyc01g057770.3	UTR5	2.89092
BS1670	SL4.0ch01	56906694	56906700	+	7	Solyc01g057770.3	Solyc01g057770.3	UTR5	6.65556
BS1673	SL4.0ch01	56906961	56906967	+	7	Solyc01g057770.3	Solyc01g057770.3	CDS	18.2002
BS1674	SL4.0ch01	56906973	56906979	+	7	Solyc01g057770.3	Solyc01g057770.3	CDS	11.0868
BS1676	SL4.0ch01	56907360	56907366	+	7	Solyc01g057770.3	Solyc01g057770.3	CDS	10.3654
BS1677	SL4.0ch01	56907386	56907392	+	7	Solyc01g057770.3	Solyc01g057770.3	CDS	21.5538
BS1678	SL4.0ch01	56907409	56907415	+	7	Solyc01g057770.3	Solyc01g057770.3	CDS	14.8364
BS1679	SL4.0ch01	56907617	56907623	+	7	Solyc01g057770.3	Solyc01g057770.3	CDS	22.3407
BS1680	SL4.0ch01	56907634	56907640	+	7	Solyc01g057770.3	Solyc01g057770.3	CDS	16.6367
BS1681	SL4.0ch01	56907670	56907676	+	7	Solyc01g057770.3	Solyc01g057770.3	CDS	10.8327
BS1682	SL4.0ch01	56907686	56907692	+	7	Solyc01g057770.3	Solyc01g057770.3	CDS	7.72985
BS1683	SL4.0ch01	56907954	56907960	+	7	Solyc01g057770.3	Solyc01g057770.3	CDS	3.22613
BS1684	SL4.0ch01	56907968	56907974	+	7	Solyc01g057770.3	Solyc01g057770.3	CDS	8.7134
BS1685	SL4.0ch01	56907981	56907987	+	7	Solyc01g057770.3	Solyc01g057770.3	CDS	17.8471
BS1686	SL4.0ch01	56908007	56908013	+	7	Solyc01g057770.3	Solyc01g057770.3	CDS	11.1019
BS1689	SL4.0ch01	56908230	56908236	+	7	Solyc01g057770.3	Solyc01g057770.3	CDS	28.7285
BS1690	SL4.0ch01	56908240	56908246	+	7	Solyc01g057770.3	Solyc01g057770.3	CDS	16.7448
BS1694	SL4.0ch01	56908654	56908660	+	7	Solyc01g057770.3	Solyc01g057770.3	CDS	5.09185
BS1696	SL4.0ch01	56909229	56909235	+	7	Solyc01g057770.3	Solyc01g057770.3	CDS	5.35321
BS1697	SL4.0ch01	56909237	56909243	+	7	Solyc01g057770.3	Solyc01g057770.3	CDS	9.53104
BS1698	SL4.0ch01	56909249	56909255	+	7	Solyc01g057770.3	Solyc01g057770.3	CDS	40.0292
BS1699	SL4.0ch01	56909259	56909265	+	7	Solyc01g057770.3	Solyc01g057770.3	CDS	5.20152
BS1701	SL4.0ch01	56909273	56909279	+	7	Solyc01g057770.3	Solyc01g057770.3	CDS	16.6029
BS1704	SL4.0ch01	56909650	56909656	+	7	Solyc01g057770.3	Solyc01g057770.3	CDS	2.81792
BS1705	SL4.0ch01	56909663	56909669	+	7	Solyc01g057770.3	Solyc01g057770.3	CDS	11.7988
BS1706	SL4.0ch01	56910184	56910190	+	7	Solyc01g057770.3	Solyc01g057770.3	CDS	13.328
BS1725	SL4.0ch01	58186191	58186197	+	7	Solyc01g058010.3	Solyc01g058010.3	UTR5	8.19586
BS1726	SL4.0ch01	58186203	58186209	+	7	Solyc01g058010.3	Solyc01g058010.3	UTR5	27.544
BS1732	SL4.0ch01	58657258	58657264	+	7	Solyc01g058140.3	Solyc01g058140.3	CDS	8.42814
BS1734	SL4.0ch01	58657303	58657309	+	7	Solyc01g058140.3	Solyc01g058140.3	CDS	11.499
BS1735	SL4.0ch01	58657312	58657318	+	7	Solyc01g058140.3	Solyc01g058140.3	CDS	7.05664
BS1738	SL4.0ch01	58667840	58667846	+	7	Solyc01g058140.3	Solyc01g058140.3	CDS	5.52264
BS1739	SL4.0ch01	59729839	59729845	+	7	Solyc01g058450.3	Solyc01g058450.3	CDS	3.56347
BS1772	SL4.0ch01	62532072	62532078	+	7	Solyc01g059930.3	Solyc01g059930.3	CDS	10.1149
BS1776	SL4.0ch01	62871195	62871201	+	7	Solyc01g060130.3	Solyc01g060130.3	UTR5	12.2319
BS1777	SL4.0ch01	62871241	62871247	+	7	Solyc01g060130.3	Solyc01g060130.3	UTR5	8.29271
BS1778	SL4.0ch01	62871312	62871318	+	7	Solyc01g060130.3	Solyc01g060130.3	CDS	13.1481
BS1779	SL4.0ch01	62871319	62871325	+	7	Solyc01g060130.3	Solyc01g060130.3	CDS	14.6421
BS1780	SL4.0ch01	62871331	62871337	+	7	Solyc01g060130.3	Solyc01g060130.3	CDS	24.0008
BS1781	SL4.0ch01	62871375	62871381	+	7	Solyc01g060130.3	Solyc01g060130.3	CDS	7.61976
BS1782	SL4.0ch01	62871393	62871399	+	7	Solyc01g060130.3	Solyc01g060130.3	CDS	4.55521
BS1785	SL4.0ch01	62871500	62871506	+	7	Solyc01g060130.3	Solyc01g060130.3	INTRON	20.0036
BS1786	SL4.0ch01	62871513	62871519	+	7	Solyc01g060130.3	Solyc01g060130.3	INTRON	12.8016
BS1787	SL4.0ch01	62871524	62871530	+	7	Solyc01g060130.3	Solyc01g060130.3	INTRON	21.3844
BS1789	SL4.0ch01	62871659	62871665	+	7	Solyc01g060130.3	Solyc01g060130.3	INTRON	6.03871
BS1790	SL4.0ch01	62871676	62871682	+	7	Solyc01g060130.3	Solyc01g060130.3	INTRON	22.4155
BS1791	SL4.0ch01	62871721	62871727	+	7	Solyc01g060130.3	Solyc01g060130.3	INTRON	24.1523
BS1794	SL4.0ch01	62871948	62871954	+	7	Solyc01g060130.3	Solyc01g060130.3	INTRON	1.92279
BS1795	SL4.0ch01	62871966	62871972	+	7	Solyc01g060130.3	Solyc01g060130.3	INTRON	25.0142
BS1796	SL4.0ch01	62871980	62871986	+	7	Solyc01g060130.3	Solyc01g060130.3	INTRON	4.72466
BS1797	SL4.0ch01	62871989	62871995	+	7	Solyc01g060130.3	Solyc01g060130.3	INTRON	7.36584
BS1798	SL4.0ch01	62871998	62872004	+	7	Solyc01g060130.3	Solyc01g060130.3	INTRON	6.45498
BS1799	SL4.0ch01	62872009	62872015	+	7	Solyc01g060130.3	Solyc01g060130.3	INTRON	4.84806
BS1800	SL4.0ch01	62872245	62872251	+	7	Solyc01g060130.3	Solyc01g060130.3	CDS	16.7594
BS1803	SL4.0ch01	62872322	62872328	+	7	Solyc01g060130.3	Solyc01g060130.3	CDS	18.8735
BS1804	SL4.0ch01	62872439	62872445	+	7	Solyc01g060130.3	Solyc01g060130.3	INTRON	6.73016
BS1806	SL4.0ch01	62872647	62872653	+	7	Solyc01g060130.3	Solyc01g060130.3	CDS	1.59165
BS1807	SL4.0ch01	62872661	62872667	+	7	Solyc01g060130.3	Solyc01g060130.3	CDS	6.32269
BS1808	SL4.0ch01	62872690	62872696	+	7	Solyc01g060130.3	Solyc01g060130.3	CDS	31.2712
BS1809	SL4.0ch01	62872822	62872828	+	7	Solyc01g060130.3	Solyc01g060130.3	CDS	19.6658
BS1810	SL4.0ch01	62872832	62872838	+	7	Solyc01g060130.3	Solyc01g060130.3	CDS	26.2475
BS1811	SL4.0ch01	62872963	62872969	+	7	Solyc01g060130.3	Solyc01g060130.3	CDS	20.4147
BS1812	SL4.0ch01	62872986	62872992	+	7	Solyc01g060130.3	Solyc01g060130.3	UTR3	20.6966
BS1813	SL4.0ch01	62872998	62873004	+	7	Solyc01g060130.3	Solyc01g060130.3	UTR3	4.53486
BS1821	SL4.0ch01	63178767	63178773	+	7	Solyc01g060280.4	Solyc01g060280.4	UTR5	16.7447
BS1822	SL4.0ch01	63178778	63178784	+	7	Solyc01g060280.4	Solyc01g060280.4	UTR5	2.48169
BS1823	SL4.0ch01	63178785	63178791	+	7	Solyc01g060280.4	Solyc01g060280.4	UTR5	10.1683
BS1845	SL4.0ch01	64239032	64239038	+	7	Solyc01g060470.3	Solyc01g060470.3	UTR5	4.76777
BS1846	SL4.0ch01	64239049	64239055	+	7	Solyc01g060470.3	Solyc01g060470.3	CDS	35.152
BS1847	SL4.0ch01	64239058	64239064	+	7	Solyc01g060470.3	Solyc01g060470.3	CDS	18.8055
BS1848	SL4.0ch01	64239074	64239080	+	7	Solyc01g060470.3	Solyc01g060470.3	CDS	17.2172
BS1849	SL4.0ch01	64239083	64239089	+	7	Solyc01g060470.3	Solyc01g060470.3	CDS	1.46275
BS1850	SL4.0ch01	64239092	64239098	+	7	Solyc01g060470.3	Solyc01g060470.3	CDS	30.4898
BS1852	SL4.0ch01	64239462	64239468	+	7	Solyc01g060470.3	Solyc01g060470.3	CDS	5.7067
BS1854	SL4.0ch01	64239515	64239521	+	7	Solyc01g060470.3	Solyc01g060470.3	CDS	11.9014
BS1855	SL4.0ch01	64239671	64239677	+	7	Solyc01g060470.3	Solyc01g060470.3	CDS	5.86574
BS1856	SL4.0ch01	64239685	64239691	+	7	Solyc01g060470.3	Solyc01g060470.3	CDS	3.2713
BS1859	SL4.0ch01	64239852	64239858	+	7	Solyc01g060470.3	Solyc01g060470.3	CDS	28.8851
BS1860	SL4.0ch01	64240030	64240036	+	7	Solyc01g060470.3	Solyc01g060470.3	CDS	8.03992
BS1861	SL4.0ch01	64240049	64240055	+	7	Solyc01g060470.3	Solyc01g060470.3	CDS	4.04476
BS1862	SL4.0ch01	64240060	64240066	+	7	Solyc01g060470.3	Solyc01g060470.3	CDS	23.1395
BS1868	SL4.0ch01	64240530	64240536	+	7	Solyc01g060470.3	Solyc01g060470.3	CDS	1.5841
BS1875	SL4.0ch01	64503979	64503985	+	7	Solyc01g065490.4	Solyc01g065490.4	CDS	124.128
BS1877	SL4.0ch01	64503993	64503999	+	7	Solyc01g065490.4	Solyc01g065490.4	CDS	190.015
BS1878	SL4.0ch01	64504000	64504006	+	7	Solyc01g065490.4	Solyc01g065490.4	CDS	208.55
BS1879	SL4.0ch01	64504110	64504116	+	7	Solyc01g065490.4	Solyc01g065490.4	INTRON	3.50167
BS1880	SL4.0ch01	64504186	64504192	+	7	Solyc01g065490.4	Solyc01g065490.4	INTRON	16.1872
BS1881	SL4.0ch01	64504383	64504389	+	7	Solyc01g065490.4	Solyc01g065490.4	CDS	13.8505
BS1882	SL4.0ch01	64504390	64504396	+	7	Solyc01g065490.4	Solyc01g065490.4	CDS	54.1429
BS1883	SL4.0ch01	64504399	64504405	+	7	Solyc01g065490.4	Solyc01g065490.4	CDS	18.5103
BS1884	SL4.0ch01	64504432	64504438	+	7	Solyc01g065490.4	Solyc01g065490.4	CDS	74.2972
BS1885	SL4.0ch01	64504458	64504464	+	7	Solyc01g065490.4	Solyc01g065490.4	CDS	22.3859
BS1886	SL4.0ch01	64504466	64504472	+	7	Solyc01g065490.4	Solyc01g065490.4	CDS	23.1461
BS1892	SL4.0ch01	64505060	64505066	+	7	Solyc01g065490.4	Solyc01g065490.4	INTRON	6.30176
BS1893	SL4.0ch01	64505107	64505113	+	7	Solyc01g065490.4	Solyc01g065490.4	INTRON	3.86834
BS1894	SL4.0ch01	64505117	64505123	+	7	Solyc01g065490.4	Solyc01g065490.4	INTRON	10.3261
BS1895	SL4.0ch01	64505149	64505155	+	7	Solyc01g065490.4	Solyc01g065490.4	CDS	38.2716
BS1896	SL4.0ch01	64505184	64505190	+	7	Solyc01g065490.4	Solyc01g065490.4	CDS	9.82127
BS1897	SL4.0ch01	64505196	64505202	+	7	Solyc01g065490.4	Solyc01g065490.4	CDS	35.2681
BS1898	SL4.0ch01	64505226	64505232	+	7	Solyc01g065490.4	Solyc01g065490.4	CDS	36.9424
BS1899	SL4.0ch01	64505315	64505321	+	7	Solyc01g065490.4	Solyc01g065490.4	INTRON	62.6458
BS1901	SL4.0ch01	64505352	64505358	+	7	Solyc01g065490.4	Solyc01g065490.4	CDS	13.8695
BS1902	SL4.0ch01	64505365	64505371	+	7	Solyc01g065490.4	Solyc01g065490.4	CDS	12.5165
BS1903	SL4.0ch01	64505378	64505384	+	7	Solyc01g065490.4	Solyc01g065490.4	CDS	15.9244
BS1904	SL4.0ch01	64505388	64505394	+	7	Solyc01g065490.4	Solyc01g065490.4	CDS	8.56292
BS1905	SL4.0ch01	64505395	64505401	+	7	Solyc01g065490.4	Solyc01g065490.4	CDS	3.96959
BS1906	SL4.0ch01	64505402	64505408	+	7	Solyc01g065490.4	Solyc01g065490.4	CDS	12.0226
BS1910	SL4.0ch01	64505975	64505981	+	7	Solyc01g065490.4	Solyc01g065490.4	INTRON	2.12664
BS1911	SL4.0ch01	64506000	64506006	+	7	Solyc01g065490.4	Solyc01g065490.4	INTRON	7.29642
BS1912	SL4.0ch01	64506050	64506056	+	7	Solyc01g065490.4	Solyc01g065490.4	INTRON	9.5389
BS1913	SL4.0ch01	64506632	64506638	+	7	Solyc01g065490.4	Solyc01g065490.4	CDS	5.89988
BS1914	SL4.0ch01	64506645	64506651	+	7	Solyc01g065490.4	Solyc01g065490.4	CDS	6.9665
BS1915	SL4.0ch01	64506659	64506665	+	7	Solyc01g065490.4	Solyc01g065490.4	CDS	10.1898
BS1916	SL4.0ch01	64506674	64506680	+	7	Solyc01g065490.4	Solyc01g065490.4	CDS	6.2444
BS1917	SL4.0ch01	64506700	64506706	+	7	Solyc01g065490.4	Solyc01g065490.4	CDS	31.5932
BS1918	SL4.0ch01	64506820	64506826	+	7	Solyc01g065490.4	Solyc01g065490.4	CDS	18.7689
BS1919	SL4.0ch01	64506828	64506834	+	7	Solyc01g065490.4	Solyc01g065490.4	CDS	8.25672
BS1921	SL4.0ch01	64506907	64506913	+	7	Solyc01g065490.4	Solyc01g065490.4	CDS	25.6385
BS1922	SL4.0ch01	64506969	64506975	+	7	Solyc01g065490.4	Solyc01g065490.4	UTR3	6.96442
BS1923	SL4.0ch01	64506984	64506990	+	7	Solyc01g065490.4	Solyc01g065490.4	UTR3	7.4361
BS1925	SL4.0ch01	64574606	64574612	+	7	Solyc01g065530.3	Solyc01g065530.3	CDS	8.55818
BS1927	SL4.0ch01	64574622	64574628	+	7	Solyc01g065530.3	Solyc01g065530.3	CDS	30.2834
BS1928	SL4.0ch01	64574840	64574846	+	7	Solyc01g065530.3	Solyc01g065530.3	CDS	6.54975
BS1929	SL4.0ch01	64574887	64574893	+	7	Solyc01g065530.3	Solyc01g065530.3	CDS	3.91822
BS1930	SL4.0ch01	64574895	64574901	+	7	Solyc01g065530.3	Solyc01g065530.3	CDS	20.6972
BS1931	SL4.0ch01	64574989	64574995	+	7	Solyc01g065530.3	Solyc01g065530.3	CDS	6.63088
BS1932	SL4.0ch01	64574996	64575002	+	7	Solyc01g065530.3	Solyc01g065530.3	CDS	8.31462
BS1934	SL4.0ch01	64575464	64575470	+	7	Solyc01g065530.3	Solyc01g065530.3	INTRON	7.86348
BS1940	SL4.0ch01	64655818	64655824	+	7	Solyc01g065550.3	Solyc01g065550.3	CDS	9.62521
BS1941	SL4.0ch01	64655828	64655834	+	7	Solyc01g065550.3	Solyc01g065550.3	CDS	6.21444
BS1942	SL4.0ch01	64656359	64656365	+	7	Solyc01g065550.3	Solyc01g065550.3	CDS	5.06707
BS1943	SL4.0ch01	64656369	64656375	+	7	Solyc01g065550.3	Solyc01g065550.3	CDS	11.4699
BS1944	SL4.0ch01	64656380	64656386	+	7	Solyc01g065550.3	Solyc01g065550.3	CDS	3.86367
BS1945	SL4.0ch01	64656406	64656412	+	7	Solyc01g065550.3	Solyc01g065550.3	CDS	7.93076
BS1947	SL4.0ch01	64659541	64659547	+	7	Solyc01g065550.3	Solyc01g065550.3	CDS	16.6917
BS1957	SL4.0ch01	66718863	66718869	+	7	Solyc01g066310.4	Solyc01g066310.4	CDS	10.1245
BS1958	SL4.0ch01	66718877	66718883	+	7	Solyc01g066310.4	Solyc01g066310.4	CDS	11.7312
BS1959	SL4.0ch01	66718885	66718891	+	7	Solyc01g066310.4	Solyc01g066310.4	CDS	3.2246
BS1964	SL4.0ch01	66720221	66720227	+	7	Solyc01g066310.4	Solyc01g066310.4	CDS	5.05182
BS1982	SL4.0ch01	67621425	67621431	+	7	Solyc01g066690.3	Solyc01g066690.3	UTR5	1.22751
BS1983	SL4.0ch01	67621437	67621443	+	7	Solyc01g066690.3	Solyc01g066690.3	UTR5	35.355
BS1984	SL4.0ch01	67621445	67621451	+	7	Solyc01g066690.3	Solyc01g066690.3	UTR5	22.1252
BS1987	SL4.0ch01	67627661	67627667	+	7	Solyc01g066690.3	Solyc01g066690.3	CDS	16.5893
BS1988	SL4.0ch01	67627705	67627711	+	7	Solyc01g066690.3	Solyc01g066690.3	CDS	13.0019
BS1991	SL4.0ch01	68175516	68175522	+	7	Solyc01g067070.3	Solyc01g067070.3	UTR5	12.8413
BS1992	SL4.0ch01	68175544	68175550	+	7	Solyc01g067070.3	Solyc01g067070.3	UTR5	17.7238
BS1993	SL4.0ch01	68175594	68175600	+	7	Solyc01g067070.3	Solyc01g067070.3	UTR5	23.2911
BS1995	SL4.0ch01	68175853	68175859	+	7	Solyc01g067070.3	Solyc01g067070.3	UTR5	27.9113
BS1996	SL4.0ch01	68175893	68175899	+	7	Solyc01g067070.3	Solyc01g067070.3	CDS	9.20892
BS2000	SL4.0ch01	68175929	68175935	+	7	Solyc01g067070.3	Solyc01g067070.3	CDS	5.10937
BS2003	SL4.0ch01	68177509	68177515	+	7	Solyc01g067070.3	Solyc01g067070.3	INTRON	16.0639
BS2004	SL4.0ch01	68177516	68177522	+	7	Solyc01g067070.3	Solyc01g067070.3	INTRON	5.89732
BS2007	SL4.0ch01	68177808	68177814	+	7	Solyc01g067070.3	Solyc01g067070.3	CDS	15.6401
BS2008	SL4.0ch01	68178174	68178180	+	7	Solyc01g067070.3	Solyc01g067070.3	CDS	11.5135
BS2009	SL4.0ch01	68179831	68179837	+	7	Solyc01g067070.3	Solyc01g067070.3	INTRON	4.25623
BS2012	SL4.0ch01	68180230	68180236	+	7	Solyc01g067070.3	Solyc01g067070.3	CDS	7.98109
BS2014	SL4.0ch01	68180286	68180292	+	7	Solyc01g067070.3	Solyc01g067070.3	CDS	10.5287
BS2015	SL4.0ch01	68181328	68181334	+	7	Solyc01g067070.3	Solyc01g067070.3	CDS	10.3896
BS2016	SL4.0ch01	68181352	68181358	+	7	Solyc01g067070.3	Solyc01g067070.3	CDS	4.4618
BS2017	SL4.0ch01	68181441	68181447	+	7	Solyc01g067070.3	Solyc01g067070.3	CDS	6.24834
BS2018	SL4.0ch01	68181680	68181686	+	7	Solyc01g067070.3	Solyc01g067070.3	UTR3	4.91248
BS2019	SL4.0ch01	68181691	68181697	+	7	Solyc01g067070.3	Solyc01g067070.3	UTR3	16.3083
BS2020	SL4.0ch01	68431139	68431145	+	7	Solyc01g067255.1	Solyc01g067255.1	CDS	10.518
BS2022	SL4.0ch01	68436476	68436482	+	7	Solyc01g067270.4	Solyc01g067270.4	UTR5	7.01611
BS2024	SL4.0ch01	68634660	68634666	+	7	Solyc01g067390.4	Solyc01g067390.4	UTR5	9.97976
BS2025	SL4.0ch01	68634696	68634702	+	7	Solyc01g067390.4	Solyc01g067390.4	CDS	22.1624
BS2026	SL4.0ch01	68634704	68634710	+	7	Solyc01g067390.4	Solyc01g067390.4	CDS	5.60672
BS2027	SL4.0ch01	68634743	68634749	+	7	Solyc01g067390.4	Solyc01g067390.4	CDS	7.38304
BS2031	SL4.0ch01	68994606	68994612	+	7	Solyc01g067500.3	Solyc01g067500.3	CDS	6.90257
BS2032	SL4.0ch01	68994665	68994671	+	7	Solyc01g067500.3	Solyc01g067500.3	CDS	6.17991
BS2033	SL4.0ch01	68996007	68996013	+	7	Solyc01g067500.3	Solyc01g067500.3	INTRON	14.5655
BS2034	SL4.0ch01	68996017	68996023	+	7	Solyc01g067500.3	Solyc01g067500.3	INTRON	32.0235
BS2039	SL4.0ch01	68996988	68996994	+	7	Solyc01g067500.3	Solyc01g067500.3	CDS	3.32112
BS2040	SL4.0ch01	69003466	69003472	+	7	Solyc01g067500.3	Solyc01g067500.3	INTRON	3.9665
BS2060	SL4.0ch01	69151345	69151351	+	7	Solyc01g067570.3	Solyc01g067570.3	UTR5	17.8427
BS2062	SL4.0ch01	69151366	69151372	+	7	Solyc01g067570.3	Solyc01g067570.3	UTR5	22.4222
BS2063	SL4.0ch01	69151387	69151393	+	7	Solyc01g067570.3	Solyc01g067570.3	UTR5	4.35403
BS2064	SL4.0ch01	69151543	69151549	+	7	Solyc01g067570.3	Solyc01g067570.3	UTR5	26.6966
BS2065	SL4.0ch01	69151553	69151559	+	7	Solyc01g067570.3	Solyc01g067570.3	UTR5	31.875
BS2066	SL4.0ch01	69151562	69151568	+	7	Solyc01g067570.3	Solyc01g067570.3	UTR5	1.40108
BS2068	SL4.0ch01	69151579	69151585	+	7	Solyc01g067570.3	Solyc01g067570.3	UTR5	20.314
BS2069	SL4.0ch01	69151596	69151602	+	7	Solyc01g067570.3	Solyc01g067570.3	UTR5	13.2984
BS2070	SL4.0ch01	69151859	69151865	+	7	Solyc01g067570.3	Solyc01g067570.3	CDS	7.42788
BS2071	SL4.0ch01	69151866	69151872	+	7	Solyc01g067570.3	Solyc01g067570.3	CDS	23.4702
BS2072	SL4.0ch01	69151873	69151879	+	7	Solyc01g067570.3	Solyc01g067570.3	CDS	19.4327
BS2073	SL4.0ch01	69151889	69151895	+	7	Solyc01g067570.3	Solyc01g067570.3	CDS	6.97407
BS2074	SL4.0ch01	69151910	69151916	+	7	Solyc01g067570.3	Solyc01g067570.3	CDS	3.15464
BS2075	SL4.0ch01	69152017	69152023	+	7	Solyc01g067570.3	Solyc01g067570.3	CDS	18.0535
BS2077	SL4.0ch01	69152045	69152051	+	7	Solyc01g067570.3	Solyc01g067570.3	CDS	18.8265
BS2078	SL4.0ch01	69152239	69152245	+	7	Solyc01g067570.3	Solyc01g067570.3	INTRON	5.3892
BS2081	SL4.0ch01	69152266	69152272	+	7	Solyc01g067570.3	Solyc01g067570.3	INTRON	17.7388
BS2082	SL4.0ch01	69152627	69152633	+	7	Solyc01g067570.3	Solyc01g067570.3	CDS	11.7937
BS2084	SL4.0ch01	69152642	69152648	+	7	Solyc01g067570.3	Solyc01g067570.3	CDS	7.31798
BS2085	SL4.0ch01	69152652	69152658	+	7	Solyc01g067570.3	Solyc01g067570.3	CDS	4.47881
BS2086	SL4.0ch01	69152842	69152848	+	7	Solyc01g067570.3	Solyc01g067570.3	CDS	7.29794
BS2087	SL4.0ch01	69152850	69152856	+	7	Solyc01g067570.3	Solyc01g067570.3	CDS	3.62393
BS2088	SL4.0ch01	69152860	69152866	+	7	Solyc01g067570.3	Solyc01g067570.3	CDS	21.8555
BS2093	SL4.0ch01	69208389	69208395	+	7	Solyc01g067600.3	Solyc01g067600.3	UTR5	7.93575
BS2095	SL4.0ch01	69208420	69208426	+	7	Solyc01g067600.3	Solyc01g067600.3	UTR5	7.07781
BS2099	SL4.0ch01	69217846	69217852	+	7	Solyc01g067600.3	Solyc01g067600.3	UTR3	17.7626
BS2100	SL4.0ch01	69218085	69218091	+	7	Solyc01g067600.3	Solyc01g067600.3	UTR3	14.0914
BS2102	SL4.0ch01	69218221	69218227	+	7	Solyc01g067600.3	Solyc01g067600.3	INTRON	4.35021
BS2103	SL4.0ch01	69218237	69218243	+	7	Solyc01g067600.3	Solyc01g067600.3	INTRON	10.6275
BS2104	SL4.0ch01	69421384	69421390	+	7	Solyc01g067710.3	Solyc01g067710.3	UTR5	4.06468
BS2105	SL4.0ch01	69421458	69421464	+	7	Solyc01g067710.3	Solyc01g067710.3	UTR5	6.59425
BS2106	SL4.0ch01	69421492	69421498	+	7	Solyc01g067710.3	Solyc01g067710.3	UTR5	9.8243
BS2107	SL4.0ch01	69421501	69421507	+	7	Solyc01g067710.3	Solyc01g067710.3	UTR5	14.1325
BS2108	SL4.0ch01	69421523	69421529	+	7	Solyc01g067710.3	Solyc01g067710.3	UTR5	21.9402
BS2109	SL4.0ch01	69421534	69421540	+	7	Solyc01g067710.3	Solyc01g067710.3	UTR5	2.56859
BS2110	SL4.0ch01	69421868	69421874	+	7	Solyc01g067710.3	Solyc01g067710.3	CDS	12.6043
BS2111	SL4.0ch01	69421877	69421883	+	7	Solyc01g067710.3	Solyc01g067710.3	CDS	22.0097
BS2112	SL4.0ch01	69421889	69421895	+	7	Solyc01g067710.3	Solyc01g067710.3	CDS	9.80508
BS2113	SL4.0ch01	69421896	69421902	+	7	Solyc01g067710.3	Solyc01g067710.3	CDS	11.7298
BS2114	SL4.0ch01	69421989	69421995	+	7	Solyc01g067710.3	Solyc01g067710.3	CDS	13.4286
BS2115	SL4.0ch01	69422167	69422173	+	7	Solyc01g067710.3	Solyc01g067710.3	CDS	17.2181
BS2116	SL4.0ch01	69422177	69422183	+	7	Solyc01g067710.3	Solyc01g067710.3	CDS	0.939604
BS2117	SL4.0ch01	69422208	69422214	+	7	Solyc01g067710.3	Solyc01g067710.3	CDS	4.36313
BS2118	SL4.0ch01	69422218	69422224	+	7	Solyc01g067710.3	Solyc01g067710.3	CDS	36.43
BS2119	SL4.0ch01	69422239	69422245	+	7	Solyc01g067710.3	Solyc01g067710.3	CDS	7.32373
BS2121	SL4.0ch01	69422979	69422985	+	7	Solyc01g067710.3	Solyc01g067710.3	CDS	6.81538
BS2122	SL4.0ch01	69423027	69423033	+	7	Solyc01g067710.3	Solyc01g067710.3	CDS	5.23702
BS2126	SL4.0ch01	69423336	69423342	+	7	Solyc01g067710.3	Solyc01g067710.3	CDS	23.202
BS2128	SL4.0ch01	69423538	69423544	+	7	Solyc01g067710.3	Solyc01g067710.3	CDS	5.3702
BS2130	SL4.0ch01	69423573	69423579	+	7	Solyc01g067710.3	Solyc01g067710.3	CDS	8.19075
BS2132	SL4.0ch01	69424119	69424125	+	7	Solyc01g067710.3	Solyc01g067710.3	CDS	7.31469
BS2133	SL4.0ch01	69424130	69424136	+	7	Solyc01g067710.3	Solyc01g067710.3	CDS	3.85243
BS2134	SL4.0ch01	69424349	69424355	+	7	Solyc01g067710.3	Solyc01g067710.3	CDS	10.6231
BS2139	SL4.0ch01	69424838	69424844	+	7	Solyc01g067710.3	Solyc01g067710.3	CDS	11.814
BS2140	SL4.0ch01	69424968	69424974	+	7	Solyc01g067710.3	Solyc01g067710.3	CDS	13.9633
BS2142	SL4.0ch01	69425141	69425147	+	7	Solyc01g067710.3	Solyc01g067710.3	CDS	18.731
BS2146	SL4.0ch01	69452799	69452805	+	7	Solyc01g067740.3	Solyc01g067740.3	UTR5	68.9993
BS2147	SL4.0ch01	69452806	69452812	+	7	Solyc01g067740.3	Solyc01g067740.3	UTR5	17.9014
BS2148	SL4.0ch01	69452814	69452820	+	7	Solyc01g067740.3	Solyc01g067740.3	UTR5	43.5286
BS2149	SL4.0ch01	69452825	69452831	+	7	Solyc01g067740.3	Solyc01g067740.3	UTR5	80.6953
BS2150	SL4.0ch01	69452841	69452847	+	7	Solyc01g067740.3	Solyc01g067740.3	UTR5	151.256
BS2151	SL4.0ch01	69452998	69453004	+	7	Solyc01g067740.3	Solyc01g067740.3	INTRON	8.59458
BS2152	SL4.0ch01	69453014	69453020	+	7	Solyc01g067740.3	Solyc01g067740.3	INTRON	50.0209
BS2153	SL4.0ch01	69453024	69453030	+	7	Solyc01g067740.3	Solyc01g067740.3	INTRON	46.7839
BS2154	SL4.0ch01	69453139	69453145	+	7	Solyc01g067740.3	Solyc01g067740.3	INTRON	6.35029
BS2155	SL4.0ch01	69453147	69453153	+	7	Solyc01g067740.3	Solyc01g067740.3	INTRON	26.571
BS2156	SL4.0ch01	69453231	69453237	+	7	Solyc01g067740.3	Solyc01g067740.3	INTRON	6.024
BS2157	SL4.0ch01	69453387	69453393	+	7	Solyc01g067740.3	Solyc01g067740.3	INTRON	20.7221
BS2158	SL4.0ch01	69453690	69453696	+	7	Solyc01g067740.3	Solyc01g067740.3	INTRON	9.19787
BS2160	SL4.0ch01	69453886	69453892	+	7	Solyc01g067740.3	Solyc01g067740.3	INTRON	14.2465
BS2161	SL4.0ch01	69453902	69453908	+	7	Solyc01g067740.3	Solyc01g067740.3	CDS	117.998
BS2162	SL4.0ch01	69453909	69453915	+	7	Solyc01g067740.3	Solyc01g067740.3	CDS	161.621
BS2163	SL4.0ch01	69453921	69453927	+	7	Solyc01g067740.3	Solyc01g067740.3	CDS	111.736
BS2164	SL4.0ch01	69453933	69453939	+	7	Solyc01g067740.3	Solyc01g067740.3	CDS	17.2594
BS2165	SL4.0ch01	69453944	69453950	+	7	Solyc01g067740.3	Solyc01g067740.3	CDS	115.209
BS2166	SL4.0ch01	69454084	69454090	+	7	Solyc01g067740.3	Solyc01g067740.3	CDS	49.9745
BS2167	SL4.0ch01	69454091	69454097	+	7	Solyc01g067740.3	Solyc01g067740.3	CDS	91.5447
BS2168	SL4.0ch01	69454104	69454110	+	7	Solyc01g067740.3	Solyc01g067740.3	CDS	67.2931
BS2169	SL4.0ch01	69454113	69454119	+	7	Solyc01g067740.3	Solyc01g067740.3	CDS	108.248
BS2171	SL4.0ch01	69454130	69454136	+	7	Solyc01g067740.3	Solyc01g067740.3	CDS	144.57
BS2172	SL4.0ch01	69454257	69454263	+	7	Solyc01g067740.3	Solyc01g067740.3	CDS	15.5941
BS2173	SL4.0ch01	69454267	69454273	+	7	Solyc01g067740.3	Solyc01g067740.3	CDS	69.294
BS2174	SL4.0ch01	69454280	69454286	+	7	Solyc01g067740.3	Solyc01g067740.3	CDS	32.268
BS2175	SL4.0ch01	69454292	69454298	+	7	Solyc01g067740.3	Solyc01g067740.3	CDS	43.5156
BS2176	SL4.0ch01	69454302	69454308	+	7	Solyc01g067740.3	Solyc01g067740.3	CDS	38.7995
BS2177	SL4.0ch01	69454309	69454315	+	7	Solyc01g067740.3	Solyc01g067740.3	CDS	25.5117
BS2178	SL4.0ch01	69454581	69454587	+	7	Solyc01g067740.3	Solyc01g067740.3	INTRON	12.8561
BS2179	SL4.0ch01	69454589	69454595	+	7	Solyc01g067740.3	Solyc01g067740.3	INTRON	21.7425
BS2180	SL4.0ch01	69454596	69454602	+	7	Solyc01g067740.3	Solyc01g067740.3	INTRON	18.0756
BS2181	SL4.0ch01	69454675	69454681	+	7	Solyc01g067740.3	Solyc01g067740.3	CDS	19.4122
BS2182	SL4.0ch01	69454687	69454693	+	7	Solyc01g067740.3	Solyc01g067740.3	CDS	20.7287
BS2183	SL4.0ch01	69454789	69454795	+	7	Solyc01g067740.3	Solyc01g067740.3	CDS	6.8877
BS2184	SL4.0ch01	69454798	69454804	+	7	Solyc01g067740.3	Solyc01g067740.3	CDS	26.0458
BS2185	SL4.0ch01	69454805	69454811	+	7	Solyc01g067740.3	Solyc01g067740.3	CDS	18.098
BS2186	SL4.0ch01	69454826	69454832	+	7	Solyc01g067740.3	Solyc01g067740.3	CDS	77.1496
BS2188	SL4.0ch01	69454843	69454849	+	7	Solyc01g067740.3	Solyc01g067740.3	CDS	61.8847
BS2192	SL4.0ch01	69455088	69455094	+	7	Solyc01g067740.3	Solyc01g067740.3	INTRON	28.1874
BS2193	SL4.0ch01	69455237	69455243	+	7	Solyc01g067740.3	Solyc01g067740.3	INTRON	20.4257
BS2195	SL4.0ch01	69455573	69455579	+	7	Solyc01g067740.3	Solyc01g067740.3	INTRON	4.66517
BS2196	SL4.0ch01	69455592	69455598	+	7	Solyc01g067740.3	Solyc01g067740.3	INTRON	3.21443
BS2198	SL4.0ch01	69455698	69455704	+	7	Solyc01g067740.3	Solyc01g067740.3	INTRON	22.1469
BS2199	SL4.0ch01	69455705	69455711	+	7	Solyc01g067740.3	Solyc01g067740.3	INTRON	13.5014
BS2200	SL4.0ch01	69455794	69455800	+	7	Solyc01g067740.3	Solyc01g067740.3	INTRON	6.01799
BS2201	SL4.0ch01	69455828	69455834	+	7	Solyc01g067740.3	Solyc01g067740.3	INTRON	11.983
BS2202	SL4.0ch01	69455835	69455841	+	7	Solyc01g067740.3	Solyc01g067740.3	INTRON	14.0014
BS2203	SL4.0ch01	69455912	69455918	+	7	Solyc01g067740.3	Solyc01g067740.3	INTRON	15.3075
BS2204	SL4.0ch01	69455935	69455941	+	7	Solyc01g067740.3	Solyc01g067740.3	INTRON	38.4947
BS2205	SL4.0ch01	69455943	69455949	+	7	Solyc01g067740.3	Solyc01g067740.3	INTRON	7.80309
BS2211	SL4.0ch01	69456542	69456548	+	7	Solyc01g067740.3	Solyc01g067740.3	INTRON	3.55938
BS2212	SL4.0ch01	69456783	69456789	+	7	Solyc01g067740.3	Solyc01g067740.3	INTRON	18.3104
BS2214	SL4.0ch01	69456912	69456918	+	7	Solyc01g067740.3	Solyc01g067740.3	INTRON	24.1105
BS2215	SL4.0ch01	69456924	69456930	+	7	Solyc01g067740.3	Solyc01g067740.3	CDS	9.2952
BS2217	SL4.0ch01	69457311	69457317	+	7	Solyc01g067740.3	Solyc01g067740.3	CDS	54.3455
BS2219	SL4.0ch01	69457329	69457335	+	7	Solyc01g067740.3	Solyc01g067740.3	UTR3	22.61
BS2220	SL4.0ch01	69457374	69457380	+	7	Solyc01g067740.3	Solyc01g067740.3	UTR3	16.7912
BS2221	SL4.0ch01	69457384	69457390	+	7	Solyc01g067740.3	Solyc01g067740.3	UTR3	2.16918
BS2222	SL4.0ch01	69457392	69457398	+	7	Solyc01g067740.3	Solyc01g067740.3	UTR3	52.0013
BS2223	SL4.0ch01	69457427	69457433	+	7	Solyc01g067740.3	Solyc01g067740.3	UTR3	22.3785
BS2224	SL4.0ch01	69457445	69457451	+	7	Solyc01g067740.3	Solyc01g067740.3	UTR3	6.01499
BS2229	SL4.0ch01	69461241	69461247	+	7	Solyc01g067750.3	Solyc01g067750.3	CDS	12.2558
BS2235	SL4.0ch01	69825271	69825277	+	7	Solyc01g068000.4	Solyc01g068000.4	UTR5	4.45741
BS2236	SL4.0ch01	69825380	69825386	+	7	Solyc01g068000.4	Solyc01g068000.4	UTR5	35.8456
BS2237	SL4.0ch01	69825389	69825395	+	7	Solyc01g068000.4	Solyc01g068000.4	UTR5	24.2379
BS2238	SL4.0ch01	69825427	69825433	+	7	Solyc01g068000.4	Solyc01g068000.4	UTR5	23.332
BS2239	SL4.0ch01	69825472	69825478	+	7	Solyc01g068000.4	Solyc01g068000.4	UTR5	17.4103
BS2240	SL4.0ch01	69825480	69825486	+	7	Solyc01g068000.4	Solyc01g068000.4	UTR5	29.5745
BS2241	SL4.0ch01	69825497	69825503	+	7	Solyc01g068000.4	Solyc01g068000.4	UTR5	28.3552
BS2242	SL4.0ch01	69825669	69825675	+	7	Solyc01g068000.4	Solyc01g068000.4	INTRON	5.36691
BS2244	SL4.0ch01	69825733	69825739	+	7	Solyc01g068000.4	Solyc01g068000.4	INTRON	5.52094
BS2245	SL4.0ch01	69826554	69826560	+	7	Solyc01g068000.4	Solyc01g068000.4	INTRON	6.84936
BS2246	SL4.0ch01	69826773	69826779	+	7	Solyc01g068000.4	Solyc01g068000.4	INTRON	20.4657
BS2247	SL4.0ch01	69826783	69826789	+	7	Solyc01g068000.4	Solyc01g068000.4	INTRON	76.0668
BS2248	SL4.0ch01	69826790	69826796	+	7	Solyc01g068000.4	Solyc01g068000.4	INTRON	43.1035
BS2249	SL4.0ch01	69826806	69826812	+	7	Solyc01g068000.4	Solyc01g068000.4	INTRON	1.61741
BS2250	SL4.0ch01	69826816	69826822	+	7	Solyc01g068000.4	Solyc01g068000.4	INTRON	25.2933
BS2252	SL4.0ch01	69827175	69827181	+	7	Solyc01g068000.4	Solyc01g068000.4	INTRON	7.59043
BS2255	SL4.0ch01	69827989	69827995	+	7	Solyc01g068000.4	Solyc01g068000.4	INTRON	3.76305
BS2256	SL4.0ch01	69828490	69828496	+	7	Solyc01g068000.4	Solyc01g068000.4	UTR5	21.6643
BS2257	SL4.0ch01	69828498	69828504	+	7	Solyc01g068000.4	Solyc01g068000.4	UTR5	21.1734
BS2258	SL4.0ch01	69828508	69828514	+	7	Solyc01g068000.4	Solyc01g068000.4	UTR5	22.5024
BS2259	SL4.0ch01	69828520	69828526	+	7	Solyc01g068000.4	Solyc01g068000.4	UTR5	7.76454
BS2260	SL4.0ch01	69828591	69828597	+	7	Solyc01g068000.4	Solyc01g068000.4	CDS	10.5611
BS2261	SL4.0ch01	69828602	69828608	+	7	Solyc01g068000.4	Solyc01g068000.4	CDS	1.98775
BS2263	SL4.0ch01	69828733	69828739	+	7	Solyc01g068000.4	Solyc01g068000.4	CDS	9.95727
BS2264	SL4.0ch01	69828745	69828751	+	7	Solyc01g068000.4	Solyc01g068000.4	CDS	34.6494
BS2265	SL4.0ch01	69828837	69828843	+	7	Solyc01g068000.4	Solyc01g068000.4	CDS	1.89842
BS2266	SL4.0ch01	69828844	69828850	+	7	Solyc01g068000.4	Solyc01g068000.4	CDS	30.3251
BS2267	SL4.0ch01	69828863	69828869	+	7	Solyc01g068000.4	Solyc01g068000.4	CDS	23.9589
BS2268	SL4.0ch01	69828883	69828889	+	7	Solyc01g068000.4	Solyc01g068000.4	CDS	18.3182
BS2269	SL4.0ch01	69828895	69828901	+	7	Solyc01g068000.4	Solyc01g068000.4	CDS	6.71321
BS2270	SL4.0ch01	69828902	69828908	+	7	Solyc01g068000.4	Solyc01g068000.4	CDS	6.72093
BS2271	SL4.0ch01	69828915	69828921	+	7	Solyc01g068000.4	Solyc01g068000.4	CDS	8.1433
BS2272	SL4.0ch01	69829057	69829063	+	7	Solyc01g068000.4	Solyc01g068000.4	INTRON	18.2947
BS2274	SL4.0ch01	69829311	69829317	+	7	Solyc01g068000.4	Solyc01g068000.4	CDS	19.8382
BS2275	SL4.0ch01	69829324	69829330	+	7	Solyc01g068000.4	Solyc01g068000.4	CDS	8.22333
BS2276	SL4.0ch01	69829343	69829349	+	7	Solyc01g068000.4	Solyc01g068000.4	CDS	2.75477
BS2279	SL4.0ch01	69829489	69829495	+	7	Solyc01g068000.4	Solyc01g068000.4	CDS	19.3772
BS2280	SL4.0ch01	69829502	69829508	+	7	Solyc01g068000.4	Solyc01g068000.4	CDS	25.6119
BS2281	SL4.0ch01	69829611	69829617	+	7	Solyc01g068000.4	Solyc01g068000.4	CDS	10.6152
BS2282	SL4.0ch01	69829652	69829658	+	7	Solyc01g068000.4	Solyc01g068000.4	CDS	19.7672
BS2284	SL4.0ch01	69829752	69829758	+	7	Solyc01g068000.4	Solyc01g068000.4	CDS	11.9699
BS2285	SL4.0ch01	69829793	69829799	+	7	Solyc01g068000.4	Solyc01g068000.4	CDS	6.51491
BS2286	SL4.0ch01	69829866	69829872	+	7	Solyc01g068000.4	Solyc01g068000.4	CDS	18.6586
BS2293	SL4.0ch01	70094288	70094294	+	7	Solyc01g068210.3	Solyc01g068210.3	UTR5	29.952
BS2299	SL4.0ch01	70099899	70099905	+	7	Solyc01g068210.3	Solyc01g068210.3	CDS	4.88296
BS2311	SL4.0ch01	70106100	70106106	+	7	Solyc01g068210.3	Solyc01g068210.3	INTRON	28.6452
BS2312	SL4.0ch01	70106112	70106118	+	7	Solyc01g068210.3	Solyc01g068210.3	INTRON	5.6797
BS2316	SL4.0ch01	70513499	70513505	+	7	Solyc01g068480.4	Solyc01g068480.4	UTR5	6.21637
BS2317	SL4.0ch01	70513601	70513607	+	7	Solyc01g068480.4	Solyc01g068480.4	CDS	7.36387
BS2319	SL4.0ch01	70513700	70513706	+	7	Solyc01g068480.4	Solyc01g068480.4	CDS	13.9148
BS2320	SL4.0ch01	70513792	70513798	+	7	Solyc01g068480.4	Solyc01g068480.4	CDS	3.29361
BS2321	SL4.0ch01	70514275	70514281	+	7	Solyc01g068480.4	Solyc01g068480.4	CDS	7.03713
BS2324	SL4.0ch01	70519195	70519201	+	7	Solyc01g068480.4	Solyc01g068480.4	CDS	8.00131
BS2334	SL4.0ch01	70903318	70903324	+	7	Solyc01g079230.4	Solyc01g079230.4	UTR5	19.6767
BS2339	SL4.0ch01	70948870	70948876	+	7	Solyc01g079280.1	Solyc01g079280.1	CDS	2.18225
BS2341	SL4.0ch01	71074349	71074355	+	7	Solyc01g079420.4	Solyc01g079420.4	CDS	16.0136
BS2342	SL4.0ch01	71074358	71074364	+	7	Solyc01g079420.4	Solyc01g079420.4	CDS	14.5481
BS2344	SL4.0ch01	71074392	71074398	+	7	Solyc01g079420.4	Solyc01g079420.4	CDS	7.43534
BS2349	SL4.0ch01	71138900	71138906	+	7	Solyc01g079510.3	Solyc01g079510.3	CDS	9.29747
BS2350	SL4.0ch01	71138922	71138928	+	7	Solyc01g079510.3	Solyc01g079510.3	CDS	3.36735
BS2351	SL4.0ch01	71138936	71138942	+	7	Solyc01g079510.3	Solyc01g079510.3	CDS	27.4528
BS2352	SL4.0ch01	71138945	71138951	+	7	Solyc01g079510.3	Solyc01g079510.3	CDS	14.5279
BS2353	SL4.0ch01	71139775	71139781	+	7	Solyc01g079510.3	Solyc01g079510.3	CDS	11.0012
BS2354	SL4.0ch01	71139827	71139833	+	7	Solyc01g079510.3	Solyc01g079510.3	CDS	1.37135
BS2355	SL4.0ch01	71139838	71139844	+	7	Solyc01g079510.3	Solyc01g079510.3	CDS	8.0772
BS2356	SL4.0ch01	71139856	71139862	+	7	Solyc01g079510.3	Solyc01g079510.3	CDS	11.8827
BS2357	SL4.0ch01	71140281	71140287	+	7	Solyc01g079510.3	Solyc01g079510.3	CDS	3.0749
BS2360	SL4.0ch01	71148352	71148358	+	7	Solyc01g079510.3	Solyc01g079510.3	CDS	2.12435
BS2361	SL4.0ch01	71148380	71148386	+	7	Solyc01g079510.3	Solyc01g079510.3	CDS	3.73787
BS2362	SL4.0ch01	71148393	71148399	+	7	Solyc01g079510.3	Solyc01g079510.3	CDS	16.4591
BS2363	SL4.0ch01	71149154	71149160	+	7	Solyc01g079510.3	Solyc01g079510.3	CDS	14.1379
BS2366	SL4.0ch01	71155208	71155214	+	7	Solyc01g079510.3	Solyc01g079510.3	CDS	12.6624
BS2367	SL4.0ch01	71189981	71189987	+	7	Solyc01g079535.1	Solyc01g079535.1	CDS	18.2558
BS2368	SL4.0ch01	71189992	71189998	+	7	Solyc01g079535.1	Solyc01g079535.1	CDS	1.04736
BS2369	SL4.0ch01	71190001	71190007	+	7	Solyc01g079535.1	Solyc01g079535.1	CDS	35.2119
BS2370	SL4.0ch01	71190014	71190020	+	7	Solyc01g079535.1	Solyc01g079535.1	CDS	22.5396
BS2371	SL4.0ch01	71190040	71190046	+	7	Solyc01g079535.1	Solyc01g079535.1	CDS	20.5321
BS2373	SL4.0ch01	71190278	71190284	+	7	Solyc01g079535.1	Solyc01g079535.1	CDS	11.8206
BS2374	SL4.0ch01	71190287	71190293	+	7	Solyc01g079535.1	Solyc01g079535.1	CDS	8.30222
BS2378	SL4.0ch01	71195238	71195244	+	7	Solyc01g079535.1	Solyc01g079535.1	CDS	1.91088
BS2379	SL4.0ch01	71195245	71195251	+	7	Solyc01g079535.1	Solyc01g079535.1	CDS	21.7364
BS2384	SL4.0ch01	71271695	71271701	+	7	Solyc01g079590.3	Solyc01g079590.3	UTR5	8.30178
BS2385	SL4.0ch01	71271702	71271708	+	7	Solyc01g079590.3	Solyc01g079590.3	UTR5	2.9734
BS2386	SL4.0ch01	71271793	71271799	+	7	Solyc01g079590.3	Solyc01g079590.3	CDS	15.6569
BS2387	SL4.0ch01	71271880	71271886	+	7	Solyc01g079590.3	Solyc01g079590.3	CDS	10.4664
BS2388	SL4.0ch01	71271897	71271903	+	7	Solyc01g079590.3	Solyc01g079590.3	CDS	11.5691
BS2389	SL4.0ch01	71271912	71271918	+	7	Solyc01g079590.3	Solyc01g079590.3	CDS	30.7594
BS2390	SL4.0ch01	71271922	71271928	+	7	Solyc01g079590.3	Solyc01g079590.3	CDS	13.2079
BS2392	SL4.0ch01	71272173	71272179	+	7	Solyc01g079590.3	Solyc01g079590.3	CDS	6.15748
BS2393	SL4.0ch01	71272210	71272216	+	7	Solyc01g079590.3	Solyc01g079590.3	CDS	15.3711
BS2394	SL4.0ch01	71272221	71272227	+	7	Solyc01g079590.3	Solyc01g079590.3	CDS	22.3827
BS2395	SL4.0ch01	71272245	71272251	+	7	Solyc01g079590.3	Solyc01g079590.3	CDS	7.36731
BS2398	SL4.0ch01	71275591	71275597	+	7	Solyc01g079590.3	Solyc01g079590.3	INTRON	6.32624
BS2405	SL4.0ch01	71278849	71278855	+	7	Solyc01g079590.3	Solyc01g079590.3	CDS	9.64624
BS2406	SL4.0ch01	71525069	71525075	+	7	Solyc01g079810.4	Solyc01g079810.4	UTR5	4.68328
BS2407	SL4.0ch01	71525079	71525085	+	7	Solyc01g079810.4	Solyc01g079810.4	UTR5	39.764
BS2408	SL4.0ch01	71525089	71525095	+	7	Solyc01g079810.4	Solyc01g079810.4	UTR5	11.1061
BS2410	SL4.0ch01	71525103	71525109	+	7	Solyc01g079810.4	Solyc01g079810.4	UTR5	17.4422
BS2411	SL4.0ch01	71525150	71525156	+	7	Solyc01g079810.4	Solyc01g079810.4	CDS	15.6014
BS2412	SL4.0ch01	71525162	71525168	+	7	Solyc01g079810.4	Solyc01g079810.4	CDS	30.2747
BS2413	SL4.0ch01	71525172	71525178	+	7	Solyc01g079810.4	Solyc01g079810.4	CDS	2.39804
BS2414	SL4.0ch01	71525179	71525185	+	7	Solyc01g079810.4	Solyc01g079810.4	CDS	15.8317
BS2416	SL4.0ch01	71526260	71526266	+	7	Solyc01g079810.4	Solyc01g079810.4	CDS	10.78
BS2418	SL4.0ch01	71526427	71526433	+	7	Solyc01g079810.4	Solyc01g079810.4	CDS	22.0584
BS2419	SL4.0ch01	71526943	71526949	+	7	Solyc01g079810.4	Solyc01g079810.4	CDS	4.15691
BS2420	SL4.0ch01	71527078	71527084	+	7	Solyc01g079810.4	Solyc01g079810.4	CDS	4.76335
BS2422	SL4.0ch01	71527396	71527402	+	7	Solyc01g079810.4	Solyc01g079810.4	CDS	8.38835
BS2423	SL4.0ch01	71527405	71527411	+	7	Solyc01g079810.4	Solyc01g079810.4	CDS	27.6431
BS2432	SL4.0ch01	72012568	72012574	+	7	Solyc01g080220.3	Solyc01g080220.3	CDS	7.84075
BS2436	SL4.0ch01	72039075	72039081	+	7	Solyc01g080240.4	Solyc01g080240.4	UTR5	6.13279
BS2438	SL4.0ch01	72039544	72039550	+	7	Solyc01g080240.4	Solyc01g080240.4	UTR5	12.6373
BS2439	SL4.0ch01	72039552	72039558	+	7	Solyc01g080240.4	Solyc01g080240.4	UTR5	30.3981
BS2441	SL4.0ch01	72040480	72040486	+	7	Solyc01g080240.4	Solyc01g080240.4	CDS	11.6978
BS2444	SL4.0ch01	72041409	72041415	+	7	Solyc01g080240.4	Solyc01g080240.4	CDS	16.5961
BS2471	SL4.0ch01	72136033	72136039	+	7	Solyc01g080330.4	Solyc01g080330.4	UTR3	2.57549
BS2472	SL4.0ch01	72136040	72136046	+	7	Solyc01g080330.4	Solyc01g080330.4	UTR3	10.0163
BS2473	SL4.0ch01	72136049	72136055	+	7	Solyc01g080330.4	Solyc01g080330.4	UTR3	19.4579
BS2474	SL4.0ch01	72136059	72136065	+	7	Solyc01g080330.4	Solyc01g080330.4	UTR3	1.81587
BS2475	SL4.0ch01	72136423	72136429	+	7	Solyc01g080330.4	Solyc01g080330.4	INTRON	32.8058
BS2477	SL4.0ch01	72136439	72136445	+	7	Solyc01g080330.4	Solyc01g080330.4	INTRON	12.9516
BS2478	SL4.0ch01	72136461	72136467	+	7	Solyc01g080330.4	Solyc01g080330.4	INTRON	4.37175
BS2479	SL4.0ch01	72137121	72137127	+	7	Solyc01g080330.4	Solyc01g080330.4	UTR3	6.58282
BS2480	SL4.0ch01	72137129	72137135	+	7	Solyc01g080330.4	Solyc01g080330.4	UTR3	7.17762
BS2484	SL4.0ch01	72137381	72137387	+	7	Solyc01g080330.4	Solyc01g080330.4	UTR3	14.0906
BS2485	SL4.0ch01	72137465	72137471	+	7	Solyc01g080330.4	Solyc01g080330.4	INTRON	3.87218
BS2489	SL4.0ch01	72171645	72171651	+	7	Solyc01g080360.3	Solyc01g080360.3	UTR5	8.89004
BS2492	SL4.0ch01	72171672	72171678	+	7	Solyc01g080360.3	Solyc01g080360.3	CDS	10.6095
BS2493	SL4.0ch01	72171803	72171809	+	7	Solyc01g080360.3	Solyc01g080360.3	CDS	6.68453
BS2495	SL4.0ch01	72171879	72171885	+	7	Solyc01g080360.3	Solyc01g080360.3	CDS	13.4099
BS2497	SL4.0ch01	72335307	72335313	+	7	Solyc01g080510.3	Solyc01g080510.3	CDS	5.46733
BS2498	SL4.0ch01	72335349	72335355	+	7	Solyc01g080510.3	Solyc01g080510.3	CDS	4.64703
BS2499	SL4.0ch01	72426738	72426744	+	7	Solyc01g080620.3	Solyc01g080620.3	UTR5	4.51349
BS2500	SL4.0ch01	72426822	72426828	+	7	Solyc01g080620.3	Solyc01g080620.3	CDS	18.6191
BS2501	SL4.0ch01	72426831	72426837	+	7	Solyc01g080620.3	Solyc01g080620.3	CDS	10.9046
BS2505	SL4.0ch01	72464192	72464198	+	7	Solyc01g080640.3	Solyc01g080640.3	CDS	21.9327
BS2509	SL4.0ch01	72465096	72465102	+	7	Solyc01g080640.3	Solyc01g080640.3	CDS	6.3186
BS2513	SL4.0ch01	72465546	72465552	+	7	Solyc01g080640.3	Solyc01g080640.3	CDS	2.09715
BS2515	SL4.0ch01	72466548	72466554	+	7	Solyc01g080640.3	Solyc01g080640.3	CDS	3.67353
BS2516	SL4.0ch01	72466728	72466734	+	7	Solyc01g080640.3	Solyc01g080640.3	CDS	5.96891
BS2517	SL4.0ch01	72466794	72466800	+	7	Solyc01g080640.3	Solyc01g080640.3	CDS	19.1862
BS2521	SL4.0ch01	72467643	72467649	+	7	Solyc01g080640.3	Solyc01g080640.3	CDS	7.00775
BS2522	SL4.0ch01	72467706	72467712	+	7	Solyc01g080640.3	Solyc01g080640.3	CDS	3.99888
BS2524	SL4.0ch01	72467729	72467735	+	7	Solyc01g080640.3	Solyc01g080640.3	CDS	16.3173
BS2525	SL4.0ch01	72468154	72468160	+	7	Solyc01g080640.3	Solyc01g080640.3	CDS	3.98513
BS2526	SL4.0ch01	72468164	72468170	+	7	Solyc01g080640.3	Solyc01g080640.3	CDS	12.6531
BS2530	SL4.0ch01	72468712	72468718	+	7	Solyc01g080640.3	Solyc01g080640.3	CDS	6.29062
BS2531	SL4.0ch01	72468757	72468763	+	7	Solyc01g080640.3	Solyc01g080640.3	CDS	9.98665
BS2534	SL4.0ch01	72469561	72469567	+	7	Solyc01g080640.3	Solyc01g080640.3	CDS	5.8572
BS2552	SL4.0ch01	72494284	72494290	+	7	Solyc01g080670.3	Solyc01g080670.3	CDS	11.5732
BS2559	SL4.0ch01	72506771	72506777	+	7	Solyc01g080690.3	Solyc01g080690.3	UTR5	22.2712
BS2560	SL4.0ch01	72506780	72506786	+	7	Solyc01g080690.3	Solyc01g080690.3	UTR5	46.3952
BS2561	SL4.0ch01	72506790	72506796	+	7	Solyc01g080690.3	Solyc01g080690.3	UTR5	12.8988
BS2562	SL4.0ch01	72506797	72506803	+	7	Solyc01g080690.3	Solyc01g080690.3	UTR5	10.6397
BS2564	SL4.0ch01	72507566	72507572	+	7	Solyc01g080690.3	Solyc01g080690.3	CDS	11.1632
BS2565	SL4.0ch01	72507576	72507582	+	7	Solyc01g080690.3	Solyc01g080690.3	CDS	7.91216
BS2569	SL4.0ch01	72507877	72507883	+	7	Solyc01g080690.3	Solyc01g080690.3	CDS	6.13689
BS2570	SL4.0ch01	72508360	72508366	+	7	Solyc01g080690.3	Solyc01g080690.3	CDS	2.29509
BS2571	SL4.0ch01	72508370	72508376	+	7	Solyc01g080690.3	Solyc01g080690.3	CDS	10.695
BS2575	SL4.0ch01	72509773	72509779	+	7	Solyc01g080690.3	Solyc01g080690.3	CDS	15.6682
BS2576	SL4.0ch01	72509829	72509835	+	7	Solyc01g080690.3	Solyc01g080690.3	CDS	9.99262
BS2578	SL4.0ch01	72510695	72510701	+	7	Solyc01g080690.3	Solyc01g080690.3	CDS	18.8874
BS2581	SL4.0ch01	72510955	72510961	+	7	Solyc01g080690.3	Solyc01g080690.3	INTRON	17.1808
BS2582	SL4.0ch01	72511038	72511044	+	7	Solyc01g080690.3	Solyc01g080690.3	INTRON	3.76057
BS2584	SL4.0ch01	72511225	72511231	+	7	Solyc01g080690.3	Solyc01g080690.3	CDS	13.3473
BS2585	SL4.0ch01	72513439	72513445	+	7	Solyc01g080690.3	Solyc01g080690.3	CDS	5.76826
BS2608	SL4.0ch01	72932209	72932215	+	7	Solyc01g081050.4	Solyc01g081050.4	CDS	5.52049
BS2609	SL4.0ch01	72932284	72932290	+	7	Solyc01g081050.4	Solyc01g081050.4	CDS	10.0174
BS2610	SL4.0ch01	72932295	72932301	+	7	Solyc01g081050.4	Solyc01g081050.4	CDS	2.21442
BS2611	SL4.0ch01	72932307	72932313	+	7	Solyc01g081050.4	Solyc01g081050.4	CDS	9.69732
BS2614	SL4.0ch01	72962285	72962291	+	7	Solyc01g081060.4	Solyc01g081060.4	CDS	9.52293
BS2616	SL4.0ch01	72970340	72970346	+	7	Solyc01g081070.3	Solyc01g081070.3	UTR5	3.94639
BS2617	SL4.0ch01	72970484	72970490	+	7	Solyc01g081070.3	Solyc01g081070.3	CDS	15.338
BS2621	SL4.0ch01	72979170	72979176	+	7	Solyc01g081070.3	Solyc01g081070.3	INTRON	7.23451
BS2625	SL4.0ch01	73286934	73286940	+	7	Solyc01g081500.4	Solyc01g081500.4	CDS	5.43608
BS2634	SL4.0ch01	73546723	73546729	+	7	Solyc01g073740.4	Solyc01g073740.4	UTR5	6.8732
BS2635	SL4.0ch01	73546968	73546974	+	7	Solyc01g073740.4	Solyc01g073740.4	UTR5	9.54285
BS2636	SL4.0ch01	73546976	73546982	+	7	Solyc01g073740.4	Solyc01g073740.4	CDS	11.8797
BS2637	SL4.0ch01	73546986	73546992	+	7	Solyc01g073740.4	Solyc01g073740.4	CDS	17.7638
BS2638	SL4.0ch01	73546994	73547000	+	7	Solyc01g073740.4	Solyc01g073740.4	CDS	18.5993
BS2640	SL4.0ch01	73547189	73547195	+	7	Solyc01g073740.4	Solyc01g073740.4	CDS	10.7097
BS2641	SL4.0ch01	73547197	73547203	+	7	Solyc01g073740.4	Solyc01g073740.4	CDS	18.5257
BS2642	SL4.0ch01	73547208	73547214	+	7	Solyc01g073740.4	Solyc01g073740.4	CDS	2.86455
BS2643	SL4.0ch01	73549669	73549675	+	7	Solyc01g073740.4	Solyc01g073740.4	CDS	10.7064
BS2644	SL4.0ch01	73549728	73549734	+	7	Solyc01g073740.4	Solyc01g073740.4	CDS	14.3943
BS2645	SL4.0ch01	73550435	73550441	+	7	Solyc01g073740.4	Solyc01g073740.4	CDS	25.8417
BS2651	SL4.0ch01	73552530	73552536	+	7	Solyc01g073740.4	Solyc01g073740.4	CDS	5.23758
BS2652	SL4.0ch01	73552540	73552546	+	7	Solyc01g073740.4	Solyc01g073740.4	CDS	7.20387
BS2653	SL4.0ch01	73552556	73552562	+	7	Solyc01g073740.4	Solyc01g073740.4	CDS	10.9025
BS2655	SL4.0ch01	73554727	73554733	+	7	Solyc01g073740.4	Solyc01g073740.4	CDS	7.09775
BS2658	SL4.0ch01	73557676	73557682	+	7	Solyc01g073750.4	Solyc01g073750.4	UTR5	14.3403
BS2662	SL4.0ch01	73559246	73559252	+	7	Solyc01g073750.4	Solyc01g073750.4	CDS	7.49246
BS2664	SL4.0ch01	73566076	73566082	+	7	Solyc01g073750.4	Solyc01g073750.4	CDS	4.42282
BS2665	SL4.0ch01	73566097	73566103	+	7	Solyc01g073750.4	Solyc01g073750.4	CDS	7.28793
BS2674	SL4.0ch01	73733593	73733599	+	7	Solyc01g073950.4	Solyc01g073950.4	CDS	1.02159
BS2675	SL4.0ch01	73870903	73870909	+	7	Solyc01g086640.2	Solyc01g086640.2	CDS	4.54598
BS2676	SL4.0ch01	73870914	73870920	+	7	Solyc01g086640.2	Solyc01g086640.2	CDS	1.68051
BS2679	SL4.0ch01	73871392	73871398	+	7	Solyc01g086640.2	Solyc01g086640.2	CDS	10.0491
BS2683	SL4.0ch01	73872146	73872152	+	7	Solyc01g086640.2	Solyc01g086640.2	CDS	33.797
BS2686	SL4.0ch01	73873211	73873217	+	7	Solyc01g086640.2	Solyc01g086640.2	CDS	0.934958
BS2688	SL4.0ch01	73909428	73909434	+	7	Solyc01g086710.4	Solyc01g086710.4	CDS	5.87301
BS2689	SL4.0ch01	73909453	73909459	+	7	Solyc01g086710.4	Solyc01g086710.4	CDS	4.18081
BS2691	SL4.0ch01	73909480	73909486	+	7	Solyc01g086710.4	Solyc01g086710.4	CDS	12.561
BS2692	SL4.0ch01	73909499	73909505	+	7	Solyc01g086710.4	Solyc01g086710.4	CDS	6.86904
BS2694	SL4.0ch01	73910563	73910569	+	7	Solyc01g086710.4	Solyc01g086710.4	CDS	3.6834
BS2699	SL4.0ch01	73922067	73922073	+	7	Solyc01g086710.4	Solyc01g086710.4	CDS	3.5954
BS2703	SL4.0ch01	73935266	73935272	+	7	Solyc01g086730.4	Solyc01g086730.4	UTR5	5.77639
BS2707	SL4.0ch01	73935810	73935816	+	7	Solyc01g086730.4	Solyc01g086730.4	CDS	8.67294
BS2708	SL4.0ch01	73936008	73936014	+	7	Solyc01g086730.4	Solyc01g086730.4	CDS	8.19371
BS2710	SL4.0ch01	73937856	73937862	+	7	Solyc01g086740.3	Solyc01g086740.3	UTR5	27.2433
BS2711	SL4.0ch01	73937888	73937894	+	7	Solyc01g086740.3	Solyc01g086740.3	UTR5	44.6983
BS2712	SL4.0ch01	73937895	73937901	+	7	Solyc01g086740.3	Solyc01g086740.3	UTR5	29.3404
BS2713	SL4.0ch01	73937902	73937908	+	7	Solyc01g086740.3	Solyc01g086740.3	UTR5	16.1974
BS2714	SL4.0ch01	73937913	73937919	+	7	Solyc01g086740.3	Solyc01g086740.3	UTR5	49.1879
BS2715	SL4.0ch01	73938052	73938058	+	7	Solyc01g086740.3	Solyc01g086740.3	CDS	12.6449
BS2716	SL4.0ch01	73938062	73938068	+	7	Solyc01g086740.3	Solyc01g086740.3	CDS	36.1253
BS2717	SL4.0ch01	73938071	73938077	+	7	Solyc01g086740.3	Solyc01g086740.3	CDS	73.925
BS2718	SL4.0ch01	73938080	73938086	+	7	Solyc01g086740.3	Solyc01g086740.3	CDS	31.463
BS2719	SL4.0ch01	73938197	73938203	+	7	Solyc01g086740.3	Solyc01g086740.3	CDS	30.902
BS2720	SL4.0ch01	73938206	73938212	+	7	Solyc01g086740.3	Solyc01g086740.3	CDS	8.60426
BS2722	SL4.0ch01	73938360	73938366	+	7	Solyc01g086740.3	Solyc01g086740.3	CDS	7.07787
BS2723	SL4.0ch01	73938378	73938384	+	7	Solyc01g086740.3	Solyc01g086740.3	CDS	2.69138
BS2724	SL4.0ch01	73938385	73938391	+	7	Solyc01g086740.3	Solyc01g086740.3	CDS	6.08259
BS2725	SL4.0ch01	73938393	73938399	+	7	Solyc01g086740.3	Solyc01g086740.3	CDS	11.5295
BS2726	SL4.0ch01	73938410	73938416	+	7	Solyc01g086740.3	Solyc01g086740.3	CDS	11.668
BS2728	SL4.0ch01	73939068	73939074	+	7	Solyc01g086740.3	Solyc01g086740.3	INTRON	8.96975
BS2729	SL4.0ch01	73939238	73939244	+	7	Solyc01g086740.3	Solyc01g086740.3	INTRON	12.5653
BS2730	SL4.0ch01	73939747	73939753	+	7	Solyc01g086740.3	Solyc01g086740.3	INTRON	4.99039
BS2731	SL4.0ch01	73939788	73939794	+	7	Solyc01g086740.3	Solyc01g086740.3	INTRON	3.81376
BS2732	SL4.0ch01	73939796	73939802	+	7	Solyc01g086740.3	Solyc01g086740.3	INTRON	40.1104
BS2735	SL4.0ch01	73940271	73940277	+	7	Solyc01g086740.3	Solyc01g086740.3	CDS	74.3278
BS2736	SL4.0ch01	73940282	73940288	+	7	Solyc01g086740.3	Solyc01g086740.3	CDS	3.38347
BS2737	SL4.0ch01	73940401	73940407	+	7	Solyc01g086740.3	Solyc01g086740.3	INTRON	11.6922
BS2738	SL4.0ch01	73940528	73940534	+	7	Solyc01g086740.3	Solyc01g086740.3	CDS	17.8649
BS2741	SL4.0ch01	73940712	73940718	+	7	Solyc01g086740.3	Solyc01g086740.3	CDS	4.87534
BS2742	SL4.0ch01	73940927	73940933	+	7	Solyc01g086740.3	Solyc01g086740.3	CDS	8.17944
BS2743	SL4.0ch01	73940937	73940943	+	7	Solyc01g086740.3	Solyc01g086740.3	CDS	33.6943
BS2744	SL4.0ch01	73940945	73940951	+	7	Solyc01g086740.3	Solyc01g086740.3	CDS	28.1814
BS2745	SL4.0ch01	73940960	73940966	+	7	Solyc01g086740.3	Solyc01g086740.3	CDS	11.8519
BS2746	SL4.0ch01	73940967	73940973	+	7	Solyc01g086740.3	Solyc01g086740.3	CDS	9.0696
BS2750	SL4.0ch01	73942052	73942058	+	7	Solyc01g086740.3	Solyc01g086740.3	CDS	18.362
BS2752	SL4.0ch01	73942067	73942073	+	7	Solyc01g086740.3	Solyc01g086740.3	CDS	20.1928
BS2753	SL4.0ch01	73942184	73942190	+	7	Solyc01g086740.3	Solyc01g086740.3	INTRON	9.2159
BS2754	SL4.0ch01	73942197	73942203	+	7	Solyc01g086740.3	Solyc01g086740.3	CDS	19.4676
BS2755	SL4.0ch01	73942209	73942215	+	7	Solyc01g086740.3	Solyc01g086740.3	CDS	12.1447
BS2756	SL4.0ch01	73942256	73942262	+	7	Solyc01g086740.3	Solyc01g086740.3	CDS	3.60179
BS2757	SL4.0ch01	73942712	73942718	+	7	Solyc01g086740.3	Solyc01g086740.3	INTRON	27.9006
BS2759	SL4.0ch01	73942732	73942738	+	7	Solyc01g086740.3	Solyc01g086740.3	CDS	28.8348
BS2760	SL4.0ch01	73942911	73942917	+	7	Solyc01g086740.3	Solyc01g086740.3	CDS	10.6986
BS2762	SL4.0ch01	73943629	73943635	+	7	Solyc01g086740.3	Solyc01g086740.3	CDS	11.2314
BS2763	SL4.0ch01	73943636	73943642	+	7	Solyc01g086740.3	Solyc01g086740.3	CDS	9.45518
BS2764	SL4.0ch01	73943656	73943662	+	7	Solyc01g086740.3	Solyc01g086740.3	CDS	13.1411
BS2765	SL4.0ch01	73944367	73944373	+	7	Solyc01g086740.3	Solyc01g086740.3	INTRON	8.45551
BS2767	SL4.0ch01	73944385	73944391	+	7	Solyc01g086740.3	Solyc01g086740.3	CDS	2.90646
BS2768	SL4.0ch01	73944393	73944399	+	7	Solyc01g086740.3	Solyc01g086740.3	CDS	18.9494
BS2769	SL4.0ch01	73944404	73944410	+	7	Solyc01g086740.3	Solyc01g086740.3	CDS	11.5315
BS2770	SL4.0ch01	73944417	73944423	+	7	Solyc01g086740.3	Solyc01g086740.3	CDS	31.7308
BS2771	SL4.0ch01	73944424	73944430	+	7	Solyc01g086740.3	Solyc01g086740.3	CDS	10.2179
BS2772	SL4.0ch01	73944574	73944580	+	7	Solyc01g086740.3	Solyc01g086740.3	CDS	15.0889
BS2774	SL4.0ch01	73944588	73944594	+	7	Solyc01g086740.3	Solyc01g086740.3	CDS	13.6359
BS2775	SL4.0ch01	73944610	73944616	+	7	Solyc01g086740.3	Solyc01g086740.3	CDS	7.41053
BS2782	SL4.0ch01	73945508	73945514	+	7	Solyc01g086740.3	Solyc01g086740.3	INTRON	7.66943
BS2783	SL4.0ch01	73945535	73945541	+	7	Solyc01g086740.3	Solyc01g086740.3	INTRON	13.1262
BS2784	SL4.0ch01	73945542	73945548	+	7	Solyc01g086740.3	Solyc01g086740.3	INTRON	3.87891
BS2785	SL4.0ch01	73945574	73945580	+	7	Solyc01g086740.3	Solyc01g086740.3	INTRON	4.30955
BS2786	SL4.0ch01	73945777	73945783	+	7	Solyc01g086740.3	Solyc01g086740.3	INTRON	7.39
BS2787	SL4.0ch01	73945789	73945795	+	7	Solyc01g086740.3	Solyc01g086740.3	INTRON	14.6787
BS2788	SL4.0ch01	73945820	73945826	+	7	Solyc01g086740.3	Solyc01g086740.3	INTRON	47.3122
BS2789	SL4.0ch01	73946673	73946679	+	7	Solyc01g086740.3	Solyc01g086740.3	CDS	8.84845
BS2790	SL4.0ch01	73946683	73946689	+	7	Solyc01g086740.3	Solyc01g086740.3	CDS	3.83568
BS2791	SL4.0ch01	73946691	73946697	+	7	Solyc01g086740.3	Solyc01g086740.3	CDS	2.49794
BS2793	SL4.0ch01	73947006	73947012	+	7	Solyc01g086740.3	Solyc01g086740.3	CDS	27.2055
BS2794	SL4.0ch01	73947024	73947030	+	7	Solyc01g086740.3	Solyc01g086740.3	CDS	4.08925
BS2795	SL4.0ch01	73947095	73947101	+	7	Solyc01g086740.3	Solyc01g086740.3	UTR3	11.2702
BS2797	SL4.0ch01	73947110	73947116	+	7	Solyc01g086740.3	Solyc01g086740.3	UTR3	13.7721
BS2800	SL4.0ch01	74029741	74029747	+	7	Solyc01g086860.3	Solyc01g086860.3	UTR5	12.2401
BS2801	SL4.0ch01	74029751	74029757	+	7	Solyc01g086860.3	Solyc01g086860.3	UTR5	1.59281
BS2810	SL4.0ch01	74149195	74149201	+	7	Solyc01g086980.4	Solyc01g086980.4	INTRON	18.5194
BS2811	SL4.0ch01	74149204	74149210	+	7	Solyc01g086980.4	Solyc01g086980.4	INTRON	5.70179
BS2812	SL4.0ch01	74149212	74149218	+	7	Solyc01g086980.4	Solyc01g086980.4	INTRON	5.67608
BS2813	SL4.0ch01	74149243	74149249	+	7	Solyc01g086980.4	Solyc01g086980.4	INTRON	7.18285
BS2814	SL4.0ch01	74150108	74150114	+	7	Solyc01g086980.4	Solyc01g086980.4	CDS	6.1364
BS2816	SL4.0ch01	74152460	74152466	+	7	Solyc01g086980.4	Solyc01g086980.4	CDS	6.00143
BS2822	SL4.0ch01	74153694	74153700	+	7	Solyc01g086980.4	Solyc01g086980.4	CDS	8.88395
BS2825	SL4.0ch01	74193001	74193007	+	7	Solyc01g087020.2	Solyc01g087020.2	UTR5	3.62663
BS2826	SL4.0ch01	74193056	74193062	+	7	Solyc01g087020.2	Solyc01g087020.2	UTR5	12.7883
BS2827	SL4.0ch01	74193111	74193117	+	7	Solyc01g087020.2	Solyc01g087020.2	CDS	4.07646
BS2828	SL4.0ch01	74193121	74193127	+	7	Solyc01g087020.2	Solyc01g087020.2	CDS	6.69466
BS2829	SL4.0ch01	74193132	74193138	+	7	Solyc01g087020.2	Solyc01g087020.2	CDS	11.3396
BS2830	SL4.0ch01	74193249	74193255	+	7	Solyc01g087020.2	Solyc01g087020.2	CDS	7.63137
BS2835	SL4.0ch01	74276418	74276424	+	7	Solyc01g087095.2	Solyc01g087095.2	CDS	21.5308
BS2836	SL4.0ch01	74276427	74276433	+	7	Solyc01g087095.2	Solyc01g087095.2	CDS	6.86904
BS2839	SL4.0ch01	74276613	74276619	+	7	Solyc01g087095.2	Solyc01g087095.2	CDS	13.0997
BS2844	SL4.0ch01	74289139	74289145	+	7	Solyc01g087120.3	Solyc01g087120.3	CDS	4.91122
BS2845	SL4.0ch01	74400350	74400356	+	7	Solyc01g087230.3	Solyc01g087230.3	UTR5	13.1063
BS2846	SL4.0ch01	74401214	74401220	+	7	Solyc01g087230.3	Solyc01g087230.3	INTRON	8.36664
BS2847	SL4.0ch01	74401468	74401474	+	7	Solyc01g087230.3	Solyc01g087230.3	INTRON	17.1884
BS2856	SL4.0ch01	74467640	74467646	+	7	Solyc01g087280.2	Solyc01g087280.2	UTR3	119.679
BS2857	SL4.0ch01	74467650	74467656	+	7	Solyc01g087280.2	Solyc01g087280.2	UTR3	43.2116
BS2858	SL4.0ch01	74467663	74467669	+	7	Solyc01g087280.2	Solyc01g087280.2	UTR3	58.5613
BS2860	SL4.0ch01	74675142	74675148	+	7	Solyc01g087470.3	Solyc01g087470.3	UTR5	11.9169
BS2862	SL4.0ch01	74675157	74675163	+	7	Solyc01g087470.3	Solyc01g087470.3	UTR5	17.0066
BS2863	SL4.0ch01	74675204	74675210	+	7	Solyc01g087470.3	Solyc01g087470.3	INTRON	4.97456
BS2865	SL4.0ch01	74675385	74675391	+	7	Solyc01g087470.3	Solyc01g087470.3	INTRON	18.8877
BS2866	SL4.0ch01	74675394	74675400	+	7	Solyc01g087470.3	Solyc01g087470.3	UTR5	12.2676
BS2867	SL4.0ch01	74675401	74675407	+	7	Solyc01g087470.3	Solyc01g087470.3	UTR5	11.3883
BS2873	SL4.0ch01	74676665	74676671	+	7	Solyc01g087470.3	Solyc01g087470.3	CDS	8.08884
BS2874	SL4.0ch01	74676674	74676680	+	7	Solyc01g087470.3	Solyc01g087470.3	CDS	19.8579
BS2875	SL4.0ch01	74676703	74676709	+	7	Solyc01g087470.3	Solyc01g087470.3	CDS	3.64361
BS2876	SL4.0ch01	74676711	74676717	+	7	Solyc01g087470.3	Solyc01g087470.3	CDS	36.6926
BS2877	SL4.0ch01	74676718	74676724	+	7	Solyc01g087470.3	Solyc01g087470.3	CDS	11.6422
BS2879	SL4.0ch01	74676782	74676788	+	7	Solyc01g087470.3	Solyc01g087470.3	CDS	18.7352
BS2881	SL4.0ch01	74680388	74680394	+	7	Solyc01g087470.3	Solyc01g087470.3	CDS	10.9072
BS2884	SL4.0ch01	74680419	74680425	+	7	Solyc01g087470.3	Solyc01g087470.3	INTRON	10.3488
BS2885	SL4.0ch01	74680426	74680432	+	7	Solyc01g087470.3	Solyc01g087470.3	INTRON	12.5074
BS2886	SL4.0ch01	74680916	74680922	+	7	Solyc01g087470.3	Solyc01g087470.3	CDS	13.3772
BS2887	SL4.0ch01	74680939	74680945	+	7	Solyc01g087470.3	Solyc01g087470.3	CDS	15.0481
BS2888	SL4.0ch01	74680954	74680960	+	7	Solyc01g087470.3	Solyc01g087470.3	CDS	11.9865
BS2890	SL4.0ch01	74681507	74681513	+	7	Solyc01g087470.3	Solyc01g087470.3	CDS	13.0062
BS2892	SL4.0ch01	74681659	74681665	+	7	Solyc01g087470.3	Solyc01g087470.3	CDS	3.70194
BS2893	SL4.0ch01	74681735	74681741	+	7	Solyc01g087470.3	Solyc01g087470.3	CDS	19.9048
BS2894	SL4.0ch01	74685882	74685888	+	7	Solyc01g087490.4	Solyc01g087490.4	UTR5	15.8875
BS2896	SL4.0ch01	74685908	74685914	+	7	Solyc01g087490.4	Solyc01g087490.4	UTR5	9.77608
BS2897	SL4.0ch01	74685996	74686002	+	7	Solyc01g087490.4	Solyc01g087490.4	UTR5	10.4973
BS2898	SL4.0ch01	74686004	74686010	+	7	Solyc01g087490.4	Solyc01g087490.4	UTR5	12.8499
BS2901	SL4.0ch01	74686576	74686582	+	7	Solyc01g087490.4	Solyc01g087490.4	CDS	2.91711
BS2902	SL4.0ch01	74688843	74688849	+	7	Solyc01g087490.4	Solyc01g087490.4	CDS	1.61032
BS2904	SL4.0ch01	74689649	74689655	+	7	Solyc01g087490.4	Solyc01g087490.4	INTRON	3.00755
BS2907	SL4.0ch01	74789138	74789144	+	7	Solyc01g087590.3	Solyc01g087590.3	CDS	9.75716
BS2908	SL4.0ch01	74789149	74789155	+	7	Solyc01g087590.3	Solyc01g087590.3	CDS	11.9001
BS2911	SL4.0ch01	74823603	74823609	+	7	Solyc01g087620.3	Solyc01g087620.3	UTR5	19.1905
BS2912	SL4.0ch01	74823618	74823624	+	7	Solyc01g087620.3	Solyc01g087620.3	UTR5	13.1308
BS2913	SL4.0ch01	74823630	74823636	+	7	Solyc01g087620.3	Solyc01g087620.3	UTR5	9.50934
BS2914	SL4.0ch01	74823637	74823643	+	7	Solyc01g087620.3	Solyc01g087620.3	UTR5	7.48414
BS2915	SL4.0ch01	74823645	74823651	+	7	Solyc01g087620.3	Solyc01g087620.3	UTR5	3.61046
BS2916	SL4.0ch01	74823729	74823735	+	7	Solyc01g087620.3	Solyc01g087620.3	CDS	16.4315
BS2917	SL4.0ch01	74823744	74823750	+	7	Solyc01g087620.3	Solyc01g087620.3	CDS	7.87546
BS2918	SL4.0ch01	74823752	74823758	+	7	Solyc01g087620.3	Solyc01g087620.3	CDS	0.813462
BS2922	SL4.0ch01	74836446	74836452	+	7	Solyc01g087650.4	Solyc01g087650.4	UTR5	13.5191
BS2923	SL4.0ch01	74836453	74836459	+	7	Solyc01g087650.4	Solyc01g087650.4	UTR5	7.39434
BS2925	SL4.0ch01	74836496	74836502	+	7	Solyc01g087650.4	Solyc01g087650.4	UTR5	2.81526
BS2926	SL4.0ch01	74836564	74836570	+	7	Solyc01g087650.4	Solyc01g087650.4	CDS	4.12707
BS2933	SL4.0ch01	74840033	74840039	+	7	Solyc01g087650.4	Solyc01g087650.4	CDS	4.10554
BS2934	SL4.0ch01	74840041	74840047	+	7	Solyc01g087650.4	Solyc01g087650.4	CDS	13.9724
BS2936	SL4.0ch01	74843425	74843431	+	7	Solyc01g087650.4	Solyc01g087650.4	CDS	5.53055
BS2939	SL4.0ch01	74879481	74879487	+	7	Solyc01g087720.4	Solyc01g087720.4	CDS	18.1991
BS2944	SL4.0ch01	75111687	75111693	+	7	Solyc01g088020.3	Solyc01g088020.3	UTR5	4.40535
BS2945	SL4.0ch01	75111786	75111792	+	7	Solyc01g088020.3	Solyc01g088020.3	CDS	7.81713
BS2947	SL4.0ch01	75111800	75111806	+	7	Solyc01g088020.3	Solyc01g088020.3	CDS	30.3829
BS2948	SL4.0ch01	75111854	75111860	+	7	Solyc01g088020.3	Solyc01g088020.3	CDS	40.5857
BS2949	SL4.0ch01	75111863	75111869	+	7	Solyc01g088020.3	Solyc01g088020.3	CDS	23.2375
BS2951	SL4.0ch01	75112053	75112059	+	7	Solyc01g088020.3	Solyc01g088020.3	CDS	10.2697
BS2952	SL4.0ch01	75113182	75113188	+	7	Solyc01g088020.3	Solyc01g088020.3	CDS	10.3809
BS2954	SL4.0ch01	75113364	75113370	+	7	Solyc01g088020.3	Solyc01g088020.3	CDS	2.63634
BS2955	SL4.0ch01	75113381	75113387	+	7	Solyc01g088020.3	Solyc01g088020.3	CDS	2.37293
BS2959	SL4.0ch01	75116185	75116191	+	7	Solyc01g088020.3	Solyc01g088020.3	CDS	1.44098
BS2961	SL4.0ch01	75116556	75116562	+	7	Solyc01g088020.3	Solyc01g088020.3	CDS	5.79956
BS2962	SL4.0ch01	75116575	75116581	+	7	Solyc01g088020.3	Solyc01g088020.3	CDS	23.0503
BS2964	SL4.0ch01	75116602	75116608	+	7	Solyc01g088020.3	Solyc01g088020.3	CDS	5.29216
BS2966	SL4.0ch01	75118082	75118088	+	7	Solyc01g088020.3	Solyc01g088020.3	CDS	3.69444
BS2967	SL4.0ch01	75118351	75118357	+	7	Solyc01g088020.3	Solyc01g088020.3	CDS	12.5577
BS2968	SL4.0ch01	75118361	75118367	+	7	Solyc01g088020.3	Solyc01g088020.3	CDS	4.48148
BS2972	SL4.0ch01	75118412	75118418	+	7	Solyc01g088020.3	Solyc01g088020.3	CDS	16.4204
BS2974	SL4.0ch01	75119520	75119526	+	7	Solyc01g088020.3	Solyc01g088020.3	CDS	2.91207
BS2976	SL4.0ch01	75119659	75119665	+	7	Solyc01g088020.3	Solyc01g088020.3	CDS	7.19532
BS2979	SL4.0ch01	75120115	75120121	+	7	Solyc01g088020.3	Solyc01g088020.3	CDS	3.69653
BS2981	SL4.0ch01	75120158	75120164	+	7	Solyc01g088020.3	Solyc01g088020.3	CDS	10.1904
BS2983	SL4.0ch01	75120317	75120323	+	7	Solyc01g088020.3	Solyc01g088020.3	CDS	6.84278
BS2985	SL4.0ch01	75120336	75120342	+	7	Solyc01g088020.3	Solyc01g088020.3	CDS	11.0232
BS2986	SL4.0ch01	75120345	75120351	+	7	Solyc01g088020.3	Solyc01g088020.3	CDS	10.1882
BS2987	SL4.0ch01	75120355	75120361	+	7	Solyc01g088020.3	Solyc01g088020.3	CDS	3.85655
BS2991	SL4.0ch01	75120854	75120860	+	7	Solyc01g088020.3	Solyc01g088020.3	CDS	3.13094
BS2992	SL4.0ch01	75120863	75120869	+	7	Solyc01g088020.3	Solyc01g088020.3	CDS	3.81597
BS2993	SL4.0ch01	75120874	75120880	+	7	Solyc01g088020.3	Solyc01g088020.3	CDS	10.9695
BS2997	SL4.0ch01	75121661	75121667	+	7	Solyc01g088020.3	Solyc01g088020.3	INTRON	8.27628
BS2998	SL4.0ch01	75121694	75121700	+	7	Solyc01g088020.3	Solyc01g088020.3	INTRON	3.61406
BS3005	SL4.0ch01	75122301	75122307	+	7	Solyc01g088020.3	Solyc01g088020.3	CDS	2.50635
BS3008	SL4.0ch01	75124016	75124022	+	7	Solyc01g088020.3	Solyc01g088020.3	INTRON	15.801
BS3009	SL4.0ch01	75124033	75124039	+	7	Solyc01g088020.3	Solyc01g088020.3	INTRON	15.0577
BS3011	SL4.0ch01	75131164	75131170	+	7	Solyc01g088040.3	Solyc01g088040.3	CDS	19.3152
BS3012	SL4.0ch01	75131213	75131219	+	7	Solyc01g088040.3	Solyc01g088040.3	CDS	29.567
BS3015	SL4.0ch01	75296613	75296619	+	7	Solyc01g088240.4	Solyc01g088240.4	CDS	8.15332
BS3017	SL4.0ch01	75366767	75366773	+	7	Solyc01g088350.4	Solyc01g088350.4	CDS	14.8514
BS3018	SL4.0ch01	75366902	75366908	+	7	Solyc01g088350.4	Solyc01g088350.4	CDS	36.4439
BS3019	SL4.0ch01	75366911	75366917	+	7	Solyc01g088350.4	Solyc01g088350.4	CDS	11.9166
BS3020	SL4.0ch01	75366919	75366925	+	7	Solyc01g088350.4	Solyc01g088350.4	CDS	6.56664
BS3021	SL4.0ch01	75366937	75366943	+	7	Solyc01g088350.4	Solyc01g088350.4	CDS	18.8965
BS3022	SL4.0ch01	75366971	75366977	+	7	Solyc01g088350.4	Solyc01g088350.4	CDS	30.2425
BS3023	SL4.0ch01	75366982	75366988	+	7	Solyc01g088350.4	Solyc01g088350.4	CDS	7.88624
BS3024	SL4.0ch01	75367032	75367038	+	7	Solyc01g088350.4	Solyc01g088350.4	CDS	6.94059
BS3035	SL4.0ch01	75377206	75377212	+	7	Solyc01g088370.3	Solyc01g088370.3	UTR5	19.8943
BS3036	SL4.0ch01	75377215	75377221	+	7	Solyc01g088370.3	Solyc01g088370.3	UTR5	2.10831
BS3037	SL4.0ch01	75377321	75377327	+	7	Solyc01g088370.3	Solyc01g088370.3	CDS	10.0731
BS3038	SL4.0ch01	75377330	75377336	+	7	Solyc01g088370.3	Solyc01g088370.3	CDS	7.94024
BS3039	SL4.0ch01	75377337	75377343	+	7	Solyc01g088370.3	Solyc01g088370.3	CDS	26.1337
BS3040	SL4.0ch01	75377348	75377354	+	7	Solyc01g088370.3	Solyc01g088370.3	CDS	3.27814
BS3042	SL4.0ch01	75377369	75377375	+	7	Solyc01g088370.3	Solyc01g088370.3	CDS	12.4692
BS3043	SL4.0ch01	75377385	75377391	+	7	Solyc01g088370.3	Solyc01g088370.3	CDS	6.79112
BS3044	SL4.0ch01	75377863	75377869	+	7	Solyc01g088370.3	Solyc01g088370.3	CDS	6.54777
BS3045	SL4.0ch01	75377890	75377896	+	7	Solyc01g088370.3	Solyc01g088370.3	CDS	4.40486
BS3046	SL4.0ch01	75377988	75377994	+	7	Solyc01g088370.3	Solyc01g088370.3	CDS	9.87007
BS3048	SL4.0ch01	75379271	75379277	+	7	Solyc01g088370.3	Solyc01g088370.3	CDS	9.54761
BS3050	SL4.0ch01	75379297	75379303	+	7	Solyc01g088370.3	Solyc01g088370.3	CDS	5.96402
BS3052	SL4.0ch01	75379621	75379627	+	7	Solyc01g088370.3	Solyc01g088370.3	CDS	12.6795
BS3053	SL4.0ch01	75379629	75379635	+	7	Solyc01g088370.3	Solyc01g088370.3	CDS	14.4481
BS3054	SL4.0ch01	75379769	75379775	+	7	Solyc01g088370.3	Solyc01g088370.3	CDS	8.0105
BS3055	SL4.0ch01	75379784	75379790	+	7	Solyc01g088370.3	Solyc01g088370.3	CDS	23.0652
BS3056	SL4.0ch01	75379795	75379801	+	7	Solyc01g088370.3	Solyc01g088370.3	CDS	3.78502
BS3059	SL4.0ch01	75380574	75380580	+	7	Solyc01g088370.3	Solyc01g088370.3	CDS	4.58267
BS3068	SL4.0ch01	75670645	75670651	+	7	Solyc01g088660.3	Solyc01g088660.3	CDS	7.11896
BS3069	SL4.0ch01	75783233	75783239	+	7	Solyc01g088800.4	Solyc01g088800.4	UTR5	6.7937
BS3070	SL4.0ch01	75783484	75783490	+	7	Solyc01g088800.4	Solyc01g088800.4	CDS	25.6126
BS3071	SL4.0ch01	75783521	75783527	+	7	Solyc01g088800.4	Solyc01g088800.4	CDS	22.137
BS3074	SL4.0ch01	75785573	75785579	+	7	Solyc01g088800.4	Solyc01g088800.4	CDS	23.1195
BS3078	SL4.0ch01	75786213	75786219	+	7	Solyc01g088800.4	Solyc01g088800.4	CDS	13.9396
BS3083	SL4.0ch01	75786586	75786592	+	7	Solyc01g088800.4	Solyc01g088800.4	CDS	14.3509
BS3084	SL4.0ch01	75786593	75786599	+	7	Solyc01g088800.4	Solyc01g088800.4	CDS	2.39338
BS3085	SL4.0ch01	75786937	75786943	+	7	Solyc01g088800.4	Solyc01g088800.4	CDS	8.73133
BS3092	SL4.0ch01	75788948	75788954	+	7	Solyc01g088800.4	Solyc01g088800.4	UTR3	4.44102
BS3095	SL4.0ch01	75924735	75924741	+	7	Solyc01g089970.3	Solyc01g089970.3	UTR5	46.1309
BS3096	SL4.0ch01	75924746	75924752	+	7	Solyc01g089970.3	Solyc01g089970.3	UTR5	25.78
BS3097	SL4.0ch01	75924808	75924814	+	7	Solyc01g089970.3	Solyc01g089970.3	CDS	13.6164
BS3098	SL4.0ch01	75924824	75924830	+	7	Solyc01g089970.3	Solyc01g089970.3	CDS	7.78911
BS3099	SL4.0ch01	75924835	75924841	+	7	Solyc01g089970.3	Solyc01g089970.3	CDS	46.8647
BS3100	SL4.0ch01	75925418	75925424	+	7	Solyc01g089970.3	Solyc01g089970.3	CDS	10.5031
BS3102	SL4.0ch01	75925433	75925439	+	7	Solyc01g089970.3	Solyc01g089970.3	CDS	26.2605
BS3104	SL4.0ch01	75925449	75925455	+	7	Solyc01g089970.3	Solyc01g089970.3	CDS	11.4159
BS3105	SL4.0ch01	75925458	75925464	+	7	Solyc01g089970.3	Solyc01g089970.3	CDS	2.37173
BS3106	SL4.0ch01	75925530	75925536	+	7	Solyc01g089970.3	Solyc01g089970.3	CDS	7.82659
BS3107	SL4.0ch01	75925585	75925591	+	7	Solyc01g089970.3	Solyc01g089970.3	CDS	14.1886
BS3108	SL4.0ch01	75925596	75925602	+	7	Solyc01g089970.3	Solyc01g089970.3	CDS	22.3338
BS3109	SL4.0ch01	75925851	75925857	+	7	Solyc01g089970.3	Solyc01g089970.3	CDS	4.66089
BS3110	SL4.0ch01	75925858	75925864	+	7	Solyc01g089970.3	Solyc01g089970.3	CDS	20.7505
BS3117	SL4.0ch01	76039257	76039263	+	7	Solyc01g090170.4	Solyc01g090170.4	CDS	8.38592
BS3118	SL4.0ch01	76039281	76039287	+	7	Solyc01g090170.4	Solyc01g090170.4	CDS	8.5916
BS3119	SL4.0ch01	76039288	76039294	+	7	Solyc01g090170.4	Solyc01g090170.4	CDS	12.8621
BS3120	SL4.0ch01	76039303	76039309	+	7	Solyc01g090170.4	Solyc01g090170.4	CDS	3.37164
BS3124	SL4.0ch01	76061464	76061470	+	7	Solyc01g090200.4	Solyc01g090200.4	CDS	13.0112
BS3126	SL4.0ch01	76062458	76062464	+	7	Solyc01g090200.4	Solyc01g090200.4	CDS	6.58462
BS3128	SL4.0ch01	76063872	76063878	+	7	Solyc01g090200.4	Solyc01g090200.4	CDS	7.78098
BS3129	SL4.0ch01	76063881	76063887	+	7	Solyc01g090200.4	Solyc01g090200.4	CDS	7.69328
BS3133	SL4.0ch01	76064090	76064096	+	7	Solyc01g090200.4	Solyc01g090200.4	CDS	17.5047
BS3137	SL4.0ch01	76065784	76065790	+	7	Solyc01g090200.4	Solyc01g090200.4	CDS	14.4021
BS3142	SL4.0ch01	76067713	76067719	+	7	Solyc01g090200.4	Solyc01g090200.4	CDS	3.35545
BS3152	SL4.0ch01	76192627	76192633	+	7	Solyc01g090290.4	Solyc01g090290.4	CDS	6.33695
BS3154	SL4.0ch01	76409250	76409256	+	7	Solyc01g090500.4	Solyc01g090500.4	CDS	6.21677
BS3155	SL4.0ch01	76413181	76413187	+	7	Solyc01g090500.4	Solyc01g090500.4	UTR3	3.16758
BS3157	SL4.0ch01	76566311	76566317	+	7	Solyc01g090690.4	Solyc01g090690.4	CDS	11.7504
BS3158	SL4.0ch01	76566400	76566406	+	7	Solyc01g090690.4	Solyc01g090690.4	CDS	10.5512
BS3159	SL4.0ch01	76566408	76566414	+	7	Solyc01g090690.4	Solyc01g090690.4	CDS	16.5689
BS3160	SL4.0ch01	76566415	76566421	+	7	Solyc01g090690.4	Solyc01g090690.4	CDS	12.9673
BS3164	SL4.0ch01	76568074	76568080	+	7	Solyc01g090690.4	Solyc01g090690.4	CDS	3.85381
BS3167	SL4.0ch01	76568985	76568991	+	7	Solyc01g090690.4	Solyc01g090690.4	CDS	8.92713
BS3169	SL4.0ch01	76569029	76569035	+	7	Solyc01g090690.4	Solyc01g090690.4	CDS	14.8623
BS3170	SL4.0ch01	76569046	76569052	+	7	Solyc01g090690.4	Solyc01g090690.4	CDS	4.20918
BS3172	SL4.0ch01	76581905	76581911	+	7	Solyc01g090690.4	Solyc01g090690.4	CDS	9.28378
BS3175	SL4.0ch01	76582103	76582109	+	7	Solyc01g090690.4	Solyc01g090690.4	CDS	9.13073
BS3177	SL4.0ch01	76582132	76582138	+	7	Solyc01g090690.4	Solyc01g090690.4	CDS	4.91352
BS3179	SL4.0ch01	76582261	76582267	+	7	Solyc01g090690.4	Solyc01g090690.4	CDS	15.4476
BS3180	SL4.0ch01	76582268	76582274	+	7	Solyc01g090690.4	Solyc01g090690.4	CDS	6.30324
BS3182	SL4.0ch01	76582283	76582289	+	7	Solyc01g090690.4	Solyc01g090690.4	CDS	3.95196
BS3184	SL4.0ch01	76583983	76583989	+	7	Solyc01g090690.4	Solyc01g090690.4	CDS	13.1521
BS3186	SL4.0ch01	76584016	76584022	+	7	Solyc01g090690.4	Solyc01g090690.4	UTR3	6.41343
BS3187	SL4.0ch01	76584186	76584192	+	7	Solyc01g090690.4	Solyc01g090690.4	UTR3	13.7519
BS3196	SL4.0ch01	76646896	76646902	+	7	Solyc01g090750.3	Solyc01g090750.3	CDS	13.2771
BS3198	SL4.0ch01	76677979	76677985	+	7	Solyc01g090780.3	Solyc01g090780.3	UTR5	7.38906
BS3199	SL4.0ch01	76677997	76678003	+	7	Solyc01g090780.3	Solyc01g090780.3	CDS	16.9777
BS3201	SL4.0ch01	76678045	76678051	+	7	Solyc01g090780.3	Solyc01g090780.3	CDS	43.8201
BS3205	SL4.0ch01	76682072	76682078	+	7	Solyc01g090780.3	Solyc01g090780.3	CDS	18.9581
BS3207	SL4.0ch01	76682165	76682171	+	7	Solyc01g090780.3	Solyc01g090780.3	CDS	3.88583
BS3208	SL4.0ch01	76682530	76682536	+	7	Solyc01g090780.3	Solyc01g090780.3	CDS	1.89951
BS3209	SL4.0ch01	76682551	76682557	+	7	Solyc01g090780.3	Solyc01g090780.3	CDS	3.08739
BS3212	SL4.0ch01	76682627	76682633	+	7	Solyc01g090780.3	Solyc01g090780.3	CDS	6.40074
BS3213	SL4.0ch01	76682639	76682645	+	7	Solyc01g090780.3	Solyc01g090780.3	CDS	9.22164
BS3214	SL4.0ch01	76682655	76682661	+	7	Solyc01g090780.3	Solyc01g090780.3	CDS	4.56307
BS3218	SL4.0ch01	76682883	76682889	+	7	Solyc01g090780.3	Solyc01g090780.3	CDS	6.4283
BS3221	SL4.0ch01	76683654	76683660	+	7	Solyc01g090780.3	Solyc01g090780.3	CDS	12.7575
BS3223	SL4.0ch01	76683692	76683698	+	7	Solyc01g090780.3	Solyc01g090780.3	CDS	15.4156
BS3224	SL4.0ch01	76683702	76683708	+	7	Solyc01g090780.3	Solyc01g090780.3	CDS	6.66513
BS3228	SL4.0ch01	76685631	76685637	+	7	Solyc01g090780.3	Solyc01g090780.3	CDS	11.7207
BS3230	SL4.0ch01	76685901	76685907	+	7	Solyc01g090780.3	Solyc01g090780.3	CDS	7.11692
BS3239	SL4.0ch01	76690445	76690451	+	7	Solyc01g090780.3	Solyc01g090780.3	CDS	15.5827
BS3240	SL4.0ch01	76690511	76690517	+	7	Solyc01g090780.3	Solyc01g090780.3	CDS	2.69985
BS3243	SL4.0ch01	76690778	76690784	+	7	Solyc01g090780.3	Solyc01g090780.3	CDS	4.2613
BS3245	SL4.0ch01	76690998	76691004	+	7	Solyc01g090780.3	Solyc01g090780.3	CDS	14.9113
BS3247	SL4.0ch01	76691375	76691381	+	7	Solyc01g090780.3	Solyc01g090780.3	CDS	4.28785
BS3249	SL4.0ch01	76691405	76691411	+	7	Solyc01g090780.3	Solyc01g090780.3	CDS	9.61597
BS3250	SL4.0ch01	76691634	76691640	+	7	Solyc01g090780.3	Solyc01g090780.3	CDS	6.31898
BS3252	SL4.0ch01	76691649	76691655	+	7	Solyc01g090780.3	Solyc01g090780.3	CDS	20.9485
BS3254	SL4.0ch01	76694260	76694266	+	7	Solyc01g090780.3	Solyc01g090780.3	CDS	19.0413
BS3255	SL4.0ch01	76694268	76694274	+	7	Solyc01g090780.3	Solyc01g090780.3	CDS	27.1612
BS3256	SL4.0ch01	76694277	76694283	+	7	Solyc01g090780.3	Solyc01g090780.3	CDS	8.4776
BS3257	SL4.0ch01	76694502	76694508	+	7	Solyc01g090780.3	Solyc01g090780.3	CDS	9.93754
BS3258	SL4.0ch01	76694554	76694560	+	7	Solyc01g090780.3	Solyc01g090780.3	CDS	9.15548
BS3260	SL4.0ch01	76694813	76694819	+	7	Solyc01g090780.3	Solyc01g090780.3	CDS	46.6347
BS3264	SL4.0ch01	76695063	76695069	+	7	Solyc01g090780.3	Solyc01g090780.3	CDS	21.4315
BS3265	SL4.0ch01	76695076	76695082	+	7	Solyc01g090780.3	Solyc01g090780.3	CDS	10.5371
BS3266	SL4.0ch01	76695182	76695188	+	7	Solyc01g090780.3	Solyc01g090780.3	INTRON	7.02437
BS3274	SL4.0ch01	76695972	76695978	+	7	Solyc01g090780.3	Solyc01g090780.3	CDS	8.99941
BS3275	SL4.0ch01	76695980	76695986	+	7	Solyc01g090780.3	Solyc01g090780.3	CDS	30.5036
BS3276	SL4.0ch01	76695990	76695996	+	7	Solyc01g090780.3	Solyc01g090780.3	CDS	6.30829
BS3279	SL4.0ch01	76697447	76697453	+	7	Solyc01g090780.3	Solyc01g090780.3	CDS	3.85628
BS3281	SL4.0ch01	76697467	76697473	+	7	Solyc01g090780.3	Solyc01g090780.3	CDS	9.18049
BS3283	SL4.0ch01	76698629	76698635	+	7	Solyc01g090780.3	Solyc01g090780.3	CDS	15.9671
BS3284	SL4.0ch01	76698637	76698643	+	7	Solyc01g090780.3	Solyc01g090780.3	CDS	12.4746
BS3286	SL4.0ch01	76698955	76698961	+	7	Solyc01g090780.3	Solyc01g090780.3	CDS	8.60106
BS3287	SL4.0ch01	76698995	76699001	+	7	Solyc01g090780.3	Solyc01g090780.3	CDS	28.4042
BS3289	SL4.0ch01	76699044	76699050	+	7	Solyc01g090780.3	Solyc01g090780.3	CDS	5.86514
BS3291	SL4.0ch01	76699223	76699229	+	7	Solyc01g090780.3	Solyc01g090780.3	CDS	14.843
BS3293	SL4.0ch01	76699603	76699609	+	7	Solyc01g090780.3	Solyc01g090780.3	CDS	5.83639
BS3294	SL4.0ch01	76699633	76699639	+	7	Solyc01g090780.3	Solyc01g090780.3	CDS	9.97909
BS3296	SL4.0ch01	76700163	76700169	+	7	Solyc01g090780.3	Solyc01g090780.3	CDS	10.4736
BS3297	SL4.0ch01	76700174	76700180	+	7	Solyc01g090780.3	Solyc01g090780.3	CDS	18.5127
BS3298	SL4.0ch01	76700189	76700195	+	7	Solyc01g090780.3	Solyc01g090780.3	CDS	12.1551
BS3300	SL4.0ch01	76700355	76700361	+	7	Solyc01g090780.3	Solyc01g090780.3	CDS	5.48928
BS3301	SL4.0ch01	76700368	76700374	+	7	Solyc01g090780.3	Solyc01g090780.3	CDS	3.62449
BS3302	SL4.0ch01	76700377	76700383	+	7	Solyc01g090780.3	Solyc01g090780.3	CDS	13.9108
BS3303	SL4.0ch01	76700387	76700393	+	7	Solyc01g090780.3	Solyc01g090780.3	CDS	6.70512
BS3304	SL4.0ch01	76700476	76700482	+	7	Solyc01g090780.3	Solyc01g090780.3	CDS	5.81596
BS3305	SL4.0ch01	76700887	76700893	+	7	Solyc01g090780.3	Solyc01g090780.3	CDS	8.5515
BS3306	SL4.0ch01	76700894	76700900	+	7	Solyc01g090780.3	Solyc01g090780.3	CDS	2.38639
BS3308	SL4.0ch01	76702593	76702599	+	7	Solyc01g090780.3	Solyc01g090780.3	CDS	4.39614
BS3309	SL4.0ch01	76702609	76702615	+	7	Solyc01g090780.3	Solyc01g090780.3	CDS	25.8865
BS3310	SL4.0ch01	76702624	76702630	+	7	Solyc01g090780.3	Solyc01g090780.3	CDS	22.681
BS3311	SL4.0ch01	76702767	76702773	+	7	Solyc01g090780.3	Solyc01g090780.3	CDS	16.3753
BS3314	SL4.0ch01	76702837	76702843	+	7	Solyc01g090780.3	Solyc01g090780.3	CDS	12.5991
BS3315	SL4.0ch01	76702844	76702850	+	7	Solyc01g090780.3	Solyc01g090780.3	CDS	2.31552
BS3324	SL4.0ch01	76858971	76858977	+	7	Solyc01g090910.3	Solyc01g090910.3	UTR5	3.46562
BS3325	SL4.0ch01	76872481	76872487	+	7	Solyc01g090940.3	Solyc01g090940.3	CDS	9.58513
BS3328	SL4.0ch01	76877031	76877037	+	7	Solyc01g090940.3	Solyc01g090940.3	CDS	7.13168
BS3330	SL4.0ch01	76877061	76877067	+	7	Solyc01g090940.3	Solyc01g090940.3	CDS	14.2405
BS3331	SL4.0ch01	76877115	76877121	+	7	Solyc01g090940.3	Solyc01g090940.3	CDS	5.97144
BS3336	SL4.0ch01	76879469	76879475	+	7	Solyc01g090940.3	Solyc01g090940.3	CDS	4.95465
BS3338	SL4.0ch01	76880225	76880231	+	7	Solyc01g090940.3	Solyc01g090940.3	CDS	5.22567
BS3339	SL4.0ch01	76880237	76880243	+	7	Solyc01g090940.3	Solyc01g090940.3	CDS	15.9223
BS3340	SL4.0ch01	76880245	76880251	+	7	Solyc01g090940.3	Solyc01g090940.3	CDS	5.69376
BS3345	SL4.0ch01	77107024	77107030	+	7	Solyc01g091170.3	Solyc01g091170.3	UTR5	4.41347
BS3347	SL4.0ch01	77107039	77107045	+	7	Solyc01g091170.3	Solyc01g091170.3	UTR5	6.53641
BS3349	SL4.0ch01	77107345	77107351	+	7	Solyc01g091170.3	Solyc01g091170.3	CDS	7.98178
BS3350	SL4.0ch01	77107352	77107358	+	7	Solyc01g091170.3	Solyc01g091170.3	CDS	5.06251
BS3352	SL4.0ch01	77107559	77107565	+	7	Solyc01g091170.3	Solyc01g091170.3	CDS	7.22386
BS3353	SL4.0ch01	77107568	77107574	+	7	Solyc01g091170.3	Solyc01g091170.3	CDS	4.27452
BS3354	SL4.0ch01	77107598	77107604	+	7	Solyc01g091170.3	Solyc01g091170.3	CDS	6.83423
BS3355	SL4.0ch01	77107628	77107634	+	7	Solyc01g091170.3	Solyc01g091170.3	CDS	2.44215
BS3356	SL4.0ch01	77107647	77107653	+	7	Solyc01g091170.3	Solyc01g091170.3	CDS	6.59981
BS3357	SL4.0ch01	77107669	77107675	+	7	Solyc01g091170.3	Solyc01g091170.3	CDS	1.97152
BS3362	SL4.0ch01	77108307	77108313	+	7	Solyc01g091170.3	Solyc01g091170.3	CDS	5.91367
BS3363	SL4.0ch01	77108314	77108320	+	7	Solyc01g091170.3	Solyc01g091170.3	CDS	5.08131
BS3364	SL4.0ch01	77108330	77108336	+	7	Solyc01g091170.3	Solyc01g091170.3	CDS	2.92032
BS3366	SL4.0ch01	77108407	77108413	+	7	Solyc01g091170.3	Solyc01g091170.3	CDS	3.0413
BS3368	SL4.0ch01	77108574	77108580	+	7	Solyc01g091170.3	Solyc01g091170.3	CDS	9.55912
BS3369	SL4.0ch01	77108809	77108815	+	7	Solyc01g091170.3	Solyc01g091170.3	CDS	16.6403
BS3370	SL4.0ch01	77108817	77108823	+	7	Solyc01g091170.3	Solyc01g091170.3	CDS	5.6114
BS3371	SL4.0ch01	77108824	77108830	+	7	Solyc01g091170.3	Solyc01g091170.3	CDS	8.1598
BS3374	SL4.0ch01	77194779	77194785	+	7	Solyc01g091310.3	Solyc01g091310.3	UTR5	4.89868
BS3375	SL4.0ch01	77194805	77194811	+	7	Solyc01g091310.3	Solyc01g091310.3	CDS	22.5016
BS3402	SL4.0ch01	77426623	77426629	+	7	Solyc01g091590.3	Solyc01g091590.3	CDS	5.89415
BS3404	SL4.0ch01	77555844	77555850	+	7	Solyc01g091720.3	Solyc01g091720.3	INTRON	1.98183
BS3405	SL4.0ch01	77555898	77555904	+	7	Solyc01g091720.3	Solyc01g091720.3	INTRON	4.69776
BS3411	SL4.0ch01	77557695	77557701	+	7	Solyc01g091720.3	Solyc01g091720.3	INTRON	6.78876
BS3412	SL4.0ch01	77557985	77557991	+	7	Solyc01g091720.3	Solyc01g091720.3	CDS	3.5513
BS3415	SL4.0ch01	77560000	77560006	+	7	Solyc01g091720.3	Solyc01g091720.3	CDS	4.79079
BS3416	SL4.0ch01	77560409	77560415	+	7	Solyc01g091720.3	Solyc01g091720.3	CDS	3.20953
BS3426	SL4.0ch01	77674017	77674023	+	7	Solyc01g091900.3	Solyc01g091900.3	UTR5	16.0601
BS3431	SL4.0ch01	77724953	77724959	+	7	Solyc01g091950.4	Solyc01g091950.4	CDS	3.23217
BS3433	SL4.0ch01	77727725	77727731	+	7	Solyc01g091950.4	Solyc01g091950.4	CDS	6.97603
BS3438	SL4.0ch01	77744899	77744905	+	7	Solyc01g092950.3	Solyc01g092950.3	CDS	2.94285
BS3440	SL4.0ch01	77744943	77744949	+	7	Solyc01g092950.3	Solyc01g092950.3	CDS	4.31244
BS3446	SL4.0ch01	77955479	77955485	+	7	Solyc01g094150.3	Solyc01g094150.3	CDS	19.1784
BS3447	SL4.0ch01	77955509	77955515	+	7	Solyc01g094150.3	Solyc01g094150.3	CDS	3.67586
BS3451	SL4.0ch01	77956570	77956576	+	7	Solyc01g094150.3	Solyc01g094150.3	INTRON	15.9159
BS3453	SL4.0ch01	78018044	78018050	+	7	Solyc01g094200.4	Solyc01g094200.4	CDS	23.0898
BS3458	SL4.0ch01	78124344	78124350	+	7	Solyc01g094350.4	Solyc01g094350.4	UTR5	13.2654
BS3459	SL4.0ch01	78124352	78124358	+	7	Solyc01g094350.4	Solyc01g094350.4	UTR5	7.77044
BS3462	SL4.0ch01	78124463	78124469	+	7	Solyc01g094350.4	Solyc01g094350.4	CDS	10.7177
BS3464	SL4.0ch01	78124648	78124654	+	7	Solyc01g094350.4	Solyc01g094350.4	CDS	23.4079
BS3468	SL4.0ch01	78131193	78131199	+	7	Solyc01g094350.4	Solyc01g094350.4	CDS	4.71208
BS3469	SL4.0ch01	78131695	78131701	+	7	Solyc01g094350.4	Solyc01g094350.4	INTRON	5.43453
BS3471	SL4.0ch01	78171648	78171654	+	7	Solyc01g094410.3	Solyc01g094410.3	UTR5	17.4524
BS3473	SL4.0ch01	78201606	78201612	+	7	Solyc01g094480.4	Solyc01g094480.4	UTR5	22.2399
BS3476	SL4.0ch01	78201721	78201727	+	7	Solyc01g094480.4	Solyc01g094480.4	CDS	5.1799
BS3477	SL4.0ch01	78201731	78201737	+	7	Solyc01g094480.4	Solyc01g094480.4	CDS	14.4945
BS3478	SL4.0ch01	78201739	78201745	+	7	Solyc01g094480.4	Solyc01g094480.4	CDS	2.16698
BS3480	SL4.0ch01	78203067	78203073	+	7	Solyc01g094480.4	Solyc01g094480.4	CDS	2.72859
BS3482	SL4.0ch01	78238126	78238132	+	7	Solyc01g094550.3	Solyc01g094550.3	UTR5	4.74042
BS3483	SL4.0ch01	78238136	78238142	+	7	Solyc01g094550.3	Solyc01g094550.3	UTR5	15.3233
BS3484	SL4.0ch01	78238143	78238149	+	7	Solyc01g094550.3	Solyc01g094550.3	UTR5	28.2383
BS3485	SL4.0ch01	78238151	78238157	+	7	Solyc01g094550.3	Solyc01g094550.3	UTR5	4.76881
BS3486	SL4.0ch01	78238281	78238287	+	7	Solyc01g094550.3	Solyc01g094550.3	INTRON	6.36269
BS3487	SL4.0ch01	78238292	78238298	+	7	Solyc01g094550.3	Solyc01g094550.3	CDS	18.731
BS3488	SL4.0ch01	78238304	78238310	+	7	Solyc01g094550.3	Solyc01g094550.3	CDS	23.795
BS3489	SL4.0ch01	78238316	78238322	+	7	Solyc01g094550.3	Solyc01g094550.3	CDS	9.56081
BS3490	SL4.0ch01	78238325	78238331	+	7	Solyc01g094550.3	Solyc01g094550.3	CDS	16.608
BS3491	SL4.0ch01	78239020	78239026	+	7	Solyc01g094550.3	Solyc01g094550.3	CDS	21.853
BS3492	SL4.0ch01	78239054	78239060	+	7	Solyc01g094550.3	Solyc01g094550.3	CDS	13.144
BS3493	SL4.0ch01	78239396	78239402	+	7	Solyc01g094550.3	Solyc01g094550.3	CDS	14.4599
BS3494	SL4.0ch01	78239404	78239410	+	7	Solyc01g094550.3	Solyc01g094550.3	CDS	16.314
BS3495	SL4.0ch01	78239414	78239420	+	7	Solyc01g094550.3	Solyc01g094550.3	CDS	12.5423
BS3497	SL4.0ch01	78239553	78239559	+	7	Solyc01g094550.3	Solyc01g094550.3	CDS	8.00056
BS3503	SL4.0ch01	78243596	78243602	+	7	Solyc01g094550.3	Solyc01g094550.3	CDS	9.85302
BS3506	SL4.0ch01	78247535	78247541	+	7	Solyc01g094550.3	Solyc01g094550.3	CDS	8.7649
BS3508	SL4.0ch01	78247557	78247563	+	7	Solyc01g094550.3	Solyc01g094550.3	CDS	12.2388
BS3509	SL4.0ch01	78247576	78247582	+	7	Solyc01g094550.3	Solyc01g094550.3	CDS	5.38298
BS3510	SL4.0ch01	78247851	78247857	+	7	Solyc01g094550.3	Solyc01g094550.3	INTRON	19.7523
BS3513	SL4.0ch01	78247938	78247944	+	7	Solyc01g094550.3	Solyc01g094550.3	INTRON	4.35998
BS3514	SL4.0ch01	78247948	78247954	+	7	Solyc01g094550.3	Solyc01g094550.3	INTRON	9.74001
BS3515	SL4.0ch01	78247955	78247961	+	7	Solyc01g094550.3	Solyc01g094550.3	INTRON	3.47996
BS3516	SL4.0ch01	78247964	78247970	+	7	Solyc01g094550.3	Solyc01g094550.3	INTRON	31.8718
BS3517	SL4.0ch01	78248115	78248121	+	7	Solyc01g094550.3	Solyc01g094550.3	INTRON	7.76873
BS3519	SL4.0ch01	78248854	78248860	+	7	Solyc01g094550.3	Solyc01g094550.3	CDS	16.1355
BS3523	SL4.0ch01	78366140	78366146	+	7	Solyc01g094660.3	Solyc01g094660.3	CDS	7.84002
BS3524	SL4.0ch01	78366147	78366153	+	7	Solyc01g094660.3	Solyc01g094660.3	CDS	4.20702
BS3537	SL4.0ch01	78545775	78545781	+	7	Solyc01g094880.3	Solyc01g094880.3	CDS	8.24692
BS3538	SL4.0ch01	78545782	78545788	+	7	Solyc01g094880.3	Solyc01g094880.3	CDS	6.53425
BS3540	SL4.0ch01	78591624	78591630	+	7	Solyc01g094930.3	Solyc01g094930.3	UTR5	25.5696
BS3543	SL4.0ch01	78614415	78614421	+	7	Solyc01g094950.3	Solyc01g094950.3	UTR5	75.379
BS3545	SL4.0ch01	78614537	78614543	+	7	Solyc01g094950.3	Solyc01g094950.3	UTR5	49.2298
BS3546	SL4.0ch01	78614547	78614553	+	7	Solyc01g094950.3	Solyc01g094950.3	UTR5	28.5075
BS3548	SL4.0ch01	78614561	78614567	+	7	Solyc01g094950.3	Solyc01g094950.3	UTR5	101.509
BS3550	SL4.0ch01	78614575	78614581	+	7	Solyc01g094950.3	Solyc01g094950.3	UTR5	18.2549
BS3551	SL4.0ch01	78615082	78615088	+	7	Solyc01g094950.3	Solyc01g094950.3	INTRON	9.00066
BS3552	SL4.0ch01	78615108	78615114	+	7	Solyc01g094950.3	Solyc01g094950.3	INTRON	18.8543
BS3554	SL4.0ch01	78615474	78615480	+	7	Solyc01g094950.3	Solyc01g094950.3	CDS	25.8593
BS3555	SL4.0ch01	78615495	78615501	+	7	Solyc01g094950.3	Solyc01g094950.3	CDS	4.06107
BS3558	SL4.0ch01	78615708	78615714	+	7	Solyc01g094950.3	Solyc01g094950.3	CDS	23.2748
BS3559	SL4.0ch01	78615717	78615723	+	7	Solyc01g094950.3	Solyc01g094950.3	CDS	3.13685
BS3560	SL4.0ch01	78615803	78615809	+	7	Solyc01g094950.3	Solyc01g094950.3	CDS	7.23431
BS3561	SL4.0ch01	78615846	78615852	+	7	Solyc01g094950.3	Solyc01g094950.3	CDS	8.57506
BS3562	SL4.0ch01	78615873	78615879	+	7	Solyc01g094950.3	Solyc01g094950.3	CDS	25.1358
BS3563	SL4.0ch01	78615883	78615889	+	7	Solyc01g094950.3	Solyc01g094950.3	CDS	9.00603
BS3564	SL4.0ch01	78615958	78615964	+	7	Solyc01g094950.3	Solyc01g094950.3	CDS	14.8278
BS3565	SL4.0ch01	78616087	78616093	+	7	Solyc01g094950.3	Solyc01g094950.3	CDS	1.91629
BS3568	SL4.0ch01	78616129	78616135	+	7	Solyc01g094950.3	Solyc01g094950.3	CDS	2.28049
BS3571	SL4.0ch01	78616312	78616318	+	7	Solyc01g094950.3	Solyc01g094950.3	CDS	38.0712
BS3573	SL4.0ch01	78616328	78616334	+	7	Solyc01g094950.3	Solyc01g094950.3	CDS	13.9475
BS3574	SL4.0ch01	78616428	78616434	+	7	Solyc01g094950.3	Solyc01g094950.3	CDS	5.62106
BS3577	SL4.0ch01	78619621	78619627	+	7	Solyc01g094960.3	Solyc01g094960.3	CDS	20.535
BS3578	SL4.0ch01	78619643	78619649	+	7	Solyc01g094960.3	Solyc01g094960.3	CDS	7.73365
BS3579	SL4.0ch01	78646638	78646644	+	7	Solyc01g095020.3	Solyc01g095020.3	UTR5	1.66878
BS3585	SL4.0ch01	78647134	78647140	+	7	Solyc01g095020.3	Solyc01g095020.3	CDS	12.3437
BS3587	SL4.0ch01	78647411	78647417	+	7	Solyc01g095020.3	Solyc01g095020.3	CDS	3.96811
BS3588	SL4.0ch01	78647432	78647438	+	7	Solyc01g095020.3	Solyc01g095020.3	CDS	3.01702
BS3591	SL4.0ch01	78647841	78647847	+	7	Solyc01g095020.3	Solyc01g095020.3	INTRON	13.9487
BS3593	SL4.0ch01	78647855	78647861	+	7	Solyc01g095020.3	Solyc01g095020.3	INTRON	6.55744
BS3597	SL4.0ch01	78651037	78651043	+	7	Solyc01g095020.3	Solyc01g095020.3	CDS	27.1494
BS3598	SL4.0ch01	78658328	78658334	+	7	Solyc01g095020.3	Solyc01g095020.3	CDS	15.0785
BS3599	SL4.0ch01	78658886	78658892	+	7	Solyc01g095020.3	Solyc01g095020.3	CDS	10.5725
BS3600	SL4.0ch01	78784072	78784078	+	7	Solyc01g095140.4	Solyc01g095140.4	CDS	9.37616
BS3601	SL4.0ch01	78784090	78784096	+	7	Solyc01g095140.4	Solyc01g095140.4	CDS	44.5918
BS3602	SL4.0ch01	78784143	78784149	+	7	Solyc01g095140.4	Solyc01g095140.4	CDS	21.1392
BS3603	SL4.0ch01	78784175	78784181	+	7	Solyc01g095140.4	Solyc01g095140.4	CDS	6.61584
BS3604	SL4.0ch01	78784332	78784338	+	7	Solyc01g095140.4	Solyc01g095140.4	CDS	4.68815
BS3605	SL4.0ch01	78784504	78784510	+	7	Solyc01g095140.4	Solyc01g095140.4	CDS	36.5937
BS3606	SL4.0ch01	78784511	78784517	+	7	Solyc01g095140.4	Solyc01g095140.4	CDS	7.55627
BS3607	SL4.0ch01	78784519	78784525	+	7	Solyc01g095140.4	Solyc01g095140.4	CDS	0.78981
BS3609	SL4.0ch01	78786927	78786933	+	7	Solyc01g095150.3	Solyc01g095150.3	CDS	5.87969
BS3610	SL4.0ch01	78786945	78786951	+	7	Solyc01g095150.3	Solyc01g095150.3	CDS	157.302
BS3611	SL4.0ch01	78786954	78786960	+	7	Solyc01g095150.3	Solyc01g095150.3	CDS	159.483
BS3612	SL4.0ch01	78786961	78786967	+	7	Solyc01g095150.3	Solyc01g095150.3	CDS	42.1072
BS3615	SL4.0ch01	78787305	78787311	+	7	Solyc01g095150.3	Solyc01g095150.3	INTRON	1.68694
BS3616	SL4.0ch01	78787315	78787321	+	7	Solyc01g095150.3	Solyc01g095150.3	INTRON	47.5403
BS3619	SL4.0ch01	78787912	78787918	+	7	Solyc01g095150.3	Solyc01g095150.3	CDS	17.635
BS3621	SL4.0ch01	78787977	78787983	+	7	Solyc01g095150.3	Solyc01g095150.3	CDS	15.8172
BS3622	SL4.0ch01	78788011	78788017	+	7	Solyc01g095150.3	Solyc01g095150.3	CDS	14.348
BS3625	SL4.0ch01	78807389	78807395	+	7	Solyc01g095200.3	Solyc01g095200.3	CDS	10.7671
BS3628	SL4.0ch01	78825454	78825460	+	7	Solyc01g095220.2	Solyc01g095220.2	CDS	43.0264
BS3629	SL4.0ch01	78825462	78825468	+	7	Solyc01g095220.2	Solyc01g095220.2	CDS	27.215
BS3630	SL4.0ch01	78825470	78825476	+	7	Solyc01g095220.2	Solyc01g095220.2	CDS	14.1932
BS3631	SL4.0ch01	78825492	78825498	+	7	Solyc01g095220.2	Solyc01g095220.2	CDS	40.3979
BS3632	SL4.0ch01	78825504	78825510	+	7	Solyc01g095220.2	Solyc01g095220.2	UTR3	26.8616
BS3633	SL4.0ch01	78825519	78825525	+	7	Solyc01g095220.2	Solyc01g095220.2	UTR3	12.9704
BS3634	SL4.0ch01	78825527	78825533	+	7	Solyc01g095220.2	Solyc01g095220.2	UTR3	11.4861
BS3635	SL4.0ch01	78825612	78825618	+	7	Solyc01g095220.2	Solyc01g095220.2	UTR3	45.6068
BS3636	SL4.0ch01	78825635	78825641	+	7	Solyc01g095220.2	Solyc01g095220.2	UTR3	189.696
BS3637	SL4.0ch01	78825763	78825769	+	7	Solyc01g095220.2	Solyc01g095220.2	UTR3	132.118
BS3638	SL4.0ch01	78825772	78825778	+	7	Solyc01g095220.2	Solyc01g095220.2	UTR3	134.353
BS3655	SL4.0ch01	78853628	78853634	+	7	Solyc01g095270.3	Solyc01g095270.3	CDS	10.6122
BS3656	SL4.0ch01	78853640	78853646	+	7	Solyc01g095270.3	Solyc01g095270.3	CDS	13.4663
BS3657	SL4.0ch01	78853650	78853656	+	7	Solyc01g095270.3	Solyc01g095270.3	CDS	20.4771
BS3658	SL4.0ch01	78853657	78853663	+	7	Solyc01g095270.3	Solyc01g095270.3	CDS	22.3611
BS3659	SL4.0ch01	78853664	78853670	+	7	Solyc01g095270.3	Solyc01g095270.3	CDS	27.692
BS3661	SL4.0ch01	78853950	78853956	+	7	Solyc01g095270.3	Solyc01g095270.3	CDS	1.57553
BS3662	SL4.0ch01	78861134	78861140	+	7	Solyc01g095280.4	Solyc01g095280.4	CDS	4.05967
BS3669	SL4.0ch01	78878714	78878720	+	7	Solyc01g095300.3	Solyc01g095300.3	CDS	2.89884
BS3670	SL4.0ch01	78878723	78878729	+	7	Solyc01g095300.3	Solyc01g095300.3	CDS	24.9968
BS3675	SL4.0ch01	78890235	78890241	+	7	Solyc01g095320.4	Solyc01g095320.4	UTR5	50.868
BS3676	SL4.0ch01	78890274	78890280	+	7	Solyc01g095320.4	Solyc01g095320.4	UTR5	31.7394
BS3677	SL4.0ch01	78890283	78890289	+	7	Solyc01g095320.4	Solyc01g095320.4	UTR5	393.873
BS3678	SL4.0ch01	78890292	78890298	+	7	Solyc01g095320.4	Solyc01g095320.4	UTR5	226.997
BS3679	SL4.0ch01	78890302	78890308	+	7	Solyc01g095320.4	Solyc01g095320.4	UTR5	294.778
BS3680	SL4.0ch01	78890441	78890447	+	7	Solyc01g095320.4	Solyc01g095320.4	INTRON	14.5447
BS3681	SL4.0ch01	78890448	78890454	+	7	Solyc01g095320.4	Solyc01g095320.4	INTRON	40.176
BS3682	SL4.0ch01	78890514	78890520	+	7	Solyc01g095320.4	Solyc01g095320.4	INTRON	55.1195
BS3683	SL4.0ch01	78890546	78890552	+	7	Solyc01g095320.4	Solyc01g095320.4	INTRON	2.10101
BS3684	SL4.0ch01	78890621	78890627	+	7	Solyc01g095320.4	Solyc01g095320.4	INTRON	11.5213
BS3685	SL4.0ch01	78890642	78890648	+	7	Solyc01g095320.4	Solyc01g095320.4	INTRON	15.602
BS3686	SL4.0ch01	78890659	78890665	+	7	Solyc01g095320.4	Solyc01g095320.4	INTRON	12.171
BS3687	SL4.0ch01	78890702	78890708	+	7	Solyc01g095320.4	Solyc01g095320.4	INTRON	17.828
BS3688	SL4.0ch01	78890769	78890775	+	7	Solyc01g095320.4	Solyc01g095320.4	INTRON	46.5695
BS3690	SL4.0ch01	78890808	78890814	+	7	Solyc01g095320.4	Solyc01g095320.4	INTRON	53.2256
BS3691	SL4.0ch01	78890820	78890826	+	7	Solyc01g095320.4	Solyc01g095320.4	INTRON	120.739
BS3692	SL4.0ch01	78890874	78890880	+	7	Solyc01g095320.4	Solyc01g095320.4	INTRON	30.0654
BS3693	SL4.0ch01	78890887	78890893	+	7	Solyc01g095320.4	Solyc01g095320.4	INTRON	103.896
BS3694	SL4.0ch01	78890949	78890955	+	7	Solyc01g095320.4	Solyc01g095320.4	UTR5	87.3796
BS3696	SL4.0ch01	78890967	78890973	+	7	Solyc01g095320.4	Solyc01g095320.4	UTR5	114.066
BS3697	SL4.0ch01	78890978	78890984	+	7	Solyc01g095320.4	Solyc01g095320.4	UTR5	110.684
BS3698	SL4.0ch01	78890990	78890996	+	7	Solyc01g095320.4	Solyc01g095320.4	CDS	20.9108
BS3699	SL4.0ch01	78891106	78891112	+	7	Solyc01g095320.4	Solyc01g095320.4	CDS	23.703
BS3700	SL4.0ch01	78891143	78891149	+	7	Solyc01g095320.4	Solyc01g095320.4	CDS	25.8288
BS3701	SL4.0ch01	78891150	78891156	+	7	Solyc01g095320.4	Solyc01g095320.4	CDS	29.0725
BS3702	SL4.0ch01	78891288	78891294	+	7	Solyc01g095320.4	Solyc01g095320.4	CDS	3.84375
BS3703	SL4.0ch01	78891308	78891314	+	7	Solyc01g095320.4	Solyc01g095320.4	CDS	50.8003
BS3704	SL4.0ch01	78891327	78891333	+	7	Solyc01g095320.4	Solyc01g095320.4	CDS	21.0239
BS3705	SL4.0ch01	78891542	78891548	+	7	Solyc01g095320.4	Solyc01g095320.4	CDS	10.8674
BS3706	SL4.0ch01	78891572	78891578	+	7	Solyc01g095320.4	Solyc01g095320.4	CDS	119.323
BS3708	SL4.0ch01	78891590	78891596	+	7	Solyc01g095320.4	Solyc01g095320.4	CDS	166.288
BS3709	SL4.0ch01	78891644	78891650	+	7	Solyc01g095320.4	Solyc01g095320.4	CDS	34.9665
BS3710	SL4.0ch01	78891798	78891804	+	7	Solyc01g095320.4	Solyc01g095320.4	CDS	41.2864
BS3711	SL4.0ch01	78891808	78891814	+	7	Solyc01g095320.4	Solyc01g095320.4	CDS	56.4171
BS3712	SL4.0ch01	78891821	78891827	+	7	Solyc01g095320.4	Solyc01g095320.4	CDS	41.4
BS3713	SL4.0ch01	78891830	78891836	+	7	Solyc01g095320.4	Solyc01g095320.4	CDS	7.93525
BS3714	SL4.0ch01	78891927	78891933	+	7	Solyc01g095320.4	Solyc01g095320.4	CDS	15.2097
BS3715	SL4.0ch01	78891951	78891957	+	7	Solyc01g095320.4	Solyc01g095320.4	CDS	3.57792
BS3716	SL4.0ch01	78891966	78891972	+	7	Solyc01g095320.4	Solyc01g095320.4	CDS	5.17999
BS3717	SL4.0ch01	78892019	78892025	+	7	Solyc01g095320.4	Solyc01g095320.4	CDS	37.0658
BS3718	SL4.0ch01	78892026	78892032	+	7	Solyc01g095320.4	Solyc01g095320.4	CDS	4.93883
BS3719	SL4.0ch01	78892168	78892174	+	7	Solyc01g095320.4	Solyc01g095320.4	CDS	20.0351
BS3720	SL4.0ch01	78892213	78892219	+	7	Solyc01g095320.4	Solyc01g095320.4	CDS	25.0461
BS3721	SL4.0ch01	78892225	78892231	+	7	Solyc01g095320.4	Solyc01g095320.4	CDS	20.5129
BS3722	SL4.0ch01	78892325	78892331	+	7	Solyc01g095320.4	Solyc01g095320.4	CDS	64.8231
BS3723	SL4.0ch01	78892333	78892339	+	7	Solyc01g095320.4	Solyc01g095320.4	CDS	22.4929
BS3724	SL4.0ch01	78892406	78892412	+	7	Solyc01g095320.4	Solyc01g095320.4	CDS	12.7385
BS3725	SL4.0ch01	78892416	78892422	+	7	Solyc01g095320.4	Solyc01g095320.4	CDS	2.3352
BS3726	SL4.0ch01	78892426	78892432	+	7	Solyc01g095320.4	Solyc01g095320.4	CDS	26.4886
BS3727	SL4.0ch01	78892435	78892441	+	7	Solyc01g095320.4	Solyc01g095320.4	CDS	45.4208
BS3728	SL4.0ch01	78892491	78892497	+	7	Solyc01g095320.4	Solyc01g095320.4	CDS	40.2858
BS3729	SL4.0ch01	78892500	78892506	+	7	Solyc01g095320.4	Solyc01g095320.4	CDS	24.1862
BS3731	SL4.0ch01	78892514	78892520	+	7	Solyc01g095320.4	Solyc01g095320.4	CDS	13.7183
BS3732	SL4.0ch01	78892606	78892612	+	7	Solyc01g095320.4	Solyc01g095320.4	CDS	55.1939
BS3733	SL4.0ch01	78892617	78892623	+	7	Solyc01g095320.4	Solyc01g095320.4	CDS	17.803
BS3734	SL4.0ch01	78892626	78892632	+	7	Solyc01g095320.4	Solyc01g095320.4	CDS	33.7249
BS3735	SL4.0ch01	78892650	78892656	+	7	Solyc01g095320.4	Solyc01g095320.4	CDS	30.4191
BS3736	SL4.0ch01	78892662	78892668	+	7	Solyc01g095320.4	Solyc01g095320.4	CDS	23.4378
BS3737	SL4.0ch01	78892672	78892678	+	7	Solyc01g095320.4	Solyc01g095320.4	CDS	71.7205
BS3738	SL4.0ch01	78892679	78892685	+	7	Solyc01g095320.4	Solyc01g095320.4	CDS	11.5242
BS3739	SL4.0ch01	78892718	78892724	+	7	Solyc01g095320.4	Solyc01g095320.4	CDS	34.2377
BS3740	SL4.0ch01	78892748	78892754	+	7	Solyc01g095320.4	Solyc01g095320.4	CDS	19.8262
BS3741	SL4.0ch01	78892757	78892763	+	7	Solyc01g095320.4	Solyc01g095320.4	CDS	82.359
BS3742	SL4.0ch01	78892798	78892804	+	7	Solyc01g095320.4	Solyc01g095320.4	CDS	60.1775
BS3744	SL4.0ch01	78892812	78892818	+	7	Solyc01g095320.4	Solyc01g095320.4	CDS	16.7235
BS3745	SL4.0ch01	78892820	78892826	+	7	Solyc01g095320.4	Solyc01g095320.4	CDS	62.7707
BS3746	SL4.0ch01	78892923	78892929	+	7	Solyc01g095320.4	Solyc01g095320.4	INTRON	33.1535
BS3747	SL4.0ch01	78892982	78892988	+	7	Solyc01g095320.4	Solyc01g095320.4	INTRON	15.1871
BS3748	SL4.0ch01	78893325	78893331	+	7	Solyc01g095320.4	Solyc01g095320.4	CDS	32.332
BS3749	SL4.0ch01	78893338	78893344	+	7	Solyc01g095320.4	Solyc01g095320.4	CDS	113.676
BS3750	SL4.0ch01	78893347	78893353	+	7	Solyc01g095320.4	Solyc01g095320.4	CDS	45.8689
BS3751	SL4.0ch01	78893424	78893430	+	7	Solyc01g095320.4	Solyc01g095320.4	CDS	40.7146
BS3752	SL4.0ch01	78893438	78893444	+	7	Solyc01g095320.4	Solyc01g095320.4	CDS	72.0509
BS3753	SL4.0ch01	78893448	78893454	+	7	Solyc01g095320.4	Solyc01g095320.4	CDS	19.344
BS3754	SL4.0ch01	78893461	78893467	+	7	Solyc01g095320.4	Solyc01g095320.4	CDS	28.9957
BS3755	SL4.0ch01	78893470	78893476	+	7	Solyc01g095320.4	Solyc01g095320.4	CDS	5.31538
BS3756	SL4.0ch01	78893534	78893540	+	7	Solyc01g095320.4	Solyc01g095320.4	CDS	23.1782
BS3757	SL4.0ch01	78893547	78893553	+	7	Solyc01g095320.4	Solyc01g095320.4	CDS	35.3597
BS3758	SL4.0ch01	78893569	78893575	+	7	Solyc01g095320.4	Solyc01g095320.4	CDS	17.2517
BS3759	SL4.0ch01	78893691	78893697	+	7	Solyc01g095320.4	Solyc01g095320.4	CDS	12.5469
BS3760	SL4.0ch01	78893698	78893704	+	7	Solyc01g095320.4	Solyc01g095320.4	CDS	7.39502
BS3761	SL4.0ch01	78893787	78893793	+	7	Solyc01g095320.4	Solyc01g095320.4	CDS	60.5083
BS3762	SL4.0ch01	78893797	78893803	+	7	Solyc01g095320.4	Solyc01g095320.4	CDS	56.4452
BS3763	SL4.0ch01	78893902	78893908	+	7	Solyc01g095320.4	Solyc01g095320.4	CDS	18.1191
BS3765	SL4.0ch01	78893978	78893984	+	7	Solyc01g095320.4	Solyc01g095320.4	CDS	8.03198
BS3766	SL4.0ch01	78894024	78894030	+	7	Solyc01g095320.4	Solyc01g095320.4	CDS	9.99105
BS3767	SL4.0ch01	78894036	78894042	+	7	Solyc01g095320.4	Solyc01g095320.4	CDS	11.8437
BS3768	SL4.0ch01	78894113	78894119	+	7	Solyc01g095320.4	Solyc01g095320.4	CDS	5.75115
BS3770	SL4.0ch01	78894182	78894188	+	7	Solyc01g095320.4	Solyc01g095320.4	CDS	23.7911
BS3771	SL4.0ch01	78894246	78894252	+	7	Solyc01g095320.4	Solyc01g095320.4	CDS	20.926
BS3772	SL4.0ch01	78894334	78894340	+	7	Solyc01g095320.4	Solyc01g095320.4	CDS	36.3472
BS3773	SL4.0ch01	78894346	78894352	+	7	Solyc01g095320.4	Solyc01g095320.4	CDS	5.13325
BS3774	SL4.0ch01	78894440	78894446	+	7	Solyc01g095320.4	Solyc01g095320.4	CDS	16.2518
BS3775	SL4.0ch01	78894450	78894456	+	7	Solyc01g095320.4	Solyc01g095320.4	CDS	8.08103
BS3776	SL4.0ch01	78894501	78894507	+	7	Solyc01g095320.4	Solyc01g095320.4	CDS	9.25673
BS3777	SL4.0ch01	78894509	78894515	+	7	Solyc01g095320.4	Solyc01g095320.4	CDS	6.70362
BS3778	SL4.0ch01	78894564	78894570	+	7	Solyc01g095320.4	Solyc01g095320.4	CDS	13.7154
BS3779	SL4.0ch01	78894601	78894607	+	7	Solyc01g095320.4	Solyc01g095320.4	CDS	12.0989
BS3780	SL4.0ch01	78894608	78894614	+	7	Solyc01g095320.4	Solyc01g095320.4	CDS	71.6542
BS3781	SL4.0ch01	78894617	78894623	+	7	Solyc01g095320.4	Solyc01g095320.4	CDS	36.8996
BS3782	SL4.0ch01	78894724	78894730	+	7	Solyc01g095320.4	Solyc01g095320.4	CDS	13.5327
BS3783	SL4.0ch01	78894735	78894741	+	7	Solyc01g095320.4	Solyc01g095320.4	CDS	13.1313
BS3784	SL4.0ch01	78894833	78894839	+	7	Solyc01g095320.4	Solyc01g095320.4	CDS	4.45316
BS3785	SL4.0ch01	78894844	78894850	+	7	Solyc01g095320.4	Solyc01g095320.4	CDS	13.8935
BS3786	SL4.0ch01	78894855	78894861	+	7	Solyc01g095320.4	Solyc01g095320.4	INTRON	12.5143
BS3787	SL4.0ch01	78894933	78894939	+	7	Solyc01g095320.4	Solyc01g095320.4	INTRON	4.98921
BS3788	SL4.0ch01	78895011	78895017	+	7	Solyc01g095320.4	Solyc01g095320.4	INTRON	1.84081
BS3789	SL4.0ch01	78895033	78895039	+	7	Solyc01g095320.4	Solyc01g095320.4	INTRON	9.18532
BS3790	SL4.0ch01	78895163	78895169	+	7	Solyc01g095320.4	Solyc01g095320.4	UTR3	14.5555
BS3791	SL4.0ch01	78895178	78895184	+	7	Solyc01g095320.4	Solyc01g095320.4	UTR3	2.52714
BS3848	SL4.0ch01	78930371	78930377	+	7	Solyc01g095400.4	Solyc01g095400.4	CDS	14.4641
BS3849	SL4.0ch01	78930381	78930387	+	7	Solyc01g095400.4	Solyc01g095400.4	CDS	38.4768
BS3850	SL4.0ch01	78932628	78932634	+	7	Solyc01g095400.4	Solyc01g095400.4	CDS	6.44227
BS3855	SL4.0ch01	78936340	78936346	+	7	Solyc01g095410.3	Solyc01g095410.3	CDS	9.52953
BS3857	SL4.0ch01	78936359	78936365	+	7	Solyc01g095410.3	Solyc01g095410.3	CDS	14.1844
BS3860	SL4.0ch01	79013117	79013123	+	7	Solyc01g095510.3	Solyc01g095510.3	CDS	11.1557
BS3861	SL4.0ch01	79013159	79013165	+	7	Solyc01g095510.3	Solyc01g095510.3	CDS	3.33217
BS3862	SL4.0ch01	79013199	79013205	+	7	Solyc01g095510.3	Solyc01g095510.3	CDS	29.1411
BS3863	SL4.0ch01	79013211	79013217	+	7	Solyc01g095510.3	Solyc01g095510.3	CDS	6.90021
BS3865	SL4.0ch01	79014915	79014921	+	7	Solyc01g095510.3	Solyc01g095510.3	CDS	3.83944
BS3869	SL4.0ch01	79016474	79016480	+	7	Solyc01g095510.3	Solyc01g095510.3	CDS	3.62841
BS3873	SL4.0ch01	79019862	79019868	+	7	Solyc01g095510.3	Solyc01g095510.3	CDS	10.0608
BS3874	SL4.0ch01	79055593	79055599	+	7	Solyc01g095580.3	Solyc01g095580.3	CDS	9.18386
BS3876	SL4.0ch01	79055625	79055631	+	7	Solyc01g095580.3	Solyc01g095580.3	CDS	13.5591
BS3877	SL4.0ch01	79055642	79055648	+	7	Solyc01g095580.3	Solyc01g095580.3	CDS	19.643
BS3878	SL4.0ch01	79055652	79055658	+	7	Solyc01g095580.3	Solyc01g095580.3	CDS	19.7136
BS3879	SL4.0ch01	79055883	79055889	+	7	Solyc01g095580.3	Solyc01g095580.3	CDS	26.8166
BS3880	SL4.0ch01	79055890	79055896	+	7	Solyc01g095580.3	Solyc01g095580.3	CDS	24.9229
BS3882	SL4.0ch01	79055920	79055926	+	7	Solyc01g095580.3	Solyc01g095580.3	CDS	5.71314
BS3883	SL4.0ch01	79056397	79056403	+	7	Solyc01g095580.3	Solyc01g095580.3	CDS	8.89105
BS3886	SL4.0ch01	79056667	79056673	+	7	Solyc01g095580.3	Solyc01g095580.3	CDS	15.5922
BS3887	SL4.0ch01	79056677	79056683	+	7	Solyc01g095580.3	Solyc01g095580.3	CDS	12.1549
BS3890	SL4.0ch01	79158390	79158396	+	7	Solyc01g095710.3	Solyc01g095710.3	UTR5	6.80995
BS3892	SL4.0ch01	79162186	79162192	+	7	Solyc01g095710.3	Solyc01g095710.3	CDS	12.5634
BS3894	SL4.0ch01	79162206	79162212	+	7	Solyc01g095710.3	Solyc01g095710.3	CDS	18.6784
BS3901	SL4.0ch01	79189872	79189878	+	7	Solyc01g095730.4	Solyc01g095730.4	CDS	2.97464
BS3902	SL4.0ch01	79189903	79189909	+	7	Solyc01g095730.4	Solyc01g095730.4	CDS	22.5619
BS3903	SL4.0ch01	79191501	79191507	+	7	Solyc01g095730.4	Solyc01g095730.4	INTRON	4.30413
BS3905	SL4.0ch01	79191569	79191575	+	7	Solyc01g095730.4	Solyc01g095730.4	INTRON	3.12161
BS3907	SL4.0ch01	79239639	79239645	+	7	Solyc01g095800.3	Solyc01g095800.3	UTR5	5.08282
BS3918	SL4.0ch01	79365721	79365727	+	7	Solyc01g095990.3	Solyc01g095990.3	CDS	3.4715
BS3926	SL4.0ch01	79442190	79442196	+	7	Solyc01g096070.3	Solyc01g096070.3	INTRON	1.20331
BS3929	SL4.0ch01	79442393	79442399	+	7	Solyc01g096070.3	Solyc01g096070.3	CDS	4.13924
BS3930	SL4.0ch01	79442400	79442406	+	7	Solyc01g096070.3	Solyc01g096070.3	CDS	6.80668
BS3932	SL4.0ch01	79442729	79442735	+	7	Solyc01g096070.3	Solyc01g096070.3	INTRON	15.6551
BS3935	SL4.0ch01	79442988	79442994	+	7	Solyc01g096070.3	Solyc01g096070.3	CDS	6.27633
BS3936	SL4.0ch01	79442998	79443004	+	7	Solyc01g096070.3	Solyc01g096070.3	CDS	29.9397
BS3938	SL4.0ch01	79443097	79443103	+	7	Solyc01g096070.3	Solyc01g096070.3	CDS	10.8348
BS3944	SL4.0ch01	79443865	79443871	+	7	Solyc01g096070.3	Solyc01g096070.3	CDS	39.7708
BS3945	SL4.0ch01	79443875	79443881	+	7	Solyc01g096070.3	Solyc01g096070.3	CDS	5.57604
BS3947	SL4.0ch01	79443897	79443903	+	7	Solyc01g096070.3	Solyc01g096070.3	CDS	1.74348
BS3950	SL4.0ch01	79444142	79444148	+	7	Solyc01g096070.3	Solyc01g096070.3	CDS	5.01005
BS3956	SL4.0ch01	79444477	79444483	+	7	Solyc01g096070.3	Solyc01g096070.3	CDS	28.2534
BS3957	SL4.0ch01	79444557	79444563	+	7	Solyc01g096070.3	Solyc01g096070.3	CDS	4.45083
BS3958	SL4.0ch01	79444738	79444744	+	7	Solyc01g096070.3	Solyc01g096070.3	CDS	0.91385
BS3959	SL4.0ch01	79444745	79444751	+	7	Solyc01g096070.3	Solyc01g096070.3	CDS	46.8554
BS3961	SL4.0ch01	79444802	79444808	+	7	Solyc01g096070.3	Solyc01g096070.3	CDS	9.68392
BS3963	SL4.0ch01	79445007	79445013	+	7	Solyc01g096070.3	Solyc01g096070.3	CDS	17.2461
BS3965	SL4.0ch01	79445753	79445759	+	7	Solyc01g096070.3	Solyc01g096070.3	CDS	8.78935
BS3968	SL4.0ch01	79606404	79606410	+	7	Solyc01g096270.3	Solyc01g096270.3	UTR5	3.27385
BS3973	SL4.0ch01	79641189	79641195	+	7	Solyc01g096290.4	Solyc01g096290.4	CDS	16.5006
BS3974	SL4.0ch01	79641216	79641222	+	7	Solyc01g096290.4	Solyc01g096290.4	CDS	42.992
BS3976	SL4.0ch01	79641230	79641236	+	7	Solyc01g096290.4	Solyc01g096290.4	CDS	6.66132
BS3977	SL4.0ch01	79641294	79641300	+	7	Solyc01g096290.4	Solyc01g096290.4	CDS	7.94354
BS3978	SL4.0ch01	79641302	79641308	+	7	Solyc01g096290.4	Solyc01g096290.4	CDS	1.20079
BS3981	SL4.0ch01	79760175	79760181	+	7	Solyc01g096400.4	Solyc01g096400.4	CDS	108.755
BS3982	SL4.0ch01	79760185	79760191	+	7	Solyc01g096400.4	Solyc01g096400.4	CDS	96.752
BS3983	SL4.0ch01	79760216	79760222	+	7	Solyc01g096400.4	Solyc01g096400.4	CDS	60.5697
BS3984	SL4.0ch01	79760227	79760233	+	7	Solyc01g096400.4	Solyc01g096400.4	CDS	85.5741
BS3985	SL4.0ch01	79760236	79760242	+	7	Solyc01g096400.4	Solyc01g096400.4	CDS	18.5641
BS3987	SL4.0ch01	79760462	79760468	+	7	Solyc01g096400.4	Solyc01g096400.4	CDS	31.1736
BS3988	SL4.0ch01	79760491	79760497	+	7	Solyc01g096400.4	Solyc01g096400.4	CDS	36.4753
BS3989	SL4.0ch01	79760513	79760519	+	7	Solyc01g096400.4	Solyc01g096400.4	CDS	48.2184
BS3990	SL4.0ch01	79760532	79760538	+	7	Solyc01g096400.4	Solyc01g096400.4	CDS	73.6545
BS3991	SL4.0ch01	79760551	79760557	+	7	Solyc01g096400.4	Solyc01g096400.4	CDS	25.4468
BS3992	SL4.0ch01	79760562	79760568	+	7	Solyc01g096400.4	Solyc01g096400.4	CDS	8.34609
BS3993	SL4.0ch01	79760577	79760583	+	7	Solyc01g096400.4	Solyc01g096400.4	CDS	61.6334
BS3994	SL4.0ch01	79760586	79760592	+	7	Solyc01g096400.4	Solyc01g096400.4	CDS	10.7202
BS3996	SL4.0ch01	79760809	79760815	+	7	Solyc01g096400.4	Solyc01g096400.4	INTRON	3.92965
BS4001	SL4.0ch01	79761341	79761347	+	7	Solyc01g096400.4	Solyc01g096400.4	CDS	26.5737
BS4002	SL4.0ch01	79761351	79761357	+	7	Solyc01g096400.4	Solyc01g096400.4	CDS	100.326
BS4004	SL4.0ch01	79761498	79761504	+	7	Solyc01g096400.4	Solyc01g096400.4	CDS	12.6226
BS4006	SL4.0ch01	79761582	79761588	+	7	Solyc01g096400.4	Solyc01g096400.4	CDS	75.5631
BS4007	SL4.0ch01	79761593	79761599	+	7	Solyc01g096400.4	Solyc01g096400.4	CDS	26.8175
BS4008	SL4.0ch01	79762035	79762041	+	7	Solyc01g096400.4	Solyc01g096400.4	INTRON	7.8362
BS4009	SL4.0ch01	79762047	79762053	+	7	Solyc01g096400.4	Solyc01g096400.4	INTRON	9.08903
BS4010	SL4.0ch01	79762055	79762061	+	7	Solyc01g096400.4	Solyc01g096400.4	INTRON	27.1305
BS4011	SL4.0ch01	79762081	79762087	+	7	Solyc01g096400.4	Solyc01g096400.4	INTRON	28.7248
BS4013	SL4.0ch01	79762202	79762208	+	7	Solyc01g096400.4	Solyc01g096400.4	INTRON	7.06103
BS4014	SL4.0ch01	79762262	79762268	+	7	Solyc01g096400.4	Solyc01g096400.4	INTRON	11.261
BS4016	SL4.0ch01	79762281	79762287	+	7	Solyc01g096400.4	Solyc01g096400.4	INTRON	17.2344
BS4017	SL4.0ch01	79762672	79762678	+	7	Solyc01g096400.4	Solyc01g096400.4	INTRON	9.08023
BS4018	SL4.0ch01	79762681	79762687	+	7	Solyc01g096400.4	Solyc01g096400.4	INTRON	46.7346
BS4019	SL4.0ch01	79762694	79762700	+	7	Solyc01g096400.4	Solyc01g096400.4	INTRON	26.8096
BS4020	SL4.0ch01	79762701	79762707	+	7	Solyc01g096400.4	Solyc01g096400.4	INTRON	1.58798
BS4021	SL4.0ch01	79763312	79763318	+	7	Solyc01g096400.4	Solyc01g096400.4	CDS	78.2414
BS4022	SL4.0ch01	79763339	79763345	+	7	Solyc01g096400.4	Solyc01g096400.4	CDS	62.475
BS4023	SL4.0ch01	79763347	79763353	+	7	Solyc01g096400.4	Solyc01g096400.4	CDS	75.5067
BS4025	SL4.0ch01	79763543	79763549	+	7	Solyc01g096400.4	Solyc01g096400.4	CDS	40.1502
BS4026	SL4.0ch01	79763554	79763560	+	7	Solyc01g096400.4	Solyc01g096400.4	CDS	79.4961
BS4027	SL4.0ch01	79763562	79763568	+	7	Solyc01g096400.4	Solyc01g096400.4	CDS	56.6576
BS4028	SL4.0ch01	79763577	79763583	+	7	Solyc01g096400.4	Solyc01g096400.4	CDS	22.0081
BS4029	SL4.0ch01	79763585	79763591	+	7	Solyc01g096400.4	Solyc01g096400.4	CDS	48.3447
BS4030	SL4.0ch01	79763594	79763600	+	7	Solyc01g096400.4	Solyc01g096400.4	CDS	1.09888
BS4032	SL4.0ch01	79763882	79763888	+	7	Solyc01g096400.4	Solyc01g096400.4	INTRON	18.5105
BS4033	SL4.0ch01	79763891	79763897	+	7	Solyc01g096400.4	Solyc01g096400.4	INTRON	4.15075
BS4035	SL4.0ch01	79764278	79764284	+	7	Solyc01g096400.4	Solyc01g096400.4	INTRON	4.48068
BS4036	SL4.0ch01	79764289	79764295	+	7	Solyc01g096400.4	Solyc01g096400.4	INTRON	10.693
BS4037	SL4.0ch01	79764318	79764324	+	7	Solyc01g096400.4	Solyc01g096400.4	INTRON	10.1991
BS4038	SL4.0ch01	79764328	79764334	+	7	Solyc01g096400.4	Solyc01g096400.4	INTRON	17.5658
BS4039	SL4.0ch01	79764408	79764414	+	7	Solyc01g096400.4	Solyc01g096400.4	INTRON	8.0686
BS4040	SL4.0ch01	79764539	79764545	+	7	Solyc01g096400.4	Solyc01g096400.4	INTRON	7.12648
BS4041	SL4.0ch01	79764567	79764573	+	7	Solyc01g096400.4	Solyc01g096400.4	INTRON	14.9587
BS4042	SL4.0ch01	79764672	79764678	+	7	Solyc01g096400.4	Solyc01g096400.4	INTRON	10.9267
BS4043	SL4.0ch01	79764680	79764686	+	7	Solyc01g096400.4	Solyc01g096400.4	INTRON	12.589
BS4044	SL4.0ch01	79764692	79764698	+	7	Solyc01g096400.4	Solyc01g096400.4	INTRON	16.2854
BS4045	SL4.0ch01	79764720	79764726	+	7	Solyc01g096400.4	Solyc01g096400.4	INTRON	1.14464
BS4046	SL4.0ch01	79764822	79764828	+	7	Solyc01g096400.4	Solyc01g096400.4	INTRON	19.8948
BS4047	SL4.0ch01	79764838	79764844	+	7	Solyc01g096400.4	Solyc01g096400.4	INTRON	10.6321
BS4050	SL4.0ch01	79764963	79764969	+	7	Solyc01g096400.4	Solyc01g096400.4	INTRON	14.5851
BS4051	SL4.0ch01	79765074	79765080	+	7	Solyc01g096400.4	Solyc01g096400.4	INTRON	35.1847
BS4052	SL4.0ch01	79765091	79765097	+	7	Solyc01g096400.4	Solyc01g096400.4	INTRON	10.2493
BS4053	SL4.0ch01	79765209	79765215	+	7	Solyc01g096400.4	Solyc01g096400.4	INTRON	3.70471
BS4054	SL4.0ch01	79765235	79765241	+	7	Solyc01g096400.4	Solyc01g096400.4	INTRON	20.0488
BS4056	SL4.0ch01	79765354	79765360	+	7	Solyc01g096400.4	Solyc01g096400.4	INTRON	23.75
BS4057	SL4.0ch01	79765362	79765368	+	7	Solyc01g096400.4	Solyc01g096400.4	INTRON	10.5164
BS4058	SL4.0ch01	79765378	79765384	+	7	Solyc01g096400.4	Solyc01g096400.4	INTRON	17.3121
BS4059	SL4.0ch01	79765461	79765467	+	7	Solyc01g096400.4	Solyc01g096400.4	INTRON	3.99873
BS4060	SL4.0ch01	79765470	79765476	+	7	Solyc01g096400.4	Solyc01g096400.4	INTRON	18.0546
BS4062	SL4.0ch01	79765655	79765661	+	7	Solyc01g096400.4	Solyc01g096400.4	INTRON	6.60602
BS4063	SL4.0ch01	79765747	79765753	+	7	Solyc01g096400.4	Solyc01g096400.4	INTRON	26.4845
BS4064	SL4.0ch01	79765758	79765764	+	7	Solyc01g096400.4	Solyc01g096400.4	INTRON	5.54587
BS4068	SL4.0ch01	79766248	79766254	+	7	Solyc01g096400.4	Solyc01g096400.4	CDS	35.1705
BS4069	SL4.0ch01	79766265	79766271	+	7	Solyc01g096400.4	Solyc01g096400.4	CDS	160.372
BS4071	SL4.0ch01	79766281	79766287	+	7	Solyc01g096400.4	Solyc01g096400.4	CDS	99.8366
BS4072	SL4.0ch01	79766293	79766299	+	7	Solyc01g096400.4	Solyc01g096400.4	CDS	23.1678
BS4073	SL4.0ch01	79766477	79766483	+	7	Solyc01g096400.4	Solyc01g096400.4	CDS	10.4877
BS4074	SL4.0ch01	79766488	79766494	+	7	Solyc01g096400.4	Solyc01g096400.4	CDS	24.8478
BS4075	SL4.0ch01	79766496	79766502	+	7	Solyc01g096400.4	Solyc01g096400.4	CDS	19.7561
BS4076	SL4.0ch01	79766508	79766514	+	7	Solyc01g096400.4	Solyc01g096400.4	CDS	41.2492
BS4081	SL4.0ch01	79804871	79804877	+	7	Solyc01g096450.4	Solyc01g096450.4	CDS	10.4274
BS4083	SL4.0ch01	79807960	79807966	+	7	Solyc01g096460.2	Solyc01g096460.2	CDS	3.99963
BS4084	SL4.0ch01	79864997	79865003	+	7	Solyc01g096530.3	Solyc01g096530.3	CDS	18.5272
BS4085	SL4.0ch01	79865006	79865012	+	7	Solyc01g096530.3	Solyc01g096530.3	CDS	10.3932
BS4086	SL4.0ch01	79942700	79942706	+	7	Solyc01g096610.4	Solyc01g096610.4	CDS	8.75888
BS4087	SL4.0ch01	79942707	79942713	+	7	Solyc01g096610.4	Solyc01g096610.4	CDS	4.41951
BS4095	SL4.0ch01	80230951	80230957	+	7	Solyc01g096990.4	Solyc01g096990.4	CDS	16.3426
BS4112	SL4.0ch01	80348099	80348105	+	7	Solyc01g097120.3	Solyc01g097120.3	CDS	5.07217
BS4113	SL4.0ch01	80348943	80348949	+	7	Solyc01g097120.3	Solyc01g097120.3	CDS	9.45157
BS4116	SL4.0ch01	80349156	80349162	+	7	Solyc01g097120.3	Solyc01g097120.3	CDS	9.45781
BS4127	SL4.0ch01	80383822	80383828	+	7	Solyc01g097190.4	Solyc01g097190.4	UTR5	17.0974
BS4128	SL4.0ch01	80383829	80383835	+	7	Solyc01g097190.4	Solyc01g097190.4	CDS	81.9037
BS4129	SL4.0ch01	80383838	80383844	+	7	Solyc01g097190.4	Solyc01g097190.4	CDS	110.43
BS4130	SL4.0ch01	80383846	80383852	+	7	Solyc01g097190.4	Solyc01g097190.4	CDS	79.6485
BS4132	SL4.0ch01	80383990	80383996	+	7	Solyc01g097190.4	Solyc01g097190.4	CDS	60.6264
BS4133	SL4.0ch01	80384003	80384009	+	7	Solyc01g097190.4	Solyc01g097190.4	CDS	10.3432
BS4134	SL4.0ch01	80384102	80384108	+	7	Solyc01g097190.4	Solyc01g097190.4	CDS	24.5718
BS4135	SL4.0ch01	80384119	80384125	+	7	Solyc01g097190.4	Solyc01g097190.4	CDS	15.3087
BS4136	SL4.0ch01	80384127	80384133	+	7	Solyc01g097190.4	Solyc01g097190.4	CDS	28.5721
BS4137	SL4.0ch01	80384134	80384140	+	7	Solyc01g097190.4	Solyc01g097190.4	CDS	41.2397
BS4138	SL4.0ch01	80384169	80384175	+	7	Solyc01g097190.4	Solyc01g097190.4	CDS	15.6053
BS4139	SL4.0ch01	80384212	80384218	+	7	Solyc01g097190.4	Solyc01g097190.4	CDS	18.3076
BS4142	SL4.0ch01	80384600	80384606	+	7	Solyc01g097190.4	Solyc01g097190.4	CDS	26.8694
BS4143	SL4.0ch01	80384622	80384628	+	7	Solyc01g097190.4	Solyc01g097190.4	CDS	22.7424
BS4144	SL4.0ch01	80384634	80384640	+	7	Solyc01g097190.4	Solyc01g097190.4	CDS	33.9294
BS4145	SL4.0ch01	80384641	80384647	+	7	Solyc01g097190.4	Solyc01g097190.4	CDS	15.4379
BS4146	SL4.0ch01	80384653	80384659	+	7	Solyc01g097190.4	Solyc01g097190.4	CDS	46.6565
BS4147	SL4.0ch01	80384686	80384692	+	7	Solyc01g097190.4	Solyc01g097190.4	CDS	20.8005
BS4151	SL4.0ch01	80385830	80385836	+	7	Solyc01g097190.4	Solyc01g097190.4	INTRON	20.2848
BS4152	SL4.0ch01	80385963	80385969	+	7	Solyc01g097190.4	Solyc01g097190.4	INTRON	13.6838
BS4153	SL4.0ch01	80386002	80386008	+	7	Solyc01g097190.4	Solyc01g097190.4	INTRON	6.74161
BS4157	SL4.0ch01	80386118	80386124	+	7	Solyc01g097190.4	Solyc01g097190.4	INTRON	5.29965
BS4158	SL4.0ch01	80386181	80386187	+	7	Solyc01g097190.4	Solyc01g097190.4	INTRON	6.56707
BS4159	SL4.0ch01	80386325	80386331	+	7	Solyc01g097190.4	Solyc01g097190.4	INTRON	3.67713
BS4160	SL4.0ch01	80386347	80386353	+	7	Solyc01g097190.4	Solyc01g097190.4	INTRON	6.88031
BS4162	SL4.0ch01	80386651	80386657	+	7	Solyc01g097190.4	Solyc01g097190.4	INTRON	11.0683
BS4163	SL4.0ch01	80386707	80386713	+	7	Solyc01g097190.4	Solyc01g097190.4	INTRON	7.8363
BS4165	SL4.0ch01	80386970	80386976	+	7	Solyc01g097190.4	Solyc01g097190.4	CDS	7.8155
BS4166	SL4.0ch01	80386979	80386985	+	7	Solyc01g097190.4	Solyc01g097190.4	CDS	26.8907
BS4167	SL4.0ch01	80386997	80387003	+	7	Solyc01g097190.4	Solyc01g097190.4	CDS	5.32299
BS4168	SL4.0ch01	80387007	80387013	+	7	Solyc01g097190.4	Solyc01g097190.4	CDS	33.2559
BS4169	SL4.0ch01	80387014	80387020	+	7	Solyc01g097190.4	Solyc01g097190.4	CDS	52.7082
BS4170	SL4.0ch01	80387030	80387036	+	7	Solyc01g097190.4	Solyc01g097190.4	CDS	49.2689
BS4171	SL4.0ch01	80387042	80387048	+	7	Solyc01g097190.4	Solyc01g097190.4	CDS	30.5268
BS4172	SL4.0ch01	80387056	80387062	+	7	Solyc01g097190.4	Solyc01g097190.4	CDS	10.8705
BS4173	SL4.0ch01	80388064	80388070	+	7	Solyc01g097190.4	Solyc01g097190.4	INTRON	6.05744
BS4175	SL4.0ch01	80388794	80388800	+	7	Solyc01g097190.4	Solyc01g097190.4	CDS	168.723
BS4177	SL4.0ch01	80388814	80388820	+	7	Solyc01g097190.4	Solyc01g097190.4	CDS	34.5561
BS4178	SL4.0ch01	80388829	80388835	+	7	Solyc01g097190.4	Solyc01g097190.4	CDS	37.7925
BS4179	SL4.0ch01	80388982	80388988	+	7	Solyc01g097190.4	Solyc01g097190.4	INTRON	4.27397
BS4180	SL4.0ch01	80388992	80388998	+	7	Solyc01g097190.4	Solyc01g097190.4	INTRON	37.4513
BS4181	SL4.0ch01	80389001	80389007	+	7	Solyc01g097190.4	Solyc01g097190.4	INTRON	16.8877
BS4182	SL4.0ch01	80389010	80389016	+	7	Solyc01g097190.4	Solyc01g097190.4	INTRON	31.833
BS4184	SL4.0ch01	80389395	80389401	+	7	Solyc01g097190.4	Solyc01g097190.4	INTRON	11.6094
BS4186	SL4.0ch01	80390562	80390568	+	7	Solyc01g097190.4	Solyc01g097190.4	INTRON	26.6112
BS4187	SL4.0ch01	80390571	80390577	+	7	Solyc01g097190.4	Solyc01g097190.4	INTRON	14.0188
BS4189	SL4.0ch01	80390598	80390604	+	7	Solyc01g097190.4	Solyc01g097190.4	INTRON	14.6603
BS4191	SL4.0ch01	80391948	80391954	+	7	Solyc01g097190.4	Solyc01g097190.4	INTRON	6.34669
BS4192	SL4.0ch01	80392113	80392119	+	7	Solyc01g097190.4	Solyc01g097190.4	INTRON	11.8802
BS4193	SL4.0ch01	80392239	80392245	+	7	Solyc01g097190.4	Solyc01g097190.4	INTRON	15.2704
BS4194	SL4.0ch01	80392283	80392289	+	7	Solyc01g097190.4	Solyc01g097190.4	INTRON	9.11865
BS4195	SL4.0ch01	80392315	80392321	+	7	Solyc01g097190.4	Solyc01g097190.4	INTRON	2.18763
BS4196	SL4.0ch01	80392322	80392328	+	7	Solyc01g097190.4	Solyc01g097190.4	INTRON	25.4882
BS4197	SL4.0ch01	80392454	80392460	+	7	Solyc01g097190.4	Solyc01g097190.4	INTRON	10.8
BS4200	SL4.0ch01	80392482	80392488	+	7	Solyc01g097190.4	Solyc01g097190.4	INTRON	12.8282
BS4201	SL4.0ch01	80392628	80392634	+	7	Solyc01g097190.4	Solyc01g097190.4	CDS	14.0037
BS4202	SL4.0ch01	80392640	80392646	+	7	Solyc01g097190.4	Solyc01g097190.4	CDS	44.4426
BS4203	SL4.0ch01	80392647	80392653	+	7	Solyc01g097190.4	Solyc01g097190.4	CDS	45.0028
BS4204	SL4.0ch01	80392660	80392666	+	7	Solyc01g097190.4	Solyc01g097190.4	CDS	25.2838
BS4205	SL4.0ch01	80392676	80392682	+	7	Solyc01g097190.4	Solyc01g097190.4	CDS	16.1245
BS4207	SL4.0ch01	80392692	80392698	+	7	Solyc01g097190.4	Solyc01g097190.4	CDS	8.88995
BS4208	SL4.0ch01	80392718	80392724	+	7	Solyc01g097190.4	Solyc01g097190.4	CDS	13.4618
BS4209	SL4.0ch01	80392956	80392962	+	7	Solyc01g097190.4	Solyc01g097190.4	INTRON	11.8755
BS4210	SL4.0ch01	80392963	80392969	+	7	Solyc01g097190.4	Solyc01g097190.4	INTRON	10.5673
BS4211	SL4.0ch01	80392971	80392977	+	7	Solyc01g097190.4	Solyc01g097190.4	INTRON	20.3074
BS4212	SL4.0ch01	80393016	80393022	+	7	Solyc01g097190.4	Solyc01g097190.4	INTRON	39.0264
BS4213	SL4.0ch01	80393288	80393294	+	7	Solyc01g097190.4	Solyc01g097190.4	INTRON	27.4115
BS4215	SL4.0ch01	80393322	80393328	+	7	Solyc01g097190.4	Solyc01g097190.4	INTRON	7.91016
BS4216	SL4.0ch01	80394177	80394183	+	7	Solyc01g097190.4	Solyc01g097190.4	INTRON	3.00527
BS4217	SL4.0ch01	80394188	80394194	+	7	Solyc01g097190.4	Solyc01g097190.4	INTRON	25.9223
BS4218	SL4.0ch01	80394199	80394205	+	7	Solyc01g097190.4	Solyc01g097190.4	INTRON	32.9268
BS4219	SL4.0ch01	80394207	80394213	+	7	Solyc01g097190.4	Solyc01g097190.4	INTRON	34.8636
BS4221	SL4.0ch01	80394432	80394438	+	7	Solyc01g097190.4	Solyc01g097190.4	INTRON	57.9272
BS4222	SL4.0ch01	80394443	80394449	+	7	Solyc01g097190.4	Solyc01g097190.4	INTRON	35.531
BS4223	SL4.0ch01	80394463	80394469	+	7	Solyc01g097190.4	Solyc01g097190.4	INTRON	18.0387
BS4224	SL4.0ch01	80394535	80394541	+	7	Solyc01g097190.4	Solyc01g097190.4	INTRON	5.22234
BS4225	SL4.0ch01	80394546	80394552	+	7	Solyc01g097190.4	Solyc01g097190.4	INTRON	6.86971
BS4226	SL4.0ch01	80394558	80394564	+	7	Solyc01g097190.4	Solyc01g097190.4	INTRON	14.6679
BS4227	SL4.0ch01	80394566	80394572	+	7	Solyc01g097190.4	Solyc01g097190.4	INTRON	2.14171
BS4230	SL4.0ch01	80394675	80394681	+	7	Solyc01g097190.4	Solyc01g097190.4	INTRON	17.8107
BS4231	SL4.0ch01	80394823	80394829	+	7	Solyc01g097190.4	Solyc01g097190.4	INTRON	19.5047
BS4232	SL4.0ch01	80394832	80394838	+	7	Solyc01g097190.4	Solyc01g097190.4	CDS	21.6947
BS4233	SL4.0ch01	80394847	80394853	+	7	Solyc01g097190.4	Solyc01g097190.4	CDS	25.106
BS4235	SL4.0ch01	80394885	80394891	+	7	Solyc01g097190.4	Solyc01g097190.4	CDS	15.9491
BS4236	SL4.0ch01	80394918	80394924	+	7	Solyc01g097190.4	Solyc01g097190.4	CDS	33.1925
BS4237	SL4.0ch01	80394931	80394937	+	7	Solyc01g097190.4	Solyc01g097190.4	CDS	9.6266
BS4238	SL4.0ch01	80395142	80395148	+	7	Solyc01g097190.4	Solyc01g097190.4	CDS	15.7925
BS4239	SL4.0ch01	80395152	80395158	+	7	Solyc01g097190.4	Solyc01g097190.4	CDS	22.5631
BS4240	SL4.0ch01	80395173	80395179	+	7	Solyc01g097190.4	Solyc01g097190.4	CDS	24.0211
BS4241	SL4.0ch01	80395180	80395186	+	7	Solyc01g097190.4	Solyc01g097190.4	CDS	15.0094
BS4242	SL4.0ch01	80395187	80395193	+	7	Solyc01g097190.4	Solyc01g097190.4	CDS	2.64404
BS4243	SL4.0ch01	80395237	80395243	+	7	Solyc01g097190.4	Solyc01g097190.4	INTRON	5.16962
BS4245	SL4.0ch01	80395338	80395344	+	7	Solyc01g097190.4	Solyc01g097190.4	INTRON	42.0443
BS4246	SL4.0ch01	80395345	80395351	+	7	Solyc01g097190.4	Solyc01g097190.4	INTRON	12.9879
BS4247	SL4.0ch01	80395352	80395358	+	7	Solyc01g097190.4	Solyc01g097190.4	INTRON	24.2406
BS4248	SL4.0ch01	80395360	80395366	+	7	Solyc01g097190.4	Solyc01g097190.4	INTRON	74.0166
BS4249	SL4.0ch01	80395475	80395481	+	7	Solyc01g097190.4	Solyc01g097190.4	INTRON	20.045
BS4250	SL4.0ch01	80395482	80395488	+	7	Solyc01g097190.4	Solyc01g097190.4	INTRON	27.6259
BS4251	SL4.0ch01	80395491	80395497	+	7	Solyc01g097190.4	Solyc01g097190.4	INTRON	13.7145
BS4252	SL4.0ch01	80395656	80395662	+	7	Solyc01g097190.4	Solyc01g097190.4	INTRON	28.9129
BS4253	SL4.0ch01	80395676	80395682	+	7	Solyc01g097190.4	Solyc01g097190.4	INTRON	13.304
BS4254	SL4.0ch01	80395726	80395732	+	7	Solyc01g097190.4	Solyc01g097190.4	INTRON	6.44567
BS4255	SL4.0ch01	80395733	80395739	+	7	Solyc01g097190.4	Solyc01g097190.4	INTRON	10.1609
BS4256	SL4.0ch01	80395744	80395750	+	7	Solyc01g097190.4	Solyc01g097190.4	INTRON	7.83136
BS4257	SL4.0ch01	80395751	80395757	+	7	Solyc01g097190.4	Solyc01g097190.4	INTRON	49.5455
BS4258	SL4.0ch01	80395761	80395767	+	7	Solyc01g097190.4	Solyc01g097190.4	INTRON	48.0988
BS4259	SL4.0ch01	80395779	80395785	+	7	Solyc01g097190.4	Solyc01g097190.4	INTRON	4.33812
BS4260	SL4.0ch01	80395854	80395860	+	7	Solyc01g097190.4	Solyc01g097190.4	INTRON	6.19648
BS4261	SL4.0ch01	80395950	80395956	+	7	Solyc01g097190.4	Solyc01g097190.4	CDS	3.76437
BS4262	SL4.0ch01	80395960	80395966	+	7	Solyc01g097190.4	Solyc01g097190.4	CDS	7.04539
BS4263	SL4.0ch01	80395974	80395980	+	7	Solyc01g097190.4	Solyc01g097190.4	CDS	14.1039
BS4264	SL4.0ch01	80395981	80395987	+	7	Solyc01g097190.4	Solyc01g097190.4	CDS	32.2958
BS4265	SL4.0ch01	80395991	80395997	+	7	Solyc01g097190.4	Solyc01g097190.4	CDS	8.92157
BS4266	SL4.0ch01	80396002	80396008	+	7	Solyc01g097190.4	Solyc01g097190.4	CDS	7.62412
BS4267	SL4.0ch01	80396283	80396289	+	7	Solyc01g097190.4	Solyc01g097190.4	CDS	13.6973
BS4268	SL4.0ch01	80396296	80396302	+	7	Solyc01g097190.4	Solyc01g097190.4	CDS	36.4745
BS4269	SL4.0ch01	80396311	80396317	+	7	Solyc01g097190.4	Solyc01g097190.4	CDS	60.2381
BS4270	SL4.0ch01	80396320	80396326	+	7	Solyc01g097190.4	Solyc01g097190.4	CDS	16.5305
BS4271	SL4.0ch01	80396330	80396336	+	7	Solyc01g097190.4	Solyc01g097190.4	CDS	49.5162
[truncated: 47,858 more rows]

## Sheet: BS_RS2Z36
		Binding site position
BS ID	Chr	start	end	strand	bsSize	Solyc_GeneID	Solyc_GeneName	Transcript Region	pureCLIP score (binding site strength)
BS2	SL4.0ch00	1515051	1515057	+	7	Solyc00g500063.1	Solyc00g500063.1	UTR5	67.5721
BS3	SL4.0ch00	1515148	1515154	+	7	Solyc00g500063.1	Solyc00g500063.1	UTR5	16.7032
BS4	SL4.0ch00	1515184	1515190	+	7	Solyc00g500063.1	Solyc00g500063.1	UTR5	11.4002
BS5	SL4.0ch00	1515192	1515198	+	7	Solyc00g500063.1	Solyc00g500063.1	UTR5	57.1733
BS6	SL4.0ch00	1515199	1515205	+	7	Solyc00g500063.1	Solyc00g500063.1	UTR5	12.8454
BS7	SL4.0ch00	1515254	1515260	+	7	Solyc00g500063.1	Solyc00g500063.1	CDS	35.673
BS8	SL4.0ch00	1515290	1515296	+	7	Solyc00g500063.1	Solyc00g500063.1	CDS	67.5243
BS9	SL4.0ch00	1515329	1515335	+	7	Solyc00g500063.1	Solyc00g500063.1	CDS	67.1395
BS10	SL4.0ch00	1515430	1515436	+	7	Solyc00g500063.1	Solyc00g500063.1	CDS	61.0176
BS11	SL4.0ch00	1515444	1515450	+	7	Solyc00g500063.1	Solyc00g500063.1	CDS	43.6977
BS12	SL4.0ch00	1515520	1515526	+	7	Solyc00g500063.1	Solyc00g500063.1	CDS	59.4509
BS13	SL4.0ch00	1515533	1515539	+	7	Solyc00g500063.1	Solyc00g500063.1	CDS	59.3304
BS14	SL4.0ch00	1515546	1515552	+	7	Solyc00g500063.1	Solyc00g500063.1	CDS	28.724
BS15	SL4.0ch00	1515602	1515608	+	7	Solyc00g500063.1	Solyc00g500063.1	CDS	36.0629
BS16	SL4.0ch00	1515648	1515654	+	7	Solyc00g500063.1	Solyc00g500063.1	CDS	5.73917
BS17	SL4.0ch00	1515656	1515662	+	7	Solyc00g500063.1	Solyc00g500063.1	CDS	45.7479
BS18	SL4.0ch00	1515664	1515670	+	7	Solyc00g500063.1	Solyc00g500063.1	CDS	3.3858
BS19	SL4.0ch00	1515727	1515733	+	7	Solyc00g500063.1	Solyc00g500063.1	CDS	25.1489
BS20	SL4.0ch00	1515743	1515749	+	7	Solyc00g500063.1	Solyc00g500063.1	CDS	8.54833
BS21	SL4.0ch00	1515753	1515759	+	7	Solyc00g500063.1	Solyc00g500063.1	CDS	49.1722
BS22	SL4.0ch00	1515762	1515768	+	7	Solyc00g500063.1	Solyc00g500063.1	CDS	14.642
BS23	SL4.0ch00	1515772	1515778	+	7	Solyc00g500063.1	Solyc00g500063.1	CDS	13.7094
BS24	SL4.0ch00	1515895	1515901	+	7	Solyc00g500063.1	Solyc00g500063.1	CDS	72.5476
BS25	SL4.0ch00	1516000	1516006	+	7	Solyc00g500063.1	Solyc00g500063.1	CDS	39.9637
BS26	SL4.0ch00	1516007	1516013	+	7	Solyc00g500063.1	Solyc00g500063.1	CDS	25.8525
BS27	SL4.0ch00	1516029	1516035	+	7	Solyc00g500063.1	Solyc00g500063.1	CDS	46.4531
BS28	SL4.0ch00	1516070	1516076	+	7	Solyc00g500063.1	Solyc00g500063.1	CDS	34.7915
BS29	SL4.0ch00	1516093	1516099	+	7	Solyc00g500063.1	Solyc00g500063.1	CDS	37.3761
BS30	SL4.0ch00	1516311	1516317	+	7	Solyc00g500063.1	Solyc00g500063.1	CDS	33.173
BS31	SL4.0ch00	1516343	1516349	+	7	Solyc00g500063.1	Solyc00g500063.1	CDS	55.1043
BS32	SL4.0ch00	1516371	1516377	+	7	Solyc00g500063.1	Solyc00g500063.1	CDS	29.3255
BS34	SL4.0ch00	1516385	1516391	+	7	Solyc00g500063.1	Solyc00g500063.1	CDS	29.2989
BS35	SL4.0ch00	1516420	1516426	+	7	Solyc00g500063.1	Solyc00g500063.1	CDS	34.7092
BS36	SL4.0ch00	1516544	1516550	+	7	Solyc00g500063.1	Solyc00g500063.1	CDS	6.84175
BS37	SL4.0ch00	1516553	1516559	+	7	Solyc00g500063.1	Solyc00g500063.1	CDS	33.2524
BS38	SL4.0ch00	1516622	1516628	+	7	Solyc00g500063.1	Solyc00g500063.1	CDS	26.8587
BS39	SL4.0ch00	1516736	1516742	+	7	Solyc00g500063.1	Solyc00g500063.1	UTR3	16.0817
BS41	SL4.0ch00	1516752	1516758	+	7	Solyc00g500063.1	Solyc00g500063.1	UTR3	46.2027
BS42	SL4.0ch00	1519678	1519684	+	7	Solyc00g500065.1	Solyc00g500065.1	INTRON	6.71682
BS44	SL4.0ch00	1519713	1519719	+	7	Solyc00g500065.1	Solyc00g500065.1	INTRON	8.98274
BS45	SL4.0ch00	1519736	1519742	+	7	Solyc00g500065.1	Solyc00g500065.1	CDS	9.02269
BS116	SL4.0ch00	1513218	1513224	-	7	Solyc00g500064.1	Solyc00g500064.1	CDS	2.5976
BS120	SL4.0ch00	1513580	1513586	-	7	Solyc00g500064.1	Solyc00g500064.1	CDS	11.6405
BS124	SL4.0ch00	2956878	2956884	-	7	Solyc00g500164.1	Solyc00g500164.1	INTRON	23.3358
BS169	SL4.0ch01	62695	62701	+	7	Solyc01g005030.4	Solyc01g005030.4	CDS	8.76287
BS170	SL4.0ch01	62705	62711	+	7	Solyc01g005030.4	Solyc01g005030.4	CDS	12.0765
BS171	SL4.0ch01	62771	62777	+	7	Solyc01g005030.4	Solyc01g005030.4	CDS	14.5238
BS180	SL4.0ch01	64144	64150	+	7	Solyc01g005030.4	Solyc01g005030.4	CDS	6.13929
BS181	SL4.0ch01	64200	64206	+	7	Solyc01g005030.4	Solyc01g005030.4	CDS	6.07004
BS182	SL4.0ch01	64403	64409	+	7	Solyc01g005030.4	Solyc01g005030.4	CDS	14.9534
BS184	SL4.0ch01	230927	230933	+	7	Solyc01g005300.4	Solyc01g005300.4	CDS	18.7925
BS185	SL4.0ch01	230939	230945	+	7	Solyc01g005300.4	Solyc01g005300.4	CDS	18.2021
BS186	SL4.0ch01	230961	230967	+	7	Solyc01g005300.4	Solyc01g005300.4	CDS	29.8038
BS189	SL4.0ch01	232581	232587	+	7	Solyc01g005300.4	Solyc01g005300.4	CDS	8.4429
BS191	SL4.0ch01	232638	232644	+	7	Solyc01g005300.4	Solyc01g005300.4	CDS	13.3073
BS193	SL4.0ch01	233126	233132	+	7	Solyc01g005300.4	Solyc01g005300.4	CDS	7.28009
BS194	SL4.0ch01	233369	233375	+	7	Solyc01g005300.4	Solyc01g005300.4	CDS	14.1489
BS195	SL4.0ch01	233478	233484	+	7	Solyc01g005300.4	Solyc01g005300.4	CDS	8.11752
BS196	SL4.0ch01	233490	233496	+	7	Solyc01g005300.4	Solyc01g005300.4	CDS	6.75131
BS201	SL4.0ch01	233917	233923	+	7	Solyc01g005300.4	Solyc01g005300.4	CDS	4.25276
BS202	SL4.0ch01	233928	233934	+	7	Solyc01g005300.4	Solyc01g005300.4	CDS	30.6288
BS205	SL4.0ch01	234076	234082	+	7	Solyc01g005300.4	Solyc01g005300.4	INTRON	18.008
BS207	SL4.0ch01	234090	234096	+	7	Solyc01g005300.4	Solyc01g005300.4	INTRON	12.7952
BS208	SL4.0ch01	300656	300662	+	7	Solyc01g005410.4	Solyc01g005410.4	UTR5	8.81154
BS211	SL4.0ch01	301451	301457	+	7	Solyc01g005410.4	Solyc01g005410.4	CDS	6.46652
BS212	SL4.0ch01	301614	301620	+	7	Solyc01g005410.4	Solyc01g005410.4	CDS	16.6411
BS213	SL4.0ch01	301625	301631	+	7	Solyc01g005410.4	Solyc01g005410.4	CDS	40.7043
BS214	SL4.0ch01	301632	301638	+	7	Solyc01g005410.4	Solyc01g005410.4	CDS	9.61015
BS215	SL4.0ch01	301644	301650	+	7	Solyc01g005410.4	Solyc01g005410.4	CDS	42.7603
BS217	SL4.0ch01	301659	301665	+	7	Solyc01g005410.4	Solyc01g005410.4	CDS	4.12533
BS219	SL4.0ch01	302829	302835	+	7	Solyc01g005410.4	Solyc01g005410.4	CDS	9.08262
BS220	SL4.0ch01	303010	303016	+	7	Solyc01g005410.4	Solyc01g005410.4	CDS	6.3132
BS222	SL4.0ch01	315472	315478	+	7	Solyc01g005430.3	Solyc01g005430.3	CDS	5.7504
BS225	SL4.0ch01	315648	315654	+	7	Solyc01g005430.3	Solyc01g005430.3	CDS	1.99089
BS227	SL4.0ch01	315669	315675	+	7	Solyc01g005430.3	Solyc01g005430.3	CDS	11.6918
BS229	SL4.0ch01	317249	317255	+	7	Solyc01g005430.3	Solyc01g005430.3	CDS	4.11543
BS231	SL4.0ch01	323147	323153	+	7	Solyc01g005440.4	Solyc01g005440.4	CDS	88.8106
BS232	SL4.0ch01	323158	323164	+	7	Solyc01g005440.4	Solyc01g005440.4	CDS	34.419
BS234	SL4.0ch01	323174	323180	+	7	Solyc01g005440.4	Solyc01g005440.4	CDS	35.201
BS237	SL4.0ch01	323561	323567	+	7	Solyc01g005440.4	Solyc01g005440.4	INTRON	39.173
BS238	SL4.0ch01	323586	323592	+	7	Solyc01g005440.4	Solyc01g005440.4	INTRON	17.3569
BS239	SL4.0ch01	323593	323599	+	7	Solyc01g005440.4	Solyc01g005440.4	INTRON	33.7146
BS240	SL4.0ch01	323601	323607	+	7	Solyc01g005440.4	Solyc01g005440.4	INTRON	5.48624
BS241	SL4.0ch01	323670	323676	+	7	Solyc01g005440.4	Solyc01g005440.4	INTRON	7.48027
BS242	SL4.0ch01	323682	323688	+	7	Solyc01g005440.4	Solyc01g005440.4	INTRON	6.90386
BS243	SL4.0ch01	323693	323699	+	7	Solyc01g005440.4	Solyc01g005440.4	INTRON	40.3304
BS244	SL4.0ch01	323700	323706	+	7	Solyc01g005440.4	Solyc01g005440.4	INTRON	20.2457
BS250	SL4.0ch01	324004	324010	+	7	Solyc01g005440.4	Solyc01g005440.4	INTRON	7.74536
BS251	SL4.0ch01	324042	324048	+	7	Solyc01g005440.4	Solyc01g005440.4	INTRON	19.5654
BS252	SL4.0ch01	324217	324223	+	7	Solyc01g005440.4	Solyc01g005440.4	CDS	87.9447
BS253	SL4.0ch01	324228	324234	+	7	Solyc01g005440.4	Solyc01g005440.4	CDS	19.8155
BS254	SL4.0ch01	324257	324263	+	7	Solyc01g005440.4	Solyc01g005440.4	CDS	83.8686
BS255	SL4.0ch01	324265	324271	+	7	Solyc01g005440.4	Solyc01g005440.4	CDS	93.4348
BS256	SL4.0ch01	324314	324320	+	7	Solyc01g005440.4	Solyc01g005440.4	CDS	23.5024
BS257	SL4.0ch01	324324	324330	+	7	Solyc01g005440.4	Solyc01g005440.4	CDS	34.2645
BS258	SL4.0ch01	324820	324826	+	7	Solyc01g005440.4	Solyc01g005440.4	CDS	31.5971
BS259	SL4.0ch01	324833	324839	+	7	Solyc01g005440.4	Solyc01g005440.4	CDS	32.1964
BS261	SL4.0ch01	324849	324855	+	7	Solyc01g005440.4	Solyc01g005440.4	CDS	18.229
BS262	SL4.0ch01	324857	324863	+	7	Solyc01g005440.4	Solyc01g005440.4	CDS	25.5415
BS263	SL4.0ch01	324870	324876	+	7	Solyc01g005440.4	Solyc01g005440.4	CDS	53.8322
BS264	SL4.0ch01	324878	324884	+	7	Solyc01g005440.4	Solyc01g005440.4	CDS	10.4101
BS265	SL4.0ch01	325117	325123	+	7	Solyc01g005440.4	Solyc01g005440.4	CDS	61.5549
BS267	SL4.0ch01	325134	325140	+	7	Solyc01g005440.4	Solyc01g005440.4	CDS	24.9972
BS268	SL4.0ch01	325150	325156	+	7	Solyc01g005440.4	Solyc01g005440.4	CDS	59.4204
BS269	SL4.0ch01	325346	325352	+	7	Solyc01g005440.4	Solyc01g005440.4	CDS	6.08291
BS270	SL4.0ch01	325360	325366	+	7	Solyc01g005440.4	Solyc01g005440.4	CDS	28.842
BS271	SL4.0ch01	325435	325441	+	7	Solyc01g005440.4	Solyc01g005440.4	CDS	7.14162
BS272	SL4.0ch01	325476	325482	+	7	Solyc01g005440.4	Solyc01g005440.4	CDS	1.87222
BS274	SL4.0ch01	325501	325507	+	7	Solyc01g005440.4	Solyc01g005440.4	CDS	28.4034
BS275	SL4.0ch01	325510	325516	+	7	Solyc01g005440.4	Solyc01g005440.4	CDS	28.8395
BS277	SL4.0ch01	325686	325692	+	7	Solyc01g005440.4	Solyc01g005440.4	INTRON	8.4563
BS278	SL4.0ch01	325745	325751	+	7	Solyc01g005440.4	Solyc01g005440.4	INTRON	8.00745
BS280	SL4.0ch01	325862	325868	+	7	Solyc01g005440.4	Solyc01g005440.4	CDS	5.81639
BS281	SL4.0ch01	326030	326036	+	7	Solyc01g005440.4	Solyc01g005440.4	CDS	22.9396
BS282	SL4.0ch01	326091	326097	+	7	Solyc01g005440.4	Solyc01g005440.4	CDS	11.3096
BS283	SL4.0ch01	326132	326138	+	7	Solyc01g005440.4	Solyc01g005440.4	UTR3	6.54799
BS284	SL4.0ch01	326273	326279	+	7	Solyc01g005440.4	Solyc01g005440.4	UTR3	5.3411
BS286	SL4.0ch01	346537	346543	+	7	Solyc01g005480.3	Solyc01g005480.3	UTR5	2.12464
BS288	SL4.0ch01	346568	346574	+	7	Solyc01g005480.3	Solyc01g005480.3	UTR5	9.28484
BS289	SL4.0ch01	346592	346598	+	7	Solyc01g005480.3	Solyc01g005480.3	UTR5	10.5064
BS292	SL4.0ch01	429002	429008	+	7	Solyc01g005590.2	Solyc01g005590.2	CDS	12.9106
BS295	SL4.0ch01	429048	429054	+	7	Solyc01g005590.2	Solyc01g005590.2	CDS	4.23999
BS296	SL4.0ch01	429086	429092	+	7	Solyc01g005590.2	Solyc01g005590.2	CDS	4.88573
BS297	SL4.0ch01	541613	541619	+	7	Solyc01g005810.3	Solyc01g005810.3	UTR5	21.0328
BS298	SL4.0ch01	541620	541626	+	7	Solyc01g005810.3	Solyc01g005810.3	UTR5	10.5328
BS299	SL4.0ch01	542011	542017	+	7	Solyc01g005810.3	Solyc01g005810.3	CDS	5.00281
BS312	SL4.0ch01	548792	548798	+	7	Solyc01g005820.4	Solyc01g005820.4	UTR5	31.6747
BS313	SL4.0ch01	548800	548806	+	7	Solyc01g005820.4	Solyc01g005820.4	UTR5	27.878
BS314	SL4.0ch01	548812	548818	+	7	Solyc01g005820.4	Solyc01g005820.4	UTR5	21.3155
BS315	SL4.0ch01	549115	549121	+	7	Solyc01g005820.4	Solyc01g005820.4	INTRON	66.879
BS316	SL4.0ch01	549124	549130	+	7	Solyc01g005820.4	Solyc01g005820.4	INTRON	43.5577
BS317	SL4.0ch01	549140	549146	+	7	Solyc01g005820.4	Solyc01g005820.4	INTRON	20.1678
BS318	SL4.0ch01	549455	549461	+	7	Solyc01g005820.4	Solyc01g005820.4	INTRON	47.8941
BS319	SL4.0ch01	549464	549470	+	7	Solyc01g005820.4	Solyc01g005820.4	INTRON	10.27
BS321	SL4.0ch01	549948	549954	+	7	Solyc01g005820.4	Solyc01g005820.4	UTR5	8.51101
BS322	SL4.0ch01	549959	549965	+	7	Solyc01g005820.4	Solyc01g005820.4	CDS	17.9123
BS323	SL4.0ch01	550007	550013	+	7	Solyc01g005820.4	Solyc01g005820.4	CDS	50.4837
BS324	SL4.0ch01	550018	550024	+	7	Solyc01g005820.4	Solyc01g005820.4	CDS	8.98165
BS327	SL4.0ch01	550451	550457	+	7	Solyc01g005820.4	Solyc01g005820.4	CDS	31.5794
BS328	SL4.0ch01	550485	550491	+	7	Solyc01g005820.4	Solyc01g005820.4	CDS	15.6737
BS330	SL4.0ch01	550593	550599	+	7	Solyc01g005820.4	Solyc01g005820.4	INTRON	15.7114
BS331	SL4.0ch01	550600	550606	+	7	Solyc01g005820.4	Solyc01g005820.4	INTRON	32.1507
BS332	SL4.0ch01	550608	550614	+	7	Solyc01g005820.4	Solyc01g005820.4	INTRON	2.76232
BS337	SL4.0ch01	551423	551429	+	7	Solyc01g005820.4	Solyc01g005820.4	CDS	13.4148
BS338	SL4.0ch01	551442	551448	+	7	Solyc01g005820.4	Solyc01g005820.4	CDS	15.8837
BS339	SL4.0ch01	551450	551456	+	7	Solyc01g005820.4	Solyc01g005820.4	CDS	8.36292
BS340	SL4.0ch01	551468	551474	+	7	Solyc01g005820.4	Solyc01g005820.4	CDS	12.0765
BS341	SL4.0ch01	551895	551901	+	7	Solyc01g005820.4	Solyc01g005820.4	CDS	4.3512
BS342	SL4.0ch01	551968	551974	+	7	Solyc01g005820.4	Solyc01g005820.4	CDS	9.91732
BS344	SL4.0ch01	552610	552616	+	7	Solyc01g005820.4	Solyc01g005820.4	CDS	7.27838
BS346	SL4.0ch01	552626	552632	+	7	Solyc01g005820.4	Solyc01g005820.4	CDS	8.68793
BS347	SL4.0ch01	552659	552665	+	7	Solyc01g005820.4	Solyc01g005820.4	CDS	32.0458
BS349	SL4.0ch01	583118	583124	+	7	Solyc01g005840.3	Solyc01g005840.3	CDS	6.4892
BS353	SL4.0ch01	607286	607292	+	7	Solyc01g005910.3	Solyc01g005910.3	INTRON	9.60611
BS359	SL4.0ch01	639672	639678	+	7	Solyc01g005960.3	Solyc01g005960.3	CDS	13.1169
BS360	SL4.0ch01	639687	639693	+	7	Solyc01g005960.3	Solyc01g005960.3	CDS	3.52844
BS361	SL4.0ch01	639752	639758	+	7	Solyc01g005960.3	Solyc01g005960.3	CDS	6.12037
BS362	SL4.0ch01	639759	639765	+	7	Solyc01g005960.3	Solyc01g005960.3	CDS	12.8351
BS363	SL4.0ch01	639921	639927	+	7	Solyc01g005960.3	Solyc01g005960.3	INTRON	11.3959
BS365	SL4.0ch01	639961	639967	+	7	Solyc01g005960.3	Solyc01g005960.3	INTRON	3.13495
BS367	SL4.0ch01	639985	639991	+	7	Solyc01g005960.3	Solyc01g005960.3	INTRON	13.6527
BS369	SL4.0ch01	673312	673318	+	7	Solyc01g006000.3	Solyc01g006000.3	UTR5	3.27312
BS371	SL4.0ch01	673456	673462	+	7	Solyc01g006000.3	Solyc01g006000.3	CDS	24.068
BS372	SL4.0ch01	673467	673473	+	7	Solyc01g006000.3	Solyc01g006000.3	CDS	4.74855
BS373	SL4.0ch01	673554	673560	+	7	Solyc01g006000.3	Solyc01g006000.3	CDS	15.2111
BS378	SL4.0ch01	675779	675785	+	7	Solyc01g006000.3	Solyc01g006000.3	CDS	13.6533
BS379	SL4.0ch01	675796	675802	+	7	Solyc01g006000.3	Solyc01g006000.3	CDS	6.72886
BS380	SL4.0ch01	675803	675809	+	7	Solyc01g006000.3	Solyc01g006000.3	CDS	3.26056
BS381	SL4.0ch01	678867	678873	+	7	Solyc01g006000.3	Solyc01g006000.3	CDS	1.14365
BS382	SL4.0ch01	679577	679583	+	7	Solyc01g006000.3	Solyc01g006000.3	UTR3	7.85257
BS384	SL4.0ch01	785934	785940	+	7	Solyc01g006120.4	Solyc01g006120.4	CDS	7.90226
BS386	SL4.0ch01	786047	786053	+	7	Solyc01g006120.4	Solyc01g006120.4	CDS	6.37637
BS391	SL4.0ch01	787415	787421	+	7	Solyc01g006120.4	Solyc01g006120.4	CDS	7.19769
BS392	SL4.0ch01	787425	787431	+	7	Solyc01g006120.4	Solyc01g006120.4	CDS	16.0525
BS393	SL4.0ch01	787805	787811	+	7	Solyc01g006120.4	Solyc01g006120.4	CDS	11.8123
BS400	SL4.0ch01	790204	790210	+	7	Solyc01g006120.4	Solyc01g006120.4	CDS	13.3873
BS401	SL4.0ch01	790316	790322	+	7	Solyc01g006120.4	Solyc01g006120.4	CDS	12.9063
BS406	SL4.0ch01	790562	790568	+	7	Solyc01g006120.4	Solyc01g006120.4	CDS	3.84054
BS412	SL4.0ch01	791532	791538	+	7	Solyc01g006120.4	Solyc01g006120.4	CDS	2.24679
BS417	SL4.0ch01	793580	793586	+	7	Solyc01g006120.4	Solyc01g006120.4	CDS	4.4502
BS418	SL4.0ch01	793592	793598	+	7	Solyc01g006120.4	Solyc01g006120.4	CDS	7.39268
BS420	SL4.0ch01	839617	839623	+	7	Solyc01g006200.3	Solyc01g006200.3	UTR5	23.9208
BS421	SL4.0ch01	839627	839633	+	7	Solyc01g006200.3	Solyc01g006200.3	UTR5	14.1586
BS422	SL4.0ch01	839659	839665	+	7	Solyc01g006200.3	Solyc01g006200.3	UTR5	3.58494
BS425	SL4.0ch01	864372	864378	+	7	Solyc01g006230.3	Solyc01g006230.3	CDS	16.5959
BS426	SL4.0ch01	864420	864426	+	7	Solyc01g006230.3	Solyc01g006230.3	CDS	13.0831
BS430	SL4.0ch01	868506	868512	+	7	Solyc01g006230.3	Solyc01g006230.3	CDS	8.17879
BS438	SL4.0ch01	1374515	1374521	+	7	Solyc01g006800.4	Solyc01g006800.4	UTR5	18.0102
BS440	SL4.0ch01	1375488	1375494	+	7	Solyc01g006800.4	Solyc01g006800.4	UTR5	14.9702
BS441	SL4.0ch01	1375497	1375503	+	7	Solyc01g006800.4	Solyc01g006800.4	UTR5	4.94962
BS442	SL4.0ch01	1375507	1375513	+	7	Solyc01g006800.4	Solyc01g006800.4	UTR5	5.10709
BS444	SL4.0ch01	1381445	1381451	+	7	Solyc01g006810.4	Solyc01g006810.4	INTRON	11.6441
BS448	SL4.0ch01	1382166	1382172	+	7	Solyc01g006810.4	Solyc01g006810.4	UTR5	14.8665
BS449	SL4.0ch01	1382191	1382197	+	7	Solyc01g006810.4	Solyc01g006810.4	UTR5	10.3997
BS450	SL4.0ch01	1384672	1384678	+	7	Solyc01g006810.4	Solyc01g006810.4	CDS	4.43009
BS452	SL4.0ch01	1384875	1384881	+	7	Solyc01g006810.4	Solyc01g006810.4	CDS	1.56777
BS453	SL4.0ch01	1385424	1385430	+	7	Solyc01g006810.4	Solyc01g006810.4	CDS	6.08732
BS455	SL4.0ch01	1385609	1385615	+	7	Solyc01g006810.4	Solyc01g006810.4	UTR3	21.6384
BS456	SL4.0ch01	1385616	1385622	+	7	Solyc01g006810.4	Solyc01g006810.4	UTR3	9.47671
BS486	SL4.0ch01	1450045	1450051	+	7	Solyc01g006880.4	Solyc01g006880.4	CDS	4.54223
BS491	SL4.0ch01	1450550	1450556	+	7	Solyc01g006880.4	Solyc01g006880.4	CDS	13.0594
BS495	SL4.0ch01	1450715	1450721	+	7	Solyc01g006880.4	Solyc01g006880.4	CDS	13.2013
BS496	SL4.0ch01	1450854	1450860	+	7	Solyc01g006880.4	Solyc01g006880.4	CDS	3.06322
BS498	SL4.0ch01	1450995	1451001	+	7	Solyc01g006880.4	Solyc01g006880.4	CDS	41.1379
BS499	SL4.0ch01	1451004	1451010	+	7	Solyc01g006880.4	Solyc01g006880.4	CDS	25.9318
BS500	SL4.0ch01	1451380	1451386	+	7	Solyc01g006880.4	Solyc01g006880.4	CDS	6.48888
BS502	SL4.0ch01	1451461	1451467	+	7	Solyc01g006880.4	Solyc01g006880.4	CDS	2.04781
BS504	SL4.0ch01	1453057	1453063	+	7	Solyc01g006880.4	Solyc01g006880.4	CDS	7.64069
BS506	SL4.0ch01	1453077	1453083	+	7	Solyc01g006880.4	Solyc01g006880.4	CDS	13.3109
BS507	SL4.0ch01	1453093	1453099	+	7	Solyc01g006880.4	Solyc01g006880.4	CDS	7.42205
BS508	SL4.0ch01	1453196	1453202	+	7	Solyc01g006880.4	Solyc01g006880.4	CDS	11.4137
BS509	SL4.0ch01	1453207	1453213	+	7	Solyc01g006880.4	Solyc01g006880.4	CDS	28.6101
BS510	SL4.0ch01	1453222	1453228	+	7	Solyc01g006880.4	Solyc01g006880.4	CDS	32.005
BS515	SL4.0ch01	1453497	1453503	+	7	Solyc01g006880.4	Solyc01g006880.4	CDS	9.54407
BS516	SL4.0ch01	1453505	1453511	+	7	Solyc01g006880.4	Solyc01g006880.4	CDS	4.81938
BS517	SL4.0ch01	1453522	1453528	+	7	Solyc01g006880.4	Solyc01g006880.4	CDS	10.0013
BS518	SL4.0ch01	1453550	1453556	+	7	Solyc01g006880.4	Solyc01g006880.4	CDS	3.49749
BS520	SL4.0ch01	1453698	1453704	+	7	Solyc01g006880.4	Solyc01g006880.4	CDS	6.94844
BS525	SL4.0ch01	1457954	1457960	+	7	Solyc01g006880.4	Solyc01g006880.4	CDS	4.69151
BS526	SL4.0ch01	1457965	1457971	+	7	Solyc01g006880.4	Solyc01g006880.4	CDS	6.48311
BS530	SL4.0ch01	1459463	1459469	+	7	Solyc01g006880.4	Solyc01g006880.4	CDS	10.8891
BS531	SL4.0ch01	1462334	1462340	+	7	Solyc01g006880.4	Solyc01g006880.4	UTR3	6.52781
BS534	SL4.0ch01	1463960	1463966	+	7	Solyc01g006880.4	Solyc01g006880.4	UTR3	9.27104
BS542	SL4.0ch01	1667370	1667376	+	7	Solyc01g007110.3	Solyc01g007110.3	CDS	29.3681
BS543	SL4.0ch01	1669699	1669705	+	7	Solyc01g007110.3	Solyc01g007110.3	CDS	5.70729
BS544	SL4.0ch01	1669706	1669712	+	7	Solyc01g007110.3	Solyc01g007110.3	CDS	3.20712
BS557	SL4.0ch01	1776664	1776670	+	7	Solyc01g007190.3	Solyc01g007190.3	UTR5	18.7152
BS558	SL4.0ch01	1776685	1776691	+	7	Solyc01g007190.3	Solyc01g007190.3	UTR5	5.84862
BS559	SL4.0ch01	1776840	1776846	+	7	Solyc01g007190.3	Solyc01g007190.3	UTR5	28.0865
BS560	SL4.0ch01	1776907	1776913	+	7	Solyc01g007190.3	Solyc01g007190.3	CDS	37.7202
BS561	SL4.0ch01	1776916	1776922	+	7	Solyc01g007190.3	Solyc01g007190.3	CDS	40.0849
BS562	SL4.0ch01	1776931	1776937	+	7	Solyc01g007190.3	Solyc01g007190.3	CDS	30.7053
BS563	SL4.0ch01	1777088	1777094	+	7	Solyc01g007190.3	Solyc01g007190.3	CDS	68.9961
BS564	SL4.0ch01	1777118	1777124	+	7	Solyc01g007190.3	Solyc01g007190.3	CDS	8.88206
BS566	SL4.0ch01	1777269	1777275	+	7	Solyc01g007190.3	Solyc01g007190.3	CDS	14.104
BS568	SL4.0ch01	1777313	1777319	+	7	Solyc01g007190.3	Solyc01g007190.3	CDS	66.0764
BS569	SL4.0ch01	1777322	1777328	+	7	Solyc01g007190.3	Solyc01g007190.3	CDS	13.7771
BS570	SL4.0ch01	1777332	1777338	+	7	Solyc01g007190.3	Solyc01g007190.3	CDS	24.4148
BS571	SL4.0ch01	1777427	1777433	+	7	Solyc01g007190.3	Solyc01g007190.3	CDS	2.58419
BS572	SL4.0ch01	1777435	1777441	+	7	Solyc01g007190.3	Solyc01g007190.3	CDS	136.556
BS574	SL4.0ch01	1777579	1777585	+	7	Solyc01g007190.3	Solyc01g007190.3	CDS	15.7974
BS575	SL4.0ch01	1777586	1777592	+	7	Solyc01g007190.3	Solyc01g007190.3	CDS	15.6813
BS576	SL4.0ch01	1777593	1777599	+	7	Solyc01g007190.3	Solyc01g007190.3	CDS	16.9169
BS577	SL4.0ch01	1777603	1777609	+	7	Solyc01g007190.3	Solyc01g007190.3	CDS	49.8085
BS578	SL4.0ch01	1777714	1777720	+	7	Solyc01g007190.3	Solyc01g007190.3	UTR3	9.11837
BS579	SL4.0ch01	1777721	1777727	+	7	Solyc01g007190.3	Solyc01g007190.3	UTR3	7.25567
BS580	SL4.0ch01	1806656	1806662	+	7	Solyc01g007220.4	Solyc01g007220.4	CDS	12.1705
BS581	SL4.0ch01	1806663	1806669	+	7	Solyc01g007220.4	Solyc01g007220.4	CDS	15.2447
BS582	SL4.0ch01	1806670	1806676	+	7	Solyc01g007220.4	Solyc01g007220.4	CDS	12.6829
BS583	SL4.0ch01	1878767	1878773	+	7	Solyc01g007770.2	Solyc01g007770.2	UTR5	7.81632
BS584	SL4.0ch01	1878795	1878801	+	7	Solyc01g007770.2	Solyc01g007770.2	CDS	9.74691
BS585	SL4.0ch01	1878823	1878829	+	7	Solyc01g007770.2	Solyc01g007770.2	CDS	11.6707
BS586	SL4.0ch01	1878830	1878836	+	7	Solyc01g007770.2	Solyc01g007770.2	CDS	11.878
BS589	SL4.0ch01	1879169	1879175	+	7	Solyc01g007770.2	Solyc01g007770.2	CDS	9.13451
BS593	SL4.0ch01	2055323	2055329	+	7	Solyc01g007910.3	Solyc01g007910.3	UTR5	20.1988
BS604	SL4.0ch01	2111623	2111629	+	7	Solyc01g007980.4	Solyc01g007980.4	UTR5	4.0017
BS608	SL4.0ch01	2111827	2111833	+	7	Solyc01g007980.4	Solyc01g007980.4	CDS	5.66271
BS621	SL4.0ch01	2125316	2125322	+	7	Solyc01g008000.3	Solyc01g008000.3	UTR5	4.34386
BS622	SL4.0ch01	2125376	2125382	+	7	Solyc01g008000.3	Solyc01g008000.3	UTR5	8.50222
BS624	SL4.0ch01	2125396	2125402	+	7	Solyc01g008000.3	Solyc01g008000.3	UTR5	13.059
BS627	SL4.0ch01	2162354	2162360	+	7	Solyc01g008070.3	Solyc01g008070.3	CDS	13.5162
BS631	SL4.0ch01	2257342	2257348	+	7	Solyc01g008170.3	Solyc01g008170.3	CDS	11.5991
BS634	SL4.0ch01	2328022	2328028	+	7	Solyc01g008260.4	Solyc01g008260.4	CDS	14.7441
BS636	SL4.0ch01	2328037	2328043	+	7	Solyc01g008260.4	Solyc01g008260.4	CDS	7.91903
BS640	SL4.0ch01	2374921	2374927	+	7	Solyc01g008320.3	Solyc01g008320.3	UTR5	10.9828
BS641	SL4.0ch01	2374936	2374942	+	7	Solyc01g008320.3	Solyc01g008320.3	UTR5	10.965
BS643	SL4.0ch01	2375281	2375287	+	7	Solyc01g008320.3	Solyc01g008320.3	UTR5	26.8938
BS644	SL4.0ch01	2375289	2375295	+	7	Solyc01g008320.3	Solyc01g008320.3	UTR5	5.85591
BS645	SL4.0ch01	2375300	2375306	+	7	Solyc01g008320.3	Solyc01g008320.3	UTR5	16.1249
BS646	SL4.0ch01	2375309	2375315	+	7	Solyc01g008320.3	Solyc01g008320.3	INTRON	1.36531
BS648	SL4.0ch01	2375548	2375554	+	7	Solyc01g008320.3	Solyc01g008320.3	INTRON	11.2881
BS650	SL4.0ch01	2375564	2375570	+	7	Solyc01g008320.3	Solyc01g008320.3	INTRON	10.3667
BS651	SL4.0ch01	2375812	2375818	+	7	Solyc01g008320.3	Solyc01g008320.3	UTR5	7.57097
BS652	SL4.0ch01	2375825	2375831	+	7	Solyc01g008320.3	Solyc01g008320.3	UTR5	14.9218
BS653	SL4.0ch01	2375834	2375840	+	7	Solyc01g008320.3	Solyc01g008320.3	UTR5	9.38189
BS654	SL4.0ch01	2375842	2375848	+	7	Solyc01g008320.3	Solyc01g008320.3	UTR5	15.2196
BS655	SL4.0ch01	2376105	2376111	+	7	Solyc01g008320.3	Solyc01g008320.3	UTR5	4.51798
BS656	SL4.0ch01	2376113	2376119	+	7	Solyc01g008320.3	Solyc01g008320.3	UTR5	12.2095
BS657	SL4.0ch01	2376157	2376163	+	7	Solyc01g008320.3	Solyc01g008320.3	CDS	32.9501
BS658	SL4.0ch01	2376167	2376173	+	7	Solyc01g008320.3	Solyc01g008320.3	CDS	6.88258
BS659	SL4.0ch01	2376174	2376180	+	7	Solyc01g008320.3	Solyc01g008320.3	CDS	8.89449
BS660	SL4.0ch01	2376280	2376286	+	7	Solyc01g008320.3	Solyc01g008320.3	CDS	17.913
BS661	SL4.0ch01	2376299	2376305	+	7	Solyc01g008320.3	Solyc01g008320.3	CDS	9.1718
BS663	SL4.0ch01	2377706	2377712	+	7	Solyc01g008320.3	Solyc01g008320.3	CDS	6.40365
BS664	SL4.0ch01	2377751	2377757	+	7	Solyc01g008320.3	Solyc01g008320.3	CDS	12.6353
BS665	SL4.0ch01	2377760	2377766	+	7	Solyc01g008320.3	Solyc01g008320.3	CDS	11.2431
BS667	SL4.0ch01	2378111	2378117	+	7	Solyc01g008320.3	Solyc01g008320.3	CDS	19.9303
BS668	SL4.0ch01	2378119	2378125	+	7	Solyc01g008320.3	Solyc01g008320.3	CDS	12.8
BS669	SL4.0ch01	2378137	2378143	+	7	Solyc01g008320.3	Solyc01g008320.3	CDS	22.8753
BS671	SL4.0ch01	2378248	2378254	+	7	Solyc01g008320.3	Solyc01g008320.3	CDS	7.29335
BS672	SL4.0ch01	2378700	2378706	+	7	Solyc01g008320.3	Solyc01g008320.3	CDS	23.582
BS673	SL4.0ch01	2378727	2378733	+	7	Solyc01g008320.3	Solyc01g008320.3	CDS	10.5973
BS674	SL4.0ch01	2378734	2378740	+	7	Solyc01g008320.3	Solyc01g008320.3	CDS	19.9479
BS676	SL4.0ch01	2379134	2379140	+	7	Solyc01g008320.3	Solyc01g008320.3	CDS	8.4683
BS677	SL4.0ch01	2379294	2379300	+	7	Solyc01g008320.3	Solyc01g008320.3	CDS	20.0528
BS678	SL4.0ch01	2379303	2379309	+	7	Solyc01g008320.3	Solyc01g008320.3	CDS	1.0252
BS679	SL4.0ch01	2379327	2379333	+	7	Solyc01g008320.3	Solyc01g008320.3	CDS	14.4983
BS680	SL4.0ch01	2379382	2379388	+	7	Solyc01g008320.3	Solyc01g008320.3	CDS	38.6648
BS681	SL4.0ch01	2379389	2379395	+	7	Solyc01g008320.3	Solyc01g008320.3	CDS	5.04786
BS682	SL4.0ch01	2379397	2379403	+	7	Solyc01g008320.3	Solyc01g008320.3	CDS	34.3763
BS683	SL4.0ch01	2379404	2379410	+	7	Solyc01g008320.3	Solyc01g008320.3	CDS	3.02317
BS686	SL4.0ch01	2379576	2379582	+	7	Solyc01g008320.3	Solyc01g008320.3	INTRON	2.28549
BS687	SL4.0ch01	2379588	2379594	+	7	Solyc01g008320.3	Solyc01g008320.3	INTRON	11.7761
BS688	SL4.0ch01	2379613	2379619	+	7	Solyc01g008320.3	Solyc01g008320.3	INTRON	8.17663
BS690	SL4.0ch01	2379827	2379833	+	7	Solyc01g008320.3	Solyc01g008320.3	CDS	14.3383
BS692	SL4.0ch01	2379842	2379848	+	7	Solyc01g008320.3	Solyc01g008320.3	CDS	10.9965
BS693	SL4.0ch01	2380480	2380486	+	7	Solyc01g008320.3	Solyc01g008320.3	CDS	15.8412
BS694	SL4.0ch01	2380493	2380499	+	7	Solyc01g008320.3	Solyc01g008320.3	CDS	10.0052
BS695	SL4.0ch01	2380501	2380507	+	7	Solyc01g008320.3	Solyc01g008320.3	CDS	11.9083
BS696	SL4.0ch01	2380524	2380530	+	7	Solyc01g008320.3	Solyc01g008320.3	CDS	11.7567
BS697	SL4.0ch01	2380533	2380539	+	7	Solyc01g008320.3	Solyc01g008320.3	CDS	13.6821
BS698	SL4.0ch01	2380540	2380546	+	7	Solyc01g008320.3	Solyc01g008320.3	CDS	35.1242
BS699	SL4.0ch01	2380630	2380636	+	7	Solyc01g008320.3	Solyc01g008320.3	CDS	1.85347
BS703	SL4.0ch01	2382666	2382672	+	7	Solyc01g008320.3	Solyc01g008320.3	CDS	32.5938
BS704	SL4.0ch01	2382677	2382683	+	7	Solyc01g008320.3	Solyc01g008320.3	CDS	36.332
BS705	SL4.0ch01	2382714	2382720	+	7	Solyc01g008320.3	Solyc01g008320.3	CDS	29.7596
BS706	SL4.0ch01	2382722	2382728	+	7	Solyc01g008320.3	Solyc01g008320.3	CDS	6.62558
BS707	SL4.0ch01	2382731	2382737	+	7	Solyc01g008320.3	Solyc01g008320.3	CDS	13.6851
BS708	SL4.0ch01	2382751	2382757	+	7	Solyc01g008320.3	Solyc01g008320.3	CDS	4.23939
BS710	SL4.0ch01	2385241	2385247	+	7	Solyc01g008320.3	Solyc01g008320.3	INTRON	28.1058
BS712	SL4.0ch01	2385518	2385524	+	7	Solyc01g008320.3	Solyc01g008320.3	INTRON	5.30191
BS715	SL4.0ch01	2386080	2386086	+	7	Solyc01g008320.3	Solyc01g008320.3	CDS	22.4445
BS717	SL4.0ch01	2386103	2386109	+	7	Solyc01g008320.3	Solyc01g008320.3	CDS	0.91312
BS719	SL4.0ch01	2386249	2386255	+	7	Solyc01g008320.3	Solyc01g008320.3	CDS	16.0092
BS720	SL4.0ch01	2386309	2386315	+	7	Solyc01g008320.3	Solyc01g008320.3	CDS	10.7043
BS721	SL4.0ch01	2386364	2386370	+	7	Solyc01g008320.3	Solyc01g008320.3	CDS	4.13012
BS722	SL4.0ch01	2386483	2386489	+	7	Solyc01g008320.3	Solyc01g008320.3	CDS	8.55571
BS723	SL4.0ch01	2386530	2386536	+	7	Solyc01g008320.3	Solyc01g008320.3	CDS	33.7443
BS724	SL4.0ch01	2386543	2386549	+	7	Solyc01g008320.3	Solyc01g008320.3	CDS	33.9548
BS725	SL4.0ch01	2386550	2386556	+	7	Solyc01g008320.3	Solyc01g008320.3	CDS	13.0251
BS728	SL4.0ch01	2386726	2386732	+	7	Solyc01g008320.3	Solyc01g008320.3	CDS	7.71788
BS730	SL4.0ch01	2387047	2387053	+	7	Solyc01g008320.3	Solyc01g008320.3	CDS	30.9048
BS731	SL4.0ch01	2387079	2387085	+	7	Solyc01g008320.3	Solyc01g008320.3	CDS	11.1396
BS732	SL4.0ch01	2387086	2387092	+	7	Solyc01g008320.3	Solyc01g008320.3	CDS	7.68461
BS733	SL4.0ch01	2387504	2387510	+	7	Solyc01g008320.3	Solyc01g008320.3	CDS	16.8058
BS734	SL4.0ch01	2387516	2387522	+	7	Solyc01g008320.3	Solyc01g008320.3	CDS	7.97024
BS736	SL4.0ch01	2387530	2387536	+	7	Solyc01g008320.3	Solyc01g008320.3	CDS	27.3775
BS738	SL4.0ch01	2388530	2388536	+	7	Solyc01g008320.3	Solyc01g008320.3	INTRON	7.82983
BS739	SL4.0ch01	2388551	2388557	+	7	Solyc01g008320.3	Solyc01g008320.3	INTRON	4.58954
BS742	SL4.0ch01	2388792	2388798	+	7	Solyc01g008320.3	Solyc01g008320.3	CDS	4.04407
BS743	SL4.0ch01	2388809	2388815	+	7	Solyc01g008320.3	Solyc01g008320.3	CDS	9.3863
BS744	SL4.0ch01	2388819	2388825	+	7	Solyc01g008320.3	Solyc01g008320.3	CDS	5.46333
BS745	SL4.0ch01	2388948	2388954	+	7	Solyc01g008320.3	Solyc01g008320.3	CDS	6.75091
BS746	SL4.0ch01	2388961	2388967	+	7	Solyc01g008320.3	Solyc01g008320.3	CDS	10.8842
BS747	SL4.0ch01	2388993	2388999	+	7	Solyc01g008320.3	Solyc01g008320.3	CDS	14.7217
BS748	SL4.0ch01	2389000	2389006	+	7	Solyc01g008320.3	Solyc01g008320.3	CDS	12.8352
BS749	SL4.0ch01	2389007	2389013	+	7	Solyc01g008320.3	Solyc01g008320.3	CDS	22.0553
BS750	SL4.0ch01	2389136	2389142	+	7	Solyc01g008320.3	Solyc01g008320.3	CDS	5.59221
BS751	SL4.0ch01	2389143	2389149	+	7	Solyc01g008320.3	Solyc01g008320.3	CDS	42.5241
BS752	SL4.0ch01	2389151	2389157	+	7	Solyc01g008320.3	Solyc01g008320.3	CDS	16.0069
BS753	SL4.0ch01	2389763	2389769	+	7	Solyc01g008320.3	Solyc01g008320.3	INTRON	9.41728
BS754	SL4.0ch01	2389782	2389788	+	7	Solyc01g008320.3	Solyc01g008320.3	INTRON	8.25006
BS755	SL4.0ch01	2389808	2389814	+	7	Solyc01g008320.3	Solyc01g008320.3	CDS	23.3958
BS756	SL4.0ch01	2389816	2389822	+	7	Solyc01g008320.3	Solyc01g008320.3	CDS	16.4438
BS757	SL4.0ch01	2390039	2390045	+	7	Solyc01g008320.3	Solyc01g008320.3	CDS	23.6164
BS758	SL4.0ch01	2390048	2390054	+	7	Solyc01g008320.3	Solyc01g008320.3	CDS	3.47874
BS760	SL4.0ch01	2390076	2390082	+	7	Solyc01g008320.3	Solyc01g008320.3	CDS	17.5677
BS761	SL4.0ch01	2390085	2390091	+	7	Solyc01g008320.3	Solyc01g008320.3	CDS	11.9447
BS762	SL4.0ch01	2390942	2390948	+	7	Solyc01g008320.3	Solyc01g008320.3	INTRON	6.8402
BS763	SL4.0ch01	2390952	2390958	+	7	Solyc01g008320.3	Solyc01g008320.3	INTRON	6.5491
BS765	SL4.0ch01	2391575	2391581	+	7	Solyc01g008320.3	Solyc01g008320.3	CDS	20.1051
BS766	SL4.0ch01	2391626	2391632	+	7	Solyc01g008320.3	Solyc01g008320.3	INTRON	9.42442
BS767	SL4.0ch01	2391636	2391642	+	7	Solyc01g008320.3	Solyc01g008320.3	INTRON	7.05136
BS769	SL4.0ch01	2391882	2391888	+	7	Solyc01g008320.3	Solyc01g008320.3	INTRON	30.1517
BS770	SL4.0ch01	2391917	2391923	+	7	Solyc01g008320.3	Solyc01g008320.3	INTRON	7.74627
BS771	SL4.0ch01	2392160	2392166	+	7	Solyc01g008320.3	Solyc01g008320.3	INTRON	5.69514
BS773	SL4.0ch01	2392177	2392183	+	7	Solyc01g008320.3	Solyc01g008320.3	INTRON	5.5376
BS774	SL4.0ch01	2392196	2392202	+	7	Solyc01g008320.3	Solyc01g008320.3	INTRON	6.9908
BS779	SL4.0ch01	2393659	2393665	+	7	Solyc01g008320.3	Solyc01g008320.3	CDS	15.0786
BS780	SL4.0ch01	2393696	2393702	+	7	Solyc01g008320.3	Solyc01g008320.3	CDS	14.9741
BS781	SL4.0ch01	2393715	2393721	+	7	Solyc01g008320.3	Solyc01g008320.3	CDS	11.5104
BS782	SL4.0ch01	2393726	2393732	+	7	Solyc01g008320.3	Solyc01g008320.3	CDS	15.3282
BS783	SL4.0ch01	2393733	2393739	+	7	Solyc01g008320.3	Solyc01g008320.3	CDS	8.52308
BS784	SL4.0ch01	2393801	2393807	+	7	Solyc01g008320.3	Solyc01g008320.3	CDS	12.1506
BS787	SL4.0ch01	2393915	2393921	+	7	Solyc01g008320.3	Solyc01g008320.3	UTR3	11.1196
BS788	SL4.0ch01	2394066	2394072	+	7	Solyc01g008320.3	Solyc01g008320.3	UTR3	9.34559
BS790	SL4.0ch01	2410724	2410730	+	7	Solyc01g008340.3	Solyc01g008340.3	CDS	7.52255
BS791	SL4.0ch01	2410739	2410745	+	7	Solyc01g008340.3	Solyc01g008340.3	CDS	14.6141
BS793	SL4.0ch01	2410759	2410765	+	7	Solyc01g008340.3	Solyc01g008340.3	CDS	5.50176
BS794	SL4.0ch01	2412910	2412916	+	7	Solyc01g008340.3	Solyc01g008340.3	CDS	8.91265
BS795	SL4.0ch01	2421976	2421982	+	7	Solyc01g008360.3	Solyc01g008360.3	UTR5	20.845
BS796	SL4.0ch01	2421983	2421989	+	7	Solyc01g008360.3	Solyc01g008360.3	UTR5	41.097
BS797	SL4.0ch01	2421991	2421997	+	7	Solyc01g008360.3	Solyc01g008360.3	UTR5	42.0019
BS798	SL4.0ch01	2422049	2422055	+	7	Solyc01g008360.3	Solyc01g008360.3	CDS	11.0657
BS799	SL4.0ch01	2422082	2422088	+	7	Solyc01g008360.3	Solyc01g008360.3	CDS	2.27892
BS800	SL4.0ch01	2422208	2422214	+	7	Solyc01g008360.3	Solyc01g008360.3	CDS	14.4214
BS802	SL4.0ch01	2769351	2769357	+	7	Solyc01g008780.3	Solyc01g008780.3	UTR5	6.32893
BS803	SL4.0ch01	2791282	2791288	+	7	Solyc01g008820.3	Solyc01g008820.3	UTR5	16.7044
BS804	SL4.0ch01	2791294	2791300	+	7	Solyc01g008820.3	Solyc01g008820.3	UTR5	39.7254
BS805	SL4.0ch01	2791301	2791307	+	7	Solyc01g008820.3	Solyc01g008820.3	UTR5	50.6557
BS806	SL4.0ch01	2791778	2791784	+	7	Solyc01g008820.3	Solyc01g008820.3	UTR5	11.1185
BS807	SL4.0ch01	2791786	2791792	+	7	Solyc01g008820.3	Solyc01g008820.3	UTR5	12.2908
BS808	SL4.0ch01	2791814	2791820	+	7	Solyc01g008820.3	Solyc01g008820.3	UTR5	8.18884
BS809	SL4.0ch01	2791824	2791830	+	7	Solyc01g008820.3	Solyc01g008820.3	UTR5	31.4032
BS812	SL4.0ch01	2792956	2792962	+	7	Solyc01g008820.3	Solyc01g008820.3	INTRON	8.0127
BS813	SL4.0ch01	2792974	2792980	+	7	Solyc01g008820.3	Solyc01g008820.3	INTRON	6.97051
BS817	SL4.0ch01	2793242	2793248	+	7	Solyc01g008820.3	Solyc01g008820.3	CDS	29.0569
BS818	SL4.0ch01	2793251	2793257	+	7	Solyc01g008820.3	Solyc01g008820.3	CDS	9.4276
BS819	SL4.0ch01	2793282	2793288	+	7	Solyc01g008820.3	Solyc01g008820.3	CDS	19.5915
BS820	SL4.0ch01	2793291	2793297	+	7	Solyc01g008820.3	Solyc01g008820.3	CDS	3.80052
BS821	SL4.0ch01	2793300	2793306	+	7	Solyc01g008820.3	Solyc01g008820.3	CDS	11.4945
BS823	SL4.0ch01	2793506	2793512	+	7	Solyc01g008820.3	Solyc01g008820.3	CDS	6.04885
BS825	SL4.0ch01	2793554	2793560	+	7	Solyc01g008820.3	Solyc01g008820.3	CDS	26.9444
BS827	SL4.0ch01	2793731	2793737	+	7	Solyc01g008820.3	Solyc01g008820.3	CDS	7.36829
BS828	SL4.0ch01	2794155	2794161	+	7	Solyc01g008820.3	Solyc01g008820.3	CDS	14.2317
BS830	SL4.0ch01	2794208	2794214	+	7	Solyc01g008820.3	Solyc01g008820.3	CDS	16.969
BS832	SL4.0ch01	2795985	2795991	+	7	Solyc01g008820.3	Solyc01g008820.3	CDS	20.8167
BS834	SL4.0ch01	2826583	2826589	+	7	Solyc01g008850.3	Solyc01g008850.3	CDS	11.601
BS835	SL4.0ch01	2826643	2826649	+	7	Solyc01g008850.3	Solyc01g008850.3	CDS	4.61453
BS836	SL4.0ch01	2826655	2826661	+	7	Solyc01g008850.3	Solyc01g008850.3	CDS	4.96709
BS837	SL4.0ch01	2827785	2827791	+	7	Solyc01g008850.3	Solyc01g008850.3	CDS	11.4609
BS838	SL4.0ch01	2828028	2828034	+	7	Solyc01g008850.3	Solyc01g008850.3	CDS	4.92854
BS840	SL4.0ch01	2828047	2828053	+	7	Solyc01g008850.3	Solyc01g008850.3	CDS	6.5343
BS844	SL4.0ch01	2828241	2828247	+	7	Solyc01g008850.3	Solyc01g008850.3	CDS	24.7443
BS846	SL4.0ch01	2828528	2828534	+	7	Solyc01g008850.3	Solyc01g008850.3	CDS	16.3877
BS847	SL4.0ch01	2828568	2828574	+	7	Solyc01g008850.3	Solyc01g008850.3	CDS	8.12187
BS848	SL4.0ch01	2828596	2828602	+	7	Solyc01g008850.3	Solyc01g008850.3	CDS	15.039
BS849	SL4.0ch01	2828727	2828733	+	7	Solyc01g008850.3	Solyc01g008850.3	CDS	9.60004
BS850	SL4.0ch01	2828746	2828752	+	7	Solyc01g008850.3	Solyc01g008850.3	CDS	7.26577
BS851	SL4.0ch01	2828959	2828965	+	7	Solyc01g008850.3	Solyc01g008850.3	CDS	5.97655
BS852	SL4.0ch01	2828966	2828972	+	7	Solyc01g008850.3	Solyc01g008850.3	CDS	7.02973
BS853	SL4.0ch01	2829123	2829129	+	7	Solyc01g008850.3	Solyc01g008850.3	CDS	18.197
BS854	SL4.0ch01	2829130	2829136	+	7	Solyc01g008850.3	Solyc01g008850.3	CDS	16.7918
BS857	SL4.0ch01	2829357	2829363	+	7	Solyc01g008850.3	Solyc01g008850.3	CDS	18.8335
BS859	SL4.0ch01	2829696	2829702	+	7	Solyc01g008850.3	Solyc01g008850.3	CDS	14.8665
BS862	SL4.0ch01	2891950	2891956	+	7	Solyc01g008920.4	Solyc01g008920.4	CDS	15.2837
BS864	SL4.0ch01	2948696	2948702	+	7	Solyc01g008990.4	Solyc01g008990.4	UTR5	7.5735
BS873	SL4.0ch01	2973491	2973497	+	7	Solyc01g009030.4	Solyc01g009030.4	CDS	5.26888
BS877	SL4.0ch01	3059434	3059440	+	7	Solyc01g009100.4	Solyc01g009100.4	CDS	44.5877
BS878	SL4.0ch01	3059443	3059449	+	7	Solyc01g009100.4	Solyc01g009100.4	CDS	45.9428
BS879	SL4.0ch01	3059461	3059467	+	7	Solyc01g009100.4	Solyc01g009100.4	CDS	27.9402
BS880	SL4.0ch01	3059479	3059485	+	7	Solyc01g009100.4	Solyc01g009100.4	CDS	48.746
BS881	SL4.0ch01	3059492	3059498	+	7	Solyc01g009100.4	Solyc01g009100.4	CDS	36.7519
BS891	SL4.0ch01	3516124	3516130	+	7	Solyc01g009380.3	Solyc01g009380.3	CDS	9.72682
BS892	SL4.0ch01	3516151	3516157	+	7	Solyc01g009380.3	Solyc01g009380.3	CDS	7.7659
BS898	SL4.0ch01	3533214	3533220	+	7	Solyc01g009380.3	Solyc01g009380.3	CDS	1.26438
BS902	SL4.0ch01	3534635	3534641	+	7	Solyc01g009380.3	Solyc01g009380.3	CDS	1.85783
BS904	SL4.0ch01	3564697	3564703	+	7	Solyc01g009420.4	Solyc01g009420.4	CDS	5.72091
BS905	SL4.0ch01	3564766	3564772	+	7	Solyc01g009420.4	Solyc01g009420.4	CDS	13.4779
BS911	SL4.0ch01	3568817	3568823	+	7	Solyc01g009420.4	Solyc01g009420.4	CDS	5.92072
BS917	SL4.0ch01	3724174	3724180	+	7	Solyc01g009520.4	Solyc01g009520.4	UTR5	7.13968
BS919	SL4.0ch01	3724194	3724200	+	7	Solyc01g009520.4	Solyc01g009520.4	UTR5	13.049
BS921	SL4.0ch01	3783536	3783542	+	7	Solyc01g009565.1	Solyc01g009565.1	INTRON	2.99593
BS922	SL4.0ch01	3783543	3783549	+	7	Solyc01g009565.1	Solyc01g009565.1	INTRON	12.5531
BS924	SL4.0ch01	3783788	3783794	+	7	Solyc01g009565.1	Solyc01g009565.1	CDS	13.2163
BS926	SL4.0ch01	3827160	3827166	+	7	Solyc01g009630.3	Solyc01g009630.3	UTR5	11.2795
BS928	SL4.0ch01	3827192	3827198	+	7	Solyc01g009630.3	Solyc01g009630.3	UTR5	24.687
BS929	SL4.0ch01	3827203	3827209	+	7	Solyc01g009630.3	Solyc01g009630.3	UTR5	0.677965
BS931	SL4.0ch01	3827290	3827296	+	7	Solyc01g009630.3	Solyc01g009630.3	CDS	23.9068
BS932	SL4.0ch01	3827299	3827305	+	7	Solyc01g009630.3	Solyc01g009630.3	CDS	35.8649
BS933	SL4.0ch01	3827306	3827312	+	7	Solyc01g009630.3	Solyc01g009630.3	CDS	20.7515
BS935	SL4.0ch01	3828802	3828808	+	7	Solyc01g009630.3	Solyc01g009630.3	INTRON	3.03342
BS936	SL4.0ch01	3831932	3831938	+	7	Solyc01g009630.3	Solyc01g009630.3	CDS	6.07722
BS941	SL4.0ch01	3834976	3834982	+	7	Solyc01g009630.3	Solyc01g009630.3	CDS	6.85094
BS942	SL4.0ch01	3834983	3834989	+	7	Solyc01g009630.3	Solyc01g009630.3	CDS	11.0754
BS948	SL4.0ch01	3835545	3835551	+	7	Solyc01g009630.3	Solyc01g009630.3	UTR3	6.31012
BS952	SL4.0ch01	4165103	4165109	+	7	Solyc01g009780.3	Solyc01g009780.3	UTR5	27.8067
BS954	SL4.0ch01	4165117	4165123	+	7	Solyc01g009780.3	Solyc01g009780.3	CDS	15.1555
BS955	SL4.0ch01	4165125	4165131	+	7	Solyc01g009780.3	Solyc01g009780.3	CDS	14.9816
BS956	SL4.0ch01	4165139	4165145	+	7	Solyc01g009780.3	Solyc01g009780.3	CDS	3.08513
BS957	SL4.0ch01	4165326	4165332	+	7	Solyc01g009780.3	Solyc01g009780.3	CDS	5.08403
BS975	SL4.0ch01	4610641	4610647	+	7	Solyc01g009990.3	Solyc01g009990.3	CDS	8.35139
BS977	SL4.0ch01	4610658	4610664	+	7	Solyc01g009990.3	Solyc01g009990.3	CDS	7.46107
BS979	SL4.0ch01	4703007	4703013	+	7	Solyc01g010050.3	Solyc01g010050.3	UTR5	14.9192
BS980	SL4.0ch01	4703014	4703020	+	7	Solyc01g010050.3	Solyc01g010050.3	UTR5	10.6695
BS981	SL4.0ch01	4703027	4703033	+	7	Solyc01g010050.3	Solyc01g010050.3	UTR5	24.2128
BS982	SL4.0ch01	4703039	4703045	+	7	Solyc01g010050.3	Solyc01g010050.3	UTR5	4.94466
BS985	SL4.0ch01	4893226	4893232	+	7	Solyc01g010130.4	Solyc01g010130.4	UTR5	7.71357
BS987	SL4.0ch01	4893260	4893266	+	7	Solyc01g010130.4	Solyc01g010130.4	UTR5	7.08309
BS988	SL4.0ch01	4893267	4893273	+	7	Solyc01g010130.4	Solyc01g010130.4	UTR5	12.6123
BS989	SL4.0ch01	4998332	4998338	+	7	Solyc01g010180.3	Solyc01g010180.3	CDS	12.3586
BS991	SL4.0ch01	4998350	4998356	+	7	Solyc01g010180.3	Solyc01g010180.3	CDS	22.4196
BS993	SL4.0ch01	4998490	4998496	+	7	Solyc01g010180.3	Solyc01g010180.3	CDS	20.479
BS998	SL4.0ch01	5026308	5026314	+	7	Solyc01g010220.3	Solyc01g010220.3	CDS	26.7478
BS1000	SL4.0ch01	5026334	5026340	+	7	Solyc01g010220.3	Solyc01g010220.3	CDS	7.98993
BS1002	SL4.0ch01	5026371	5026377	+	7	Solyc01g010220.3	Solyc01g010220.3	CDS	7.69188
BS1003	SL4.0ch01	5026418	5026424	+	7	Solyc01g010220.3	Solyc01g010220.3	CDS	3.05067
BS1005	SL4.0ch01	5026490	5026496	+	7	Solyc01g010220.3	Solyc01g010220.3	CDS	18.932
BS1006	SL4.0ch01	5026535	5026541	+	7	Solyc01g010220.3	Solyc01g010220.3	CDS	0.633657
BS1009	SL4.0ch01	5026846	5026852	+	7	Solyc01g010220.3	Solyc01g010220.3	CDS	7.08286
BS1015	SL4.0ch01	5372305	5372311	+	7	Solyc01g010430.4	Solyc01g010430.4	UTR3	4.01165
BS1022	SL4.0ch01	5628134	5628140	+	7	Solyc01g010580.3	Solyc01g010580.3	UTR5	10.3488
BS1024	SL4.0ch01	5711076	5711082	+	7	Solyc01g010660.3	Solyc01g010660.3	CDS	12.8657
BS1025	SL4.0ch01	5711083	5711089	+	7	Solyc01g010660.3	Solyc01g010660.3	CDS	1.54737
BS1027	SL4.0ch01	5714163	5714169	+	7	Solyc01g010660.3	Solyc01g010660.3	CDS	7.05388
BS1029	SL4.0ch01	5858976	5858982	+	7	Solyc01g010760.3	Solyc01g010760.3	UTR5	10.7831
BS1030	SL4.0ch01	5858993	5858999	+	7	Solyc01g010760.3	Solyc01g010760.3	UTR5	37.5358
BS1031	SL4.0ch01	5859075	5859081	+	7	Solyc01g010760.3	Solyc01g010760.3	UTR5	10.2105
BS1032	SL4.0ch01	5859087	5859093	+	7	Solyc01g010760.3	Solyc01g010760.3	CDS	55.4015
BS1033	SL4.0ch01	5859098	5859104	+	7	Solyc01g010760.3	Solyc01g010760.3	CDS	50.6942
BS1034	SL4.0ch01	5859106	5859112	+	7	Solyc01g010760.3	Solyc01g010760.3	CDS	5.24747
BS1036	SL4.0ch01	5859935	5859941	+	7	Solyc01g010760.3	Solyc01g010760.3	CDS	15.7927
BS1037	SL4.0ch01	5859945	5859951	+	7	Solyc01g010760.3	Solyc01g010760.3	CDS	8.17056
BS1040	SL4.0ch01	5860695	5860701	+	7	Solyc01g010760.3	Solyc01g010760.3	CDS	36.368
BS1041	SL4.0ch01	5860703	5860709	+	7	Solyc01g010760.3	Solyc01g010760.3	CDS	28.3048
BS1042	SL4.0ch01	5861058	5861064	+	7	Solyc01g010760.3	Solyc01g010760.3	INTRON	8.47736
BS1044	SL4.0ch01	5861577	5861583	+	7	Solyc01g010760.3	Solyc01g010760.3	INTRON	7.15786
BS1045	SL4.0ch01	5861593	5861599	+	7	Solyc01g010760.3	Solyc01g010760.3	INTRON	13.9394
BS1047	SL4.0ch01	5861960	5861966	+	7	Solyc01g010760.3	Solyc01g010760.3	CDS	21.3285
BS1048	SL4.0ch01	5861988	5861994	+	7	Solyc01g010760.3	Solyc01g010760.3	CDS	6.95446
BS1050	SL4.0ch01	5862612	5862618	+	7	Solyc01g010760.3	Solyc01g010760.3	CDS	8.93144
BS1052	SL4.0ch01	5862647	5862653	+	7	Solyc01g010760.3	Solyc01g010760.3	CDS	3.03751
BS1053	SL4.0ch01	5862740	5862746	+	7	Solyc01g010760.3	Solyc01g010760.3	CDS	9.95524
BS1054	SL4.0ch01	6334431	6334437	+	7	Solyc01g010860.3	Solyc01g010860.3	CDS	7.94808
BS1055	SL4.0ch01	6337234	6337240	+	7	Solyc01g010860.3	Solyc01g010860.3	CDS	5.35548
BS1099	SL4.0ch01	6887225	6887231	+	7	Solyc01g010990.2	Solyc01g010990.2	UTR5	12.2699
BS1100	SL4.0ch01	6887233	6887239	+	7	Solyc01g010990.2	Solyc01g010990.2	UTR5	8.64414
BS1102	SL4.0ch01	6887742	6887748	+	7	Solyc01g010990.2	Solyc01g010990.2	CDS	11.3625
BS1133	SL4.0ch01	7647885	7647891	+	7	Solyc01g011090.4	Solyc01g011090.4	UTR5	11.3487
BS1134	SL4.0ch01	7647930	7647936	+	7	Solyc01g011090.4	Solyc01g011090.4	CDS	15.7099
BS1135	SL4.0ch01	7648049	7648055	+	7	Solyc01g011090.4	Solyc01g011090.4	CDS	13.3147
BS1138	SL4.0ch01	7651145	7651151	+	7	Solyc01g011090.4	Solyc01g011090.4	CDS	5.52117
BS1139	SL4.0ch01	7651155	7651161	+	7	Solyc01g011090.4	Solyc01g011090.4	CDS	24.6031
BS1140	SL4.0ch01	7651663	7651669	+	7	Solyc01g011090.4	Solyc01g011090.4	CDS	2.5685
BS1141	SL4.0ch01	7651670	7651676	+	7	Solyc01g011090.4	Solyc01g011090.4	CDS	2.51983
BS1142	SL4.0ch01	7651680	7651686	+	7	Solyc01g011090.4	Solyc01g011090.4	CDS	21.6664
BS1148	SL4.0ch01	7665733	7665739	+	7	Solyc01g011100.2	Solyc01g011100.2	CDS	17.9085
BS1150	SL4.0ch01	7665749	7665755	+	7	Solyc01g011100.2	Solyc01g011100.2	CDS	34.0724
BS1153	SL4.0ch01	7667179	7667185	+	7	Solyc01g011100.2	Solyc01g011100.2	INTRON	13.2358
BS1158	SL4.0ch01	8721947	8721953	+	7	Solyc01g011340.3	Solyc01g011340.3	UTR5	9.92187
BS1159	SL4.0ch01	8721955	8721961	+	7	Solyc01g011340.3	Solyc01g011340.3	UTR5	20.6665
BS1161	SL4.0ch01	8721972	8721978	+	7	Solyc01g011340.3	Solyc01g011340.3	UTR5	36.1779
BS1163	SL4.0ch01	8722118	8722124	+	7	Solyc01g011340.3	Solyc01g011340.3	CDS	15.386
BS1165	SL4.0ch01	8722210	8722216	+	7	Solyc01g011340.3	Solyc01g011340.3	CDS	9.35214
BS1166	SL4.0ch01	8722264	8722270	+	7	Solyc01g011340.3	Solyc01g011340.3	CDS	28.3629
BS1167	SL4.0ch01	8722278	8722284	+	7	Solyc01g011340.3	Solyc01g011340.3	CDS	4.27439
BS1170	SL4.0ch01	8723073	8723079	+	7	Solyc01g011340.3	Solyc01g011340.3	INTRON	3.70472
BS1176	SL4.0ch01	8723942	8723948	+	7	Solyc01g011340.3	Solyc01g011340.3	INTRON	8.48947
BS1179	SL4.0ch01	8723978	8723984	+	7	Solyc01g011340.3	Solyc01g011340.3	INTRON	22.8687
BS1180	SL4.0ch01	8724273	8724279	+	7	Solyc01g011340.3	Solyc01g011340.3	CDS	6.83689
BS1182	SL4.0ch01	8724294	8724300	+	7	Solyc01g011340.3	Solyc01g011340.3	CDS	31.3324
BS1183	SL4.0ch01	8724305	8724311	+	7	Solyc01g011340.3	Solyc01g011340.3	CDS	6.70261
BS1184	SL4.0ch01	8724338	8724344	+	7	Solyc01g011340.3	Solyc01g011340.3	CDS	11.6829
BS1186	SL4.0ch01	8727179	8727185	+	7	Solyc01g011340.3	Solyc01g011340.3	CDS	12.565
BS1187	SL4.0ch01	8727520	8727526	+	7	Solyc01g011340.3	Solyc01g011340.3	CDS	10.8088
BS1188	SL4.0ch01	8727595	8727601	+	7	Solyc01g011340.3	Solyc01g011340.3	CDS	18.6616
BS1198	SL4.0ch01	9568852	9568858	+	7	Solyc01g011510.4	Solyc01g011510.4	UTR5	16
BS1199	SL4.0ch01	9569211	9569217	+	7	Solyc01g011510.4	Solyc01g011510.4	CDS	12.103
BS1200	SL4.0ch01	9569222	9569228	+	7	Solyc01g011510.4	Solyc01g011510.4	CDS	19.2008
BS1201	SL4.0ch01	9569229	9569235	+	7	Solyc01g011510.4	Solyc01g011510.4	CDS	13.7773
BS1202	SL4.0ch01	9569237	9569243	+	7	Solyc01g011510.4	Solyc01g011510.4	CDS	10.2465
BS1203	SL4.0ch01	9573565	9573571	+	7	Solyc01g011510.4	Solyc01g011510.4	CDS	16.8407
BS1243	SL4.0ch01	16635975	16635981	+	7	Solyc01g015020.4	Solyc01g015020.4	UTR5	9.14943
BS1244	SL4.0ch01	16636010	16636016	+	7	Solyc01g015020.4	Solyc01g015020.4	UTR5	7.87329
BS1250	SL4.0ch01	16636374	16636380	+	7	Solyc01g015020.4	Solyc01g015020.4	UTR5	15.8787
BS1251	SL4.0ch01	16636521	16636527	+	7	Solyc01g015020.4	Solyc01g015020.4	UTR5	14.3905
BS1253	SL4.0ch01	16636537	16636543	+	7	Solyc01g015020.4	Solyc01g015020.4	UTR5	34.3158
BS1254	SL4.0ch01	16636545	16636551	+	7	Solyc01g015020.4	Solyc01g015020.4	UTR5	9.50724
BS1256	SL4.0ch01	16636560	16636566	+	7	Solyc01g015020.4	Solyc01g015020.4	UTR5	22.0098
BS1261	SL4.0ch01	16637714	16637720	+	7	Solyc01g015020.4	Solyc01g015020.4	CDS	7.31895
BS1263	SL4.0ch01	16637792	16637798	+	7	Solyc01g015020.4	Solyc01g015020.4	CDS	11.3261
BS1264	SL4.0ch01	16637810	16637816	+	7	Solyc01g015020.4	Solyc01g015020.4	CDS	7.44494
BS1267	SL4.0ch01	16637896	16637902	+	7	Solyc01g015020.4	Solyc01g015020.4	CDS	23.7817
BS1268	SL4.0ch01	16637984	16637990	+	7	Solyc01g015020.4	Solyc01g015020.4	UTR3	9.76428
BS1269	SL4.0ch01	16638000	16638006	+	7	Solyc01g015020.4	Solyc01g015020.4	UTR3	10.4934
BS1270	SL4.0ch01	16638007	16638013	+	7	Solyc01g015020.4	Solyc01g015020.4	UTR3	2.88125
BS1271	SL4.0ch01	16638124	16638130	+	7	Solyc01g015020.4	Solyc01g015020.4	UTR3	24.3461
BS1272	SL4.0ch01	16638136	16638142	+	7	Solyc01g015020.4	Solyc01g015020.4	UTR3	11.1927
BS1273	SL4.0ch01	16638147	16638153	+	7	Solyc01g015020.4	Solyc01g015020.4	UTR3	26.8159
BS1275	SL4.0ch01	16638262	16638268	+	7	Solyc01g015020.4	Solyc01g015020.4	UTR3	24.1916
BS1380	SL4.0ch01	27885068	27885074	+	7	Solyc01g020190.2	Solyc01g020190.2	CDS	24.124
BS1381	SL4.0ch01	27885080	27885086	+	7	Solyc01g020190.2	Solyc01g020190.2	CDS	14.7354
BS1383	SL4.0ch01	27885235	27885241	+	7	Solyc01g020190.2	Solyc01g020190.2	CDS	24.5799
BS1387	SL4.0ch01	32491851	32491857	+	7	Solyc01g021640.3	Solyc01g021640.3	UTR5	16.2642
BS1388	SL4.0ch01	32492023	32492029	+	7	Solyc01g021640.3	Solyc01g021640.3	CDS	25.896
BS1391	SL4.0ch01	32492063	32492069	+	7	Solyc01g021640.3	Solyc01g021640.3	CDS	4.45684
BS1392	SL4.0ch01	32492070	32492076	+	7	Solyc01g021640.3	Solyc01g021640.3	CDS	9.10202
BS1397	SL4.0ch01	32514996	32515002	+	7	Solyc01g021640.3	Solyc01g021640.3	CDS	9.7325
BS1399	SL4.0ch01	32517732	32517738	+	7	Solyc01g021640.3	Solyc01g021640.3	CDS	7.92903
BS1472	SL4.0ch01	36656109	36656115	+	7	Solyc01g028900.3	Solyc01g028900.3	CDS	6.73255
BS1474	SL4.0ch01	36659470	36659476	+	7	Solyc01g028900.3	Solyc01g028900.3	CDS	16.0541
BS1477	SL4.0ch01	36659504	36659510	+	7	Solyc01g028900.3	Solyc01g028900.3	CDS	10.6374
BS1481	SL4.0ch01	36663230	36663236	+	7	Solyc01g028900.3	Solyc01g028900.3	CDS	12.5251
BS1482	SL4.0ch01	36926875	36926881	+	7	Solyc01g028860.3	Solyc01g028860.3	UTR5	78.8269
BS1483	SL4.0ch01	36926975	36926981	+	7	Solyc01g028860.3	Solyc01g028860.3	UTR5	27.9722
BS1485	SL4.0ch01	36926989	36926995	+	7	Solyc01g028860.3	Solyc01g028860.3	CDS	78.8989
BS1486	SL4.0ch01	36926997	36927003	+	7	Solyc01g028860.3	Solyc01g028860.3	CDS	57.085
BS1488	SL4.0ch01	36927166	36927172	+	7	Solyc01g028860.3	Solyc01g028860.3	INTRON	5.729
BS1489	SL4.0ch01	36927179	36927185	+	7	Solyc01g028860.3	Solyc01g028860.3	INTRON	5.81421
BS1491	SL4.0ch01	36927589	36927595	+	7	Solyc01g028860.3	Solyc01g028860.3	CDS	10.2512
BS1493	SL4.0ch01	36927604	36927610	+	7	Solyc01g028860.3	Solyc01g028860.3	CDS	15.4107
BS1494	SL4.0ch01	36927740	36927746	+	7	Solyc01g028860.3	Solyc01g028860.3	CDS	43.0296
BS1495	SL4.0ch01	36927749	36927755	+	7	Solyc01g028860.3	Solyc01g028860.3	CDS	23.485
BS1496	SL4.0ch01	36927776	36927782	+	7	Solyc01g028860.3	Solyc01g028860.3	CDS	30.7661
BS1497	SL4.0ch01	36927791	36927797	+	7	Solyc01g028860.3	Solyc01g028860.3	CDS	12.6786
BS1498	SL4.0ch01	36927834	36927840	+	7	Solyc01g028860.3	Solyc01g028860.3	CDS	28.4817
BS1499	SL4.0ch01	36928023	36928029	+	7	Solyc01g028860.3	Solyc01g028860.3	CDS	8.77344
BS1500	SL4.0ch01	36928031	36928037	+	7	Solyc01g028860.3	Solyc01g028860.3	CDS	32.3915
BS1501	SL4.0ch01	36928041	36928047	+	7	Solyc01g028860.3	Solyc01g028860.3	CDS	34.2957
BS1503	SL4.0ch01	36928072	36928078	+	7	Solyc01g028860.3	Solyc01g028860.3	CDS	10.7595
BS1506	SL4.0ch01	36928333	36928339	+	7	Solyc01g028860.3	Solyc01g028860.3	CDS	10.6852
BS1507	SL4.0ch01	36928340	36928346	+	7	Solyc01g028860.3	Solyc01g028860.3	CDS	10.3637
BS1508	SL4.0ch01	36928350	36928356	+	7	Solyc01g028860.3	Solyc01g028860.3	CDS	28.228
BS1509	SL4.0ch01	36928453	36928459	+	7	Solyc01g028860.3	Solyc01g028860.3	CDS	16.3972
BS1510	SL4.0ch01	36928460	36928466	+	7	Solyc01g028860.3	Solyc01g028860.3	CDS	13.0801
BS1511	SL4.0ch01	36928469	36928475	+	7	Solyc01g028860.3	Solyc01g028860.3	CDS	30.3971
BS1512	SL4.0ch01	36928627	36928633	+	7	Solyc01g028860.3	Solyc01g028860.3	CDS	4.14183
BS1513	SL4.0ch01	36928704	36928710	+	7	Solyc01g028860.3	Solyc01g028860.3	CDS	8.56624
BS1514	SL4.0ch01	36928718	36928724	+	7	Solyc01g028860.3	Solyc01g028860.3	CDS	3.99247
BS1518	SL4.0ch01	36929275	36929281	+	7	Solyc01g028860.3	Solyc01g028860.3	CDS	8.56617
BS1519	SL4.0ch01	36929286	36929292	+	7	Solyc01g028860.3	Solyc01g028860.3	CDS	13.2324
BS1522	SL4.0ch01	36929538	36929544	+	7	Solyc01g028860.3	Solyc01g028860.3	CDS	9.67512
BS1524	SL4.0ch01	36929775	36929781	+	7	Solyc01g028860.3	Solyc01g028860.3	CDS	10.4575
BS1525	SL4.0ch01	36929794	36929800	+	7	Solyc01g028860.3	Solyc01g028860.3	CDS	5.99776
BS1526	SL4.0ch01	36929807	36929813	+	7	Solyc01g028860.3	Solyc01g028860.3	CDS	4.18651
BS1530	SL4.0ch01	36930058	36930064	+	7	Solyc01g028860.3	Solyc01g028860.3	CDS	24.379
BS1531	SL4.0ch01	36930099	36930105	+	7	Solyc01g028860.3	Solyc01g028860.3	CDS	4.1373
BS1534	SL4.0ch01	36930347	36930353	+	7	Solyc01g028860.3	Solyc01g028860.3	CDS	14.6906
BS1535	SL4.0ch01	36930354	36930360	+	7	Solyc01g028860.3	Solyc01g028860.3	CDS	10.7695
BS1536	SL4.0ch01	36930441	36930447	+	7	Solyc01g028860.3	Solyc01g028860.3	CDS	16.1873
BS1537	SL4.0ch01	36930449	36930455	+	7	Solyc01g028860.3	Solyc01g028860.3	CDS	5.29586
BS1538	SL4.0ch01	36930458	36930464	+	7	Solyc01g028860.3	Solyc01g028860.3	CDS	11.2736
BS1539	SL4.0ch01	36930477	36930483	+	7	Solyc01g028860.3	Solyc01g028860.3	CDS	2.84547
BS1541	SL4.0ch01	37223419	37223425	+	7	Solyc01g028810.3	Solyc01g028810.3	UTR5	13.1697
BS1542	SL4.0ch01	37223428	37223434	+	7	Solyc01g028810.3	Solyc01g028810.3	UTR5	31.6613
BS1544	SL4.0ch01	37223447	37223453	+	7	Solyc01g028810.3	Solyc01g028810.3	UTR5	53.6468
BS1545	SL4.0ch01	37223455	37223461	+	7	Solyc01g028810.3	Solyc01g028810.3	UTR5	30.4607
BS1546	SL4.0ch01	37223463	37223469	+	7	Solyc01g028810.3	Solyc01g028810.3	UTR5	14.1595
BS1548	SL4.0ch01	37223913	37223919	+	7	Solyc01g028810.3	Solyc01g028810.3	INTRON	10.8021
BS1553	SL4.0ch01	37224133	37224139	+	7	Solyc01g028810.3	Solyc01g028810.3	CDS	23.1992
BS1554	SL4.0ch01	37224143	37224149	+	7	Solyc01g028810.3	Solyc01g028810.3	CDS	19.5769
BS1555	SL4.0ch01	37224179	37224185	+	7	Solyc01g028810.3	Solyc01g028810.3	CDS	25.9911
BS1556	SL4.0ch01	37224186	37224192	+	7	Solyc01g028810.3	Solyc01g028810.3	CDS	30.5946
BS1558	SL4.0ch01	37224422	37224428	+	7	Solyc01g028810.3	Solyc01g028810.3	CDS	26.8662
BS1559	SL4.0ch01	37224431	37224437	+	7	Solyc01g028810.3	Solyc01g028810.3	CDS	45.6956
BS1560	SL4.0ch01	37224443	37224449	+	7	Solyc01g028810.3	Solyc01g028810.3	CDS	8.26397
BS1561	SL4.0ch01	37224466	37224472	+	7	Solyc01g028810.3	Solyc01g028810.3	CDS	27.0075
BS1563	SL4.0ch01	37224769	37224775	+	7	Solyc01g028810.3	Solyc01g028810.3	CDS	5.74311
BS1565	SL4.0ch01	37224831	37224837	+	7	Solyc01g028810.3	Solyc01g028810.3	CDS	30.7271
BS1566	SL4.0ch01	37224838	37224844	+	7	Solyc01g028810.3	Solyc01g028810.3	CDS	4.18869
BS1567	SL4.0ch01	37224860	37224866	+	7	Solyc01g028810.3	Solyc01g028810.3	CDS	12.944
BS1568	SL4.0ch01	37224991	37224997	+	7	Solyc01g028810.3	Solyc01g028810.3	CDS	5.60057
BS1569	SL4.0ch01	37225014	37225020	+	7	Solyc01g028810.3	Solyc01g028810.3	CDS	8.89098
BS1571	SL4.0ch01	37225284	37225290	+	7	Solyc01g028810.3	Solyc01g028810.3	CDS	12.0361
BS1573	SL4.0ch01	37225410	37225416	+	7	Solyc01g028810.3	Solyc01g028810.3	CDS	13.8059
BS1574	SL4.0ch01	37225436	37225442	+	7	Solyc01g028810.3	Solyc01g028810.3	CDS	7.97702
BS1575	SL4.0ch01	37225444	37225450	+	7	Solyc01g028810.3	Solyc01g028810.3	CDS	20.428
BS1576	SL4.0ch01	37225453	37225459	+	7	Solyc01g028810.3	Solyc01g028810.3	CDS	12.0746
BS1577	SL4.0ch01	37225655	37225661	+	7	Solyc01g028810.3	Solyc01g028810.3	CDS	2.41609
BS1578	SL4.0ch01	37225662	37225668	+	7	Solyc01g028810.3	Solyc01g028810.3	CDS	4.87826
BS1579	SL4.0ch01	37225719	37225725	+	7	Solyc01g028810.3	Solyc01g028810.3	CDS	26.5515
BS1580	SL4.0ch01	37225765	37225771	+	7	Solyc01g028810.3	Solyc01g028810.3	CDS	34.4021
BS1581	SL4.0ch01	37225799	37225805	+	7	Solyc01g028810.3	Solyc01g028810.3	CDS	6.69416
BS1582	SL4.0ch01	37225820	37225826	+	7	Solyc01g028810.3	Solyc01g028810.3	CDS	4.77441
BS1583	SL4.0ch01	37226014	37226020	+	7	Solyc01g028810.3	Solyc01g028810.3	CDS	2.91197
BS1584	SL4.0ch01	37226041	37226047	+	7	Solyc01g028810.3	Solyc01g028810.3	CDS	7.52702
BS1585	SL4.0ch01	37226067	37226073	+	7	Solyc01g028810.3	Solyc01g028810.3	CDS	6.16731
BS1587	SL4.0ch01	37226243	37226249	+	7	Solyc01g028810.3	Solyc01g028810.3	CDS	18.9609
BS1589	SL4.0ch01	37226258	37226264	+	7	Solyc01g028810.3	Solyc01g028810.3	CDS	11.1732
BS1591	SL4.0ch01	37226367	37226373	+	7	Solyc01g028810.3	Solyc01g028810.3	CDS	22.2849
BS1594	SL4.0ch01	37226579	37226585	+	7	Solyc01g028810.3	Solyc01g028810.3	CDS	49.7524
BS1595	SL4.0ch01	37226586	37226592	+	7	Solyc01g028810.3	Solyc01g028810.3	CDS	17.7178
BS1596	SL4.0ch01	37226781	37226787	+	7	Solyc01g028810.3	Solyc01g028810.3	INTRON	11.2022
BS1598	SL4.0ch01	37226920	37226926	+	7	Solyc01g028810.3	Solyc01g028810.3	CDS	6.65887
BS1600	SL4.0ch01	37226949	37226955	+	7	Solyc01g028810.3	Solyc01g028810.3	CDS	5.54334
BS1602	SL4.0ch01	37226969	37226975	+	7	Solyc01g028810.3	Solyc01g028810.3	CDS	22.0087
BS1603	SL4.0ch01	37226980	37226986	+	7	Solyc01g028810.3	Solyc01g028810.3	CDS	17.2369
BS1604	SL4.0ch01	37227172	37227178	+	7	Solyc01g028810.3	Solyc01g028810.3	CDS	13.2037
BS1605	SL4.0ch01	37227222	37227228	+	7	Solyc01g028810.3	Solyc01g028810.3	CDS	35.4881
BS1606	SL4.0ch01	37227229	37227235	+	7	Solyc01g028810.3	Solyc01g028810.3	CDS	7.80085
BS1607	SL4.0ch01	37227397	37227403	+	7	Solyc01g028810.3	Solyc01g028810.3	INTRON	9.16801
BS1608	SL4.0ch01	37227407	37227413	+	7	Solyc01g028810.3	Solyc01g028810.3	INTRON	16.398
BS1609	SL4.0ch01	37227414	37227420	+	7	Solyc01g028810.3	Solyc01g028810.3	INTRON	8.206
BS1610	SL4.0ch01	37227433	37227439	+	7	Solyc01g028810.3	Solyc01g028810.3	INTRON	13.8082
BS1611	SL4.0ch01	37227622	37227628	+	7	Solyc01g028810.3	Solyc01g028810.3	INTRON	6.5008
BS1612	SL4.0ch01	37227639	37227645	+	7	Solyc01g028810.3	Solyc01g028810.3	INTRON	16.0957
BS1613	SL4.0ch01	37227647	37227653	+	7	Solyc01g028810.3	Solyc01g028810.3	INTRON	11.3875
BS1614	SL4.0ch01	37227784	37227790	+	7	Solyc01g028810.3	Solyc01g028810.3	INTRON	10.1554
BS1616	SL4.0ch01	37227943	37227949	+	7	Solyc01g028810.3	Solyc01g028810.3	CDS	31.8286
BS1617	SL4.0ch01	37227952	37227958	+	7	Solyc01g028810.3	Solyc01g028810.3	CDS	48.8341
BS1618	SL4.0ch01	37227967	37227973	+	7	Solyc01g028810.3	Solyc01g028810.3	CDS	14.9563
BS1619	SL4.0ch01	37228001	37228007	+	7	Solyc01g028810.3	Solyc01g028810.3	CDS	11.9121
BS1621	SL4.0ch01	37228016	37228022	+	7	Solyc01g028810.3	Solyc01g028810.3	CDS	78.7115
BS1622	SL4.0ch01	37228157	37228163	+	7	Solyc01g028810.3	Solyc01g028810.3	CDS	6.77982
BS1623	SL4.0ch01	37228173	37228179	+	7	Solyc01g028810.3	Solyc01g028810.3	UTR3	28.2708
BS1625	SL4.0ch01	37228256	37228262	+	7	Solyc01g028810.3	Solyc01g028810.3	UTR3	4.45673
BS1626	SL4.0ch01	37228269	37228275	+	7	Solyc01g028810.3	Solyc01g028810.3	UTR3	7.90238
BS1629	SL4.0ch01	38456445	38456451	+	7	Solyc01g044270.3	Solyc01g044270.3	UTR5	8.18399
BS1630	SL4.0ch01	38456509	38456515	+	7	Solyc01g044270.3	Solyc01g044270.3	UTR5	10.8403
BS1632	SL4.0ch01	38612665	38612671	+	7	Solyc01g044340.3	Solyc01g044340.3	CDS	4.0975
BS1633	SL4.0ch01	38612728	38612734	+	7	Solyc01g044340.3	Solyc01g044340.3	CDS	3.29432
BS1634	SL4.0ch01	38612737	38612743	+	7	Solyc01g044340.3	Solyc01g044340.3	CDS	1.70146
BS1635	SL4.0ch01	38612825	38612831	+	7	Solyc01g044340.3	Solyc01g044340.3	CDS	5.40262
BS1641	SL4.0ch01	39472834	39472840	+	7	Solyc01g044490.4	Solyc01g044490.4	CDS	12.3426
BS1642	SL4.0ch01	39472849	39472855	+	7	Solyc01g044490.4	Solyc01g044490.4	CDS	10.7183
BS1643	SL4.0ch01	39472936	39472942	+	7	Solyc01g044490.4	Solyc01g044490.4	CDS	10.2951
BS1644	SL4.0ch01	39472945	39472951	+	7	Solyc01g044490.4	Solyc01g044490.4	CDS	3.01308
BS1645	SL4.0ch01	39472955	39472961	+	7	Solyc01g044490.4	Solyc01g044490.4	CDS	4.48854
BS1646	SL4.0ch01	41009749	41009755	+	7	Solyc01g049650.3	Solyc01g049650.3	CDS	13.066
BS1648	SL4.0ch01	41009809	41009815	+	7	Solyc01g049650.3	Solyc01g049650.3	CDS	6.87147
BS1649	SL4.0ch01	41009819	41009825	+	7	Solyc01g049650.3	Solyc01g049650.3	CDS	8.59282
BS1650	SL4.0ch01	41009846	41009852	+	7	Solyc01g049650.3	Solyc01g049650.3	CDS	7.32155
BS1654	SL4.0ch01	41010536	41010542	+	7	Solyc01g049650.3	Solyc01g049650.3	CDS	5.89614
BS1655	SL4.0ch01	41010548	41010554	+	7	Solyc01g049650.3	Solyc01g049650.3	CDS	10.1664
BS1656	SL4.0ch01	41010566	41010572	+	7	Solyc01g049650.3	Solyc01g049650.3	CDS	11.7424
BS1657	SL4.0ch01	41010854	41010860	+	7	Solyc01g049650.3	Solyc01g049650.3	CDS	6.56783
BS1660	SL4.0ch01	41010929	41010935	+	7	Solyc01g049650.3	Solyc01g049650.3	CDS	4.93766
BS1661	SL4.0ch01	41011095	41011101	+	7	Solyc01g049650.3	Solyc01g049650.3	CDS	4.47715
BS1663	SL4.0ch01	41011266	41011272	+	7	Solyc01g049650.3	Solyc01g049650.3	CDS	9.47672
BS1664	SL4.0ch01	41011603	41011609	+	7	Solyc01g049650.3	Solyc01g049650.3	CDS	13.3704
BS1679	SL4.0ch01	41736769	41736775	+	7	Solyc01g049770.3	Solyc01g049770.3	CDS	6.11964
BS1681	SL4.0ch01	41736784	41736790	+	7	Solyc01g049770.3	Solyc01g049770.3	CDS	15.215
BS1682	SL4.0ch01	41736802	41736808	+	7	Solyc01g049770.3	Solyc01g049770.3	CDS	12.6237
BS1684	SL4.0ch01	41736905	41736911	+	7	Solyc01g049770.3	Solyc01g049770.3	CDS	2.79149
BS1697	SL4.0ch01	46608756	46608762	+	7	Solyc01g056320.1	Solyc01g056320.1	UTR3	13.971
BS1700	SL4.0ch01	46853915	46853921	+	7	Solyc01g056340.4	Solyc01g056340.4	CDS	4.7799
BS1701	SL4.0ch01	48263554	48263560	+	7	Solyc01g056600.2	Solyc01g056600.2	CDS	13.4916
BS1708	SL4.0ch01	54262545	54262551	+	7	Solyc01g057445.1	Solyc01g057445.1	UTR5	3.78726
BS1710	SL4.0ch01	54262612	54262618	+	7	Solyc01g057445.1	Solyc01g057445.1	CDS	8.65389
BS1712	SL4.0ch01	54262627	54262633	+	7	Solyc01g057445.1	Solyc01g057445.1	CDS	22.1944
BS1713	SL4.0ch01	54262636	54262642	+	7	Solyc01g057445.1	Solyc01g057445.1	CDS	3.29166
BS1725	SL4.0ch01	56845197	56845203	+	7	Solyc01g057760.4	Solyc01g057760.4	CDS	9.91323
BS1726	SL4.0ch01	56845205	56845211	+	7	Solyc01g057760.4	Solyc01g057760.4	CDS	29.9398
BS1727	SL4.0ch01	56845212	56845218	+	7	Solyc01g057760.4	Solyc01g057760.4	CDS	4.65745
BS1728	SL4.0ch01	56845220	56845226	+	7	Solyc01g057760.4	Solyc01g057760.4	CDS	22.361
BS1729	SL4.0ch01	56845233	56845239	+	7	Solyc01g057760.4	Solyc01g057760.4	CDS	34.8369
BS1733	SL4.0ch01	56846152	56846158	+	7	Solyc01g057760.4	Solyc01g057760.4	CDS	16.1311
BS1735	SL4.0ch01	56847579	56847585	+	7	Solyc01g057760.4	Solyc01g057760.4	CDS	12.7875
BS1736	SL4.0ch01	56847693	56847699	+	7	Solyc01g057760.4	Solyc01g057760.4	CDS	5.8064
BS1738	SL4.0ch01	56849796	56849802	+	7	Solyc01g057760.4	Solyc01g057760.4	INTRON	2.72967
BS1739	SL4.0ch01	56849806	56849812	+	7	Solyc01g057760.4	Solyc01g057760.4	INTRON	22.1587
BS1741	SL4.0ch01	56850229	56850235	+	7	Solyc01g057760.4	Solyc01g057760.4	CDS	12.8343
BS1742	SL4.0ch01	56850278	56850284	+	7	Solyc01g057760.4	Solyc01g057760.4	CDS	7.78567
BS1746	SL4.0ch01	56852650	56852656	+	7	Solyc01g057760.4	Solyc01g057760.4	CDS	11.6627
BS1752	SL4.0ch01	56906979	56906985	+	7	Solyc01g057770.3	Solyc01g057770.3	CDS	13.8533
BS1755	SL4.0ch01	56907404	56907410	+	7	Solyc01g057770.3	Solyc01g057770.3	CDS	13.8135
BS1757	SL4.0ch01	56907622	56907628	+	7	Solyc01g057770.3	Solyc01g057770.3	CDS	5.69992
BS1759	SL4.0ch01	56908219	56908225	+	7	Solyc01g057770.3	Solyc01g057770.3	CDS	12.9614
BS1760	SL4.0ch01	56908230	56908236	+	7	Solyc01g057770.3	Solyc01g057770.3	CDS	5.16932
BS1761	SL4.0ch01	56909238	56909244	+	7	Solyc01g057770.3	Solyc01g057770.3	CDS	12.9402
BS1763	SL4.0ch01	56909252	56909258	+	7	Solyc01g057770.3	Solyc01g057770.3	CDS	7.9019
BS1765	SL4.0ch01	56909266	56909272	+	7	Solyc01g057770.3	Solyc01g057770.3	CDS	9.85854
BS1767	SL4.0ch01	56909641	56909647	+	7	Solyc01g057770.3	Solyc01g057770.3	CDS	2.88852
BS1783	SL4.0ch01	58186189	58186195	+	7	Solyc01g058010.3	Solyc01g058010.3	UTR5	27.5636
BS1784	SL4.0ch01	58186203	58186209	+	7	Solyc01g058010.3	Solyc01g058010.3	UTR5	27.0225
BS1788	SL4.0ch01	58657303	58657309	+	7	Solyc01g058140.3	Solyc01g058140.3	CDS	32.8765
BS1789	SL4.0ch01	58657318	58657324	+	7	Solyc01g058140.3	Solyc01g058140.3	CDS	9.34792
BS1790	SL4.0ch01	58657325	58657331	+	7	Solyc01g058140.3	Solyc01g058140.3	CDS	2.43533
BS1792	SL4.0ch01	58667829	58667835	+	7	Solyc01g058140.3	Solyc01g058140.3	CDS	7.40146
BS1793	SL4.0ch01	58667837	58667843	+	7	Solyc01g058140.3	Solyc01g058140.3	CDS	12.5925
BS1795	SL4.0ch01	58668081	58668087	+	7	Solyc01g058140.3	Solyc01g058140.3	CDS	6.07556
BS1796	SL4.0ch01	58668090	58668096	+	7	Solyc01g058140.3	Solyc01g058140.3	CDS	7.71533
BS1797	SL4.0ch01	58668099	58668105	+	7	Solyc01g058140.3	Solyc01g058140.3	CDS	6.97991
BS1798	SL4.0ch01	58668107	58668113	+	7	Solyc01g058140.3	Solyc01g058140.3	CDS	2.83258
BS1801	SL4.0ch01	58668441	58668447	+	7	Solyc01g058140.3	Solyc01g058140.3	CDS	4.68046
BS1803	SL4.0ch01	59261105	59261111	+	7	Solyc01g058320.4	Solyc01g058320.4	CDS	6.68392
BS1804	SL4.0ch01	59261113	59261119	+	7	Solyc01g058320.4	Solyc01g058320.4	CDS	13.3289
BS1805	SL4.0ch01	59261543	59261549	+	7	Solyc01g058320.4	Solyc01g058320.4	CDS	2.74052
BS1847	SL4.0ch01	62532072	62532078	+	7	Solyc01g059930.3	Solyc01g059930.3	CDS	6.10051
BS1848	SL4.0ch01	62532214	62532220	+	7	Solyc01g059930.3	Solyc01g059930.3	CDS	16.6004
BS1850	SL4.0ch01	62871195	62871201	+	7	Solyc01g060130.3	Solyc01g060130.3	UTR5	8.61832
BS1851	SL4.0ch01	62871203	62871209	+	7	Solyc01g060130.3	Solyc01g060130.3	UTR5	2.29796
BS1852	SL4.0ch01	62871244	62871250	+	7	Solyc01g060130.3	Solyc01g060130.3	UTR5	4.85806
BS1853	SL4.0ch01	62871299	62871305	+	7	Solyc01g060130.3	Solyc01g060130.3	CDS	9.94274
BS1854	SL4.0ch01	62871312	62871318	+	7	Solyc01g060130.3	Solyc01g060130.3	CDS	26.7267
BS1855	SL4.0ch01	62871320	62871326	+	7	Solyc01g060130.3	Solyc01g060130.3	CDS	14.2198
BS1856	SL4.0ch01	62871500	62871506	+	7	Solyc01g060130.3	Solyc01g060130.3	INTRON	10.7292
BS1857	SL4.0ch01	62871513	62871519	+	7	Solyc01g060130.3	Solyc01g060130.3	INTRON	18.9998
BS1858	SL4.0ch01	62871524	62871530	+	7	Solyc01g060130.3	Solyc01g060130.3	INTRON	6.42141
BS1860	SL4.0ch01	62871657	62871663	+	7	Solyc01g060130.3	Solyc01g060130.3	INTRON	2.11389
BS1861	SL4.0ch01	62871665	62871671	+	7	Solyc01g060130.3	Solyc01g060130.3	INTRON	2.09109
BS1862	SL4.0ch01	62871680	62871686	+	7	Solyc01g060130.3	Solyc01g060130.3	INTRON	3.56381
BS1863	SL4.0ch01	62871689	62871695	+	7	Solyc01g060130.3	Solyc01g060130.3	INTRON	7.30188
BS1864	SL4.0ch01	62871721	62871727	+	7	Solyc01g060130.3	Solyc01g060130.3	INTRON	28.05
BS1867	SL4.0ch01	62871987	62871993	+	7	Solyc01g060130.3	Solyc01g060130.3	INTRON	4.19347
BS1868	SL4.0ch01	62871998	62872004	+	7	Solyc01g060130.3	Solyc01g060130.3	INTRON	8.90815
BS1869	SL4.0ch01	62872005	62872011	+	7	Solyc01g060130.3	Solyc01g060130.3	INTRON	5.34569
BS1871	SL4.0ch01	62872088	62872094	+	7	Solyc01g060130.3	Solyc01g060130.3	INTRON	9.57552
BS1873	SL4.0ch01	62872313	62872319	+	7	Solyc01g060130.3	Solyc01g060130.3	CDS	13.8899
BS1874	SL4.0ch01	62872327	62872333	+	7	Solyc01g060130.3	Solyc01g060130.3	CDS	7.19542
BS1875	SL4.0ch01	62872338	62872344	+	7	Solyc01g060130.3	Solyc01g060130.3	CDS	15.209
BS1880	SL4.0ch01	62872654	62872660	+	7	Solyc01g060130.3	Solyc01g060130.3	CDS	11.4735
BS1881	SL4.0ch01	62872661	62872667	+	7	Solyc01g060130.3	Solyc01g060130.3	CDS	23.2553
BS1882	SL4.0ch01	62872710	62872716	+	7	Solyc01g060130.3	Solyc01g060130.3	CDS	6.69747
BS1883	SL4.0ch01	62872718	62872724	+	7	Solyc01g060130.3	Solyc01g060130.3	CDS	4.94686
BS1884	SL4.0ch01	62872781	62872787	+	7	Solyc01g060130.3	Solyc01g060130.3	CDS	28.3753
BS1885	SL4.0ch01	62872815	62872821	+	7	Solyc01g060130.3	Solyc01g060130.3	CDS	10.7161
BS1886	SL4.0ch01	62872829	62872835	+	7	Solyc01g060130.3	Solyc01g060130.3	CDS	25.5235
BS1887	SL4.0ch01	62872931	62872937	+	7	Solyc01g060130.3	Solyc01g060130.3	CDS	5.06249
BS1888	SL4.0ch01	62872963	62872969	+	7	Solyc01g060130.3	Solyc01g060130.3	CDS	16.7585
BS1889	SL4.0ch01	62872972	62872978	+	7	Solyc01g060130.3	Solyc01g060130.3	UTR3	23.8764
BS1890	SL4.0ch01	62872984	62872990	+	7	Solyc01g060130.3	Solyc01g060130.3	UTR3	24.0208
BS1893	SL4.0ch01	63112047	63112053	+	7	Solyc01g060240.4	Solyc01g060240.4	INTRON	2.3154
BS1902	SL4.0ch01	63178767	63178773	+	7	Solyc01g060280.4	Solyc01g060280.4	UTR5	15.5464
BS1904	SL4.0ch01	63180091	63180097	+	7	Solyc01g060280.4	Solyc01g060280.4	UTR5	7.40036
BS1931	SL4.0ch01	64239049	64239055	+	7	Solyc01g060470.3	Solyc01g060470.3	CDS	39.7632
BS1932	SL4.0ch01	64239056	64239062	+	7	Solyc01g060470.3	Solyc01g060470.3	CDS	13.5375
BS1933	SL4.0ch01	64239074	64239080	+	7	Solyc01g060470.3	Solyc01g060470.3	CDS	28.7753
BS1934	SL4.0ch01	64239096	64239102	+	7	Solyc01g060470.3	Solyc01g060470.3	CDS	37.9307
BS1935	SL4.0ch01	64239113	64239119	+	7	Solyc01g060470.3	Solyc01g060470.3	CDS	24.2064
BS1936	SL4.0ch01	64239223	64239229	+	7	Solyc01g060470.3	Solyc01g060470.3	CDS	14.259
BS1938	SL4.0ch01	64239517	64239523	+	7	Solyc01g060470.3	Solyc01g060470.3	CDS	4.05333
BS1944	SL4.0ch01	64239852	64239858	+	7	Solyc01g060470.3	Solyc01g060470.3	CDS	13.881
BS1945	SL4.0ch01	64240060	64240066	+	7	Solyc01g060470.3	Solyc01g060470.3	CDS	16.198
BS1947	SL4.0ch01	64240105	64240111	+	7	Solyc01g060470.3	Solyc01g060470.3	CDS	9.44107
BS1950	SL4.0ch01	64242660	64242666	+	7	Solyc01g060470.3	Solyc01g060470.3	CDS	6.01096
BS1955	SL4.0ch01	64503814	64503820	+	7	Solyc01g065490.4	Solyc01g065490.4	CDS	5.95646
BS1956	SL4.0ch01	64503979	64503985	+	7	Solyc01g065490.4	Solyc01g065490.4	CDS	136.028
BS1959	SL4.0ch01	64504000	64504006	+	7	Solyc01g065490.4	Solyc01g065490.4	CDS	218.626
BS1960	SL4.0ch01	64504182	64504188	+	7	Solyc01g065490.4	Solyc01g065490.4	INTRON	18.5165
BS1961	SL4.0ch01	64504190	64504196	+	7	Solyc01g065490.4	Solyc01g065490.4	INTRON	15.2586
BS1962	SL4.0ch01	64504382	64504388	+	7	Solyc01g065490.4	Solyc01g065490.4	CDS	38.6683
BS1963	SL4.0ch01	64504393	64504399	+	7	Solyc01g065490.4	Solyc01g065490.4	CDS	42.7067
BS1964	SL4.0ch01	64504461	64504467	+	7	Solyc01g065490.4	Solyc01g065490.4	CDS	25.4312
BS1965	SL4.0ch01	64505127	64505133	+	7	Solyc01g065490.4	Solyc01g065490.4	CDS	84.5165
BS1966	SL4.0ch01	64505149	64505155	+	7	Solyc01g065490.4	Solyc01g065490.4	CDS	68.8713
BS1967	SL4.0ch01	64505196	64505202	+	7	Solyc01g065490.4	Solyc01g065490.4	CDS	74.098
BS1968	SL4.0ch01	64505204	64505210	+	7	Solyc01g065490.4	Solyc01g065490.4	CDS	13.0985
BS1969	SL4.0ch01	64505226	64505232	+	7	Solyc01g065490.4	Solyc01g065490.4	CDS	47.8764
BS1970	SL4.0ch01	64505315	64505321	+	7	Solyc01g065490.4	Solyc01g065490.4	INTRON	22.0683
BS1971	SL4.0ch01	64505322	64505328	+	7	Solyc01g065490.4	Solyc01g065490.4	INTRON	30.5995
BS1972	SL4.0ch01	64505375	64505381	+	7	Solyc01g065490.4	Solyc01g065490.4	CDS	30.5856
BS1973	SL4.0ch01	64505388	64505394	+	7	Solyc01g065490.4	Solyc01g065490.4	CDS	21.6682
BS1974	SL4.0ch01	64505398	64505404	+	7	Solyc01g065490.4	Solyc01g065490.4	CDS	13.9161
BS1975	SL4.0ch01	64505644	64505650	+	7	Solyc01g065490.4	Solyc01g065490.4	INTRON	18.8173
BS1976	SL4.0ch01	64505656	64505662	+	7	Solyc01g065490.4	Solyc01g065490.4	INTRON	23.572
BS1979	SL4.0ch01	64505979	64505985	+	7	Solyc01g065490.4	Solyc01g065490.4	INTRON	5.38765
BS1980	SL4.0ch01	64506011	64506017	+	7	Solyc01g065490.4	Solyc01g065490.4	INTRON	10.977
BS1982	SL4.0ch01	64506578	64506584	+	7	Solyc01g065490.4	Solyc01g065490.4	CDS	16.7527
BS1983	SL4.0ch01	64506680	64506686	+	7	Solyc01g065490.4	Solyc01g065490.4	CDS	14.3333
BS1984	SL4.0ch01	64506689	64506695	+	7	Solyc01g065490.4	Solyc01g065490.4	CDS	10.9703
BS1985	SL4.0ch01	64506700	64506706	+	7	Solyc01g065490.4	Solyc01g065490.4	CDS	24.6258
BS1986	SL4.0ch01	64506745	64506751	+	7	Solyc01g065490.4	Solyc01g065490.4	CDS	12.0733
BS1987	SL4.0ch01	64506814	64506820	+	7	Solyc01g065490.4	Solyc01g065490.4	CDS	21.8007
BS1988	SL4.0ch01	64506821	64506827	+	7	Solyc01g065490.4	Solyc01g065490.4	CDS	11.1596
BS1989	SL4.0ch01	64506874	64506880	+	7	Solyc01g065490.4	Solyc01g065490.4	CDS	11.8593
BS1990	SL4.0ch01	64506900	64506906	+	7	Solyc01g065490.4	Solyc01g065490.4	CDS	1.62442
BS1991	SL4.0ch01	64506907	64506913	+	7	Solyc01g065490.4	Solyc01g065490.4	CDS	17.5987
BS1992	SL4.0ch01	64506946	64506952	+	7	Solyc01g065490.4	Solyc01g065490.4	UTR3	9.6318
BS1993	SL4.0ch01	64506953	64506959	+	7	Solyc01g065490.4	Solyc01g065490.4	UTR3	2.65007
BS1994	SL4.0ch01	64507028	64507034	+	7	Solyc01g065490.4	Solyc01g065490.4	UTR3	18.7122
BS1995	SL4.0ch01	64507071	64507077	+	7	Solyc01g065490.4	Solyc01g065490.4	UTR3	7.64928
BS1996	SL4.0ch01	64574554	64574560	+	7	Solyc01g065530.3	Solyc01g065530.3	CDS	4.85718
BS1997	SL4.0ch01	64574572	64574578	+	7	Solyc01g065530.3	Solyc01g065530.3	CDS	8.44011
BS1998	SL4.0ch01	64574612	64574618	+	7	Solyc01g065530.3	Solyc01g065530.3	CDS	5.02742
BS1999	SL4.0ch01	64574622	64574628	+	7	Solyc01g065530.3	Solyc01g065530.3	CDS	39.486
BS2001	SL4.0ch01	64574829	64574835	+	7	Solyc01g065530.3	Solyc01g065530.3	CDS	5.09003
BS2002	SL4.0ch01	64574837	64574843	+	7	Solyc01g065530.3	Solyc01g065530.3	CDS	2.24019
BS2003	SL4.0ch01	64574886	64574892	+	7	Solyc01g065530.3	Solyc01g065530.3	CDS	8.98654
BS2006	SL4.0ch01	64655817	64655823	+	7	Solyc01g065550.3	Solyc01g065550.3	CDS	13.3103
BS2008	SL4.0ch01	64655833	64655839	+	7	Solyc01g065550.3	Solyc01g065550.3	CDS	1.88053
BS2009	SL4.0ch01	64656355	64656361	+	7	Solyc01g065550.3	Solyc01g065550.3	CDS	16.9728
BS2011	SL4.0ch01	64656369	64656375	+	7	Solyc01g065550.3	Solyc01g065550.3	CDS	4.85066
BS2012	SL4.0ch01	64656378	64656384	+	7	Solyc01g065550.3	Solyc01g065550.3	CDS	24.791
BS2013	SL4.0ch01	64656427	64656433	+	7	Solyc01g065550.3	Solyc01g065550.3	CDS	1.31323
BS2014	SL4.0ch01	64659491	64659497	+	7	Solyc01g065550.3	Solyc01g065550.3	CDS	9.66891
BS2015	SL4.0ch01	64659547	64659553	+	7	Solyc01g065550.3	Solyc01g065550.3	CDS	5.59687
BS2020	SL4.0ch01	65197805	65197811	+	7	Solyc01g065840.4	Solyc01g065840.4	CDS	17.1384
BS2022	SL4.0ch01	65197860	65197866	+	7	Solyc01g065840.4	Solyc01g065840.4	CDS	5.29597
BS2026	SL4.0ch01	66718849	66718855	+	7	Solyc01g066310.4	Solyc01g066310.4	UTR5	19.7239
BS2028	SL4.0ch01	66718883	66718889	+	7	Solyc01g066310.4	Solyc01g066310.4	CDS	11.5285
BS2032	SL4.0ch01	66720135	66720141	+	7	Solyc01g066310.4	Solyc01g066310.4	CDS	4.66127
BS2033	SL4.0ch01	66720168	66720174	+	7	Solyc01g066310.4	Solyc01g066310.4	CDS	2.47644
BS2052	SL4.0ch01	67621437	67621443	+	7	Solyc01g066690.3	Solyc01g066690.3	UTR5	34.5118
BS2053	SL4.0ch01	67621445	67621451	+	7	Solyc01g066690.3	Solyc01g066690.3	UTR5	45.8262
BS2054	SL4.0ch01	67621458	67621464	+	7	Solyc01g066690.3	Solyc01g066690.3	UTR5	9.97127
BS2056	SL4.0ch01	67627650	67627656	+	7	Solyc01g066690.3	Solyc01g066690.3	CDS	27.3906
BS2057	SL4.0ch01	67627661	67627667	+	7	Solyc01g066690.3	Solyc01g066690.3	CDS	18.8394
BS2059	SL4.0ch01	67824822	67824828	+	7	Solyc01g066840.3	Solyc01g066840.3	UTR5	8.17986
BS2062	SL4.0ch01	67825586	67825592	+	7	Solyc01g066840.3	Solyc01g066840.3	CDS	9.66942
BS2064	SL4.0ch01	68175518	68175524	+	7	Solyc01g067070.3	Solyc01g067070.3	UTR5	5.6415
BS2065	SL4.0ch01	68175550	68175556	+	7	Solyc01g067070.3	Solyc01g067070.3	UTR5	16.8484
BS2066	SL4.0ch01	68175594	68175600	+	7	Solyc01g067070.3	Solyc01g067070.3	UTR5	18.4775
BS2067	SL4.0ch01	68175845	68175851	+	7	Solyc01g067070.3	Solyc01g067070.3	UTR5	21.4106
BS2070	SL4.0ch01	68175928	68175934	+	7	Solyc01g067070.3	Solyc01g067070.3	CDS	5.22109
BS2071	SL4.0ch01	68176988	68176994	+	7	Solyc01g067070.3	Solyc01g067070.3	CDS	16.2733
BS2075	SL4.0ch01	68177386	68177392	+	7	Solyc01g067070.3	Solyc01g067070.3	INTRON	4.89959
BS2078	SL4.0ch01	68177502	68177508	+	7	Solyc01g067070.3	Solyc01g067070.3	INTRON	15.6237
BS2081	SL4.0ch01	68177807	68177813	+	7	Solyc01g067070.3	Solyc01g067070.3	CDS	6.10384
BS2082	SL4.0ch01	68178201	68178207	+	7	Solyc01g067070.3	Solyc01g067070.3	CDS	8.20479
BS2086	SL4.0ch01	68179837	68179843	+	7	Solyc01g067070.3	Solyc01g067070.3	INTRON	18.7945
BS2088	SL4.0ch01	68180230	68180236	+	7	Solyc01g067070.3	Solyc01g067070.3	CDS	20.0258
BS2093	SL4.0ch01	68181360	68181366	+	7	Solyc01g067070.3	Solyc01g067070.3	CDS	5.90607
BS2095	SL4.0ch01	68181426	68181432	+	7	Solyc01g067070.3	Solyc01g067070.3	CDS	3.99048
BS2096	SL4.0ch01	68181667	68181673	+	7	Solyc01g067070.3	Solyc01g067070.3	UTR3	5.93051
BS2097	SL4.0ch01	68181674	68181680	+	7	Solyc01g067070.3	Solyc01g067070.3	UTR3	7.31639
BS2099	SL4.0ch01	68436476	68436482	+	7	Solyc01g067270.4	Solyc01g067270.4	UTR5	4.36455
BS2101	SL4.0ch01	68634658	68634664	+	7	Solyc01g067390.4	Solyc01g067390.4	UTR5	20.7126
BS2102	SL4.0ch01	68634696	68634702	+	7	Solyc01g067390.4	Solyc01g067390.4	CDS	1.50708
BS2103	SL4.0ch01	68634706	68634712	+	7	Solyc01g067390.4	Solyc01g067390.4	CDS	16.6649
BS2106	SL4.0ch01	68636497	68636503	+	7	Solyc01g067390.4	Solyc01g067390.4	CDS	3.30692
BS2107	SL4.0ch01	68636519	68636525	+	7	Solyc01g067390.4	Solyc01g067390.4	CDS	4.63254
BS2111	SL4.0ch01	68641174	68641180	+	7	Solyc01g067390.4	Solyc01g067390.4	CDS	8.16273
BS2113	SL4.0ch01	68641539	68641545	+	7	Solyc01g067390.4	Solyc01g067390.4	CDS	7.68875
BS2116	SL4.0ch01	68994310	68994316	+	7	Solyc01g067500.3	Solyc01g067500.3	UTR5	6.41148
BS2121	SL4.0ch01	68994610	68994616	+	7	Solyc01g067500.3	Solyc01g067500.3	CDS	13.6472
BS2124	SL4.0ch01	68996012	68996018	+	7	Solyc01g067500.3	Solyc01g067500.3	INTRON	21.209
BS2127	SL4.0ch01	68996905	68996911	+	7	Solyc01g067500.3	Solyc01g067500.3	CDS	7.36779
BS2130	SL4.0ch01	68996951	68996957	+	7	Solyc01g067500.3	Solyc01g067500.3	CDS	7.04632
BS2149	SL4.0ch01	69151345	69151351	+	7	Solyc01g067570.3	Solyc01g067570.3	UTR5	52.064
BS2151	SL4.0ch01	69151366	69151372	+	7	Solyc01g067570.3	Solyc01g067570.3	UTR5	45.29
BS2152	SL4.0ch01	69151382	69151388	+	7	Solyc01g067570.3	Solyc01g067570.3	UTR5	9.70234
BS2153	SL4.0ch01	69151537	69151543	+	7	Solyc01g067570.3	Solyc01g067570.3	UTR5	31.3087
BS2154	SL4.0ch01	69151603	69151609	+	7	Solyc01g067570.3	Solyc01g067570.3	UTR5	23.809
BS2156	SL4.0ch01	69151851	69151857	+	7	Solyc01g067570.3	Solyc01g067570.3	CDS	10.1555
BS2157	SL4.0ch01	69151866	69151872	+	7	Solyc01g067570.3	Solyc01g067570.3	CDS	50.5189
BS2158	SL4.0ch01	69151873	69151879	+	7	Solyc01g067570.3	Solyc01g067570.3	CDS	47.6193
BS2159	SL4.0ch01	69151884	69151890	+	7	Solyc01g067570.3	Solyc01g067570.3	CDS	16.2299
BS2160	SL4.0ch01	69151971	69151977	+	7	Solyc01g067570.3	Solyc01g067570.3	CDS	40.4064
BS2161	SL4.0ch01	69152028	69152034	+	7	Solyc01g067570.3	Solyc01g067570.3	CDS	53.2427
BS2162	SL4.0ch01	69152040	69152046	+	7	Solyc01g067570.3	Solyc01g067570.3	CDS	48.506
BS2163	SL4.0ch01	69152048	69152054	+	7	Solyc01g067570.3	Solyc01g067570.3	CDS	12.191
BS2164	SL4.0ch01	69152238	69152244	+	7	Solyc01g067570.3	Solyc01g067570.3	INTRON	4.71714
BS2165	SL4.0ch01	69152247	69152253	+	7	Solyc01g067570.3	Solyc01g067570.3	INTRON	10.2583
BS2166	SL4.0ch01	69152256	69152262	+	7	Solyc01g067570.3	Solyc01g067570.3	INTRON	11.8946
BS2168	SL4.0ch01	69152590	69152596	+	7	Solyc01g067570.3	Solyc01g067570.3	CDS	1.20692
BS2170	SL4.0ch01	69152631	69152637	+	7	Solyc01g067570.3	Solyc01g067570.3	CDS	48.2423
BS2171	SL4.0ch01	69152642	69152648	+	7	Solyc01g067570.3	Solyc01g067570.3	CDS	9.2149
BS2172	SL4.0ch01	69152662	69152668	+	7	Solyc01g067570.3	Solyc01g067570.3	CDS	19.9171
BS2173	SL4.0ch01	69152835	69152841	+	7	Solyc01g067570.3	Solyc01g067570.3	CDS	33.8231
BS2175	SL4.0ch01	69152856	69152862	+	7	Solyc01g067570.3	Solyc01g067570.3	CDS	46.5154
BS2177	SL4.0ch01	69152886	69152892	+	7	Solyc01g067570.3	Solyc01g067570.3	CDS	13.6654
BS2178	SL4.0ch01	69153126	69153132	+	7	Solyc01g067570.3	Solyc01g067570.3	CDS	3.71585
BS2179	SL4.0ch01	69153138	69153144	+	7	Solyc01g067570.3	Solyc01g067570.3	CDS	11.7965
BS2180	SL4.0ch01	69153150	69153156	+	7	Solyc01g067570.3	Solyc01g067570.3	UTR3	17.1634
BS2181	SL4.0ch01	69153205	69153211	+	7	Solyc01g067570.3	Solyc01g067570.3	UTR3	24.6514
BS2182	SL4.0ch01	69153263	69153269	+	7	Solyc01g067570.3	Solyc01g067570.3	UTR3	8.96075
BS2183	SL4.0ch01	69153293	69153299	+	7	Solyc01g067570.3	Solyc01g067570.3	UTR3	32.0891
BS2184	SL4.0ch01	69153300	69153306	+	7	Solyc01g067570.3	Solyc01g067570.3	UTR3	6.22933
BS2185	SL4.0ch01	69153363	69153369	+	7	Solyc01g067570.3	Solyc01g067570.3	UTR3	18.7909
BS2188	SL4.0ch01	69208403	69208409	+	7	Solyc01g067600.3	Solyc01g067600.3	UTR5	5.62973
BS2189	SL4.0ch01	69208414	69208420	+	7	Solyc01g067600.3	Solyc01g067600.3	UTR5	10.8591
BS2192	SL4.0ch01	69215096	69215102	+	7	Solyc01g067600.3	Solyc01g067600.3	CDS	3.51612
BS2195	SL4.0ch01	69217846	69217852	+	7	Solyc01g067600.3	Solyc01g067600.3	UTR3	24.3519
BS2196	SL4.0ch01	69217863	69217869	+	7	Solyc01g067600.3	Solyc01g067600.3	UTR3	10.9956
BS2199	SL4.0ch01	69218078	69218084	+	7	Solyc01g067600.3	Solyc01g067600.3	UTR3	8.11992
BS2200	SL4.0ch01	69218085	69218091	+	7	Solyc01g067600.3	Solyc01g067600.3	UTR3	5.67159
BS2202	SL4.0ch01	69219303	69219309	+	7	Solyc01g067600.3	Solyc01g067600.3	UTR3	6.02664
BS2207	SL4.0ch01	69421493	69421499	+	7	Solyc01g067710.3	Solyc01g067710.3	UTR5	30.8452
BS2208	SL4.0ch01	69421521	69421527	+	7	Solyc01g067710.3	Solyc01g067710.3	UTR5	14.0256
BS2209	SL4.0ch01	69421529	69421535	+	7	Solyc01g067710.3	Solyc01g067710.3	UTR5	14.372
BS2211	SL4.0ch01	69421877	69421883	+	7	Solyc01g067710.3	Solyc01g067710.3	CDS	36.2057
BS2212	SL4.0ch01	69421890	69421896	+	7	Solyc01g067710.3	Solyc01g067710.3	CDS	19.0618
BS2213	SL4.0ch01	69421899	69421905	+	7	Solyc01g067710.3	Solyc01g067710.3	CDS	5.08764
BS2217	SL4.0ch01	69422028	69422034	+	7	Solyc01g067710.3	Solyc01g067710.3	CDS	5.99172
BS2218	SL4.0ch01	69422167	69422173	+	7	Solyc01g067710.3	Solyc01g067710.3	CDS	5.90623
BS2219	SL4.0ch01	69422177	69422183	+	7	Solyc01g067710.3	Solyc01g067710.3	CDS	8.38222
BS2220	SL4.0ch01	69422218	69422224	+	7	Solyc01g067710.3	Solyc01g067710.3	CDS	11.0932
BS2225	SL4.0ch01	69423027	69423033	+	7	Solyc01g067710.3	Solyc01g067710.3	CDS	5.67314
BS2226	SL4.0ch01	69423534	69423540	+	7	Solyc01g067710.3	Solyc01g067710.3	CDS	3.07753
BS2227	SL4.0ch01	69423555	69423561	+	7	Solyc01g067710.3	Solyc01g067710.3	CDS	6.03526
BS2229	SL4.0ch01	69424120	69424126	+	7	Solyc01g067710.3	Solyc01g067710.3	CDS	2.38092
BS2235	SL4.0ch01	69424367	69424373	+	7	Solyc01g067710.3	Solyc01g067710.3	CDS	8.25366
BS2236	SL4.0ch01	69424838	69424844	+	7	Solyc01g067710.3	Solyc01g067710.3	CDS	5.32555
BS2240	SL4.0ch01	69425132	69425138	+	7	Solyc01g067710.3	Solyc01g067710.3	CDS	4.86722
BS2241	SL4.0ch01	69425140	69425146	+	7	Solyc01g067710.3	Solyc01g067710.3	CDS	24.4178
BS2242	SL4.0ch01	69425684	69425690	+	7	Solyc01g067710.3	Solyc01g067710.3	CDS	4.01299
BS2246	SL4.0ch01	69444913	69444919	+	7	Solyc01g067730.3	Solyc01g067730.3	CDS	6.23898
BS2248	SL4.0ch01	69452799	69452805	+	7	Solyc01g067740.3	Solyc01g067740.3	UTR5	80.1186
BS2249	SL4.0ch01	69452814	69452820	+	7	Solyc01g067740.3	Solyc01g067740.3	UTR5	68.0642
BS2250	SL4.0ch01	69452821	69452827	+	7	Solyc01g067740.3	Solyc01g067740.3	UTR5	93.5744
BS2251	SL4.0ch01	69452841	69452847	+	7	Solyc01g067740.3	Solyc01g067740.3	UTR5	130.677
BS2252	SL4.0ch01	69453014	69453020	+	7	Solyc01g067740.3	Solyc01g067740.3	INTRON	36.5296
BS2253	SL4.0ch01	69453024	69453030	+	7	Solyc01g067740.3	Solyc01g067740.3	INTRON	32.7084
BS2254	SL4.0ch01	69453053	69453059	+	7	Solyc01g067740.3	Solyc01g067740.3	INTRON	22.0447
BS2255	SL4.0ch01	69453072	69453078	+	7	Solyc01g067740.3	Solyc01g067740.3	INTRON	7.70858
BS2258	SL4.0ch01	69453228	69453234	+	7	Solyc01g067740.3	Solyc01g067740.3	INTRON	1.32368
BS2259	SL4.0ch01	69453902	69453908	+	7	Solyc01g067740.3	Solyc01g067740.3	CDS	71.2175
BS2260	SL4.0ch01	69453912	69453918	+	7	Solyc01g067740.3	Solyc01g067740.3	CDS	74.8617
BS2261	SL4.0ch01	69453921	69453927	+	7	Solyc01g067740.3	Solyc01g067740.3	CDS	82.8502
BS2262	SL4.0ch01	69453933	69453939	+	7	Solyc01g067740.3	Solyc01g067740.3	CDS	25.2929
BS2264	SL4.0ch01	69454091	69454097	+	7	Solyc01g067740.3	Solyc01g067740.3	CDS	72.8744
BS2265	SL4.0ch01	69454113	69454119	+	7	Solyc01g067740.3	Solyc01g067740.3	CDS	63.7399
BS2267	SL4.0ch01	69454130	69454136	+	7	Solyc01g067740.3	Solyc01g067740.3	CDS	102.737
BS2268	SL4.0ch01	69454257	69454263	+	7	Solyc01g067740.3	Solyc01g067740.3	CDS	9.75692
BS2269	SL4.0ch01	69454267	69454273	+	7	Solyc01g067740.3	Solyc01g067740.3	CDS	22.8129
BS2270	SL4.0ch01	69454295	69454301	+	7	Solyc01g067740.3	Solyc01g067740.3	CDS	52.0233
BS2272	SL4.0ch01	69454310	69454316	+	7	Solyc01g067740.3	Solyc01g067740.3	CDS	28.9702
BS2274	SL4.0ch01	69454518	69454524	+	7	Solyc01g067740.3	Solyc01g067740.3	INTRON	3.26581
BS2276	SL4.0ch01	69454595	69454601	+	7	Solyc01g067740.3	Solyc01g067740.3	INTRON	13.882
BS2277	SL4.0ch01	69454675	69454681	+	7	Solyc01g067740.3	Solyc01g067740.3	CDS	20.5876
BS2278	SL4.0ch01	69454687	69454693	+	7	Solyc01g067740.3	Solyc01g067740.3	CDS	33.5284
BS2279	SL4.0ch01	69454787	69454793	+	7	Solyc01g067740.3	Solyc01g067740.3	CDS	13.232
BS2280	SL4.0ch01	69454827	69454833	+	7	Solyc01g067740.3	Solyc01g067740.3	CDS	83.3268
BS2282	SL4.0ch01	69454841	69454847	+	7	Solyc01g067740.3	Solyc01g067740.3	CDS	71.5673
BS2287	SL4.0ch01	69455698	69455704	+	7	Solyc01g067740.3	Solyc01g067740.3	INTRON	4.62268
BS2288	SL4.0ch01	69455773	69455779	+	7	Solyc01g067740.3	Solyc01g067740.3	INTRON	14.1586
BS2291	SL4.0ch01	69455832	69455838	+	7	Solyc01g067740.3	Solyc01g067740.3	INTRON	27.7803
BS2293	SL4.0ch01	69455912	69455918	+	7	Solyc01g067740.3	Solyc01g067740.3	INTRON	30.1586
BS2294	SL4.0ch01	69455935	69455941	+	7	Solyc01g067740.3	Solyc01g067740.3	INTRON	12.7865
BS2295	SL4.0ch01	69455943	69455949	+	7	Solyc01g067740.3	Solyc01g067740.3	INTRON	4.5775
BS2296	SL4.0ch01	69456218	69456224	+	7	Solyc01g067740.3	Solyc01g067740.3	INTRON	21.209
BS2298	SL4.0ch01	69456914	69456920	+	7	Solyc01g067740.3	Solyc01g067740.3	CDS	23.6754
BS2299	SL4.0ch01	69456922	69456928	+	7	Solyc01g067740.3	Solyc01g067740.3	CDS	17.4278
BS2301	SL4.0ch01	69457311	69457317	+	7	Solyc01g067740.3	Solyc01g067740.3	CDS	45.0025
BS2303	SL4.0ch01	69457329	69457335	+	7	Solyc01g067740.3	Solyc01g067740.3	UTR3	39.8435
BS2304	SL4.0ch01	69457374	69457380	+	7	Solyc01g067740.3	Solyc01g067740.3	UTR3	9.83424
BS2305	SL4.0ch01	69457391	69457397	+	7	Solyc01g067740.3	Solyc01g067740.3	UTR3	13.728
BS2306	SL4.0ch01	69457403	69457409	+	7	Solyc01g067740.3	Solyc01g067740.3	UTR3	16.4439
BS2307	SL4.0ch01	69457482	69457488	+	7	Solyc01g067740.3	Solyc01g067740.3	UTR3	19.3073
BS2317	SL4.0ch01	69825379	69825385	+	7	Solyc01g068000.4	Solyc01g068000.4	UTR5	77.581
BS2318	SL4.0ch01	69825389	69825395	+	7	Solyc01g068000.4	Solyc01g068000.4	UTR5	51.4053
BS2319	SL4.0ch01	69825472	69825478	+	7	Solyc01g068000.4	Solyc01g068000.4	UTR5	1.49648
BS2320	SL4.0ch01	69825480	69825486	+	7	Solyc01g068000.4	Solyc01g068000.4	UTR5	31.4069
BS2321	SL4.0ch01	69825497	69825503	+	7	Solyc01g068000.4	Solyc01g068000.4	UTR5	19.4913
BS2322	SL4.0ch01	69825673	69825679	+	7	Solyc01g068000.4	Solyc01g068000.4	INTRON	14.2996
BS2323	SL4.0ch01	69825688	69825694	+	7	Solyc01g068000.4	Solyc01g068000.4	INTRON	10.2334
BS2325	SL4.0ch01	69825722	69825728	+	7	Solyc01g068000.4	Solyc01g068000.4	INTRON	7.34164
BS2327	SL4.0ch01	69825736	69825742	+	7	Solyc01g068000.4	Solyc01g068000.4	INTRON	5.96468
BS2329	SL4.0ch01	69825907	69825913	+	7	Solyc01g068000.4	Solyc01g068000.4	INTRON	25.0776
BS2332	SL4.0ch01	69826773	69826779	+	7	Solyc01g068000.4	Solyc01g068000.4	INTRON	17.2014
BS2333	SL4.0ch01	69826783	69826789	+	7	Solyc01g068000.4	Solyc01g068000.4	INTRON	54.4895
BS2335	SL4.0ch01	69826816	69826822	+	7	Solyc01g068000.4	Solyc01g068000.4	INTRON	39.5277
BS2337	SL4.0ch01	69827172	69827178	+	7	Solyc01g068000.4	Solyc01g068000.4	INTRON	2.91276
BS2342	SL4.0ch01	69827982	69827988	+	7	Solyc01g068000.4	Solyc01g068000.4	INTRON	5.91769
BS2344	SL4.0ch01	69828500	69828506	+	7	Solyc01g068000.4	Solyc01g068000.4	UTR5	20.6703
BS2345	SL4.0ch01	69828507	69828513	+	7	Solyc01g068000.4	Solyc01g068000.4	UTR5	8.78828
BS2346	SL4.0ch01	69828514	69828520	+	7	Solyc01g068000.4	Solyc01g068000.4	UTR5	9.87272
BS2347	SL4.0ch01	69828526	69828532	+	7	Solyc01g068000.4	Solyc01g068000.4	UTR5	2.48807
BS2348	SL4.0ch01	69828591	69828597	+	7	Solyc01g068000.4	Solyc01g068000.4	CDS	14.3715
BS2349	SL4.0ch01	69828604	69828610	+	7	Solyc01g068000.4	Solyc01g068000.4	CDS	8.65751
BS2350	SL4.0ch01	69828735	69828741	+	7	Solyc01g068000.4	Solyc01g068000.4	CDS	13.1275
BS2351	SL4.0ch01	69828745	69828751	+	7	Solyc01g068000.4	Solyc01g068000.4	CDS	43.3539
BS2352	SL4.0ch01	69828844	69828850	+	7	Solyc01g068000.4	Solyc01g068000.4	CDS	41.6767
BS2353	SL4.0ch01	69828851	69828857	+	7	Solyc01g068000.4	Solyc01g068000.4	CDS	10.5868
BS2354	SL4.0ch01	69828863	69828869	+	7	Solyc01g068000.4	Solyc01g068000.4	CDS	28.2313
BS2355	SL4.0ch01	69828879	69828885	+	7	Solyc01g068000.4	Solyc01g068000.4	CDS	8.89556
BS2356	SL4.0ch01	69828929	69828935	+	7	Solyc01g068000.4	Solyc01g068000.4	CDS	35.8009
BS2357	SL4.0ch01	69828940	69828946	+	7	Solyc01g068000.4	Solyc01g068000.4	CDS	2.95901
BS2358	SL4.0ch01	69829215	69829221	+	7	Solyc01g068000.4	Solyc01g068000.4	INTRON	8.23963
BS2359	SL4.0ch01	69829315	69829321	+	7	Solyc01g068000.4	Solyc01g068000.4	CDS	7.55188
BS2360	SL4.0ch01	69829324	69829330	+	7	Solyc01g068000.4	Solyc01g068000.4	CDS	3.51276
BS2361	SL4.0ch01	69829341	69829347	+	7	Solyc01g068000.4	Solyc01g068000.4	CDS	9.83399
BS2362	SL4.0ch01	69829354	69829360	+	7	Solyc01g068000.4	Solyc01g068000.4	CDS	31.8305
BS2363	SL4.0ch01	69829432	69829438	+	7	Solyc01g068000.4	Solyc01g068000.4	CDS	6.72499
BS2364	SL4.0ch01	69829445	69829451	+	7	Solyc01g068000.4	Solyc01g068000.4	CDS	13.2798
BS2365	SL4.0ch01	69829482	69829488	+	7	Solyc01g068000.4	Solyc01g068000.4	CDS	9.65167
BS2366	SL4.0ch01	69829495	69829501	+	7	Solyc01g068000.4	Solyc01g068000.4	CDS	6.32181
BS2367	SL4.0ch01	69829502	69829508	+	7	Solyc01g068000.4	Solyc01g068000.4	CDS	8.16845
BS2368	SL4.0ch01	69829669	69829675	+	7	Solyc01g068000.4	Solyc01g068000.4	CDS	22.8859
BS2369	SL4.0ch01	69829680	69829686	+	7	Solyc01g068000.4	Solyc01g068000.4	CDS	6.8999
BS2370	SL4.0ch01	69829742	69829748	+	7	Solyc01g068000.4	Solyc01g068000.4	CDS	6.51291
BS2371	SL4.0ch01	69829865	69829871	+	7	Solyc01g068000.4	Solyc01g068000.4	CDS	21.6416
BS2377	SL4.0ch01	70094268	70094274	+	7	Solyc01g068210.3	Solyc01g068210.3	UTR5	1.27109
BS2378	SL4.0ch01	70094290	70094296	+	7	Solyc01g068210.3	Solyc01g068210.3	UTR5	32.3478
BS2379	SL4.0ch01	70094302	70094308	+	7	Solyc01g068210.3	Solyc01g068210.3	UTR5	4.24479
BS2381	SL4.0ch01	70099876	70099882	+	7	Solyc01g068210.3	Solyc01g068210.3	CDS	6.06082
BS2391	SL4.0ch01	70105652	70105658	+	7	Solyc01g068210.3	Solyc01g068210.3	CDS	10.017
BS2393	SL4.0ch01	70106100	70106106	+	7	Solyc01g068210.3	Solyc01g068210.3	INTRON	22.9988
BS2394	SL4.0ch01	70106107	70106113	+	7	Solyc01g068210.3	Solyc01g068210.3	INTRON	5.99621
BS2395	SL4.0ch01	70106119	70106125	+	7	Solyc01g068210.3	Solyc01g068210.3	INTRON	19.8465
BS2396	SL4.0ch01	70412714	70412720	+	7	Solyc01g068400.3	Solyc01g068400.3	UTR5	10.2116
BS2397	SL4.0ch01	70513489	70513495	+	7	Solyc01g068480.4	Solyc01g068480.4	UTR5	2.82779
BS2400	SL4.0ch01	70513700	70513706	+	7	Solyc01g068480.4	Solyc01g068480.4	CDS	24.0019
BS2401	SL4.0ch01	70513764	70513770	+	7	Solyc01g068480.4	Solyc01g068480.4	CDS	7.83849
BS2403	SL4.0ch01	70514277	70514283	+	7	Solyc01g068480.4	Solyc01g068480.4	CDS	5.53595
BS2408	SL4.0ch01	70520713	70520719	+	7	Solyc01g068480.4	Solyc01g068480.4	CDS	9.60003
BS2409	SL4.0ch01	70520736	70520742	+	7	Solyc01g068480.4	Solyc01g068480.4	CDS	5.56662
BS2410	SL4.0ch01	70520847	70520853	+	7	Solyc01g068480.4	Solyc01g068480.4	CDS	1.84749
BS2412	SL4.0ch01	70521829	70521835	+	7	Solyc01g068480.4	Solyc01g068480.4	CDS	10.3772
BS2413	SL4.0ch01	70521836	70521842	+	7	Solyc01g068480.4	Solyc01g068480.4	CDS	1.48339
BS2416	SL4.0ch01	70741164	70741170	+	7	Solyc01g079090.4	Solyc01g079090.4	CDS	6.1215
BS2427	SL4.0ch01	70902348	70902354	+	7	Solyc01g079230.4	Solyc01g079230.4	UTR5	9.58808
BS2429	SL4.0ch01	70902385	70902391	+	7	Solyc01g079230.4	Solyc01g079230.4	UTR5	15.0131
BS2431	SL4.0ch01	70902676	70902682	+	7	Solyc01g079230.4	Solyc01g079230.4	UTR5	7.41835
BS2433	SL4.0ch01	70903317	70903323	+	7	Solyc01g079230.4	Solyc01g079230.4	UTR5	6.43804
BS2436	SL4.0ch01	70904677	70904683	+	7	Solyc01g079230.4	Solyc01g079230.4	UTR5	5.65311
BS2439	SL4.0ch01	70905872	70905878	+	7	Solyc01g079230.4	Solyc01g079230.4	INTRON	7.83635
BS2442	SL4.0ch01	70907080	70907086	+	7	Solyc01g079230.4	Solyc01g079230.4	CDS	24.5433
BS2444	SL4.0ch01	70907944	70907950	+	7	Solyc01g079230.4	Solyc01g079230.4	CDS	5.93239
BS2447	SL4.0ch01	70936247	70936253	+	7	Solyc01g079260.4	Solyc01g079260.4	CDS	5.50934
BS2448	SL4.0ch01	71074358	71074364	+	7	Solyc01g079420.4	Solyc01g079420.4	CDS	20.6931
BS2449	SL4.0ch01	71074365	71074371	+	7	Solyc01g079420.4	Solyc01g079420.4	CDS	3.70769
BS2460	SL4.0ch01	71138930	71138936	+	7	Solyc01g079510.3	Solyc01g079510.3	CDS	8.0056
BS2462	SL4.0ch01	71138945	71138951	+	7	Solyc01g079510.3	Solyc01g079510.3	CDS	13.8682
BS2463	SL4.0ch01	71139768	71139774	+	7	Solyc01g079510.3	Solyc01g079510.3	CDS	7.72985
BS2464	SL4.0ch01	71139814	71139820	+	7	Solyc01g079510.3	Solyc01g079510.3	CDS	11.1434
BS2465	SL4.0ch01	71139821	71139827	+	7	Solyc01g079510.3	Solyc01g079510.3	CDS	2.09749
BS2466	SL4.0ch01	71139830	71139836	+	7	Solyc01g079510.3	Solyc01g079510.3	CDS	3.82798
BS2467	SL4.0ch01	71139850	71139856	+	7	Solyc01g079510.3	Solyc01g079510.3	CDS	5.97654
BS2470	SL4.0ch01	71140281	71140287	+	7	Solyc01g079510.3	Solyc01g079510.3	CDS	5.04294
BS2471	SL4.0ch01	71140289	71140295	+	7	Solyc01g079510.3	Solyc01g079510.3	CDS	20.2019
BS2478	SL4.0ch01	71148379	71148385	+	7	Solyc01g079510.3	Solyc01g079510.3	CDS	7.0633
BS2479	SL4.0ch01	71148386	71148392	+	7	Solyc01g079510.3	Solyc01g079510.3	CDS	28.3016
BS2480	SL4.0ch01	71148393	71148399	+	7	Solyc01g079510.3	Solyc01g079510.3	CDS	32.8156
BS2483	SL4.0ch01	71155202	71155208	+	7	Solyc01g079510.3	Solyc01g079510.3	CDS	9.43037
BS2484	SL4.0ch01	71189981	71189987	+	7	Solyc01g079535.1	Solyc01g079535.1	CDS	44.7359
BS2485	SL4.0ch01	71190001	71190007	+	7	Solyc01g079535.1	Solyc01g079535.1	CDS	44.7203
BS2486	SL4.0ch01	71190008	71190014	+	7	Solyc01g079535.1	Solyc01g079535.1	CDS	7.50036
BS2487	SL4.0ch01	71190016	71190022	+	7	Solyc01g079535.1	Solyc01g079535.1	CDS	36.2172
BS2488	SL4.0ch01	71190042	71190048	+	7	Solyc01g079535.1	Solyc01g079535.1	CDS	28.0756
BS2490	SL4.0ch01	71190247	71190253	+	7	Solyc01g079535.1	Solyc01g079535.1	CDS	6.39708
BS2491	SL4.0ch01	71190279	71190285	+	7	Solyc01g079535.1	Solyc01g079535.1	CDS	20.4584
BS2492	SL4.0ch01	71190288	71190294	+	7	Solyc01g079535.1	Solyc01g079535.1	CDS	19.0806
BS2493	SL4.0ch01	71195232	71195238	+	7	Solyc01g079535.1	Solyc01g079535.1	CDS	3.20786
BS2494	SL4.0ch01	71195242	71195248	+	7	Solyc01g079535.1	Solyc01g079535.1	CDS	26.0638
BS2495	SL4.0ch01	71195252	71195258	+	7	Solyc01g079535.1	Solyc01g079535.1	CDS	10.1541
BS2496	SL4.0ch01	71271684	71271690	+	7	Solyc01g079590.3	Solyc01g079590.3	UTR5	16.4349
BS2498	SL4.0ch01	71271757	71271763	+	7	Solyc01g079590.3	Solyc01g079590.3	CDS	1.14431
BS2499	SL4.0ch01	71271767	71271773	+	7	Solyc01g079590.3	Solyc01g079590.3	CDS	7.9451
BS2500	SL4.0ch01	71271883	71271889	+	7	Solyc01g079590.3	Solyc01g079590.3	CDS	13.5405
BS2501	SL4.0ch01	71271894	71271900	+	7	Solyc01g079590.3	Solyc01g079590.3	CDS	2.95357
BS2502	SL4.0ch01	71271911	71271917	+	7	Solyc01g079590.3	Solyc01g079590.3	CDS	21.2108
BS2503	SL4.0ch01	71271922	71271928	+	7	Solyc01g079590.3	Solyc01g079590.3	CDS	31.0782
BS2504	SL4.0ch01	71272158	71272164	+	7	Solyc01g079590.3	Solyc01g079590.3	CDS	12.5014
BS2505	SL4.0ch01	71272191	71272197	+	7	Solyc01g079590.3	Solyc01g079590.3	CDS	8.12025
BS2506	SL4.0ch01	71272204	71272210	+	7	Solyc01g079590.3	Solyc01g079590.3	CDS	8.22117
BS2507	SL4.0ch01	71272216	71272222	+	7	Solyc01g079590.3	Solyc01g079590.3	CDS	20.03
BS2508	SL4.0ch01	71272230	71272236	+	7	Solyc01g079590.3	Solyc01g079590.3	CDS	0.777166
BS2509	SL4.0ch01	71272241	71272247	+	7	Solyc01g079590.3	Solyc01g079590.3	CDS	10.5572
BS2510	SL4.0ch01	71272695	71272701	+	7	Solyc01g079590.3	Solyc01g079590.3	INTRON	12.1203
BS2514	SL4.0ch01	71276560	71276566	+	7	Solyc01g079590.3	Solyc01g079590.3	INTRON	10.0337
BS2518	SL4.0ch01	71277481	71277487	+	7	Solyc01g079590.3	Solyc01g079590.3	INTRON	5.99124
BS2519	SL4.0ch01	71278709	71278715	+	7	Solyc01g079590.3	Solyc01g079590.3	CDS	4.63263
BS2520	SL4.0ch01	71278716	71278722	+	7	Solyc01g079590.3	Solyc01g079590.3	CDS	3.01367
BS2521	SL4.0ch01	71278819	71278825	+	7	Solyc01g079590.3	Solyc01g079590.3	CDS	8.04935
BS2523	SL4.0ch01	71278859	71278865	+	7	Solyc01g079590.3	Solyc01g079590.3	CDS	5.222
BS2524	SL4.0ch01	71322731	71322737	+	7	Solyc01g079620.4	Solyc01g079620.4	CDS	10.1319
BS2525	SL4.0ch01	71322738	71322744	+	7	Solyc01g079620.4	Solyc01g079620.4	CDS	8.17504
BS2527	SL4.0ch01	71322807	71322813	+	7	Solyc01g079620.4	Solyc01g079620.4	CDS	13.3576
BS2528	SL4.0ch01	71322869	71322875	+	7	Solyc01g079620.4	Solyc01g079620.4	CDS	32.6614
BS2529	SL4.0ch01	71322882	71322888	+	7	Solyc01g079620.4	Solyc01g079620.4	CDS	14.8968
BS2535	SL4.0ch01	71525069	71525075	+	7	Solyc01g079810.4	Solyc01g079810.4	UTR5	28.3603
BS2536	SL4.0ch01	71525079	71525085	+	7	Solyc01g079810.4	Solyc01g079810.4	UTR5	12.9459
BS2537	SL4.0ch01	71525162	71525168	+	7	Solyc01g079810.4	Solyc01g079810.4	CDS	26.5283
BS2539	SL4.0ch01	71525176	71525182	+	7	Solyc01g079810.4	Solyc01g079810.4	CDS	23.2583
BS2541	SL4.0ch01	71526442	71526448	+	7	Solyc01g079810.4	Solyc01g079810.4	CDS	12.33
BS2545	SL4.0ch01	71527405	71527411	+	7	Solyc01g079810.4	Solyc01g079810.4	CDS	18.2465
BS2550	SL4.0ch01	72012559	72012565	+	7	Solyc01g080220.3	Solyc01g080220.3	CDS	17.5433
BS2551	SL4.0ch01	72012617	72012623	+	7	Solyc01g080220.3	Solyc01g080220.3	CDS	10.3695
BS2553	SL4.0ch01	72039062	72039068	+	7	Solyc01g080240.4	Solyc01g080240.4	UTR5	18.5474
BS2554	SL4.0ch01	72039073	72039079	+	7	Solyc01g080240.4	Solyc01g080240.4	UTR5	5.11199
BS2556	SL4.0ch01	72039534	72039540	+	7	Solyc01g080240.4	Solyc01g080240.4	UTR5	5.99824
BS2557	SL4.0ch01	72039552	72039558	+	7	Solyc01g080240.4	Solyc01g080240.4	UTR5	28.9063
BS2559	SL4.0ch01	72040397	72040403	+	7	Solyc01g080240.4	Solyc01g080240.4	CDS	14.3838
BS2564	SL4.0ch01	72041407	72041413	+	7	Solyc01g080240.4	Solyc01g080240.4	CDS	14.6312
BS2565	SL4.0ch01	72041420	72041426	+	7	Solyc01g080240.4	Solyc01g080240.4	CDS	12.7945
BS2567	SL4.0ch01	72041960	72041966	+	7	Solyc01g080240.4	Solyc01g080240.4	CDS	8.39098
BS2570	SL4.0ch01	72043311	72043317	+	7	Solyc01g080240.4	Solyc01g080240.4	CDS	3.40205
BS2571	SL4.0ch01	72043364	72043370	+	7	Solyc01g080240.4	Solyc01g080240.4	CDS	2.71387
BS2587	SL4.0ch01	72135895	72135901	+	7	Solyc01g080330.4	Solyc01g080330.4	CDS	9.04537
BS2589	SL4.0ch01	72136033	72136039	+	7	Solyc01g080330.4	Solyc01g080330.4	UTR3	15.4367
BS2591	SL4.0ch01	72136381	72136387	+	7	Solyc01g080330.4	Solyc01g080330.4	INTRON	4.70813
BS2597	SL4.0ch01	72137160	72137166	+	7	Solyc01g080330.4	Solyc01g080330.4	UTR3	9.3684
BS2598	SL4.0ch01	72137373	72137379	+	7	Solyc01g080330.4	Solyc01g080330.4	UTR3	20.2218
BS2599	SL4.0ch01	72137381	72137387	+	7	Solyc01g080330.4	Solyc01g080330.4	UTR3	16.8338
BS2600	SL4.0ch01	72137395	72137401	+	7	Solyc01g080330.4	Solyc01g080330.4	UTR3	2.12623
BS2602	SL4.0ch01	72137701	72137707	+	7	Solyc01g080330.4	Solyc01g080330.4	UTR3	7.76579
BS2604	SL4.0ch01	72171671	72171677	+	7	Solyc01g080360.3	Solyc01g080360.3	CDS	7.81956
BS2605	SL4.0ch01	72171685	72171691	+	7	Solyc01g080360.3	Solyc01g080360.3	CDS	22.7996
BS2606	SL4.0ch01	72171692	72171698	+	7	Solyc01g080360.3	Solyc01g080360.3	CDS	2.8454
BS2607	SL4.0ch01	72171876	72171882	+	7	Solyc01g080360.3	Solyc01g080360.3	CDS	10.1526
BS2609	SL4.0ch01	72171890	72171896	+	7	Solyc01g080360.3	Solyc01g080360.3	CDS	7.34326
BS2610	SL4.0ch01	72227912	72227918	+	7	Solyc01g080400.3	Solyc01g080400.3	CDS	6.0371
BS2612	SL4.0ch01	72335260	72335266	+	7	Solyc01g080510.3	Solyc01g080510.3	CDS	5.04693
BS2614	SL4.0ch01	72426812	72426818	+	7	Solyc01g080620.3	Solyc01g080620.3	CDS	15.1873
BS2615	SL4.0ch01	72426819	72426825	+	7	Solyc01g080620.3	Solyc01g080620.3	CDS	17.3027
BS2616	SL4.0ch01	72426826	72426832	+	7	Solyc01g080620.3	Solyc01g080620.3	CDS	1.80096
BS2617	SL4.0ch01	72426834	72426840	+	7	Solyc01g080620.3	Solyc01g080620.3	CDS	5.40776
BS2619	SL4.0ch01	72426849	72426855	+	7	Solyc01g080620.3	Solyc01g080620.3	CDS	9.81831
BS2628	SL4.0ch01	72464192	72464198	+	7	Solyc01g080640.3	Solyc01g080640.3	CDS	7.73481
BS2630	SL4.0ch01	72464987	72464993	+	7	Solyc01g080640.3	Solyc01g080640.3	CDS	10.55
BS2631	SL4.0ch01	72465003	72465009	+	7	Solyc01g080640.3	Solyc01g080640.3	CDS	4.85171
BS2633	SL4.0ch01	72465068	72465074	+	7	Solyc01g080640.3	Solyc01g080640.3	CDS	6.19569
BS2634	SL4.0ch01	72465089	72465095	+	7	Solyc01g080640.3	Solyc01g080640.3	CDS	12.2535
BS2635	SL4.0ch01	72465317	72465323	+	7	Solyc01g080640.3	Solyc01g080640.3	CDS	14.5933
BS2639	SL4.0ch01	72465543	72465549	+	7	Solyc01g080640.3	Solyc01g080640.3	CDS	20.3563
BS2640	SL4.0ch01	72465682	72465688	+	7	Solyc01g080640.3	Solyc01g080640.3	CDS	9.81221
BS2642	SL4.0ch01	72466680	72466686	+	7	Solyc01g080640.3	Solyc01g080640.3	CDS	9.19456
BS2643	SL4.0ch01	72466688	72466694	+	7	Solyc01g080640.3	Solyc01g080640.3	CDS	14.5713
BS2644	SL4.0ch01	72466709	72466715	+	7	Solyc01g080640.3	Solyc01g080640.3	CDS	7.81431
BS2646	SL4.0ch01	72466794	72466800	+	7	Solyc01g080640.3	Solyc01g080640.3	CDS	10.6505
BS2648	SL4.0ch01	72467117	72467123	+	7	Solyc01g080640.3	Solyc01g080640.3	CDS	9.49561
BS2650	SL4.0ch01	72467460	72467466	+	7	Solyc01g080640.3	Solyc01g080640.3	CDS	3.63588
BS2658	SL4.0ch01	72468154	72468160	+	7	Solyc01g080640.3	Solyc01g080640.3	CDS	5.53955
BS2668	SL4.0ch01	72469509	72469515	+	7	Solyc01g080640.3	Solyc01g080640.3	CDS	8.65421
BS2675	SL4.0ch01	72491497	72491503	+	7	Solyc01g080670.3	Solyc01g080670.3	CDS	3.82632
BS2677	SL4.0ch01	72493394	72493400	+	7	Solyc01g080670.3	Solyc01g080670.3	CDS	6.71458
BS2679	SL4.0ch01	72493421	72493427	+	7	Solyc01g080670.3	Solyc01g080670.3	CDS	1.32153
BS2680	SL4.0ch01	72493428	72493434	+	7	Solyc01g080670.3	Solyc01g080670.3	CDS	27.5012
BS2682	SL4.0ch01	72494241	72494247	+	7	Solyc01g080670.3	Solyc01g080670.3	CDS	4.41748
BS2684	SL4.0ch01	72494280	72494286	+	7	Solyc01g080670.3	Solyc01g080670.3	CDS	6.61334
BS2686	SL4.0ch01	72498368	72498374	+	7	Solyc01g080670.3	Solyc01g080670.3	INTRON	9.47752
BS2688	SL4.0ch01	72498421	72498427	+	7	Solyc01g080670.3	Solyc01g080670.3	INTRON	8.24833
BS2691	SL4.0ch01	72506770	72506776	+	7	Solyc01g080690.3	Solyc01g080690.3	UTR5	13.2297
BS2692	SL4.0ch01	72506780	72506786	+	7	Solyc01g080690.3	Solyc01g080690.3	UTR5	44.1261
BS2693	SL4.0ch01	72506790	72506796	+	7	Solyc01g080690.3	Solyc01g080690.3	UTR5	22.7834
BS2694	SL4.0ch01	72506848	72506854	+	7	Solyc01g080690.3	Solyc01g080690.3	UTR5	7.13999
BS2697	SL4.0ch01	72507514	72507520	+	7	Solyc01g080690.3	Solyc01g080690.3	CDS	5.11006
BS2698	SL4.0ch01	72507566	72507572	+	7	Solyc01g080690.3	Solyc01g080690.3	CDS	5.96335
BS2702	SL4.0ch01	72507866	72507872	+	7	Solyc01g080690.3	Solyc01g080690.3	CDS	11.2425
BS2704	SL4.0ch01	72508367	72508373	+	7	Solyc01g080690.3	Solyc01g080690.3	CDS	10.4501
BS2705	SL4.0ch01	72509757	72509763	+	7	Solyc01g080690.3	Solyc01g080690.3	CDS	16.7542
BS2706	SL4.0ch01	72509773	72509779	+	7	Solyc01g080690.3	Solyc01g080690.3	CDS	11.5969
BS2707	SL4.0ch01	72509780	72509786	+	7	Solyc01g080690.3	Solyc01g080690.3	CDS	1.53786
BS2708	SL4.0ch01	72509829	72509835	+	7	Solyc01g080690.3	Solyc01g080690.3	CDS	28.1833
BS2710	SL4.0ch01	72510680	72510686	+	7	Solyc01g080690.3	Solyc01g080690.3	CDS	18.9246
BS2711	SL4.0ch01	72510688	72510694	+	7	Solyc01g080690.3	Solyc01g080690.3	CDS	5.91779
BS2712	SL4.0ch01	72510696	72510702	+	7	Solyc01g080690.3	Solyc01g080690.3	CDS	3.56954
BS2713	SL4.0ch01	72510726	72510732	+	7	Solyc01g080690.3	Solyc01g080690.3	CDS	4.85696
BS2717	SL4.0ch01	72511225	72511231	+	7	Solyc01g080690.3	Solyc01g080690.3	CDS	23.3917
BS2739	SL4.0ch01	72932231	72932237	+	7	Solyc01g081050.4	Solyc01g081050.4	CDS	5.01897
BS2740	SL4.0ch01	72932297	72932303	+	7	Solyc01g081050.4	Solyc01g081050.4	CDS	12.5761
BS2743	SL4.0ch01	72970357	72970363	+	7	Solyc01g081070.3	Solyc01g081070.3	UTR5	8.39321
BS2744	SL4.0ch01	72970478	72970484	+	7	Solyc01g081070.3	Solyc01g081070.3	CDS	21.6705
BS2748	SL4.0ch01	72979171	72979177	+	7	Solyc01g081070.3	Solyc01g081070.3	INTRON	9.05858
BS2753	SL4.0ch01	73060965	73060971	+	7	Solyc01g081190.4	Solyc01g081190.4	CDS	6.67351
BS2756	SL4.0ch01	73285098	73285104	+	7	Solyc01g081500.4	Solyc01g081500.4	CDS	17.1023
BS2757	SL4.0ch01	73285166	73285172	+	7	Solyc01g081500.4	Solyc01g081500.4	CDS	7.43591
BS2759	SL4.0ch01	73286940	73286946	+	7	Solyc01g081500.4	Solyc01g081500.4	CDS	12.8942
BS2760	SL4.0ch01	73286949	73286955	+	7	Solyc01g081500.4	Solyc01g081500.4	CDS	1.76708
BS2768	SL4.0ch01	73546683	73546689	+	7	Solyc01g073740.4	Solyc01g073740.4	UTR5	13.2608
BS2769	SL4.0ch01	73546693	73546699	+	7	Solyc01g073740.4	Solyc01g073740.4	UTR5	8.60664
BS2770	SL4.0ch01	73546702	73546708	+	7	Solyc01g073740.4	Solyc01g073740.4	UTR5	11.8677
BS2772	SL4.0ch01	73546723	73546729	+	7	Solyc01g073740.4	Solyc01g073740.4	UTR5	11.2554
BS2773	SL4.0ch01	73546975	73546981	+	7	Solyc01g073740.4	Solyc01g073740.4	CDS	8.03628
BS2774	SL4.0ch01	73546987	73546993	+	7	Solyc01g073740.4	Solyc01g073740.4	CDS	7.9834
BS2775	SL4.0ch01	73546994	73547000	+	7	Solyc01g073740.4	Solyc01g073740.4	CDS	5.82104
BS2777	SL4.0ch01	73547197	73547203	+	7	Solyc01g073740.4	Solyc01g073740.4	CDS	14.4989
BS2780	SL4.0ch01	73549706	73549712	+	7	Solyc01g073740.4	Solyc01g073740.4	CDS	17.68
BS2781	SL4.0ch01	73549724	73549730	+	7	Solyc01g073740.4	Solyc01g073740.4	CDS	11.0101
BS2783	SL4.0ch01	73550429	73550435	+	7	Solyc01g073740.4	Solyc01g073740.4	CDS	7.8441
BS2784	SL4.0ch01	73550437	73550443	+	7	Solyc01g073740.4	Solyc01g073740.4	CDS	11.1746
BS2790	SL4.0ch01	73552552	73552558	+	7	Solyc01g073740.4	Solyc01g073740.4	CDS	6.97442
BS2792	SL4.0ch01	73553993	73553999	+	7	Solyc01g073740.4	Solyc01g073740.4	CDS	4.70772
BS2795	SL4.0ch01	73554741	73554747	+	7	Solyc01g073740.4	Solyc01g073740.4	CDS	7.05107
BS2798	SL4.0ch01	73557668	73557674	+	7	Solyc01g073750.4	Solyc01g073750.4	UTR5	16.352
BS2801	SL4.0ch01	73558408	73558414	+	7	Solyc01g073750.4	Solyc01g073750.4	CDS	5.03617
BS2809	SL4.0ch01	73870933	73870939	+	7	Solyc01g086640.2	Solyc01g086640.2	CDS	4.53273
BS2811	SL4.0ch01	73872146	73872152	+	7	Solyc01g086640.2	Solyc01g086640.2	CDS	15.984
BS2813	SL4.0ch01	73909397	73909403	+	7	Solyc01g086710.4	Solyc01g086710.4	UTR5	5.20113
BS2814	SL4.0ch01	73909427	73909433	+	7	Solyc01g086710.4	Solyc01g086710.4	CDS	5.61245
BS2815	SL4.0ch01	73909439	73909445	+	7	Solyc01g086710.4	Solyc01g086710.4	CDS	24.2371
BS2817	SL4.0ch01	73910551	73910557	+	7	Solyc01g086710.4	Solyc01g086710.4	CDS	7.75162
BS2818	SL4.0ch01	73910560	73910566	+	7	Solyc01g086710.4	Solyc01g086710.4	CDS	11.446
BS2819	SL4.0ch01	73937856	73937862	+	7	Solyc01g086740.3	Solyc01g086740.3	UTR5	18.0455
BS2820	SL4.0ch01	73937864	73937870	+	7	Solyc01g086740.3	Solyc01g086740.3	UTR5	30.8256
BS2821	SL4.0ch01	73937888	73937894	+	7	Solyc01g086740.3	Solyc01g086740.3	UTR5	27.4441
BS2822	SL4.0ch01	73937895	73937901	+	7	Solyc01g086740.3	Solyc01g086740.3	UTR5	52.6163
BS2823	SL4.0ch01	73938052	73938058	+	7	Solyc01g086740.3	Solyc01g086740.3	CDS	7.93397
BS2824	SL4.0ch01	73938062	73938068	+	7	Solyc01g086740.3	Solyc01g086740.3	CDS	28.846
BS2825	SL4.0ch01	73938071	73938077	+	7	Solyc01g086740.3	Solyc01g086740.3	CDS	77.0867
BS2826	SL4.0ch01	73938080	73938086	+	7	Solyc01g086740.3	Solyc01g086740.3	CDS	54.2514
BS2827	SL4.0ch01	73938197	73938203	+	7	Solyc01g086740.3	Solyc01g086740.3	CDS	22.098
BS2828	SL4.0ch01	73938209	73938215	+	7	Solyc01g086740.3	Solyc01g086740.3	CDS	20.1359
BS2829	SL4.0ch01	73938357	73938363	+	7	Solyc01g086740.3	Solyc01g086740.3	CDS	11.7365
BS2830	SL4.0ch01	73938385	73938391	+	7	Solyc01g086740.3	Solyc01g086740.3	CDS	1.85334
BS2831	SL4.0ch01	73938399	73938405	+	7	Solyc01g086740.3	Solyc01g086740.3	CDS	8.13128
BS2832	SL4.0ch01	73938412	73938418	+	7	Solyc01g086740.3	Solyc01g086740.3	CDS	15.6502
BS2835	SL4.0ch01	73938975	73938981	+	7	Solyc01g086740.3	Solyc01g086740.3	INTRON	7.78991
BS2836	SL4.0ch01	73938984	73938990	+	7	Solyc01g086740.3	Solyc01g086740.3	INTRON	6.03135
BS2838	SL4.0ch01	73939040	73939046	+	7	Solyc01g086740.3	Solyc01g086740.3	INTRON	4.1837
BS2839	SL4.0ch01	73939051	73939057	+	7	Solyc01g086740.3	Solyc01g086740.3	INTRON	8.31116
BS2840	SL4.0ch01	73939067	73939073	+	7	Solyc01g086740.3	Solyc01g086740.3	INTRON	10.324
BS2841	SL4.0ch01	73939076	73939082	+	7	Solyc01g086740.3	Solyc01g086740.3	INTRON	5.58918
BS2842	SL4.0ch01	73939233	73939239	+	7	Solyc01g086740.3	Solyc01g086740.3	INTRON	12.4441
BS2844	SL4.0ch01	73939726	73939732	+	7	Solyc01g086740.3	Solyc01g086740.3	INTRON	5.56566
BS2845	SL4.0ch01	73939745	73939751	+	7	Solyc01g086740.3	Solyc01g086740.3	INTRON	12.6293
BS2846	SL4.0ch01	73939796	73939802	+	7	Solyc01g086740.3	Solyc01g086740.3	INTRON	28.7325
BS2850	SL4.0ch01	73940119	73940125	+	7	Solyc01g086740.3	Solyc01g086740.3	INTRON	12.3476
BS2853	SL4.0ch01	73940271	73940277	+	7	Solyc01g086740.3	Solyc01g086740.3	CDS	73.1042
BS2854	SL4.0ch01	73940284	73940290	+	7	Solyc01g086740.3	Solyc01g086740.3	CDS	7.64257
BS2856	SL4.0ch01	73940402	73940408	+	7	Solyc01g086740.3	Solyc01g086740.3	INTRON	12.4911
BS2858	SL4.0ch01	73940533	73940539	+	7	Solyc01g086740.3	Solyc01g086740.3	CDS	27.6675
BS2860	SL4.0ch01	73940919	73940925	+	7	Solyc01g086740.3	Solyc01g086740.3	CDS	7.51208
BS2861	SL4.0ch01	73940928	73940934	+	7	Solyc01g086740.3	Solyc01g086740.3	CDS	32.2987
BS2862	SL4.0ch01	73940937	73940943	+	7	Solyc01g086740.3	Solyc01g086740.3	CDS	51.718
BS2863	SL4.0ch01	73940945	73940951	+	7	Solyc01g086740.3	Solyc01g086740.3	CDS	14.8383
BS2865	SL4.0ch01	73940960	73940966	+	7	Solyc01g086740.3	Solyc01g086740.3	CDS	40.131
BS2869	SL4.0ch01	73941211	73941217	+	7	Solyc01g086740.3	Solyc01g086740.3	INTRON	19.4581
BS2871	SL4.0ch01	73941826	73941832	+	7	Solyc01g086740.3	Solyc01g086740.3	INTRON	2.87471
BS2873	SL4.0ch01	73942051	73942057	+	7	Solyc01g086740.3	Solyc01g086740.3	CDS	6.9038
BS2874	SL4.0ch01	73942068	73942074	+	7	Solyc01g086740.3	Solyc01g086740.3	CDS	26.0171
BS2876	SL4.0ch01	73942184	73942190	+	7	Solyc01g086740.3	Solyc01g086740.3	INTRON	7.20311
BS2877	SL4.0ch01	73942196	73942202	+	7	Solyc01g086740.3	Solyc01g086740.3	CDS	8.00424
BS2878	SL4.0ch01	73942203	73942209	+	7	Solyc01g086740.3	Solyc01g086740.3	CDS	4.34139
BS2879	SL4.0ch01	73942229	73942235	+	7	Solyc01g086740.3	Solyc01g086740.3	CDS	22.3043
BS2880	SL4.0ch01	73942242	73942248	+	7	Solyc01g086740.3	Solyc01g086740.3	CDS	5.22433
BS2881	SL4.0ch01	73942257	73942263	+	7	Solyc01g086740.3	Solyc01g086740.3	CDS	14.7469
BS2882	SL4.0ch01	73942708	73942714	+	7	Solyc01g086740.3	Solyc01g086740.3	INTRON	11.4042
BS2883	SL4.0ch01	73942719	73942725	+	7	Solyc01g086740.3	Solyc01g086740.3	CDS	9.2944
BS2884	SL4.0ch01	73942732	73942738	+	7	Solyc01g086740.3	Solyc01g086740.3	CDS	29.6779
BS2887	SL4.0ch01	73942903	73942909	+	7	Solyc01g086740.3	Solyc01g086740.3	CDS	18.6571
BS2889	SL4.0ch01	73942918	73942924	+	7	Solyc01g086740.3	Solyc01g086740.3	CDS	13.1265
BS2890	SL4.0ch01	73943456	73943462	+	7	Solyc01g086740.3	Solyc01g086740.3	INTRON	4.23637
BS2892	SL4.0ch01	73943471	73943477	+	7	Solyc01g086740.3	Solyc01g086740.3	INTRON	7.11573
BS2895	SL4.0ch01	73943627	73943633	+	7	Solyc01g086740.3	Solyc01g086740.3	CDS	8.14802
BS2897	SL4.0ch01	73943656	73943662	+	7	Solyc01g086740.3	Solyc01g086740.3	CDS	13.8764
BS2900	SL4.0ch01	73944393	73944399	+	7	Solyc01g086740.3	Solyc01g086740.3	CDS	23.0861
BS2901	SL4.0ch01	73944406	73944412	+	7	Solyc01g086740.3	Solyc01g086740.3	CDS	54.4438
BS2902	SL4.0ch01	73944418	73944424	+	7	Solyc01g086740.3	Solyc01g086740.3	CDS	28.1843
BS2903	SL4.0ch01	73944425	73944431	+	7	Solyc01g086740.3	Solyc01g086740.3	CDS	7.50577
BS2904	SL4.0ch01	73944569	73944575	+	7	Solyc01g086740.3	Solyc01g086740.3	CDS	24.3214
BS2905	SL4.0ch01	73944577	73944583	+	7	Solyc01g086740.3	Solyc01g086740.3	CDS	38.424
BS2906	SL4.0ch01	73944588	73944594	+	7	Solyc01g086740.3	Solyc01g086740.3	CDS	26.1065
BS2907	SL4.0ch01	73944608	73944614	+	7	Solyc01g086740.3	Solyc01g086740.3	CDS	9.23951
BS2908	SL4.0ch01	73945201	73945207	+	7	Solyc01g086740.3	Solyc01g086740.3	CDS	8.7225
BS2910	SL4.0ch01	73945230	73945236	+	7	Solyc01g086740.3	Solyc01g086740.3	CDS	19.5426
BS2913	SL4.0ch01	73945400	73945406	+	7	Solyc01g086740.3	Solyc01g086740.3	INTRON	7.93822
BS2915	SL4.0ch01	73945540	73945546	+	7	Solyc01g086740.3	Solyc01g086740.3	INTRON	14.5094
BS2917	SL4.0ch01	73945777	73945783	+	7	Solyc01g086740.3	Solyc01g086740.3	INTRON	6.13673
BS2918	SL4.0ch01	73945790	73945796	+	7	Solyc01g086740.3	Solyc01g086740.3	INTRON	18.3304
BS2920	SL4.0ch01	73945820	73945826	+	7	Solyc01g086740.3	Solyc01g086740.3	INTRON	37.4704
BS2924	SL4.0ch01	73946312	73946318	+	7	Solyc01g086740.3	Solyc01g086740.3	CDS	31.7319
BS2926	SL4.0ch01	73946672	73946678	+	7	Solyc01g086740.3	Solyc01g086740.3	CDS	27.5807
BS2927	SL4.0ch01	73946680	73946686	+	7	Solyc01g086740.3	Solyc01g086740.3	CDS	11.5
BS2928	SL4.0ch01	73946693	73946699	+	7	Solyc01g086740.3	Solyc01g086740.3	CDS	8.29816
BS2929	SL4.0ch01	73946976	73946982	+	7	Solyc01g086740.3	Solyc01g086740.3	CDS	8.12071
BS2930	SL4.0ch01	73946994	73947000	+	7	Solyc01g086740.3	Solyc01g086740.3	CDS	11.0662
BS2931	SL4.0ch01	73947006	73947012	+	7	Solyc01g086740.3	Solyc01g086740.3	CDS	5.42989
BS2933	SL4.0ch01	73947106	73947112	+	7	Solyc01g086740.3	Solyc01g086740.3	UTR3	6.6251
BS2935	SL4.0ch01	73947208	73947214	+	7	Solyc01g086740.3	Solyc01g086740.3	UTR3	8.59441
BS2939	SL4.0ch01	74029753	74029759	+	7	Solyc01g086860.3	Solyc01g086860.3	UTR5	12.5009
BS2954	SL4.0ch01	74149207	74149213	+	7	Solyc01g086980.4	Solyc01g086980.4	INTRON	10.2903
BS2958	SL4.0ch01	74152357	74152363	+	7	Solyc01g086980.4	Solyc01g086980.4	CDS	11.8623
BS2963	SL4.0ch01	74153003	74153009	+	7	Solyc01g086980.4	Solyc01g086980.4	CDS	10.027
BS2964	SL4.0ch01	74157366	74157372	+	7	Solyc01g086980.4	Solyc01g086980.4	CDS	5.59284
BS2965	SL4.0ch01	74193037	74193043	+	7	Solyc01g087020.2	Solyc01g087020.2	UTR5	6.48251
BS2967	SL4.0ch01	74193075	74193081	+	7	Solyc01g087020.2	Solyc01g087020.2	CDS	0.883344
BS2969	SL4.0ch01	74193122	74193128	+	7	Solyc01g087020.2	Solyc01g087020.2	CDS	3.92311
BS2971	SL4.0ch01	74193200	74193206	+	7	Solyc01g087020.2	Solyc01g087020.2	CDS	11.6323
BS2972	SL4.0ch01	74193219	74193225	+	7	Solyc01g087020.2	Solyc01g087020.2	CDS	22.5691
BS2978	SL4.0ch01	74276418	74276424	+	7	Solyc01g087095.2	Solyc01g087095.2	CDS	21.8462
BS2979	SL4.0ch01	74276427	74276433	+	7	Solyc01g087095.2	Solyc01g087095.2	CDS	25.8151
BS2981	SL4.0ch01	74276610	74276616	+	7	Solyc01g087095.2	Solyc01g087095.2	CDS	8.66618
BS2983	SL4.0ch01	74282258	74282264	+	7	Solyc01g087095.2	Solyc01g087095.2	CDS	9.0092
BS2986	SL4.0ch01	74289041	74289047	+	7	Solyc01g087120.3	Solyc01g087120.3	UTR5	4.59775
BS2990	SL4.0ch01	74289135	74289141	+	7	Solyc01g087120.3	Solyc01g087120.3	CDS	3.58583
BS2995	SL4.0ch01	74400166	74400172	+	7	Solyc01g087230.3	Solyc01g087230.3	UTR5	8.95265
BS3000	SL4.0ch01	74401215	74401221	+	7	Solyc01g087230.3	Solyc01g087230.3	INTRON	7.54606
BS3009	SL4.0ch01	74467632	74467638	+	7	Solyc01g087280.2	Solyc01g087280.2	UTR3	16.4027
BS3010	SL4.0ch01	74467643	74467649	+	7	Solyc01g087280.2	Solyc01g087280.2	UTR3	62.3601
BS3012	SL4.0ch01	74467663	74467669	+	7	Solyc01g087280.2	Solyc01g087280.2	UTR3	45.7394
BS3015	SL4.0ch01	74675142	74675148	+	7	Solyc01g087470.3	Solyc01g087470.3	UTR5	22.495
BS3017	SL4.0ch01	74675157	74675163	+	7	Solyc01g087470.3	Solyc01g087470.3	UTR5	33.9694
BS3018	SL4.0ch01	74675170	74675176	+	7	Solyc01g087470.3	Solyc01g087470.3	INTRON	35.7852
BS3019	SL4.0ch01	74675177	74675183	+	7	Solyc01g087470.3	Solyc01g087470.3	INTRON	4.01772
BS3020	SL4.0ch01	74675394	74675400	+	7	Solyc01g087470.3	Solyc01g087470.3	UTR5	27.1678
BS3022	SL4.0ch01	74675408	74675414	+	7	Solyc01g087470.3	Solyc01g087470.3	UTR5	8.40778
BS3023	SL4.0ch01	74675441	74675447	+	7	Solyc01g087470.3	Solyc01g087470.3	UTR5	12.1458
BS3026	SL4.0ch01	74676482	74676488	+	7	Solyc01g087470.3	Solyc01g087470.3	INTRON	12.5523
BS3027	SL4.0ch01	74676658	74676664	+	7	Solyc01g087470.3	Solyc01g087470.3	CDS	6.90325
BS3028	SL4.0ch01	74676666	74676672	+	7	Solyc01g087470.3	Solyc01g087470.3	CDS	18.5698
BS3029	SL4.0ch01	74676677	74676683	+	7	Solyc01g087470.3	Solyc01g087470.3	CDS	11.774
BS3031	SL4.0ch01	74676717	74676723	+	7	Solyc01g087470.3	Solyc01g087470.3	CDS	18.5037
BS3032	SL4.0ch01	74676726	74676732	+	7	Solyc01g087470.3	Solyc01g087470.3	CDS	21.1111
BS3033	SL4.0ch01	74676781	74676787	+	7	Solyc01g087470.3	Solyc01g087470.3	CDS	11.4073
BS3035	SL4.0ch01	74677427	74677433	+	7	Solyc01g087470.3	Solyc01g087470.3	CDS	10.5273
BS3037	SL4.0ch01	74677444	74677450	+	7	Solyc01g087470.3	Solyc01g087470.3	CDS	16.2642
BS3038	SL4.0ch01	74680382	74680388	+	7	Solyc01g087470.3	Solyc01g087470.3	CDS	12.9548
BS3039	SL4.0ch01	74680389	74680395	+	7	Solyc01g087470.3	Solyc01g087470.3	CDS	9.3254
BS3040	SL4.0ch01	74680396	74680402	+	7	Solyc01g087470.3	Solyc01g087470.3	CDS	16.1316
BS3041	SL4.0ch01	74680414	74680420	+	7	Solyc01g087470.3	Solyc01g087470.3	CDS	8.46738
BS3042	SL4.0ch01	74680424	74680430	+	7	Solyc01g087470.3	Solyc01g087470.3	INTRON	13.1035
BS3043	SL4.0ch01	74680451	74680457	+	7	Solyc01g087470.3	Solyc01g087470.3	INTRON	4.44092
BS3044	SL4.0ch01	74680513	74680519	+	7	Solyc01g087470.3	Solyc01g087470.3	INTRON	9.42111
BS3045	SL4.0ch01	74680954	74680960	+	7	Solyc01g087470.3	Solyc01g087470.3	CDS	17.0774
BS3046	SL4.0ch01	74681494	74681500	+	7	Solyc01g087470.3	Solyc01g087470.3	CDS	4.14391
BS3048	SL4.0ch01	74681508	74681514	+	7	Solyc01g087470.3	Solyc01g087470.3	CDS	22.6731
BS3050	SL4.0ch01	74681544	74681550	+	7	Solyc01g087470.3	Solyc01g087470.3	CDS	8.06985
BS3052	SL4.0ch01	74681699	74681705	+	7	Solyc01g087470.3	Solyc01g087470.3	CDS	20.3288
BS3053	SL4.0ch01	74681733	74681739	+	7	Solyc01g087470.3	Solyc01g087470.3	CDS	13.0289
BS3055	SL4.0ch01	74685872	74685878	+	7	Solyc01g087490.4	Solyc01g087490.4	UTR5	24.1084
BS3056	SL4.0ch01	74685879	74685885	+	7	Solyc01g087490.4	Solyc01g087490.4	UTR5	4.75063
BS3057	SL4.0ch01	74685906	74685912	+	7	Solyc01g087490.4	Solyc01g087490.4	UTR5	15.637
BS3059	SL4.0ch01	74685987	74685993	+	7	Solyc01g087490.4	Solyc01g087490.4	UTR5	20.7171
BS3062	SL4.0ch01	74686012	74686018	+	7	Solyc01g087490.4	Solyc01g087490.4	UTR5	2.415
BS3063	SL4.0ch01	74686026	74686032	+	7	Solyc01g087490.4	Solyc01g087490.4	UTR5	8.94353
BS3066	SL4.0ch01	74686573	74686579	+	7	Solyc01g087490.4	Solyc01g087490.4	CDS	20.5187
BS3068	SL4.0ch01	74789132	74789138	+	7	Solyc01g087590.3	Solyc01g087590.3	UTR5	13.2455
BS3069	SL4.0ch01	74789142	74789148	+	7	Solyc01g087590.3	Solyc01g087590.3	CDS	17.9717
BS3070	SL4.0ch01	74789150	74789156	+	7	Solyc01g087590.3	Solyc01g087590.3	CDS	11.2429
BS3075	SL4.0ch01	74789467	74789473	+	7	Solyc01g087590.3	Solyc01g087590.3	CDS	1.44429
BS3078	SL4.0ch01	74789523	74789529	+	7	Solyc01g087590.3	Solyc01g087590.3	CDS	4.58993
BS3081	SL4.0ch01	74789716	74789722	+	7	Solyc01g087590.3	Solyc01g087590.3	CDS	6.98831
BS3082	SL4.0ch01	74789726	74789732	+	7	Solyc01g087590.3	Solyc01g087590.3	CDS	8.31546
BS3084	SL4.0ch01	74789760	74789766	+	7	Solyc01g087590.3	Solyc01g087590.3	CDS	12.5066
BS3089	SL4.0ch01	74791361	74791367	+	7	Solyc01g087590.3	Solyc01g087590.3	CDS	2.51498
BS3091	SL4.0ch01	74792355	74792361	+	7	Solyc01g087590.3	Solyc01g087590.3	CDS	12.7459
BS3095	SL4.0ch01	74823604	74823610	+	7	Solyc01g087620.3	Solyc01g087620.3	UTR5	30.0227
BS3096	SL4.0ch01	74823616	74823622	+	7	Solyc01g087620.3	Solyc01g087620.3	UTR5	11.1842
BS3097	SL4.0ch01	74823624	74823630	+	7	Solyc01g087620.3	Solyc01g087620.3	UTR5	20.6856
BS3098	SL4.0ch01	74823633	74823639	+	7	Solyc01g087620.3	Solyc01g087620.3	UTR5	10.3038
BS3099	SL4.0ch01	74823650	74823656	+	7	Solyc01g087620.3	Solyc01g087620.3	UTR5	22.2679
BS3100	SL4.0ch01	74823751	74823757	+	7	Solyc01g087620.3	Solyc01g087620.3	CDS	9.33805
BS3102	SL4.0ch01	74823846	74823852	+	7	Solyc01g087620.3	Solyc01g087620.3	CDS	8.90778
BS3103	SL4.0ch01	74823857	74823863	+	7	Solyc01g087620.3	Solyc01g087620.3	CDS	3.57094
BS3104	SL4.0ch01	74826965	74826971	+	7	Solyc01g087620.3	Solyc01g087620.3	UTR3	6.07004
BS3105	SL4.0ch01	74826984	74826990	+	7	Solyc01g087620.3	Solyc01g087620.3	UTR3	14.5883
BS3107	SL4.0ch01	74836454	74836460	+	7	Solyc01g087650.4	Solyc01g087650.4	UTR5	6.15358
BS3108	SL4.0ch01	74836476	74836482	+	7	Solyc01g087650.4	Solyc01g087650.4	UTR5	1.01504
BS3109	SL4.0ch01	74836487	74836493	+	7	Solyc01g087650.4	Solyc01g087650.4	UTR5	14.5833
BS3110	SL4.0ch01	74836532	74836538	+	7	Solyc01g087650.4	Solyc01g087650.4	CDS	12.6494
BS3114	SL4.0ch01	74840033	74840039	+	7	Solyc01g087650.4	Solyc01g087650.4	CDS	7.99946
BS3115	SL4.0ch01	74840041	74840047	+	7	Solyc01g087650.4	Solyc01g087650.4	CDS	8.32386
BS3119	SL4.0ch01	74843418	74843424	+	7	Solyc01g087650.4	Solyc01g087650.4	CDS	7.29531
BS3124	SL4.0ch01	75111595	75111601	+	7	Solyc01g088020.3	Solyc01g088020.3	UTR5	11.3959
BS3126	SL4.0ch01	75111800	75111806	+	7	Solyc01g088020.3	Solyc01g088020.3	CDS	32.8391
BS3127	SL4.0ch01	75111854	75111860	+	7	Solyc01g088020.3	Solyc01g088020.3	CDS	40.9651
BS3130	SL4.0ch01	75112042	75112048	+	7	Solyc01g088020.3	Solyc01g088020.3	CDS	5.99655
BS3133	SL4.0ch01	75113179	75113185	+	7	Solyc01g088020.3	Solyc01g088020.3	CDS	8.9999
BS3135	SL4.0ch01	75113394	75113400	+	7	Solyc01g088020.3	Solyc01g088020.3	CDS	16.1746
BS3136	SL4.0ch01	75116556	75116562	+	7	Solyc01g088020.3	Solyc01g088020.3	CDS	22.3957
BS3137	SL4.0ch01	75116575	75116581	+	7	Solyc01g088020.3	Solyc01g088020.3	CDS	58.5377
BS3139	SL4.0ch01	75118069	75118075	+	7	Solyc01g088020.3	Solyc01g088020.3	CDS	7.38295
BS3140	SL4.0ch01	75118077	75118083	+	7	Solyc01g088020.3	Solyc01g088020.3	CDS	9.16528
BS3141	SL4.0ch01	75118134	75118140	+	7	Solyc01g088020.3	Solyc01g088020.3	CDS	6.60234
BS3142	SL4.0ch01	75118388	75118394	+	7	Solyc01g088020.3	Solyc01g088020.3	CDS	7.0314
BS3143	SL4.0ch01	75118398	75118404	+	7	Solyc01g088020.3	Solyc01g088020.3	CDS	10.2596
BS3144	SL4.0ch01	75118411	75118417	+	7	Solyc01g088020.3	Solyc01g088020.3	CDS	5.55859
BS3145	SL4.0ch01	75119484	75119490	+	7	Solyc01g088020.3	Solyc01g088020.3	CDS	10.9156
BS3147	SL4.0ch01	75119639	75119645	+	7	Solyc01g088020.3	Solyc01g088020.3	INTRON	4.2759
BS3149	SL4.0ch01	75119677	75119683	+	7	Solyc01g088020.3	Solyc01g088020.3	CDS	10.2729
BS3151	SL4.0ch01	75119705	75119711	+	7	Solyc01g088020.3	Solyc01g088020.3	CDS	4.62051
BS3154	SL4.0ch01	75120158	75120164	+	7	Solyc01g088020.3	Solyc01g088020.3	CDS	15.938
BS3155	SL4.0ch01	75120217	75120223	+	7	Solyc01g088020.3	Solyc01g088020.3	CDS	17.5341
BS3156	SL4.0ch01	75120344	75120350	+	7	Solyc01g088020.3	Solyc01g088020.3	CDS	9.17879
BS3157	SL4.0ch01	75120359	75120365	+	7	Solyc01g088020.3	Solyc01g088020.3	CDS	6.66403
BS3158	SL4.0ch01	75120514	75120520	+	7	Solyc01g088020.3	Solyc01g088020.3	CDS	0.997662
BS3159	SL4.0ch01	75120521	75120527	+	7	Solyc01g088020.3	Solyc01g088020.3	CDS	4.16569
BS3160	SL4.0ch01	75120540	75120546	+	7	Solyc01g088020.3	Solyc01g088020.3	CDS	4.93211
BS3162	SL4.0ch01	75120559	75120565	+	7	Solyc01g088020.3	Solyc01g088020.3	CDS	3.36881
BS3169	SL4.0ch01	75121651	75121657	+	7	Solyc01g088020.3	Solyc01g088020.3	INTRON	9.25085
BS3170	SL4.0ch01	75121690	75121696	+	7	Solyc01g088020.3	Solyc01g088020.3	INTRON	12.2532
BS3173	SL4.0ch01	75122274	75122280	+	7	Solyc01g088020.3	Solyc01g088020.3	CDS	11.3353
BS3176	SL4.0ch01	75122552	75122558	+	7	Solyc01g088020.3	Solyc01g088020.3	CDS	13.9523
BS3178	SL4.0ch01	75123288	75123294	+	7	Solyc01g088020.3	Solyc01g088020.3	CDS	11.8374
BS3180	SL4.0ch01	75123421	75123427	+	7	Solyc01g088020.3	Solyc01g088020.3	INTRON	4.62552
BS3182	SL4.0ch01	75124350	75124356	+	7	Solyc01g088020.3	Solyc01g088020.3	CDS	6.5041
BS3184	SL4.0ch01	75131146	75131152	+	7	Solyc01g088040.3	Solyc01g088040.3	CDS	13.6844
BS3185	SL4.0ch01	75131164	75131170	+	7	Solyc01g088040.3	Solyc01g088040.3	CDS	22.0818
BS3186	SL4.0ch01	75131213	75131219	+	7	Solyc01g088040.3	Solyc01g088040.3	CDS	6.54937
BS3188	SL4.0ch01	75296576	75296582	+	7	Solyc01g088240.4	Solyc01g088240.4	CDS	3.35647
BS3190	SL4.0ch01	75296718	75296724	+	7	Solyc01g088240.4	Solyc01g088240.4	CDS	10.048
BS3191	SL4.0ch01	75296736	75296742	+	7	Solyc01g088240.4	Solyc01g088240.4	CDS	8.04619
BS3192	SL4.0ch01	75366761	75366767	+	7	Solyc01g088350.4	Solyc01g088350.4	UTR5	10.9132
BS3193	SL4.0ch01	75366771	75366777	+	7	Solyc01g088350.4	Solyc01g088350.4	CDS	6.64765
BS3194	SL4.0ch01	75366825	75366831	+	7	Solyc01g088350.4	Solyc01g088350.4	CDS	9.4985
BS3195	SL4.0ch01	75366870	75366876	+	7	Solyc01g088350.4	Solyc01g088350.4	CDS	10.0108
BS3196	SL4.0ch01	75366902	75366908	+	7	Solyc01g088350.4	Solyc01g088350.4	CDS	14.0641
BS3197	SL4.0ch01	75366911	75366917	+	7	Solyc01g088350.4	Solyc01g088350.4	CDS	6.03538
BS3198	SL4.0ch01	75366920	75366926	+	7	Solyc01g088350.4	Solyc01g088350.4	CDS	24.9938
BS3199	SL4.0ch01	75366964	75366970	+	7	Solyc01g088350.4	Solyc01g088350.4	CDS	0.928887
BS3200	SL4.0ch01	75366971	75366977	+	7	Solyc01g088350.4	Solyc01g088350.4	CDS	7.65689
BS3201	SL4.0ch01	75366982	75366988	+	7	Solyc01g088350.4	Solyc01g088350.4	CDS	30.3484
BS3202	SL4.0ch01	75367030	75367036	+	7	Solyc01g088350.4	Solyc01g088350.4	CDS	7.37351
BS3204	SL4.0ch01	75368906	75368912	+	7	Solyc01g088350.4	Solyc01g088350.4	CDS	14.4939
BS3207	SL4.0ch01	75372244	75372250	+	7	Solyc01g088350.4	Solyc01g088350.4	CDS	13.0857
BS3208	SL4.0ch01	75373072	75373078	+	7	Solyc01g088350.4	Solyc01g088350.4	CDS	5.0058
BS3211	SL4.0ch01	75377161	75377167	+	7	Solyc01g088370.3	Solyc01g088370.3	UTR5	1.52112
BS3212	SL4.0ch01	75377196	75377202	+	7	Solyc01g088370.3	Solyc01g088370.3	UTR5	12.2346
BS3213	SL4.0ch01	75377206	75377212	+	7	Solyc01g088370.3	Solyc01g088370.3	UTR5	6.98655
BS3214	SL4.0ch01	75377307	75377313	+	7	Solyc01g088370.3	Solyc01g088370.3	CDS	8.84521
BS3215	SL4.0ch01	75377327	75377333	+	7	Solyc01g088370.3	Solyc01g088370.3	CDS	10.7913
BS3216	SL4.0ch01	75377334	75377340	+	7	Solyc01g088370.3	Solyc01g088370.3	CDS	19.8558
BS3217	SL4.0ch01	75377344	75377350	+	7	Solyc01g088370.3	Solyc01g088370.3	CDS	6.41263
BS3218	SL4.0ch01	75377362	75377368	+	7	Solyc01g088370.3	Solyc01g088370.3	CDS	7.74844
BS3219	SL4.0ch01	75377371	75377377	+	7	Solyc01g088370.3	Solyc01g088370.3	CDS	9.85378
BS3220	SL4.0ch01	75377381	75377387	+	7	Solyc01g088370.3	Solyc01g088370.3	CDS	9.45093
BS3221	SL4.0ch01	75377846	75377852	+	7	Solyc01g088370.3	Solyc01g088370.3	CDS	3.00677
BS3222	SL4.0ch01	75377858	75377864	+	7	Solyc01g088370.3	Solyc01g088370.3	CDS	4.96315
BS3224	SL4.0ch01	75377876	75377882	+	7	Solyc01g088370.3	Solyc01g088370.3	CDS	17.6106
BS3227	SL4.0ch01	75377984	75377990	+	7	Solyc01g088370.3	Solyc01g088370.3	CDS	11.5536
BS3228	SL4.0ch01	75377992	75377998	+	7	Solyc01g088370.3	Solyc01g088370.3	CDS	2.36038
BS3229	SL4.0ch01	75378002	75378008	+	7	Solyc01g088370.3	Solyc01g088370.3	CDS	2.63647
BS3232	SL4.0ch01	75379062	75379068	+	7	Solyc01g088370.3	Solyc01g088370.3	CDS	8.0588
BS3235	SL4.0ch01	75379276	75379282	+	7	Solyc01g088370.3	Solyc01g088370.3	CDS	6.78604
BS3236	SL4.0ch01	75379629	75379635	+	7	Solyc01g088370.3	Solyc01g088370.3	CDS	3.12085
BS3237	SL4.0ch01	75379763	75379769	+	7	Solyc01g088370.3	Solyc01g088370.3	CDS	3.59968
BS3238	SL4.0ch01	75379770	75379776	+	7	Solyc01g088370.3	Solyc01g088370.3	CDS	3.50811
BS3239	SL4.0ch01	75379798	75379804	+	7	Solyc01g088370.3	Solyc01g088370.3	CDS	13.7948
BS3240	SL4.0ch01	75379995	75380001	+	7	Solyc01g088370.3	Solyc01g088370.3	CDS	9.02054
BS3241	SL4.0ch01	75380580	75380586	+	7	Solyc01g088370.3	Solyc01g088370.3	CDS	1.24694
BS3242	SL4.0ch01	75380857	75380863	+	7	Solyc01g088370.3	Solyc01g088370.3	CDS	10.617
BS3244	SL4.0ch01	75442544	75442550	+	7	Solyc01g088400.4	Solyc01g088400.4	CDS	22.385
BS3247	SL4.0ch01	75592581	75592587	+	7	Solyc01g088570.3	Solyc01g088570.3	CDS	3.38447
BS3248	SL4.0ch01	75592618	75592624	+	7	Solyc01g088570.3	Solyc01g088570.3	CDS	6.25013
BS3249	SL4.0ch01	75726424	75726430	+	7	Solyc01g088720.3	Solyc01g088720.3	CDS	11.6461
BS3250	SL4.0ch01	75735319	75735325	+	7	Solyc01g088720.3	Solyc01g088720.3	CDS	3.10973
BS3251	SL4.0ch01	75783132	75783138	+	7	Solyc01g088800.4	Solyc01g088800.4	UTR5	5.21275
BS3254	SL4.0ch01	75783398	75783404	+	7	Solyc01g088800.4	Solyc01g088800.4	CDS	8.09286
BS3255	SL4.0ch01	75783416	75783422	+	7	Solyc01g088800.4	Solyc01g088800.4	CDS	5.88329
BS3256	SL4.0ch01	75783484	75783490	+	7	Solyc01g088800.4	Solyc01g088800.4	CDS	12.3588
BS3257	SL4.0ch01	75783495	75783501	+	7	Solyc01g088800.4	Solyc01g088800.4	CDS	17.2529
BS3259	SL4.0ch01	75785022	75785028	+	7	Solyc01g088800.4	Solyc01g088800.4	CDS	14.6969
BS3262	SL4.0ch01	75785305	75785311	+	7	Solyc01g088800.4	Solyc01g088800.4	CDS	14.1967
BS3267	SL4.0ch01	75785791	75785797	+	7	Solyc01g088800.4	Solyc01g088800.4	INTRON	7.51771
BS3270	SL4.0ch01	75786204	75786210	+	7	Solyc01g088800.4	Solyc01g088800.4	CDS	10.1153
BS3271	SL4.0ch01	75786213	75786219	+	7	Solyc01g088800.4	Solyc01g088800.4	CDS	28.6619
BS3273	SL4.0ch01	75786552	75786558	+	7	Solyc01g088800.4	Solyc01g088800.4	CDS	3.50147
BS3276	SL4.0ch01	75786589	75786595	+	7	Solyc01g088800.4	Solyc01g088800.4	CDS	11.3858
BS3279	SL4.0ch01	75786937	75786943	+	7	Solyc01g088800.4	Solyc01g088800.4	CDS	4.55926
BS3282	SL4.0ch01	75787728	75787734	+	7	Solyc01g088800.4	Solyc01g088800.4	CDS	7.66614
BS3287	SL4.0ch01	75788183	75788189	+	7	Solyc01g088800.4	Solyc01g088800.4	UTR3	12.5756
BS3289	SL4.0ch01	75924735	75924741	+	7	Solyc01g089970.3	Solyc01g089970.3	UTR5	49.331
BS3290	SL4.0ch01	75924748	75924754	+	7	Solyc01g089970.3	Solyc01g089970.3	UTR5	21.0568
BS3291	SL4.0ch01	75924759	75924765	+	7	Solyc01g089970.3	Solyc01g089970.3	UTR5	28.9431
BS3292	SL4.0ch01	75924789	75924795	+	7	Solyc01g089970.3	Solyc01g089970.3	UTR5	7.20496
BS3293	SL4.0ch01	75924809	75924815	+	7	Solyc01g089970.3	Solyc01g089970.3	CDS	25.4389
BS3294	SL4.0ch01	75924831	75924837	+	7	Solyc01g089970.3	Solyc01g089970.3	CDS	46.3683
BS3296	SL4.0ch01	75925418	75925424	+	7	Solyc01g089970.3	Solyc01g089970.3	CDS	9.37182
BS3298	SL4.0ch01	75925432	75925438	+	7	Solyc01g089970.3	Solyc01g089970.3	CDS	27.5271
BS3299	SL4.0ch01	75925585	75925591	+	7	Solyc01g089970.3	Solyc01g089970.3	CDS	4.75982
BS3300	SL4.0ch01	75925596	75925602	+	7	Solyc01g089970.3	Solyc01g089970.3	CDS	40.6375
BS3302	SL4.0ch01	75925851	75925857	+	7	Solyc01g089970.3	Solyc01g089970.3	CDS	11.1355
BS3306	SL4.0ch01	75966174	75966180	+	7	Solyc01g090040.3	Solyc01g090040.3	CDS	11.3855
BS3307	SL4.0ch01	75966240	75966246	+	7	Solyc01g090040.3	Solyc01g090040.3	CDS	9.00328
BS3309	SL4.0ch01	76039231	76039237	+	7	Solyc01g090170.4	Solyc01g090170.4	CDS	3.92853
BS3310	SL4.0ch01	76039238	76039244	+	7	Solyc01g090170.4	Solyc01g090170.4	CDS	4.01687
BS3312	SL4.0ch01	76045860	76045866	+	7	Solyc01g090170.4	Solyc01g090170.4	CDS	11.7678
BS3313	SL4.0ch01	76061292	76061298	+	7	Solyc01g090200.4	Solyc01g090200.4	UTR5	6.07004
BS3314	SL4.0ch01	76061315	76061321	+	7	Solyc01g090200.4	Solyc01g090200.4	CDS	14.252
BS3315	SL4.0ch01	76061347	76061353	+	7	Solyc01g090200.4	Solyc01g090200.4	CDS	6.2399
BS3319	SL4.0ch01	76062459	76062465	+	7	Solyc01g090200.4	Solyc01g090200.4	CDS	1.4575
BS3320	SL4.0ch01	76062986	76062992	+	7	Solyc01g090200.4	Solyc01g090200.4	CDS	7.67116
BS3321	SL4.0ch01	76063873	76063879	+	7	Solyc01g090200.4	Solyc01g090200.4	CDS	6.64014
BS3322	SL4.0ch01	76063883	76063889	+	7	Solyc01g090200.4	Solyc01g090200.4	CDS	12.3446
BS3323	SL4.0ch01	76063901	76063907	+	7	Solyc01g090200.4	Solyc01g090200.4	CDS	7.86038
BS3325	SL4.0ch01	76064106	76064112	+	7	Solyc01g090200.4	Solyc01g090200.4	CDS	1.31166
BS3326	SL4.0ch01	76065202	76065208	+	7	Solyc01g090200.4	Solyc01g090200.4	CDS	2.23658
BS3327	SL4.0ch01	76065209	76065215	+	7	Solyc01g090200.4	Solyc01g090200.4	CDS	0.949599
BS3329	SL4.0ch01	76065229	76065235	+	7	Solyc01g090200.4	Solyc01g090200.4	CDS	5.3144
BS3330	SL4.0ch01	76065491	76065497	+	7	Solyc01g090200.4	Solyc01g090200.4	CDS	8.79227
BS3331	SL4.0ch01	76065499	76065505	+	7	Solyc01g090200.4	Solyc01g090200.4	CDS	12.7302
BS3339	SL4.0ch01	76066904	76066910	+	7	Solyc01g090200.4	Solyc01g090200.4	CDS	6.48353
BS3340	SL4.0ch01	76067707	76067713	+	7	Solyc01g090200.4	Solyc01g090200.4	CDS	12.9563
BS3342	SL4.0ch01	76153694	76153700	+	7	Solyc01g090260.5.1	Solyc01g090260.5.1	UTR5	7.28444
BS3344	SL4.0ch01	76153735	76153741	+	7	Solyc01g090260.5.1	Solyc01g090260.5.1	UTR5	8.68225
BS3345	SL4.0ch01	76154489	76154495	+	7	Solyc01g090260.5.1	Solyc01g090260.5.1	UTR5	6.93855
BS3348	SL4.0ch01	76200907	76200913	+	7	Solyc01g090290.4	Solyc01g090290.4	CDS	3.47136
BS3352	SL4.0ch01	76201203	76201209	+	7	Solyc01g090290.4	Solyc01g090290.4	INTRON	9.84869
BS3355	SL4.0ch01	76409166	76409172	+	7	Solyc01g090500.4	Solyc01g090500.4	CDS	1.30185
BS3356	SL4.0ch01	76409251	76409257	+	7	Solyc01g090500.4	Solyc01g090500.4	CDS	3.1168
BS3357	SL4.0ch01	76409279	76409285	+	7	Solyc01g090500.4	Solyc01g090500.4	CDS	13.8137
BS3360	SL4.0ch01	76566235	76566241	+	7	Solyc01g090690.4	Solyc01g090690.4	CDS	9.01761
BS3361	SL4.0ch01	76566244	76566250	+	7	Solyc01g090690.4	Solyc01g090690.4	CDS	26.5287
BS3362	SL4.0ch01	76566290	76566296	+	7	Solyc01g090690.4	Solyc01g090690.4	CDS	11.1473
BS3363	SL4.0ch01	76566402	76566408	+	7	Solyc01g090690.4	Solyc01g090690.4	CDS	9.9234
BS3364	SL4.0ch01	76566414	76566420	+	7	Solyc01g090690.4	Solyc01g090690.4	CDS	0.9855
BS3365	SL4.0ch01	76566435	76566441	+	7	Solyc01g090690.4	Solyc01g090690.4	CDS	8.38312
BS3370	SL4.0ch01	76568058	76568064	+	7	Solyc01g090690.4	Solyc01g090690.4	CDS	8.5825
BS3371	SL4.0ch01	76568066	76568072	+	7	Solyc01g090690.4	Solyc01g090690.4	CDS	5.62305
BS3372	SL4.0ch01	76568077	76568083	+	7	Solyc01g090690.4	Solyc01g090690.4	CDS	5.14159
BS3374	SL4.0ch01	76568796	76568802	+	7	Solyc01g090690.4	Solyc01g090690.4	CDS	9.70498
BS3376	SL4.0ch01	76569026	76569032	+	7	Solyc01g090690.4	Solyc01g090690.4	CDS	8.16997
BS3377	SL4.0ch01	76569044	76569050	+	7	Solyc01g090690.4	Solyc01g090690.4	CDS	30.0648
BS3383	SL4.0ch01	76581936	76581942	+	7	Solyc01g090690.4	Solyc01g090690.4	CDS	3.60034
BS3386	SL4.0ch01	76582255	76582261	+	7	Solyc01g090690.4	Solyc01g090690.4	CDS	9.31376
BS3392	SL4.0ch01	76583988	76583994	+	7	Solyc01g090690.4	Solyc01g090690.4	CDS	3.2792
BS3393	SL4.0ch01	76583998	76584004	+	7	Solyc01g090690.4	Solyc01g090690.4	UTR3	10.4713
BS3396	SL4.0ch01	76584185	76584191	+	7	Solyc01g090690.4	Solyc01g090690.4	UTR3	18.0565
BS3400	SL4.0ch01	76646896	76646902	+	7	Solyc01g090750.3	Solyc01g090750.3	CDS	17.9164
BS3403	SL4.0ch01	76677998	76678004	+	7	Solyc01g090780.3	Solyc01g090780.3	CDS	32.2149
BS3404	SL4.0ch01	76678005	76678011	+	7	Solyc01g090780.3	Solyc01g090780.3	CDS	3.49271
BS3405	SL4.0ch01	76678014	76678020	+	7	Solyc01g090780.3	Solyc01g090780.3	CDS	14.3507
BS3406	SL4.0ch01	76678033	76678039	+	7	Solyc01g090780.3	Solyc01g090780.3	CDS	13.0756
BS3408	SL4.0ch01	76681620	76681626	+	7	Solyc01g090780.3	Solyc01g090780.3	CDS	12.0679
BS3409	SL4.0ch01	76682072	76682078	+	7	Solyc01g090780.3	Solyc01g090780.3	CDS	32.3585
BS3411	SL4.0ch01	76682158	76682164	+	7	Solyc01g090780.3	Solyc01g090780.3	CDS	5.23791
BS3412	SL4.0ch01	76682167	76682173	+	7	Solyc01g090780.3	Solyc01g090780.3	CDS	8.08055
BS3413	SL4.0ch01	76682570	76682576	+	7	Solyc01g090780.3	Solyc01g090780.3	CDS	1.83123
BS3414	SL4.0ch01	76682623	76682629	+	7	Solyc01g090780.3	Solyc01g090780.3	CDS	4.09866
BS3415	SL4.0ch01	76682639	76682645	+	7	Solyc01g090780.3	Solyc01g090780.3	CDS	8.6824
BS3419	SL4.0ch01	76683365	76683371	+	7	Solyc01g090780.3	Solyc01g090780.3	CDS	23.0842
BS3422	SL4.0ch01	76683680	76683686	+	7	Solyc01g090780.3	Solyc01g090780.3	CDS	3.2027
BS3423	SL4.0ch01	76683689	76683695	+	7	Solyc01g090780.3	Solyc01g090780.3	CDS	21.2882
BS3426	SL4.0ch01	76683957	76683963	+	7	Solyc01g090780.3	Solyc01g090780.3	CDS	10.9117
BS3427	SL4.0ch01	76685635	76685641	+	7	Solyc01g090780.3	Solyc01g090780.3	CDS	20.5813
BS3428	SL4.0ch01	76685890	76685896	+	7	Solyc01g090780.3	Solyc01g090780.3	CDS	8.58183
BS3429	SL4.0ch01	76685898	76685904	+	7	Solyc01g090780.3	Solyc01g090780.3	CDS	8.77522
BS3431	SL4.0ch01	76685924	76685930	+	7	Solyc01g090780.3	Solyc01g090780.3	CDS	8.28915
BS3432	SL4.0ch01	76685986	76685992	+	7	Solyc01g090780.3	Solyc01g090780.3	CDS	12.4985
BS3433	SL4.0ch01	76685993	76685999	+	7	Solyc01g090780.3	Solyc01g090780.3	CDS	2.24321
BS3434	SL4.0ch01	76688020	76688026	+	7	Solyc01g090780.3	Solyc01g090780.3	CDS	4.96618
BS3435	SL4.0ch01	76688079	76688085	+	7	Solyc01g090780.3	Solyc01g090780.3	CDS	6.96044
BS3436	SL4.0ch01	76688095	76688101	+	7	Solyc01g090780.3	Solyc01g090780.3	CDS	10.6125
BS3440	SL4.0ch01	76688739	76688745	+	7	Solyc01g090780.3	Solyc01g090780.3	CDS	2.75336
BS3441	SL4.0ch01	76688746	76688752	+	7	Solyc01g090780.3	Solyc01g090780.3	CDS	2.35875
BS3442	SL4.0ch01	76690442	76690448	+	7	Solyc01g090780.3	Solyc01g090780.3	CDS	3.21515
BS3445	SL4.0ch01	76690506	76690512	+	7	Solyc01g090780.3	Solyc01g090780.3	CDS	1.24129
BS3446	SL4.0ch01	76690514	76690520	+	7	Solyc01g090780.3	Solyc01g090780.3	CDS	12.5588
BS3447	SL4.0ch01	76690539	76690545	+	7	Solyc01g090780.3	Solyc01g090780.3	CDS	0.77258
BS3448	SL4.0ch01	76690548	76690554	+	7	Solyc01g090780.3	Solyc01g090780.3	CDS	7.38708
BS3451	SL4.0ch01	76690625	76690631	+	7	Solyc01g090780.3	Solyc01g090780.3	CDS	9.11717
BS3454	SL4.0ch01	76690809	76690815	+	7	Solyc01g090780.3	Solyc01g090780.3	CDS	5.78157
BS3455	SL4.0ch01	76690817	76690823	+	7	Solyc01g090780.3	Solyc01g090780.3	CDS	7.41054
BS3457	SL4.0ch01	76690957	76690963	+	7	Solyc01g090780.3	Solyc01g090780.3	INTRON	4.84632
BS3458	SL4.0ch01	76691000	76691006	+	7	Solyc01g090780.3	Solyc01g090780.3	CDS	13.8013
BS3459	SL4.0ch01	76691379	76691385	+	7	Solyc01g090780.3	Solyc01g090780.3	CDS	10.4973
BS3463	SL4.0ch01	76691635	76691641	+	7	Solyc01g090780.3	Solyc01g090780.3	CDS	7.94368
BS3467	SL4.0ch01	76694252	76694258	+	7	Solyc01g090780.3	Solyc01g090780.3	CDS	10.722
BS3468	SL4.0ch01	76694446	76694452	+	7	Solyc01g090780.3	Solyc01g090780.3	CDS	3.42416
BS3469	SL4.0ch01	76694454	76694460	+	7	Solyc01g090780.3	Solyc01g090780.3	CDS	6.22791
BS3470	SL4.0ch01	76694496	76694502	+	7	Solyc01g090780.3	Solyc01g090780.3	CDS	7.28551
BS3472	SL4.0ch01	76694557	76694563	+	7	Solyc01g090780.3	Solyc01g090780.3	CDS	4.84247
BS3476	SL4.0ch01	76694813	76694819	+	7	Solyc01g090780.3	Solyc01g090780.3	CDS	14.1646
BS3479	SL4.0ch01	76695059	76695065	+	7	Solyc01g090780.3	Solyc01g090780.3	CDS	16.0887
BS3481	SL4.0ch01	76695080	76695086	+	7	Solyc01g090780.3	Solyc01g090780.3	CDS	10.2963
BS3483	SL4.0ch01	76695094	76695100	+	7	Solyc01g090780.3	Solyc01g090780.3	CDS	6.04668
BS3485	SL4.0ch01	76695184	76695190	+	7	Solyc01g090780.3	Solyc01g090780.3	INTRON	8.47454
BS3486	SL4.0ch01	76695193	76695199	+	7	Solyc01g090780.3	Solyc01g090780.3	INTRON	20.4452
BS3487	SL4.0ch01	76695355	76695361	+	7	Solyc01g090780.3	Solyc01g090780.3	CDS	11.4416
BS3492	SL4.0ch01	76695938	76695944	+	7	Solyc01g090780.3	Solyc01g090780.3	CDS	3.10153
BS3493	SL4.0ch01	76695980	76695986	+	7	Solyc01g090780.3	Solyc01g090780.3	CDS	14.8183
BS3494	SL4.0ch01	76695990	76695996	+	7	Solyc01g090780.3	Solyc01g090780.3	CDS	18.2842
BS3495	SL4.0ch01	76696003	76696009	+	7	Solyc01g090780.3	Solyc01g090780.3	CDS	15.1256
BS3497	SL4.0ch01	76697415	76697421	+	7	Solyc01g090780.3	Solyc01g090780.3	CDS	1.67033
BS3499	SL4.0ch01	76697449	76697455	+	7	Solyc01g090780.3	Solyc01g090780.3	CDS	5.9814
BS3500	SL4.0ch01	76697457	76697463	+	7	Solyc01g090780.3	Solyc01g090780.3	CDS	17.022
BS3502	SL4.0ch01	76697653	76697659	+	7	Solyc01g090780.3	Solyc01g090780.3	CDS	5.85878
BS3505	SL4.0ch01	76698627	76698633	+	7	Solyc01g090780.3	Solyc01g090780.3	CDS	7.47204
BS3506	SL4.0ch01	76698635	76698641	+	7	Solyc01g090780.3	Solyc01g090780.3	CDS	12.626
BS3507	SL4.0ch01	76698955	76698961	+	7	Solyc01g090780.3	Solyc01g090780.3	CDS	26.4905
BS3508	SL4.0ch01	76698995	76699001	+	7	Solyc01g090780.3	Solyc01g090780.3	CDS	12.9383
BS3511	SL4.0ch01	76699223	76699229	+	7	Solyc01g090780.3	Solyc01g090780.3	CDS	9.37211
BS3513	SL4.0ch01	76699552	76699558	+	7	Solyc01g090780.3	Solyc01g090780.3	CDS	19.7477
BS3514	SL4.0ch01	76699633	76699639	+	7	Solyc01g090780.3	Solyc01g090780.3	CDS	22.3176
BS3515	SL4.0ch01	76700121	76700127	+	7	Solyc01g090780.3	Solyc01g090780.3	CDS	2.24539
BS3516	SL4.0ch01	76700163	76700169	+	7	Solyc01g090780.3	Solyc01g090780.3	CDS	22.1618
BS3517	SL4.0ch01	76700173	76700179	+	7	Solyc01g090780.3	Solyc01g090780.3	CDS	11.112
BS3518	SL4.0ch01	76700183	76700189	+	7	Solyc01g090780.3	Solyc01g090780.3	CDS	8.17149
BS3521	SL4.0ch01	76700382	76700388	+	7	Solyc01g090780.3	Solyc01g090780.3	CDS	17.9184
BS3524	SL4.0ch01	76700892	76700898	+	7	Solyc01g090780.3	Solyc01g090780.3	CDS	11.3295
BS3526	SL4.0ch01	76700920	76700926	+	7	Solyc01g090780.3	Solyc01g090780.3	CDS	9.31002
BS3528	SL4.0ch01	76701207	76701213	+	7	Solyc01g090780.3	Solyc01g090780.3	CDS	4.42611
BS3530	SL4.0ch01	76701305	76701311	+	7	Solyc01g090780.3	Solyc01g090780.3	CDS	24.5738
BS3531	SL4.0ch01	76702609	76702615	+	7	Solyc01g090780.3	Solyc01g090780.3	CDS	8.83352
BS3532	SL4.0ch01	76702624	76702630	+	7	Solyc01g090780.3	Solyc01g090780.3	CDS	17.7489
BS3544	SL4.0ch01	76799644	76799650	+	7	Solyc01g090850.3	Solyc01g090850.3	CDS	14.4518
BS3545	SL4.0ch01	76859454	76859460	+	7	Solyc01g090910.3	Solyc01g090910.3	CDS	7.71116
BS3547	SL4.0ch01	76872475	76872481	+	7	Solyc01g090940.3	Solyc01g090940.3	CDS	11.3769
BS3548	SL4.0ch01	76872482	76872488	+	7	Solyc01g090940.3	Solyc01g090940.3	CDS	11.3568
BS3550	SL4.0ch01	76875149	76875155	+	7	Solyc01g090940.3	Solyc01g090940.3	INTRON	3.98652
BS3553	SL4.0ch01	76877031	76877037	+	7	Solyc01g090940.3	Solyc01g090940.3	CDS	19.0759
BS3555	SL4.0ch01	76878680	76878686	+	7	Solyc01g090940.3	Solyc01g090940.3	CDS	11.138
BS3557	SL4.0ch01	76879471	76879477	+	7	Solyc01g090940.3	Solyc01g090940.3	CDS	11.0658
BS3559	SL4.0ch01	76880231	76880237	+	7	Solyc01g090940.3	Solyc01g090940.3	CDS	16.3391
BS3560	SL4.0ch01	76880242	76880248	+	7	Solyc01g090940.3	Solyc01g090940.3	CDS	4.59424
BS3561	SL4.0ch01	76882191	76882197	+	7	Solyc01g090940.3	Solyc01g090940.3	CDS	13.3508
BS3569	SL4.0ch01	77041008	77041014	+	7	Solyc01g091070.3	Solyc01g091070.3	CDS	6.10661
BS3570	SL4.0ch01	77107031	77107037	+	7	Solyc01g091170.3	Solyc01g091170.3	UTR5	21.6102
BS3571	SL4.0ch01	77107148	77107154	+	7	Solyc01g091170.3	Solyc01g091170.3	UTR5	6.36467
BS3573	SL4.0ch01	77107283	77107289	+	7	Solyc01g091170.3	Solyc01g091170.3	CDS	25.3392
BS3574	SL4.0ch01	77107292	77107298	+	7	Solyc01g091170.3	Solyc01g091170.3	CDS	10.3732
BS3575	SL4.0ch01	77107331	77107337	+	7	Solyc01g091170.3	Solyc01g091170.3	CDS	12.0494
BS3576	SL4.0ch01	77107338	77107344	+	7	Solyc01g091170.3	Solyc01g091170.3	CDS	9.0122
BS3577	SL4.0ch01	77107351	77107357	+	7	Solyc01g091170.3	Solyc01g091170.3	CDS	34.1424
BS3580	SL4.0ch01	77107570	77107576	+	7	Solyc01g091170.3	Solyc01g091170.3	CDS	11.9101
BS3581	SL4.0ch01	77107591	77107597	+	7	Solyc01g091170.3	Solyc01g091170.3	CDS	3.22712
BS3582	SL4.0ch01	77107598	77107604	+	7	Solyc01g091170.3	Solyc01g091170.3	CDS	17.6296
BS3583	SL4.0ch01	77107605	77107611	+	7	Solyc01g091170.3	Solyc01g091170.3	CDS	4.29724
BS3584	SL4.0ch01	77107631	77107637	+	7	Solyc01g091170.3	Solyc01g091170.3	CDS	9.03857
BS3586	SL4.0ch01	77107652	77107658	+	7	Solyc01g091170.3	Solyc01g091170.3	CDS	21.311
BS3587	SL4.0ch01	77107671	77107677	+	7	Solyc01g091170.3	Solyc01g091170.3	CDS	14.4002
BS3588	SL4.0ch01	77107991	77107997	+	7	Solyc01g091170.3	Solyc01g091170.3	CDS	7.04841
BS3589	SL4.0ch01	77108001	77108007	+	7	Solyc01g091170.3	Solyc01g091170.3	CDS	22.3691
BS3591	SL4.0ch01	77108272	77108278	+	7	Solyc01g091170.3	Solyc01g091170.3	CDS	14.5594
BS3592	SL4.0ch01	77108306	77108312	+	7	Solyc01g091170.3	Solyc01g091170.3	CDS	13.7922
BS3594	SL4.0ch01	77108337	77108343	+	7	Solyc01g091170.3	Solyc01g091170.3	CDS	20.1655
BS3595	SL4.0ch01	77108407	77108413	+	7	Solyc01g091170.3	Solyc01g091170.3	CDS	18.5089
BS3596	SL4.0ch01	77108537	77108543	+	7	Solyc01g091170.3	Solyc01g091170.3	CDS	26.277
BS3597	SL4.0ch01	77108574	77108580	+	7	Solyc01g091170.3	Solyc01g091170.3	CDS	12.4248
BS3599	SL4.0ch01	77108593	77108599	+	7	Solyc01g091170.3	Solyc01g091170.3	CDS	2.11351
BS3601	SL4.0ch01	77108812	77108818	+	7	Solyc01g091170.3	Solyc01g091170.3	CDS	18.5227
BS3602	SL4.0ch01	77108895	77108901	+	7	Solyc01g091170.3	Solyc01g091170.3	CDS	4.17448
BS3603	SL4.0ch01	77108993	77108999	+	7	Solyc01g091170.3	Solyc01g091170.3	CDS	14.2724
BS3605	SL4.0ch01	77194805	77194811	+	7	Solyc01g091310.3	Solyc01g091310.3	CDS	20.5171
BS3615	SL4.0ch01	77316836	77316842	+	7	Solyc01g091460.3	Solyc01g091460.3	CDS	12.7788
BS3616	SL4.0ch01	77320335	77320341	+	7	Solyc01g091460.3	Solyc01g091460.3	CDS	24.8256
BS3617	SL4.0ch01	77320344	77320350	+	7	Solyc01g091460.3	Solyc01g091460.3	CDS	18.434
BS3623	SL4.0ch01	77322192	77322198	+	7	Solyc01g091460.3	Solyc01g091460.3	CDS	5.17324
BS3626	SL4.0ch01	77322347	77322353	+	7	Solyc01g091460.3	Solyc01g091460.3	CDS	2.3313
BS3639	SL4.0ch01	77555782	77555788	+	7	Solyc01g091720.3	Solyc01g091720.3	INTRON	4.95434
BS3640	SL4.0ch01	77555839	77555845	+	7	Solyc01g091720.3	Solyc01g091720.3	INTRON	20.407
BS3641	SL4.0ch01	77555874	77555880	+	7	Solyc01g091720.3	Solyc01g091720.3	INTRON	9.22252
BS3642	SL4.0ch01	77555884	77555890	+	7	Solyc01g091720.3	Solyc01g091720.3	INTRON	0.912933
BS3643	SL4.0ch01	77555948	77555954	+	7	Solyc01g091720.3	Solyc01g091720.3	INTRON	5.77164
BS3646	SL4.0ch01	77556306	77556312	+	7	Solyc01g091720.3	Solyc01g091720.3	INTRON	2.87062
BS3654	SL4.0ch01	77557977	77557983	+	7	Solyc01g091720.3	Solyc01g091720.3	CDS	13.802
BS3661	SL4.0ch01	77560429	77560435	+	7	Solyc01g091720.3	Solyc01g091720.3	CDS	5.43775
BS3663	SL4.0ch01	77560887	77560893	+	7	Solyc01g091720.3	Solyc01g091720.3	CDS	7.542
BS3666	SL4.0ch01	77561446	77561452	+	7	Solyc01g091720.3	Solyc01g091720.3	CDS	6.971
BS3672	SL4.0ch01	77674025	77674031	+	7	Solyc01g091900.3	Solyc01g091900.3	UTR5	8.62369
BS3674	SL4.0ch01	77674236	77674242	+	7	Solyc01g091900.3	Solyc01g091900.3	CDS	11.6896
BS3678	SL4.0ch01	77724983	77724989	+	7	Solyc01g091950.4	Solyc01g091950.4	CDS	15.8745
BS3680	SL4.0ch01	77725343	77725349	+	7	Solyc01g091950.4	Solyc01g091950.4	CDS	8.44582
BS3687	SL4.0ch01	77728970	77728976	+	7	Solyc01g091950.4	Solyc01g091950.4	CDS	8.94013
BS3689	SL4.0ch01	77728985	77728991	+	7	Solyc01g091950.4	Solyc01g091950.4	CDS	11.2705
BS3690	SL4.0ch01	77744065	77744071	+	7	Solyc01g092950.3	Solyc01g092950.3	CDS	6.21706
BS3692	SL4.0ch01	77744619	77744625	+	7	Solyc01g092950.3	Solyc01g092950.3	CDS	1.34171
BS3695	SL4.0ch01	77744940	77744946	+	7	Solyc01g092950.3	Solyc01g092950.3	CDS	7.27064
BS3698	SL4.0ch01	77805295	77805301	+	7	Solyc01g093970.4	Solyc01g093970.4	CDS	6.28504
BS3700	SL4.0ch01	77879835	77879841	+	7	Solyc01g094050.1	Solyc01g094050.1	CDS	4.51264
BS3704	SL4.0ch01	77880011	77880017	+	7	Solyc01g094050.1	Solyc01g094050.1	CDS	7.80977
BS3706	SL4.0ch01	77889354	77889360	+	7	Solyc01g094060.4	Solyc01g094060.4	INTRON	9.63488
BS3709	SL4.0ch01	77890961	77890967	+	7	Solyc01g094060.4	Solyc01g094060.4	UTR5	17.8285
BS3710	SL4.0ch01	77890969	77890975	+	7	Solyc01g094060.4	Solyc01g094060.4	UTR5	9.56867
BS3711	SL4.0ch01	77955439	77955445	+	7	Solyc01g094150.3	Solyc01g094150.3	CDS	6.04951
BS3712	SL4.0ch01	77955468	77955474	+	7	Solyc01g094150.3	Solyc01g094150.3	CDS	0.776265
BS3713	SL4.0ch01	77955478	77955484	+	7	Solyc01g094150.3	Solyc01g094150.3	CDS	26.7104
BS3714	SL4.0ch01	77955485	77955491	+	7	Solyc01g094150.3	Solyc01g094150.3	CDS	14.0045
BS3715	SL4.0ch01	77955603	77955609	+	7	Solyc01g094150.3	Solyc01g094150.3	CDS	8.83684
BS3719	SL4.0ch01	77956570	77956576	+	7	Solyc01g094150.3	Solyc01g094150.3	INTRON	10.734
BS3723	SL4.0ch01	78018039	78018045	+	7	Solyc01g094200.4	Solyc01g094200.4	CDS	12.924
BS3724	SL4.0ch01	78018048	78018054	+	7	Solyc01g094200.4	Solyc01g094200.4	CDS	21.5731
BS3729	SL4.0ch01	78124336	78124342	+	7	Solyc01g094350.4	Solyc01g094350.4	UTR5	23.869
BS3730	SL4.0ch01	78124344	78124350	+	7	Solyc01g094350.4	Solyc01g094350.4	UTR5	14.7328
BS3731	SL4.0ch01	78124352	78124358	+	7	Solyc01g094350.4	Solyc01g094350.4	UTR5	6.05533
BS3732	SL4.0ch01	78124420	78124426	+	7	Solyc01g094350.4	Solyc01g094350.4	UTR5	7.25742
BS3734	SL4.0ch01	78124635	78124641	+	7	Solyc01g094350.4	Solyc01g094350.4	CDS	6.70984
BS3735	SL4.0ch01	78124644	78124650	+	7	Solyc01g094350.4	Solyc01g094350.4	CDS	15.2619
BS3737	SL4.0ch01	78124660	78124666	+	7	Solyc01g094350.4	Solyc01g094350.4	CDS	9.54517
BS3740	SL4.0ch01	78131167	78131173	+	7	Solyc01g094350.4	Solyc01g094350.4	CDS	2.04397
BS3742	SL4.0ch01	78201606	78201612	+	7	Solyc01g094480.4	Solyc01g094480.4	UTR5	32.596
BS3743	SL4.0ch01	78201621	78201627	+	7	Solyc01g094480.4	Solyc01g094480.4	UTR5	6.19802
BS3744	SL4.0ch01	78201669	78201675	+	7	Solyc01g094480.4	Solyc01g094480.4	UTR5	11.9146
BS3747	SL4.0ch01	78201731	78201737	+	7	Solyc01g094480.4	Solyc01g094480.4	CDS	19.5694
BS3749	SL4.0ch01	78209448	78209454	+	7	Solyc01g094480.4	Solyc01g094480.4	CDS	8.27666
BS3750	SL4.0ch01	78238133	78238139	+	7	Solyc01g094550.3	Solyc01g094550.3	UTR5	24.0422
BS3751	SL4.0ch01	78238143	78238149	+	7	Solyc01g094550.3	Solyc01g094550.3	UTR5	24.4013
BS3752	SL4.0ch01	78238151	78238157	+	7	Solyc01g094550.3	Solyc01g094550.3	UTR5	6.62681
BS3754	SL4.0ch01	78238292	78238298	+	7	Solyc01g094550.3	Solyc01g094550.3	CDS	13.9265
BS3755	SL4.0ch01	78238321	78238327	+	7	Solyc01g094550.3	Solyc01g094550.3	CDS	23.1762
BS3757	SL4.0ch01	78239022	78239028	+	7	Solyc01g094550.3	Solyc01g094550.3	CDS	8.1258
BS3758	SL4.0ch01	78239051	78239057	+	7	Solyc01g094550.3	Solyc01g094550.3	CDS	4.76487
BS3760	SL4.0ch01	78239396	78239402	+	7	Solyc01g094550.3	Solyc01g094550.3	CDS	8.40301
BS3761	SL4.0ch01	78239405	78239411	+	7	Solyc01g094550.3	Solyc01g094550.3	CDS	16.6416
BS3763	SL4.0ch01	78241014	78241020	+	7	Solyc01g094550.3	Solyc01g094550.3	CDS	6.48763
BS3766	SL4.0ch01	78243610	78243616	+	7	Solyc01g094550.3	Solyc01g094550.3	CDS	9.50739
BS3768	SL4.0ch01	78247553	78247559	+	7	Solyc01g094550.3	Solyc01g094550.3	CDS	15.1101
BS3773	SL4.0ch01	78247961	78247967	+	7	Solyc01g094550.3	Solyc01g094550.3	INTRON	24.6495
BS3777	SL4.0ch01	78366145	78366151	+	7	Solyc01g094660.3	Solyc01g094660.3	CDS	27.1062
BS3779	SL4.0ch01	78366304	78366310	+	7	Solyc01g094660.3	Solyc01g094660.3	CDS	24.8531
BS3780	SL4.0ch01	78366312	78366318	+	7	Solyc01g094660.3	Solyc01g094660.3	CDS	13.3428
BS3782	SL4.0ch01	78371209	78371215	+	7	Solyc01g094660.3	Solyc01g094660.3	CDS	6.86077
BS3785	SL4.0ch01	78390286	78390292	+	7	Solyc01g094680.4	Solyc01g094680.4	CDS	13.068
BS3801	SL4.0ch01	78549388	78549394	+	7	Solyc01g094880.3	Solyc01g094880.3	INTRON	4.62757
BS3803	SL4.0ch01	78591624	78591630	+	7	Solyc01g094930.3	Solyc01g094930.3	UTR5	17.0328
BS3806	SL4.0ch01	78614415	78614421	+	7	Solyc01g094950.3	Solyc01g094950.3	UTR5	109.241
BS3807	SL4.0ch01	78614422	78614428	+	7	Solyc01g094950.3	Solyc01g094950.3	UTR5	105.432
BS3808	SL4.0ch01	78614531	78614537	+	7	Solyc01g094950.3	Solyc01g094950.3	INTRON	2.33451
BS3809	SL4.0ch01	78614538	78614544	+	7	Solyc01g094950.3	Solyc01g094950.3	UTR5	26.5719
BS3810	SL4.0ch01	78614547	78614553	+	7	Solyc01g094950.3	Solyc01g094950.3	UTR5	33.6177
BS3811	SL4.0ch01	78614555	78614561	+	7	Solyc01g094950.3	Solyc01g094950.3	UTR5	61.9002
BS3812	SL4.0ch01	78614565	78614571	+	7	Solyc01g094950.3	Solyc01g094950.3	UTR5	62.2758
BS3813	SL4.0ch01	78614578	78614584	+	7	Solyc01g094950.3	Solyc01g094950.3	UTR5	12.0834
BS3817	SL4.0ch01	78615107	78615113	+	7	Solyc01g094950.3	Solyc01g094950.3	INTRON	14.0401
BS3818	SL4.0ch01	78615114	78615120	+	7	Solyc01g094950.3	Solyc01g094950.3	INTRON	10.8263
BS3823	SL4.0ch01	78615464	78615470	+	7	Solyc01g094950.3	Solyc01g094950.3	UTR5	6.85916
BS3824	SL4.0ch01	78615474	78615480	+	7	Solyc01g094950.3	Solyc01g094950.3	CDS	28.6242
BS3825	SL4.0ch01	78615485	78615491	+	7	Solyc01g094950.3	Solyc01g094950.3	CDS	5.64925
BS3826	SL4.0ch01	78615493	78615499	+	7	Solyc01g094950.3	Solyc01g094950.3	CDS	1.45646
BS3828	SL4.0ch01	78615721	78615727	+	7	Solyc01g094950.3	Solyc01g094950.3	CDS	3.96403
BS3830	SL4.0ch01	78615865	78615871	+	7	Solyc01g094950.3	Solyc01g094950.3	CDS	6.2522
BS3831	SL4.0ch01	78615873	78615879	+	7	Solyc01g094950.3	Solyc01g094950.3	CDS	7.99687
BS3832	SL4.0ch01	78615880	78615886	+	7	Solyc01g094950.3	Solyc01g094950.3	CDS	10.6049
BS3833	SL4.0ch01	78615958	78615964	+	7	Solyc01g094950.3	Solyc01g094950.3	CDS	6.28271
BS3834	SL4.0ch01	78615965	78615971	+	7	Solyc01g094950.3	Solyc01g094950.3	CDS	11.4364
BS3835	SL4.0ch01	78616095	78616101	+	7	Solyc01g094950.3	Solyc01g094950.3	CDS	12.6812
BS3836	SL4.0ch01	78616135	78616141	+	7	Solyc01g094950.3	Solyc01g094950.3	CDS	12.3183
BS3838	SL4.0ch01	78616301	78616307	+	7	Solyc01g094950.3	Solyc01g094950.3	CDS	12.9266
BS3839	SL4.0ch01	78616312	78616318	+	7	Solyc01g094950.3	Solyc01g094950.3	CDS	34.6341
BS3840	SL4.0ch01	78616321	78616327	+	7	Solyc01g094950.3	Solyc01g094950.3	CDS	3.15559
BS3842	SL4.0ch01	78616449	78616455	+	7	Solyc01g094950.3	Solyc01g094950.3	CDS	8.66406
BS3843	SL4.0ch01	78619437	78619443	+	7	Solyc01g094960.3	Solyc01g094960.3	UTR5	6.97167
BS3851	SL4.0ch01	78647134	78647140	+	7	Solyc01g095020.3	Solyc01g095020.3	CDS	18.3671
BS3854	SL4.0ch01	78647430	78647436	+	7	Solyc01g095020.3	Solyc01g095020.3	CDS	11.513
BS3855	SL4.0ch01	78647439	78647445	+	7	Solyc01g095020.3	Solyc01g095020.3	CDS	12.5833
BS3856	SL4.0ch01	78647494	78647500	+	7	Solyc01g095020.3	Solyc01g095020.3	CDS	4.44941
BS3859	SL4.0ch01	78647632	78647638	+	7	Solyc01g095020.3	Solyc01g095020.3	INTRON	3.18838
BS3861	SL4.0ch01	78647722	78647728	+	7	Solyc01g095020.3	Solyc01g095020.3	INTRON	1.69692
BS3863	SL4.0ch01	78647847	78647853	+	7	Solyc01g095020.3	Solyc01g095020.3	INTRON	12.8397
BS3865	SL4.0ch01	78647868	78647874	+	7	Solyc01g095020.3	Solyc01g095020.3	INTRON	12.1588
BS3868	SL4.0ch01	78651037	78651043	+	7	Solyc01g095020.3	Solyc01g095020.3	CDS	24.8945
BS3876	SL4.0ch01	78784048	78784054	+	7	Solyc01g095140.4	Solyc01g095140.4	CDS	47.926
BS3877	SL4.0ch01	78784072	78784078	+	7	Solyc01g095140.4	Solyc01g095140.4	CDS	22.6717
BS3879	SL4.0ch01	78784090	78784096	+	7	Solyc01g095140.4	Solyc01g095140.4	CDS	32.2658
BS3880	SL4.0ch01	78784145	78784151	+	7	Solyc01g095140.4	Solyc01g095140.4	CDS	16.4603
BS3881	SL4.0ch01	78784178	78784184	+	7	Solyc01g095140.4	Solyc01g095140.4	CDS	16.146
BS3883	SL4.0ch01	78784383	78784389	+	7	Solyc01g095140.4	Solyc01g095140.4	CDS	4.41189
BS3884	SL4.0ch01	78784509	78784515	+	7	Solyc01g095140.4	Solyc01g095140.4	CDS	16.6833
BS3886	SL4.0ch01	78784524	78784530	+	7	Solyc01g095140.4	Solyc01g095140.4	CDS	15.872
BS3887	SL4.0ch01	78786945	78786951	+	7	Solyc01g095150.3	Solyc01g095150.3	CDS	76.1883
BS3888	SL4.0ch01	78786954	78786960	+	7	Solyc01g095150.3	Solyc01g095150.3	CDS	105.492
BS3889	SL4.0ch01	78786961	78786967	+	7	Solyc01g095150.3	Solyc01g095150.3	CDS	34.7439
BS3890	SL4.0ch01	78787007	78787013	+	7	Solyc01g095150.3	Solyc01g095150.3	CDS	17.0668
BS3891	SL4.0ch01	78787316	78787322	+	7	Solyc01g095150.3	Solyc01g095150.3	INTRON	29.0715
BS3892	SL4.0ch01	78787327	78787333	+	7	Solyc01g095150.3	Solyc01g095150.3	INTRON	9.64959
BS3898	SL4.0ch01	78801692	78801698	+	7	Solyc01g095180.2	Solyc01g095180.2	CDS	5.76972
BS3899	SL4.0ch01	78807316	78807322	+	7	Solyc01g095200.3	Solyc01g095200.3	UTR5	2.42892
BS3902	SL4.0ch01	78807476	78807482	+	7	Solyc01g095200.3	Solyc01g095200.3	CDS	12.8741
BS3905	SL4.0ch01	78807838	78807844	+	7	Solyc01g095200.3	Solyc01g095200.3	INTRON	8.57806
BS3909	SL4.0ch01	78825454	78825460	+	7	Solyc01g095220.2	Solyc01g095220.2	CDS	39.221
BS3910	SL4.0ch01	78825463	78825469	+	7	Solyc01g095220.2	Solyc01g095220.2	CDS	28.2125
BS3911	SL4.0ch01	78825489	78825495	+	7	Solyc01g095220.2	Solyc01g095220.2	CDS	8.808
BS3912	SL4.0ch01	78825505	78825511	+	7	Solyc01g095220.2	Solyc01g095220.2	UTR3	32.6823
BS3913	SL4.0ch01	78825519	78825525	+	7	Solyc01g095220.2	Solyc01g095220.2	UTR3	7.68194
BS3914	SL4.0ch01	78825587	78825593	+	7	Solyc01g095220.2	Solyc01g095220.2	UTR3	64.6879
BS3915	SL4.0ch01	78825635	78825641	+	7	Solyc01g095220.2	Solyc01g095220.2	UTR3	164.132
BS3916	SL4.0ch01	78825772	78825778	+	7	Solyc01g095220.2	Solyc01g095220.2	UTR3	81.6018
BS3936	SL4.0ch01	78853657	78853663	+	7	Solyc01g095270.3	Solyc01g095270.3	CDS	22.1203
BS3937	SL4.0ch01	78853667	78853673	+	7	Solyc01g095270.3	Solyc01g095270.3	CDS	15.182
BS3939	SL4.0ch01	78853782	78853788	+	7	Solyc01g095270.3	Solyc01g095270.3	CDS	16.2113
BS3940	SL4.0ch01	78853926	78853932	+	7	Solyc01g095270.3	Solyc01g095270.3	CDS	4.64729
BS3942	SL4.0ch01	78853947	78853953	+	7	Solyc01g095270.3	Solyc01g095270.3	CDS	16.4237
BS3950	SL4.0ch01	78878382	78878388	+	7	Solyc01g095300.3	Solyc01g095300.3	CDS	1.76125
BS3951	SL4.0ch01	78878402	78878408	+	7	Solyc01g095300.3	Solyc01g095300.3	CDS	14.8002
BS3952	SL4.0ch01	78878541	78878547	+	7	Solyc01g095300.3	Solyc01g095300.3	CDS	3.26998
BS3953	SL4.0ch01	78878551	78878557	+	7	Solyc01g095300.3	Solyc01g095300.3	CDS	2.76781
BS3956	SL4.0ch01	78878720	78878726	+	7	Solyc01g095300.3	Solyc01g095300.3	CDS	33.3603
BS3959	SL4.0ch01	78880014	78880020	+	7	Solyc01g095300.3	Solyc01g095300.3	CDS	14.5349
BS3963	SL4.0ch01	78880410	78880416	+	7	Solyc01g095300.3	Solyc01g095300.3	CDS	0.882845
BS3966	SL4.0ch01	78881631	78881637	+	7	Solyc01g095300.3	Solyc01g095300.3	CDS	7.19406
BS3969	SL4.0ch01	78882551	78882557	+	7	Solyc01g095300.3	Solyc01g095300.3	CDS	12.9562
BS3979	SL4.0ch01	78886696	78886702	+	7	Solyc01g095300.3	Solyc01g095300.3	CDS	4.71196
BS3981	SL4.0ch01	78890226	78890232	+	7	Solyc01g095320.4	Solyc01g095320.4	UTR5	136.298
BS3982	SL4.0ch01	78890235	78890241	+	7	Solyc01g095320.4	Solyc01g095320.4	UTR5	82.8131
BS3984	SL4.0ch01	78890283	78890289	+	7	Solyc01g095320.4	Solyc01g095320.4	UTR5	508.105
BS3985	SL4.0ch01	78890292	78890298	+	7	Solyc01g095320.4	Solyc01g095320.4	UTR5	209.002
BS3986	SL4.0ch01	78890302	78890308	+	7	Solyc01g095320.4	Solyc01g095320.4	UTR5	104.132
BS3987	SL4.0ch01	78890451	78890457	+	7	Solyc01g095320.4	Solyc01g095320.4	INTRON	28.536
BS3988	SL4.0ch01	78890481	78890487	+	7	Solyc01g095320.4	Solyc01g095320.4	INTRON	8.22756
BS3989	SL4.0ch01	78890514	78890520	+	7	Solyc01g095320.4	Solyc01g095320.4	INTRON	50.9531
BS3990	SL4.0ch01	78890600	78890606	+	7	Solyc01g095320.4	Solyc01g095320.4	INTRON	3.7206
BS3991	SL4.0ch01	78890626	78890632	+	7	Solyc01g095320.4	Solyc01g095320.4	INTRON	18.8489
BS3992	SL4.0ch01	78890652	78890658	+	7	Solyc01g095320.4	Solyc01g095320.4	INTRON	7.77085
BS3993	SL4.0ch01	78890804	78890810	+	7	Solyc01g095320.4	Solyc01g095320.4	INTRON	42.412
BS3995	SL4.0ch01	78890820	78890826	+	7	Solyc01g095320.4	Solyc01g095320.4	INTRON	100.855
BS3996	SL4.0ch01	78890828	78890834	+	7	Solyc01g095320.4	Solyc01g095320.4	INTRON	14.5851
BS3997	SL4.0ch01	78890887	78890893	+	7	Solyc01g095320.4	Solyc01g095320.4	INTRON	98.4375
BS3998	SL4.0ch01	78890943	78890949	+	7	Solyc01g095320.4	Solyc01g095320.4	UTR5	7.41139
BS3999	SL4.0ch01	78890955	78890961	+	7	Solyc01g095320.4	Solyc01g095320.4	UTR5	97.3321
BS4000	SL4.0ch01	78890967	78890973	+	7	Solyc01g095320.4	Solyc01g095320.4	UTR5	109.734
BS4001	SL4.0ch01	78890978	78890984	+	7	Solyc01g095320.4	Solyc01g095320.4	UTR5	96.6054
BS4002	SL4.0ch01	78890985	78890991	+	7	Solyc01g095320.4	Solyc01g095320.4	CDS	11.0871
BS4003	SL4.0ch01	78891099	78891105	+	7	Solyc01g095320.4	Solyc01g095320.4	CDS	1.9708
BS4004	SL4.0ch01	78891110	78891116	+	7	Solyc01g095320.4	Solyc01g095320.4	CDS	42.4675
BS4005	SL4.0ch01	78891143	78891149	+	7	Solyc01g095320.4	Solyc01g095320.4	CDS	9.79894
BS4006	SL4.0ch01	78891150	78891156	+	7	Solyc01g095320.4	Solyc01g095320.4	CDS	13.3227
BS4007	SL4.0ch01	78891308	78891314	+	7	Solyc01g095320.4	Solyc01g095320.4	CDS	59.7118
BS4008	SL4.0ch01	78891569	78891575	+	7	Solyc01g095320.4	Solyc01g095320.4	CDS	136.477
BS4009	SL4.0ch01	78891578	78891584	+	7	Solyc01g095320.4	Solyc01g095320.4	CDS	91.5699
BS4010	SL4.0ch01	78891589	78891595	+	7	Solyc01g095320.4	Solyc01g095320.4	CDS	124.95
BS4011	SL4.0ch01	78891650	78891656	+	7	Solyc01g095320.4	Solyc01g095320.4	CDS	11.3431
BS4012	SL4.0ch01	78891687	78891693	+	7	Solyc01g095320.4	Solyc01g095320.4	CDS	75.6764
BS4013	SL4.0ch01	78891694	78891700	+	7	Solyc01g095320.4	Solyc01g095320.4	CDS	5.2426
BS4014	SL4.0ch01	78891797	78891803	+	7	Solyc01g095320.4	Solyc01g095320.4	CDS	20.9977
BS4015	SL4.0ch01	78891809	78891815	+	7	Solyc01g095320.4	Solyc01g095320.4	CDS	37.7758
BS4016	SL4.0ch01	78891827	78891833	+	7	Solyc01g095320.4	Solyc01g095320.4	CDS	20.5958
BS4017	SL4.0ch01	78891928	78891934	+	7	Solyc01g095320.4	Solyc01g095320.4	CDS	32.3914
BS4018	SL4.0ch01	78892019	78892025	+	7	Solyc01g095320.4	Solyc01g095320.4	CDS	25.328
BS4019	SL4.0ch01	78892067	78892073	+	7	Solyc01g095320.4	Solyc01g095320.4	CDS	19.7721
BS4020	SL4.0ch01	78892076	78892082	+	7	Solyc01g095320.4	Solyc01g095320.4	CDS	23.337
BS4021	SL4.0ch01	78892169	78892175	+	7	Solyc01g095320.4	Solyc01g095320.4	CDS	14.4145
BS4022	SL4.0ch01	78892213	78892219	+	7	Solyc01g095320.4	Solyc01g095320.4	CDS	8.78466
BS4023	SL4.0ch01	78892225	78892231	+	7	Solyc01g095320.4	Solyc01g095320.4	CDS	15.9527
BS4024	SL4.0ch01	78892237	78892243	+	7	Solyc01g095320.4	Solyc01g095320.4	CDS	11.2372
BS4025	SL4.0ch01	78892323	78892329	+	7	Solyc01g095320.4	Solyc01g095320.4	CDS	48.8768
BS4026	SL4.0ch01	78892406	78892412	+	7	Solyc01g095320.4	Solyc01g095320.4	CDS	8.74992
BS4027	SL4.0ch01	78892420	78892426	+	7	Solyc01g095320.4	Solyc01g095320.4	CDS	22.5596
BS4028	SL4.0ch01	78892491	78892497	+	7	Solyc01g095320.4	Solyc01g095320.4	CDS	52.2806
BS4029	SL4.0ch01	78892500	78892506	+	7	Solyc01g095320.4	Solyc01g095320.4	CDS	14.7733
BS4030	SL4.0ch01	78892514	78892520	+	7	Solyc01g095320.4	Solyc01g095320.4	CDS	23.8302
BS4031	SL4.0ch01	78892606	78892612	+	7	Solyc01g095320.4	Solyc01g095320.4	CDS	58.4522
BS4032	SL4.0ch01	78892623	78892629	+	7	Solyc01g095320.4	Solyc01g095320.4	CDS	39.3513
BS4033	SL4.0ch01	78892654	78892660	+	7	Solyc01g095320.4	Solyc01g095320.4	CDS	56.8544
BS4034	SL4.0ch01	78892662	78892668	+	7	Solyc01g095320.4	Solyc01g095320.4	CDS	28.7962
BS4035	SL4.0ch01	78892672	78892678	+	7	Solyc01g095320.4	Solyc01g095320.4	CDS	91.9922
BS4036	SL4.0ch01	78892718	78892724	+	7	Solyc01g095320.4	Solyc01g095320.4	CDS	29.1554
BS4037	SL4.0ch01	78892748	78892754	+	7	Solyc01g095320.4	Solyc01g095320.4	CDS	41.3108
BS4038	SL4.0ch01	78892757	78892763	+	7	Solyc01g095320.4	Solyc01g095320.4	CDS	90.1754
BS4039	SL4.0ch01	78892798	78892804	+	7	Solyc01g095320.4	Solyc01g095320.4	CDS	57.14
BS4040	SL4.0ch01	78892813	78892819	+	7	Solyc01g095320.4	Solyc01g095320.4	CDS	41.622
BS4041	SL4.0ch01	78892820	78892826	+	7	Solyc01g095320.4	Solyc01g095320.4	CDS	57.1308
BS4043	SL4.0ch01	78892924	78892930	+	7	Solyc01g095320.4	Solyc01g095320.4	INTRON	31.4954
BS4045	SL4.0ch01	78893147	78893153	+	7	Solyc01g095320.4	Solyc01g095320.4	INTRON	6.53355
BS4046	SL4.0ch01	78893155	78893161	+	7	Solyc01g095320.4	Solyc01g095320.4	INTRON	3.23734
BS4047	SL4.0ch01	78893325	78893331	+	7	Solyc01g095320.4	Solyc01g095320.4	CDS	6.33118
BS4048	SL4.0ch01	78893333	78893339	+	7	Solyc01g095320.4	Solyc01g095320.4	CDS	104.726
BS4049	SL4.0ch01	78893344	78893350	+	7	Solyc01g095320.4	Solyc01g095320.4	CDS	95.4489
BS4050	SL4.0ch01	78893351	78893357	+	7	Solyc01g095320.4	Solyc01g095320.4	CDS	16.6108
BS4051	SL4.0ch01	78893420	78893426	+	7	Solyc01g095320.4	Solyc01g095320.4	CDS	63.287
BS4052	SL4.0ch01	78893438	78893444	+	7	Solyc01g095320.4	Solyc01g095320.4	CDS	72.7833
BS4053	SL4.0ch01	78893461	78893467	+	7	Solyc01g095320.4	Solyc01g095320.4	CDS	20.2964
BS4054	SL4.0ch01	78893470	78893476	+	7	Solyc01g095320.4	Solyc01g095320.4	CDS	19.5725
BS4055	SL4.0ch01	78893547	78893553	+	7	Solyc01g095320.4	Solyc01g095320.4	CDS	13.0904
BS4056	SL4.0ch01	78893660	78893666	+	7	Solyc01g095320.4	Solyc01g095320.4	CDS	8.43586
BS4057	SL4.0ch01	78893669	78893675	+	7	Solyc01g095320.4	Solyc01g095320.4	CDS	13.3388
BS4058	SL4.0ch01	78893692	78893698	+	7	Solyc01g095320.4	Solyc01g095320.4	CDS	34.0051
BS4059	SL4.0ch01	78893787	78893793	+	7	Solyc01g095320.4	Solyc01g095320.4	CDS	19.8978
BS4060	SL4.0ch01	78893797	78893803	+	7	Solyc01g095320.4	Solyc01g095320.4	CDS	38.4904
BS4061	SL4.0ch01	78893895	78893901	+	7	Solyc01g095320.4	Solyc01g095320.4	CDS	18.1637
BS4063	SL4.0ch01	78893970	78893976	+	7	Solyc01g095320.4	Solyc01g095320.4	CDS	11.3817
BS4064	SL4.0ch01	78893978	78893984	+	7	Solyc01g095320.4	Solyc01g095320.4	CDS	12.0615
BS4066	SL4.0ch01	78894050	78894056	+	7	Solyc01g095320.4	Solyc01g095320.4	CDS	17.9235
BS4067	SL4.0ch01	78894114	78894120	+	7	Solyc01g095320.4	Solyc01g095320.4	CDS	7.90727
BS4068	SL4.0ch01	78894338	78894344	+	7	Solyc01g095320.4	Solyc01g095320.4	CDS	22.5127
BS4069	SL4.0ch01	78894346	78894352	+	7	Solyc01g095320.4	Solyc01g095320.4	CDS	4.33122
BS4070	SL4.0ch01	78894358	78894364	+	7	Solyc01g095320.4	Solyc01g095320.4	CDS	10.9184
BS4071	SL4.0ch01	78894439	78894445	+	7	Solyc01g095320.4	Solyc01g095320.4	CDS	21.4093
BS4072	SL4.0ch01	78894498	78894504	+	7	Solyc01g095320.4	Solyc01g095320.4	CDS	6.9528
BS4073	SL4.0ch01	78894528	78894534	+	7	Solyc01g095320.4	Solyc01g095320.4	CDS	39.6287
BS4074	SL4.0ch01	78894561	78894567	+	7	Solyc01g095320.4	Solyc01g095320.4	CDS	10.1918
BS4075	SL4.0ch01	78894608	78894614	+	7	Solyc01g095320.4	Solyc01g095320.4	CDS	57.8577
BS4076	SL4.0ch01	78894617	78894623	+	7	Solyc01g095320.4	Solyc01g095320.4	CDS	5.6085
BS4077	SL4.0ch01	78894681	78894687	+	7	Solyc01g095320.4	Solyc01g095320.4	CDS	17.3152
BS4078	SL4.0ch01	78894732	78894738	+	7	Solyc01g095320.4	Solyc01g095320.4	CDS	24.2859
BS4079	SL4.0ch01	78894821	78894827	+	7	Solyc01g095320.4	Solyc01g095320.4	CDS	14.9205
BS4080	SL4.0ch01	78894852	78894858	+	7	Solyc01g095320.4	Solyc01g095320.4	INTRON	8.58167
BS4082	SL4.0ch01	78895045	78895051	+	7	Solyc01g095320.4	Solyc01g095320.4	INTRON	8.8804
BS4086	SL4.0ch01	78910835	78910841	+	7	Solyc01g095370.3	Solyc01g095370.3	UTR5	9.76638
BS4120	SL4.0ch01	78930298	78930304	+	7	Solyc01g095400.4	Solyc01g095400.4	CDS	8.23235
BS4121	SL4.0ch01	78930306	78930312	+	7	Solyc01g095400.4	Solyc01g095400.4	CDS	13.5828
BS4122	SL4.0ch01	78930377	78930383	+	7	Solyc01g095400.4	Solyc01g095400.4	CDS	21.8391
BS4123	SL4.0ch01	78930473	78930479	+	7	Solyc01g095400.4	Solyc01g095400.4	CDS	4.13088
BS4124	SL4.0ch01	78930494	78930500	+	7	Solyc01g095400.4	Solyc01g095400.4	CDS	10.3016
BS4125	SL4.0ch01	78931865	78931871	+	7	Solyc01g095400.4	Solyc01g095400.4	CDS	1.62537
BS4127	SL4.0ch01	78933373	78933379	+	7	Solyc01g095400.4	Solyc01g095400.4	CDS	9.88797
BS4128	SL4.0ch01	78933383	78933389	+	7	Solyc01g095400.4	Solyc01g095400.4	CDS	11.593
BS4129	SL4.0ch01	78936328	78936334	+	7	Solyc01g095410.3	Solyc01g095410.3	CDS	1.74969
BS4130	SL4.0ch01	78936338	78936344	+	7	Solyc01g095410.3	Solyc01g095410.3	CDS	5.93484
BS4131	SL4.0ch01	78936348	78936354	+	7	Solyc01g095410.3	Solyc01g095410.3	CDS	9.39861
BS4132	SL4.0ch01	78936359	78936365	+	7	Solyc01g095410.3	Solyc01g095410.3	CDS	6.35314
BS4133	SL4.0ch01	79013061	79013067	+	7	Solyc01g095510.3	Solyc01g095510.3	CDS	6.14337
BS4134	SL4.0ch01	79013112	79013118	+	7	Solyc01g095510.3	Solyc01g095510.3	CDS	31.7635
BS4135	SL4.0ch01	79013121	79013127	+	7	Solyc01g095510.3	Solyc01g095510.3	CDS	22.5589
BS4136	SL4.0ch01	79013169	79013175	+	7	Solyc01g095510.3	Solyc01g095510.3	CDS	17.4915
BS4137	SL4.0ch01	79013199	79013205	+	7	Solyc01g095510.3	Solyc01g095510.3	CDS	6.4637
BS4138	SL4.0ch01	79013211	79013217	+	7	Solyc01g095510.3	Solyc01g095510.3	CDS	25.5519
BS4139	SL4.0ch01	79013798	79013804	+	7	Solyc01g095510.3	Solyc01g095510.3	INTRON	8.32599
BS4140	SL4.0ch01	79013990	79013996	+	7	Solyc01g095510.3	Solyc01g095510.3	CDS	14.7246
BS4141	SL4.0ch01	79013998	79014004	+	7	Solyc01g095510.3	Solyc01g095510.3	CDS	13.1027
BS4146	SL4.0ch01	79015692	79015698	+	7	Solyc01g095510.3	Solyc01g095510.3	CDS	3.48683
BS4148	SL4.0ch01	79015844	79015850	+	7	Solyc01g095510.3	Solyc01g095510.3	INTRON	7.69281
BS4150	SL4.0ch01	79016298	79016304	+	7	Solyc01g095510.3	Solyc01g095510.3	CDS	6.81239
BS4154	SL4.0ch01	79016471	79016477	+	7	Solyc01g095510.3	Solyc01g095510.3	CDS	17.3627
BS4156	SL4.0ch01	79019849	79019855	+	7	Solyc01g095510.3	Solyc01g095510.3	CDS	7.52157
BS4157	SL4.0ch01	79019874	79019880	+	7	Solyc01g095510.3	Solyc01g095510.3	CDS	9.01351
BS4159	SL4.0ch01	79055594	79055600	+	7	Solyc01g095580.3	Solyc01g095580.3	CDS	10.6011
BS4160	SL4.0ch01	79055621	79055627	+	7	Solyc01g095580.3	Solyc01g095580.3	CDS	8.03036
BS4162	SL4.0ch01	79055640	79055646	+	7	Solyc01g095580.3	Solyc01g095580.3	CDS	12.466
BS4163	SL4.0ch01	79055654	79055660	+	7	Solyc01g095580.3	Solyc01g095580.3	CDS	9.13295
BS4164	SL4.0ch01	79055883	79055889	+	7	Solyc01g095580.3	Solyc01g095580.3	CDS	11.0464
BS4165	SL4.0ch01	79055895	79055901	+	7	Solyc01g095580.3	Solyc01g095580.3	CDS	7.99342
BS4168	SL4.0ch01	79056403	79056409	+	7	Solyc01g095580.3	Solyc01g095580.3	CDS	18.4463
BS4170	SL4.0ch01	79056626	79056632	+	7	Solyc01g095580.3	Solyc01g095580.3	CDS	3.28568
BS4172	SL4.0ch01	79056670	79056676	+	7	Solyc01g095580.3	Solyc01g095580.3	CDS	18.2861
BS4173	SL4.0ch01	79056677	79056683	+	7	Solyc01g095580.3	Solyc01g095580.3	CDS	9.61382
BS4175	SL4.0ch01	79057033	79057039	+	7	Solyc01g095580.3	Solyc01g095580.3	CDS	8.9259
BS4176	SL4.0ch01	79057040	79057046	+	7	Solyc01g095580.3	Solyc01g095580.3	CDS	12.02
BS4179	SL4.0ch01	79158391	79158397	+	7	Solyc01g095710.3	Solyc01g095710.3	UTR5	1.94837
BS4180	SL4.0ch01	79159531	79159537	+	7	Solyc01g095710.3	Solyc01g095710.3	CDS	8.21749
BS4181	SL4.0ch01	79159593	79159599	+	7	Solyc01g095710.3	Solyc01g095710.3	CDS	6.38694
BS4182	SL4.0ch01	79162200	79162206	+	7	Solyc01g095710.3	Solyc01g095710.3	CDS	22.2117
BS4183	SL4.0ch01	79162212	79162218	+	7	Solyc01g095710.3	Solyc01g095710.3	CDS	26.6458
BS4188	SL4.0ch01	79163409	79163415	+	7	Solyc01g095710.3	Solyc01g095710.3	CDS	1.78329
BS4191	SL4.0ch01	79185032	79185038	+	7	Solyc01g095730.4	Solyc01g095730.4	CDS	5.18158
BS4192	SL4.0ch01	79189434	79189440	+	7	Solyc01g095730.4	Solyc01g095730.4	CDS	6.45085
BS4193	SL4.0ch01	79189441	79189447	+	7	Solyc01g095730.4	Solyc01g095730.4	CDS	13.6196
BS4194	SL4.0ch01	79189640	79189646	+	7	Solyc01g095730.4	Solyc01g095730.4	CDS	6.51874
BS4197	SL4.0ch01	79189881	79189887	+	7	Solyc01g095730.4	Solyc01g095730.4	CDS	6.36582
BS4198	SL4.0ch01	79189891	79189897	+	7	Solyc01g095730.4	Solyc01g095730.4	CDS	9.60203
BS4199	SL4.0ch01	79189901	79189907	+	7	Solyc01g095730.4	Solyc01g095730.4	CDS	17.106
BS4207	SL4.0ch01	79301717	79301723	+	7	Solyc01g095900.4	Solyc01g095900.4	CDS	10.2487
BS4208	SL4.0ch01	79336475	79336481	+	7	Solyc01g095960.4	Solyc01g095960.4	CDS	11.2064
BS4210	SL4.0ch01	79337071	79337077	+	7	Solyc01g095960.4	Solyc01g095960.4	CDS	7.78031
BS4212	SL4.0ch01	79337372	79337378	+	7	Solyc01g095960.4	Solyc01g095960.4	CDS	1.52301
BS4213	SL4.0ch01	79362844	79362850	+	7	Solyc01g095990.3	Solyc01g095990.3	UTR5	3.9895
BS4226	SL4.0ch01	79442367	79442373	+	7	Solyc01g096070.3	Solyc01g096070.3	CDS	5.32943
BS4227	SL4.0ch01	79442379	79442385	+	7	Solyc01g096070.3	Solyc01g096070.3	CDS	12.0605
BS4229	SL4.0ch01	79442404	79442410	+	7	Solyc01g096070.3	Solyc01g096070.3	CDS	10.2819
BS4230	SL4.0ch01	79442729	79442735	+	7	Solyc01g096070.3	Solyc01g096070.3	INTRON	29.8481
BS4231	SL4.0ch01	79442736	79442742	+	7	Solyc01g096070.3	Solyc01g096070.3	CDS	4.03598
BS4232	SL4.0ch01	79442990	79442996	+	7	Solyc01g096070.3	Solyc01g096070.3	CDS	12.0062
BS4233	SL4.0ch01	79442998	79443004	+	7	Solyc01g096070.3	Solyc01g096070.3	CDS	39.1025
BS4235	SL4.0ch01	79443096	79443102	+	7	Solyc01g096070.3	Solyc01g096070.3	CDS	12.7755
BS4236	SL4.0ch01	79443416	79443422	+	7	Solyc01g096070.3	Solyc01g096070.3	CDS	22.5014
BS4237	SL4.0ch01	79443435	79443441	+	7	Solyc01g096070.3	Solyc01g096070.3	CDS	3.02696
BS4241	SL4.0ch01	79443872	79443878	+	7	Solyc01g096070.3	Solyc01g096070.3	CDS	26.2797
BS4242	SL4.0ch01	79443893	79443899	+	7	Solyc01g096070.3	Solyc01g096070.3	CDS	4.2037
BS4243	SL4.0ch01	79443952	79443958	+	7	Solyc01g096070.3	Solyc01g096070.3	CDS	15.8294
BS4248	SL4.0ch01	79444310	79444316	+	7	Solyc01g096070.3	Solyc01g096070.3	CDS	1.61683
BS4250	SL4.0ch01	79444333	79444339	+	7	Solyc01g096070.3	Solyc01g096070.3	CDS	25.3783
BS4252	SL4.0ch01	79444347	79444353	+	7	Solyc01g096070.3	Solyc01g096070.3	CDS	10.5408
BS4253	SL4.0ch01	79444472	79444478	+	7	Solyc01g096070.3	Solyc01g096070.3	CDS	33.5543
BS4255	SL4.0ch01	79444487	79444493	+	7	Solyc01g096070.3	Solyc01g096070.3	CDS	14.8222
BS4256	SL4.0ch01	79444534	79444540	+	7	Solyc01g096070.3	Solyc01g096070.3	CDS	5.64156
BS4257	SL4.0ch01	79444541	79444547	+	7	Solyc01g096070.3	Solyc01g096070.3	CDS	14.2206
BS4258	SL4.0ch01	79444722	79444728	+	7	Solyc01g096070.3	Solyc01g096070.3	CDS	10.1349
BS4259	SL4.0ch01	79444737	79444743	+	7	Solyc01g096070.3	Solyc01g096070.3	CDS	3.16217
BS4260	SL4.0ch01	79444744	79444750	+	7	Solyc01g096070.3	Solyc01g096070.3	CDS	22.1818
BS4263	SL4.0ch01	79444856	79444862	+	7	Solyc01g096070.3	Solyc01g096070.3	CDS	6.33896
BS4264	SL4.0ch01	79444943	79444949	+	7	Solyc01g096070.3	Solyc01g096070.3	CDS	9.43169
BS4267	SL4.0ch01	79445277	79445283	+	7	Solyc01g096070.3	Solyc01g096070.3	CDS	15.6604
BS4271	SL4.0ch01	79445753	79445759	+	7	Solyc01g096070.3	Solyc01g096070.3	CDS	10.9032
BS4274	SL4.0ch01	79606297	79606303	+	7	Solyc01g096270.3	Solyc01g096270.3	UTR5	12.1093
BS4275	SL4.0ch01	79606407	79606413	+	7	Solyc01g096270.3	Solyc01g096270.3	UTR5	4.14418
BS4278	SL4.0ch01	79641188	79641194	+	7	Solyc01g096290.4	Solyc01g096290.4	CDS	14.5445
BS4279	SL4.0ch01	79641200	79641206	+	7	Solyc01g096290.4	Solyc01g096290.4	CDS	3.17629
BS4281	SL4.0ch01	79641215	79641221	+	7	Solyc01g096290.4	Solyc01g096290.4	CDS	7.27355
BS4282	SL4.0ch01	79641222	79641228	+	7	Solyc01g096290.4	Solyc01g096290.4	CDS	6.3502
BS4283	SL4.0ch01	79641244	79641250	+	7	Solyc01g096290.4	Solyc01g096290.4	CDS	7.20003
BS4284	SL4.0ch01	79641302	79641308	+	7	Solyc01g096290.4	Solyc01g096290.4	CDS	15.7269
BS4285	SL4.0ch01	79641516	79641522	+	7	Solyc01g096290.4	Solyc01g096290.4	CDS	2.38389
BS4287	SL4.0ch01	79710448	79710454	+	7	Solyc01g096370.4	Solyc01g096370.4	CDS	4.78721
BS4290	SL4.0ch01	79711291	79711297	+	7	Solyc01g096370.4	Solyc01g096370.4	CDS	3.90848
BS4292	SL4.0ch01	79760175	79760181	+	7	Solyc01g096400.4	Solyc01g096400.4	CDS	102.276
BS4294	SL4.0ch01	79760222	79760228	+	7	Solyc01g096400.4	Solyc01g096400.4	CDS	129.306
[truncated: 51,295 more rows]
