# Supplementary material for: A plant-specific clade of serine/arginine-rich proteins regulates RNA splicing homeostasis and thermotolerance in tomato
Source: Nucleic Acids Res. 2024 Aug 24;52(19):11466–80. doi: 10.1093/nar/gkae730 (PMC11514476; doi:10.1093/nar/gkae730)
Supplement: gkae730_Supplemental_Files [file gkae730_supplemental_files.zip › Supplemental_Data_7.xlsx]

## Sheet: Sheet1
593 specific genes based on RS2Z35 iCLIP	1140 specific genes based on RS2Z36 iCLIP	4841 common common genes based on RS2Z35 and RS2Z36 iCLIP
Solyc00g500409.1	Solyc01g005480.3	Solyc00g500063.1
Solyc01g009850.4	Solyc01g005590.2	Solyc00g500065.1
Solyc01g058450.3	Solyc01g006000.3	Solyc00g500064.1
Solyc01g067255.1	Solyc01g006810.4	Solyc00g500164.1
Solyc01g067750.3	Solyc01g007980.4	Solyc01g005030.4
Solyc01g079280.1	Solyc01g008070.3	Solyc01g005300.4
Solyc01g081060.4	Solyc01g008260.4	Solyc01g005410.4
Solyc01g073950.4	Solyc01g008780.3	Solyc01g005430.3
Solyc01g086730.4	Solyc01g009380.3	Solyc01g005440.4
Solyc01g087720.4	Solyc01g009565.1	Solyc01g005810.3
Solyc01g088660.3	Solyc01g009990.3	Solyc01g005820.4
Solyc01g091590.3	Solyc01g010430.4	Solyc01g005840.3
Solyc01g094410.3	Solyc01g010860.3	Solyc01g005910.3
Solyc01g095280.4	Solyc01g056320.1	Solyc01g005960.3
Solyc01g095800.3	Solyc01g056340.4	Solyc01g006120.4
Solyc01g097310.3	Solyc01g056600.2	Solyc01g006200.3
Solyc01g097330.3	Solyc01g058320.4	Solyc01g006230.3
Solyc01g098110.4	Solyc01g060240.4	Solyc01g006800.4
Solyc01g098840.3	Solyc01g065840.4	Solyc01g006880.4
Solyc01g099220.3	Solyc01g066840.3	Solyc01g007110.3
Solyc01g099480.4	Solyc01g067730.3	Solyc01g007190.3
Solyc01g099490.1	Solyc01g068400.3	Solyc01g007220.4
Solyc01g099500.1	Solyc01g079090.4	Solyc01g007770.2
Solyc01g100250.3	Solyc01g079260.4	Solyc01g007910.3
Solyc01g102970.3	Solyc01g079620.4	Solyc01g008000.3
Solyc01g103340.4	Solyc01g080400.3	Solyc01g008170.3
Solyc01g103490.3	Solyc01g081190.4	Solyc01g008320.3
Solyc01g105280.3	Solyc01g088400.4	Solyc01g008340.3
Solyc01g106220.4	Solyc01g088570.3	Solyc01g008360.3
Solyc01g106957.1	Solyc01g088720.3	Solyc01g008820.3
Solyc01g107620.4	Solyc01g090040.3	Solyc01g008850.3
Solyc01g109090.2	Solyc01g090260.5.1	Solyc01g008920.4
Solyc01g109130.3	Solyc01g090850.3	Solyc01g008990.4
Solyc01g111450.3	Solyc01g091070.3	Solyc01g009030.4
Solyc01g010020.3	Solyc01g091460.3	Solyc01g009100.4
Solyc01g010060.2	Solyc01g093970.4	Solyc01g009420.4
Solyc01g014840.3	Solyc01g094050.1	Solyc01g009520.4
Solyc01g034020.3	Solyc01g094060.4	Solyc01g009630.3
Solyc01g058535.1	Solyc01g094680.4	Solyc01g009780.3
Solyc01g066880.3	Solyc01g095180.2	Solyc01g010050.3
Solyc01g067380.4	Solyc01g095370.3	Solyc01g010130.4
Solyc01g080110.3	Solyc01g095900.4	Solyc01g010180.3
Solyc01g080140.3	Solyc01g095960.4	Solyc01g010220.3
Solyc01g080250.3	Solyc01g096370.4	Solyc01g010580.3
Solyc01g081030.4	Solyc01g096520.3	Solyc01g010660.3
Solyc01g086650.3	Solyc01g097460.3	Solyc01g010760.3
Solyc01g087750.4	Solyc01g097800.3	Solyc01g010990.2
Solyc01g088000.4	Solyc01g098030.4	Solyc01g011090.4
Solyc01g088730.3	Solyc01g098170.3	Solyc01g011100.2
Solyc01g091620.3	Solyc01g098230.3	Solyc01g011340.3
Solyc01g094540.4	Solyc01g098450.4	Solyc01g011510.4
Solyc01g095630.3	Solyc01g099100.4	Solyc01g015020.4
Solyc01g095890.4	Solyc01g099130.3	Solyc01g020190.2
Solyc01g096830.3	Solyc01g099350.3	Solyc01g021640.3
Solyc01g097250.4	Solyc01g099780.3	Solyc01g028900.3
Solyc01g098180.3	Solyc01g100130.3	Solyc01g028860.3
Solyc01g098350.3	Solyc01g100260.4	Solyc01g028810.3
Solyc01g102560.2	Solyc01g100480.3	Solyc01g044270.3
Solyc01g103873.1	Solyc01g100690.3	Solyc01g044340.3
Solyc01g103890.3	Solyc01g100850.3	Solyc01g044490.4
Solyc01g107090.2	Solyc01g101015.1	Solyc01g049650.3
Solyc01g107820.2	Solyc01g102650.2	Solyc01g049770.3
Solyc01g109720.3	Solyc01g102660.4	Solyc01g057445.1
Solyc01g150173.1	Solyc01g104540.3	Solyc01g057760.4
Solyc02g014350.4	Solyc01g105090.3	Solyc01g057770.3
Solyc02g032920.3	Solyc01g105150.4	Solyc01g058010.3
Solyc02g062740.3	Solyc01g105410.4	Solyc01g058140.3
Solyc02g063350.1	Solyc01g105460.4	Solyc01g059930.3
Solyc02g065360.4	Solyc01g106890.2	Solyc01g060130.3
Solyc02g067840.3	Solyc01g107420.2	Solyc01g060280.4
Solyc02g068130.4	Solyc01g108100.3	Solyc01g060470.3
Solyc02g068530.4	Solyc01g108130.4	Solyc01g065490.4
Solyc02g070630.3	Solyc01g108400.3	Solyc01g065530.3
Solyc02g070940.1	Solyc01g108416.1	Solyc01g065550.3
Solyc02g071240.3	Solyc01g108418.1	Solyc01g066310.4
Solyc02g071600.4	Solyc01g109210.2	Solyc01g066690.3
Solyc02g077730.3	Solyc01g109300.3	Solyc01g067070.3
Solyc02g077880.3	Solyc01g109360.3	Solyc01g067270.4
Solyc02g078790.4	Solyc01g109600.4	Solyc01g067390.4
Solyc02g078820.3	Solyc01g111040.4	Solyc01g067500.3
Solyc02g080340.3	Solyc01g111140.3	Solyc01g067570.3
Solyc02g081190.4	Solyc01g111690.3	Solyc01g067600.3
Solyc02g081410.3	Solyc01g111920.3	Solyc01g067710.3
Solyc02g082510.1	Solyc01g111940.4	Solyc01g067740.3
Solyc02g082660.3	Solyc01g112250.4	Solyc01g068000.4
Solyc02g083880.3	Solyc01g005080.3	Solyc01g068210.3
Solyc02g084030.3	Solyc01g005330.3	Solyc01g068480.4
Solyc02g084280.3	Solyc01g005620.3	Solyc01g079230.4
Solyc02g084560.4	Solyc01g005690.3	Solyc01g079420.4
Solyc02g085480.4	Solyc01g006370.3	Solyc01g079510.3
Solyc02g087480.4	Solyc01g006580.4	Solyc01g079535.1
Solyc02g089410.3	Solyc01g006870.4	Solyc01g079590.3
Solyc02g089490.4	Solyc01g006960.3	Solyc01g079810.4
Solyc02g090500.3	Solyc01g007070.3	Solyc01g080220.3
Solyc02g091620.3	Solyc01g007150.3	Solyc01g080240.4
Solyc02g091860.3	Solyc01g007250.4	Solyc01g080330.4
Solyc02g093050.3	Solyc01g007870.3	Solyc01g080360.3
Solyc02g020980.4	Solyc01g008800.3	Solyc01g080510.3
Solyc02g062020.3	Solyc01g010250.4	Solyc01g080620.3
Solyc02g062600.3	Solyc01g010290.4	Solyc01g080640.3
Solyc02g063010.3	Solyc01g010570.4	Solyc01g080670.3
Solyc02g150126.1	Solyc01g010780.4	Solyc01g080690.3
Solyc02g067750.4	Solyc01g010830.4	Solyc01g081050.4
Solyc02g068040.3	Solyc01g014860.3	Solyc01g081070.3
Solyc02g068610.2	Solyc01g022750.3	Solyc01g081500.4
Solyc02g069240.1	Solyc01g028930.4	Solyc01g073740.4
Solyc02g069980.4	Solyc01g049680.3	Solyc01g073750.4
Solyc02g071180.3	Solyc01g057200.4	Solyc01g086640.2
Solyc02g071820.4	Solyc01g058040.2	Solyc01g086710.4
Solyc02g076760.3	Solyc01g058205.1	Solyc01g086740.3
Solyc02g077610.3	Solyc01g058260.4	Solyc01g086860.3
Solyc02g077740.3	Solyc01g060080.4	Solyc01g086980.4
Solyc02g077890.4	Solyc01g065980.4	Solyc01g087020.2
Solyc02g079850.4	Solyc01g066590.3	Solyc01g087095.2
Solyc02g080990.2	Solyc01g067080.3	Solyc01g087120.3
Solyc02g081320.4	Solyc01g067280.3	Solyc01g087230.3
Solyc02g081580.3	Solyc01g067295.1	Solyc01g087280.2
Solyc02g082230.4	Solyc01g067720.4	Solyc01g087470.3
Solyc02g082460.3	Solyc01g067910.3	Solyc01g087490.4
Solyc02g083150.3	Solyc01g079170.3	Solyc01g087590.3
Solyc02g086415.1	Solyc01g080030.3	Solyc01g087620.3
Solyc02g087230.3	Solyc01g080340.3	Solyc01g087650.4
Solyc02g088290.4	Solyc01g087390.2	Solyc01g088020.3
Solyc02g088690.4	Solyc01g088520.3	Solyc01g088040.3
Solyc02g089280.3	Solyc01g089980.4	Solyc01g088240.4
Solyc02g089360.4	Solyc01g091090.4	Solyc01g088350.4
Solyc02g090360.3	Solyc01g094000.3	Solyc01g088370.3
Solyc02g090647.1	Solyc01g094370.3	Solyc01g088800.4
Solyc02g090740.3	Solyc01g094640.4	Solyc01g089970.3
Solyc02g091120.4	Solyc01g096100.2	Solyc01g090170.4
Solyc02g091700.3	Solyc01g097510.4	Solyc01g090200.4
Solyc02g092000.3	Solyc01g097790.3	Solyc01g090290.4
Solyc03g005170.3	Solyc01g098070.1	Solyc01g090500.4
Solyc03g006490.3	Solyc01g098080.3	Solyc01g090690.4
Solyc03g025930.4	Solyc01g098160.3	Solyc01g090750.3
Solyc03g026280.3	Solyc01g098210.3	Solyc01g090780.3
Solyc03g033480.4	Solyc01g098900.3	Solyc01g090910.3
Solyc03g044220.1	Solyc01g099280.3	Solyc01g090940.3
Solyc03g044300.3	Solyc01g099380.4	Solyc01g091170.3
Solyc03g044910.1	Solyc01g099640.4	Solyc01g091310.3
Solyc03g059310.3	Solyc01g100570.4	Solyc01g091720.3
Solyc03g063607.1	Solyc01g100840.3	Solyc01g091900.3
Solyc03g082500.4	Solyc01g100990.3	Solyc01g091950.4
Solyc03g083480.4	Solyc01g101225.1	Solyc01g092950.3
Solyc03g083520.4	Solyc01g150152.1	Solyc01g094150.3
Solyc03g093430.3	Solyc01g102350.3	Solyc01g094200.4
Solyc03g097830.3	Solyc01g102670.3	Solyc01g094350.4
Solyc03g098660.3	Solyc01g103080.3	Solyc01g094480.4
Solyc03g112910.3	Solyc01g103480.3	Solyc01g094550.3
Solyc03g113500.4	Solyc01g103630.4	Solyc01g094660.3
Solyc03g114170.3	Solyc01g103950.4	Solyc01g094880.3
Solyc03g114500.4	Solyc01g104300.3	Solyc01g094930.3
Solyc03g114760.3	Solyc01g150159.1	Solyc01g094950.3
Solyc03g114950.2	Solyc01g104447.1	Solyc01g094960.3
Solyc03g115440.3	Solyc01g104530.3	Solyc01g095020.3
Solyc03g115900.4	Solyc01g104710.3	Solyc01g095140.4
Solyc03g116700.4	Solyc01g105330.3	Solyc01g095150.3
Solyc03g117290.1	Solyc01g105440.1	Solyc01g095200.3
Solyc03g117600.3	Solyc01g105710.3	Solyc01g095220.2
Solyc03g117940.3	Solyc01g107080.3	Solyc01g095270.3
Solyc03g117980.3	Solyc01g109340.4	Solyc01g095300.3
Solyc03g118920.3	Solyc01g110460.4	Solyc01g095320.4
Solyc03g119130.3	Solyc01g110686.1	Solyc01g095400.4
Solyc03g119710.4	Solyc01g111800.4	Solyc01g095410.3
Solyc03g122020.4	Solyc01g112020.3	Solyc01g095510.3
Solyc03g123730.4	Solyc01g112220.4	Solyc01g095580.3
Solyc03g005220.4	Solyc02g050260.2	Solyc01g095710.3
Solyc03g005250.4	Solyc02g014520.4	Solyc01g095730.4
Solyc03g007250.1	Solyc02g021160.2	Solyc01g095990.3
Solyc03g025440.3	Solyc02g021240.3	Solyc01g096070.3
Solyc03g032020.4	Solyc02g021340.4	Solyc01g096270.3
Solyc03g033740.4	Solyc02g036350.3	Solyc01g096290.4
Solyc03g034250.4	Solyc02g062570.4	Solyc01g096400.4
Solyc03g071710.1	Solyc02g064580.3	Solyc01g096450.4
Solyc03g063350.3	Solyc02g065400.3	Solyc01g096460.2
Solyc03g082680.4	Solyc02g067540.3	Solyc01g096530.3
Solyc03g083910.5	Solyc02g068750.1	Solyc01g096610.4
Solyc03g095720.3	Solyc02g069130.3	Solyc01g096990.4
Solyc03g097840.3	Solyc02g069340.4	Solyc01g097120.3
Solyc03g098740.1	Solyc02g069680.3	Solyc01g097190.4
Solyc03g019940.4	Solyc02g070570.4	Solyc01g097440.3
Solyc03g112820.4	Solyc02g070860.4	Solyc01g097450.3
Solyc03g115930.3	Solyc02g071890.3	Solyc01g097520.4
Solyc03g116110.3	Solyc02g071980.3	Solyc01g097530.3
Solyc03g117010.4	Solyc02g072160.4	Solyc01g097640.3
Solyc03g117590.3	Solyc02g076870.4	Solyc01g097740.3
Solyc03g117810.4	Solyc02g077080.3	Solyc01g097760.3
Solyc03g117850.4	Solyc02g077330.3	Solyc01g097870.3
Solyc03g119760.3	Solyc02g077660.3	Solyc01g097880.4
Solyc03g119780.4	Solyc02g078490.3	Solyc01g097980.3
Solyc03g121090.4	Solyc02g078890.1	Solyc01g098090.3
Solyc03g121960.3	Solyc02g080650.3	Solyc01g098190.3
Solyc03g122180.4	Solyc02g081810.4	Solyc01g098410.4
Solyc04g007520.3	Solyc02g082100.4	Solyc01g098540.3
Solyc04g008810.3	Solyc02g082200.4	Solyc01g098750.3
Solyc04g009510.4	Solyc02g082570.3	Solyc01g098760.4
Solyc04g011610.3	Solyc02g082830.3	Solyc01g098830.3
Solyc04g015940.3	Solyc02g083140.3	Solyc01g098870.3
Solyc04g039980.3	Solyc02g083500.3	Solyc01g098880.3
Solyc04g049330.3	Solyc02g083560.3	Solyc01g098920.4
Solyc04g049950.1	Solyc02g084710.3	Solyc01g099360.3
Solyc04g051690.4	Solyc02g085790.3	Solyc01g099370.3
Solyc04g051820.4	Solyc02g085820.3	Solyc01g099400.4
Solyc04g071480.1	Solyc02g085870.3	Solyc01g150150.1
Solyc04g071560.4	Solyc02g086610.4	Solyc01g099680.3
Solyc04g072220.3	Solyc02g087260.1	Solyc01g099690.3
Solyc04g074410.2	Solyc02g087300.1	Solyc01g099760.3
Solyc04g076990.3	Solyc02g087620.3	Solyc01g099770.3
Solyc04g077140.3	Solyc02g088000.3	Solyc01g099790.3
Solyc04g078325.1	Solyc02g089440.3	Solyc01g099830.3
Solyc04g078780.3	Solyc02g092110.3	Solyc01g099840.3
Solyc04g078920.3	Solyc02g092520.3	Solyc01g099900.4
Solyc04g079280.4	Solyc02g093060.3	Solyc01g100050.3
Solyc04g080160.3	Solyc02g093150.3	Solyc01g100060.4
Solyc04g080450.1	Solyc02g093490.3	Solyc01g100170.3
Solyc04g080740.1	Solyc02g093750.3	Solyc01g100330.3
Solyc04g081280.3	Solyc02g093970.4	Solyc01g100370.3
Solyc04g082980.2	Solyc02g150150.1	Solyc01g100410.3
Solyc04g005480.1	Solyc02g094420.3	Solyc01g100580.3
Solyc04g007610.3	Solyc02g050267.1	Solyc01g100650.3
Solyc04g009200.3	Solyc02g005350.3	Solyc01g100660.4
Solyc04g011650.3	Solyc02g005520.2	Solyc01g100970.3
Solyc04g012180.4	Solyc02g021000.3	Solyc01g101040.3
Solyc04g015360.3	Solyc02g021100.3	Solyc01g101060.4
Solyc04g026280.2	Solyc02g022870.4	Solyc01g101090.3
Solyc04g071040.4	Solyc02g036450.3	Solyc01g101140.4
Solyc04g071510.3	Solyc02g061810.3	Solyc01g101240.4
Solyc04g072640.3	Solyc02g064950.3	Solyc01g102490.3
Solyc04g072840.3	Solyc02g065530.4	Solyc01g102640.2
Solyc04g074150.3	Solyc02g067160.4	Solyc01g102700.4
Solyc04g074680.1	Solyc02g067290.3	Solyc01g102710.2
Solyc04g074770.2	Solyc02g067420.3	Solyc01g102830.3
Solyc04g077860.4	Solyc02g067740.4	Solyc01g102940.3
Solyc04g078000.3	Solyc02g068120.3	Solyc01g102960.3
Solyc04g078460.3	Solyc02g068485.1	Solyc01g102990.3
Solyc04g079000.4	Solyc02g068590.3	Solyc01g103010.4
Solyc04g079120.3	Solyc02g068650.2	Solyc01g103020.4
Solyc04g079400.3	Solyc02g068820.3	Solyc01g103050.3
Solyc04g079450.4	Solyc02g069460.3	Solyc01g103110.3
Solyc04g079460.1	Solyc02g070280.3	Solyc01g103190.3
Solyc04g079860.1	Solyc02g070470.1	Solyc01g103200.4
Solyc04g081500.3	Solyc02g071040.3	Solyc01g103220.3
Solyc05g005750.3	Solyc02g071090.3	Solyc01g103370.3
Solyc05g006660.4	Solyc02g071110.3	Solyc01g103400.4
Solyc05g008590.4	Solyc02g071270.3	Solyc01g103420.4
Solyc05g008830.3	Solyc02g071830.3	Solyc01g103450.3
Solyc05g009650.4	Solyc02g072090.2	Solyc01g103540.3
Solyc05g011970.3	Solyc02g072450.4	Solyc01g103590.4
Solyc05g014490.3	Solyc02g078300.3	Solyc01g103710.4
Solyc05g016310.1	Solyc02g080500.3	Solyc01g103850.4
Solyc05g150123.1	Solyc02g080630.4	Solyc01g103980.4
Solyc05g026050.4	Solyc02g081160.3	Solyc01g104000.3
Solyc05g047520.4	Solyc02g081400.3	Solyc01g104080.4
Solyc05g050380.4	Solyc02g082110.4	Solyc01g104240.3
Solyc05g050490.4	Solyc02g082210.4	Solyc01g104480.4
Solyc05g052170.4	Solyc02g083110.1	Solyc01g104560.3
Solyc05g053010.1	Solyc02g083180.4	Solyc01g104600.4
Solyc05g053800.3	Solyc02g083810.4	Solyc01g104620.4
Solyc05g054120.1	Solyc02g083960.4	Solyc01g104640.3
Solyc05g055240.3	Solyc02g084085.1	Solyc01g104650.3
Solyc05g056090.3	Solyc02g084087.1	Solyc01g104740.3
Solyc05g056290.4	Solyc02g084100.3	Solyc01g105030.3
Solyc05g005690.1	Solyc02g084170.2	Solyc01g105050.3
Solyc05g006080.1	Solyc02g084980.3	Solyc01g105230.4
Solyc05g006650.3	Solyc02g085000.3	Solyc01g105290.3
Solyc05g008920.3	Solyc02g086320.1	Solyc01g105340.4
Solyc05g009190.4	Solyc02g086550.3	Solyc01g105560.3
Solyc05g009790.1	Solyc02g086660.4	Solyc01g105820.3
Solyc05g009840.3	Solyc02g086790.4	Solyc01g105990.3
Solyc05g010660.4	Solyc02g086970.4	Solyc01g106030.4
Solyc05g014170.2	Solyc02g087250.4	Solyc01g106210.3
Solyc05g014970.3	Solyc02g088110.4	Solyc01g106260.3
Solyc05g015470.1	Solyc02g088230.3	Solyc01g106290.3
Solyc05g018490.3	Solyc02g088790.3	Solyc01g106330.3
Solyc05g021530.3	Solyc02g088910.3	Solyc01g106340.3
Solyc05g025750.3	Solyc02g089220.4	Solyc01g106350.4
Solyc05g043240.1	Solyc02g089240.3	Solyc01g106360.3
Solyc05g051470.3	Solyc02g089400.4	Solyc01g106440.3
Solyc05g056120.3	Solyc02g089610.2	Solyc01g106470.3
Solyc05g056460.4	Solyc02g091020.3	Solyc01g106560.4
Solyc06g034100.4	Solyc02g091110.3	Solyc01g106770.4
Solyc06g034220.3	Solyc02g091240.1	Solyc01g106820.3
Solyc06g051440.4	Solyc02g091520.3	Solyc01g106870.4
Solyc06g060130.4	Solyc02g093470.4	Solyc01g106900.3
Solyc06g060390.3	Solyc02g094090.4	Solyc01g106950.3
Solyc06g062780.4	Solyc02g094130.3	Solyc01g106963.1
Solyc06g064900.3	Solyc02g094580.3	Solyc01g107030.3
Solyc06g068220.3	Solyc02g094600.2	Solyc01g107130.4
Solyc06g069360.3	Solyc03g005390.3	Solyc01g107170.2
Solyc06g069570.3	Solyc03g005750.3	Solyc01g107180.3
Solyc06g071980.3	Solyc03g006000.3	Solyc01g107290.3
Solyc06g072030.1	Solyc03g006350.3	Solyc01g107300.4
Solyc06g072250.3	Solyc03g006550.4	Solyc01g107360.4
Solyc06g073540.4	Solyc03g006590.3	Solyc01g107510.3
Solyc06g074420.1	Solyc03g007200.2	Solyc01g107610.4
Solyc06g076510.3	Solyc03g007230.4	Solyc01g107870.3
Solyc06g082950.4	Solyc03g007600.3	Solyc01g107930.3
Solyc06g083680.3	Solyc03g007620.3	Solyc01g150170.1
Solyc06g008730.3	Solyc03g025940.3	Solyc01g108160.3
Solyc06g009110.3	Solyc03g026310.4	Solyc01g108230.3
Solyc06g009270.3	Solyc03g044140.3	Solyc01g108250.3
Solyc06g009290.4	Solyc03g044190.3	Solyc01g108430.3
Solyc06g009530.3	Solyc03g051790.3	Solyc01g108600.3
Solyc06g016750.3	Solyc03g058920.3	Solyc01g108620.3
Solyc06g050140.1	Solyc03g059420.4	Solyc01g108920.4
Solyc06g050310.3	Solyc03g078320.1	Solyc01g109070.2
Solyc06g053670.1	Solyc03g078630.3	Solyc01g109220.4
Solyc06g053710.3	Solyc03g078783.1	Solyc01g109460.3
Solyc06g054260.1	Solyc03g082390.3	Solyc01g109510.3
Solyc06g060560.3	Solyc03g082590.4	Solyc01g109540.4
Solyc06g060680.2	Solyc03g083190.3	Solyc01g109660.2
Solyc06g060790.1	Solyc03g083400.3	Solyc01g109880.3
Solyc06g063060.3	Solyc03g083420.4	Solyc01g109890.3
Solyc06g063310.2	Solyc03g083440.4	Solyc01g109990.4
Solyc06g065050.2	Solyc03g083610.4	Solyc01g110020.4
Solyc06g065460.2	Solyc03g095320.1	Solyc01g110270.3
Solyc06g066360.3	Solyc03g095490.3	Solyc01g110310.3
Solyc06g067960.3	Solyc03g095780.3	Solyc01g110390.2
Solyc06g067970.3	Solyc03g096050.3	Solyc01g110440.5.1
Solyc06g068540.3	Solyc03g096080.4	Solyc01g110480.4
Solyc06g071110.3	Solyc03g096940.4	Solyc01g110540.3
Solyc06g073300.1	Solyc03g098590.3	Solyc01g110990.2
Solyc06g073460.4	Solyc03g098620.3	Solyc01g111060.4
Solyc06g073700.3	Solyc03g112290.2	Solyc01g111150.2
Solyc06g074400.4	Solyc03g112310.1	Solyc01g111170.3
Solyc06g076480.4	Solyc03g113270.3	Solyc01g111200.3
Solyc06g083390.4	Solyc03g113960.4	Solyc01g111360.3
Solyc06g083830.4	Solyc03g114130.1	Solyc01g111410.3
Solyc06g083980.3	Solyc03g115700.3	Solyc01g111530.3
Solyc07g006400.3	Solyc03g116660.3	Solyc01g111650.3
Solyc07g006510.3	Solyc03g117370.3	Solyc01g111660.4
Solyc07g006890.1	Solyc03g117410.2	Solyc01g111670.4
Solyc07g007500.3	Solyc03g118070.3	Solyc01g111760.4
Solyc07g008770.4	Solyc03g118800.3	Solyc01g111780.4
Solyc07g017400.3	Solyc03g120140.3	Solyc01g112000.4
Solyc07g017490.3	Solyc03g120490.3	Solyc01g112180.4
Solyc07g017990.3	Solyc03g120640.3	Solyc01g112290.4
Solyc07g019670.4	Solyc03g120710.2	Solyc01g112310.4
Solyc07g032100.3	Solyc03g120770.4	Solyc01g112340.3
Solyc07g032260.3	Solyc03g121820.3	Solyc01g112350.3
Solyc07g042890.3	Solyc03g121890.1	Solyc01g005420.2
Solyc07g043160.1	Solyc03g122040.4	Solyc01g005470.3
Solyc07g054540.4	Solyc03g123640.3	Solyc01g005600.4
Solyc07g055810.3	Solyc03g123830.4	Solyc01g005870.3
Solyc07g056660.4	Solyc03g123860.4	Solyc01g005950.4
Solyc07g061960.3	Solyc03g005010.4	Solyc01g006110.3
Solyc07g064300.3	Solyc03g005300.3	Solyc01g006160.3
Solyc07g005030.4	Solyc03g005410.4	Solyc01g006190.3
Solyc07g006520.3	Solyc03g005740.3	Solyc01g006350.4
Solyc07g006630.4	Solyc03g006030.4	Solyc01g006360.4
Solyc07g007270.3	Solyc03g006130.3	Solyc01g006400.4
Solyc07g007890.3	Solyc03g006380.4	Solyc01g006680.4
Solyc07g014583.1	Solyc03g006390.2	Solyc01g006990.4
Solyc07g040690.3	Solyc03g006915.1	Solyc01g007020.4
Solyc07g045370.3	Solyc03g006920.2	Solyc01g007180.3
Solyc07g053690.3	Solyc03g007190.3	Solyc01g007830.2
Solyc07g054290.1	Solyc03g007750.3	Solyc01g007840.3
Solyc07g054470.1	Solyc03g025160.4	Solyc01g007860.3
Solyc07g055710.3	Solyc03g025320.4	Solyc01g007880.4
Solyc07g056200.3	Solyc03g025390.3	Solyc01g007900.4
Solyc07g061935.1	Solyc03g026190.3	Solyc01g007930.4
Solyc07g061940.4	Solyc03g026290.3	Solyc01g008020.4
Solyc07g062120.4	Solyc03g031690.3	Solyc01g008080.3
Solyc07g063600.3	Solyc03g033500.4	Solyc01g008090.4
Solyc07g063610.4	Solyc03g034270.3	Solyc01g008120.4
Solyc07g064290.3	Solyc03g045090.3	Solyc01g008230.4
Solyc07g064870.3	Solyc03g150117.1	Solyc01g008250.3
Solyc07g065250.3	Solyc03g058930.4	Solyc01g008310.4
Solyc07g065500.2	Solyc03g059110.1	Solyc01g008370.3
Solyc07g065620.4	Solyc03g059260.4	Solyc01g008460.3
Solyc07g066170.4	Solyc03g062830.3	Solyc01g008550.4
Solyc08g005980.3	Solyc03g063210.3	Solyc01g008560.3
Solyc08g006250.2	Solyc03g082620.4	Solyc01g008660.4
Solyc08g007240.4	Solyc03g082730.1	Solyc01g008730.3
Solyc08g008410.3	Solyc03g095190.4	Solyc01g008810.3
Solyc08g014120.3	Solyc03g095260.3	Solyc01g008890.4
Solyc08g016770.4	Solyc03g150147.1	Solyc01g008950.4
Solyc08g043180.3	Solyc03g096640.4	Solyc01g008970.4
Solyc08g021960.3	Solyc03g096880.4	Solyc01g009020.4
Solyc08g061800.3	Solyc03g097930.3	Solyc01g009090.3
Solyc08g062610.4	Solyc03g098460.3	Solyc01g009120.3
Solyc08g067360.3	Solyc03g110975.1	Solyc01g009160.2
Solyc08g067770.3	Solyc03g111550.4	Solyc01g009280.4
Solyc08g068300.3	Solyc03g114040.3	Solyc01g009430.3
Solyc08g074570.1	Solyc03g115150.4	Solyc01g009443.1
Solyc08g075870.3	Solyc03g115580.4	Solyc01g009447.1
Solyc08g076460.3	Solyc03g116100.3	Solyc01g009610.3
Solyc08g077040.3	Solyc03g116250.2	Solyc01g009750.3
Solyc08g078020.1	Solyc03g117180.3	Solyc01g009820.4
Solyc08g078130.4	Solyc03g117480.4	Solyc01g009860.3
Solyc08g078340.3	Solyc03g118050.3	Solyc01g010270.3
Solyc08g078660.3	Solyc03g119690.3	Solyc01g010365.1
Solyc08g080110.3	Solyc03g120340.3	Solyc01g010440.4
Solyc08g080850.4	Solyc03g120630.4	Solyc01g010650.3
Solyc08g080920.3	Solyc03g120750.3	Solyc01g010750.4
Solyc08g083140.4	Solyc03g120850.4	Solyc01g010810.4
Solyc08g006000.3	Solyc03g120880.4	Solyc01g010950.3
Solyc08g006880.3	Solyc03g121260.3	Solyc01g011000.3
Solyc08g007080.4	Solyc03g121310.2	Solyc01g011040.3
Solyc08g007220.3	Solyc03g121580.3	Solyc01g014180.3
Solyc08g007375.1	Solyc03g123800.3	Solyc01g014480.3
Solyc08g007410.4	Solyc03g123920.3	Solyc01g014620.1
Solyc08g008550.4	Solyc04g005540.3	Solyc01g022760.1
Solyc08g013900.3	Solyc04g007980.3	Solyc01g022785.1
Solyc08g036507.1	Solyc04g008280.2	Solyc01g034150.4
Solyc08g029130.3	Solyc04g008660.4	Solyc01g049690.4
Solyc08g067270.3	Solyc04g008700.3	Solyc01g049880.3
Solyc08g068010.2	Solyc04g008890.3	Solyc01g049890.3
Solyc08g068260.1	Solyc04g010220.3	Solyc01g049960.4
Solyc08g068350.3	Solyc04g010230.4	Solyc01g050040.4
Solyc08g069000.4	Solyc04g010300.4	Solyc01g050045.1
Solyc08g078270.3	Solyc04g015290.3	Solyc01g050070.4
Solyc08g078650.3	Solyc04g015690.4	Solyc01g056480.3
Solyc08g078750.4	Solyc04g016460.3	Solyc01g056520.3
Solyc08g079040.1	Solyc04g018085.1	Solyc01g056720.4
Solyc08g081160.3	Solyc04g025990.3	Solyc01g056850.3
Solyc08g081230.1	Solyc04g047750.3	Solyc01g057090.4
Solyc08g081455.1	Solyc04g048900.3	Solyc01g057340.3
Solyc09g007460.4	Solyc04g054480.3	Solyc01g057440.3
Solyc09g007490.3	Solyc04g064930.3	Solyc01g057780.3
Solyc09g007670.3	Solyc04g071440.3	Solyc01g057840.3
Solyc09g008080.3	Solyc04g072140.4	Solyc01g057900.3
Solyc09g008280.2	Solyc04g076050.4	Solyc01g058280.4
Solyc09g008670.3	Solyc04g076290.3	Solyc01g058730.4
Solyc09g014980.4	Solyc04g076580.4	Solyc01g059880.3
Solyc09g059430.3	Solyc04g076940.3	Solyc01g060040.3
Solyc09g061430.3	Solyc04g077110.3	Solyc01g060050.3
Solyc09g065540.3	Solyc04g078830.3	Solyc01g060090.1
Solyc09g072990.3	Solyc04g079310.4	Solyc01g060100.2
Solyc09g074460.3	Solyc04g079640.3	Solyc01g060140.4
Solyc09g075020.3	Solyc04g080670.3	Solyc01g060170.4
Solyc09g082810.3	Solyc04g081260.3	Solyc01g065720.4
Solyc09g097960.3	Solyc04g081755.2	Solyc01g066050.3
Solyc09g005250.3	Solyc04g081770.4	Solyc01g066430.3
Solyc09g007210.4	Solyc04g082670.4	Solyc01g066720.3
Solyc09g007370.4	Solyc04g005290.3	Solyc01g067000.4
Solyc09g008410.3	Solyc04g007260.4	Solyc01g067100.4
Solyc09g009260.3	Solyc04g007450.4	Solyc01g067120.4
Solyc09g009840.1	Solyc04g007460.4	Solyc01g067400.3
Solyc09g009890.4	Solyc04g008340.2	Solyc01g067560.3
Solyc09g010020.2	Solyc04g009230.4	Solyc01g067590.3
Solyc09g010320.3	Solyc04g009360.3	Solyc01g067680.3
Solyc09g010780.3	Solyc04g009740.4	Solyc01g067830.3
Solyc09g011020.4	Solyc04g011620.3	Solyc01g067895.1
Solyc09g014170.3	Solyc04g015190.3	Solyc01g068020.4
Solyc09g014300.3	Solyc04g016000.3	Solyc01g068030.3
Solyc09g015490.3	Solyc04g016380.3	Solyc01g068060.4
Solyc09g055320.1	Solyc04g025540.3	Solyc01g068100.4
Solyc09g061290.3	Solyc04g049010.3	Solyc01g068200.4
Solyc09g075490.4	Solyc04g049710.3	Solyc01g068260.4
Solyc09g075510.4	Solyc04g050240.3	Solyc01g068330.4
Solyc09g075600.3	Solyc04g050470.4	Solyc01g068370.4
Solyc09g075670.1	Solyc04g051241.1	Solyc01g068390.3
Solyc09g082270.4	Solyc04g051340.3	Solyc01g068530.3
Solyc09g082470.4	Solyc04g053130.4	Solyc01g079250.3
Solyc09g089870.3	Solyc04g056290.3	Solyc01g079480.3
Solyc09g090730.2	Solyc04g056590.3	Solyc01g079610.3
Solyc10g005470.3	Solyc04g056630.3	Solyc01g079710.3
Solyc10g005630.3	Solyc04g057860.3	Solyc01g079720.3
Solyc10g006020.3	Solyc04g071130.1	Solyc01g079780.3
Solyc10g006090.4	Solyc04g071160.3	Solyc01g079800.4
Solyc10g006750.4	Solyc04g071710.4	Solyc01g079840.3
Solyc10g008950.3	Solyc04g071970.4	Solyc01g079870.4
Solyc10g009210.4	Solyc04g072060.4	Solyc01g079880.3
Solyc10g039360.2	Solyc04g072230.4	Solyc01g080270.3
Solyc10g045385.1	Solyc04g072310.3	Solyc01g080420.1
Solyc10g054420.2	Solyc04g072450.3	Solyc01g080450.4
Solyc10g074630.3	Solyc04g076080.3	Solyc01g080500.2
Solyc10g076670.3	Solyc04g076480.3	Solyc01g080660.3
Solyc10g077130.1	Solyc04g076690.4	Solyc01g080790.3
Solyc10g080610.1	Solyc04g077560.3	Solyc01g080800.3
Solyc10g081000.1	Solyc04g078610.4	Solyc01g080840.3
Solyc10g081820.3	Solyc04g079180.3	Solyc01g080850.4
Solyc10g081980.2	Solyc04g079730.1	Solyc01g080860.3
Solyc10g082050.1	Solyc04g079900.3	Solyc01g080930.4
Solyc10g083280.4	Solyc04g080370.3	Solyc01g081010.4
Solyc10g083370.1	Solyc04g080790.3	Solyc01g081290.4
Solyc10g083730.2	Solyc04g082300.2	Solyc01g081450.3
Solyc10g084960.2	Solyc04g082510.3	Solyc01g081520.3
Solyc10g085215.1	Solyc04g082780.3	Solyc01g081540.4
Solyc10g085290.3	Solyc05g005330.3	Solyc01g073650.3
Solyc10g085320.2	Solyc05g005800.4	Solyc01g073730.4
Solyc10g085420.3	Solyc05g006470.4	Solyc01g073870.4
Solyc10g085810.2	Solyc05g006560.1	Solyc01g073920.3
Solyc10g005125.1	Solyc05g006580.3	Solyc01g073960.4
Solyc10g006220.4	Solyc05g006630.4	Solyc01g086670.3
Solyc10g006320.3	Solyc05g006820.4	Solyc01g086750.4
Solyc10g006970.3	Solyc05g007030.4	Solyc01g086870.3
Solyc10g006990.3	Solyc05g008350.3	Solyc01g086890.3
Solyc10g007280.4	Solyc05g009820.4	Solyc01g086960.3
Solyc10g007700.3	Solyc05g009850.4	Solyc01g086970.4
Solyc10g012160.3	Solyc05g010260.4	Solyc01g086975.1
Solyc10g012430.3	Solyc05g010320.4	Solyc01g087030.3
Solyc10g050850.2	Solyc05g012610.3	Solyc01g087090.3
Solyc10g051020.2	Solyc05g013040.3	Solyc01g087170.3
Solyc10g054060.2	Solyc05g013240.4	Solyc01g087210.3
Solyc10g054320.2	Solyc05g013410.3	Solyc01g087300.3
Solyc10g079755.1	Solyc05g013460.4	Solyc01g087350.3
Solyc10g079850.2	Solyc05g013490.4	Solyc01g087400.4
Solyc10g079920.2	Solyc05g013810.4	Solyc01g087420.4
Solyc10g079930.1	Solyc05g013970.4	Solyc01g087430.3
Solyc10g080080.3	Solyc05g013990.3	Solyc01g087570.2
Solyc10g083110.3	Solyc05g014120.1	Solyc01g087870.4
Solyc10g083290.4	Solyc05g014480.4	Solyc01g087970.3
Solyc10g084210.2	Solyc05g015370.3	Solyc01g088090.3
Solyc10g084350.2	Solyc05g015735.1	Solyc01g088150.3
Solyc11g006370.2	Solyc05g017760.4	Solyc01g088550.3
Solyc11g006410.2	Solyc05g018060.1	Solyc01g088560.3
Solyc11g006740.3	Solyc05g018150.3	Solyc01g088610.4
Solyc11g007840.3	Solyc05g026560.3	Solyc01g088650.4
Solyc11g010190.1	Solyc05g032710.4	Solyc01g088700.4
Solyc11g010430.2	Solyc05g042120.4	Solyc01g088740.4
Solyc11g011840.2	Solyc05g045650.4	Solyc01g088770.3
Solyc11g012400.2	Solyc05g047690.3	Solyc01g090220.4
Solyc11g013350.1	Solyc05g050600.3	Solyc01g090230.3
Solyc11g013440.2	Solyc05g051030.3	Solyc01g090280.4
Solyc11g013770.2	Solyc05g051280.3	Solyc01g090480.4
Solyc11g016930.1	Solyc05g051480.2	Solyc01g090590.3
Solyc11g017010.2	Solyc05g053490.4	Solyc01g090650.1
Solyc11g022380.3	Solyc05g053500.4	Solyc01g090740.3
Solyc11g044480.2	Solyc05g053760.4	Solyc01g090790.4
Solyc11g044320.2	Solyc05g054080.3	Solyc01g091130.4
Solyc11g056680.1	Solyc05g054730.3	Solyc01g091260.3
Solyc11g062270.2	Solyc05g055000.4	Solyc01g091270.3
Solyc11g065080.2	Solyc05g055330.3	Solyc01g091280.3
Solyc11g066990.2	Solyc05g005640.4	Solyc01g091390.2
Solyc11g069180.2	Solyc05g006440.4	Solyc01g091510.4
Solyc11g069450.1	Solyc05g007930.3	Solyc01g091600.4
Solyc11g071920.3	Solyc05g009470.4	Solyc01g091630.3
Solyc11g008360.3	Solyc05g009660.4	Solyc01g091650.3
Solyc11g008800.3	Solyc05g009800.4	Solyc01g091730.3
Solyc11g010250.1	Solyc05g009870.4	Solyc01g091910.4
Solyc11g010650.4	Solyc05g010590.4	Solyc01g094010.3
Solyc11g011250.3	Solyc05g012450.4	Solyc01g094040.3
Solyc11g011360.2	Solyc05g013300.1	Solyc01g094170.3
Solyc11g012150.3	Solyc05g013310.1	Solyc01g094330.3
Solyc11g012260.3	Solyc05g013320.1	Solyc01g094560.4
Solyc11g020810.2	Solyc05g013670.3	Solyc01g094620.3
Solyc11g045130.2	Solyc05g014320.3	Solyc01g094770.4
Solyc11g044880.3	Solyc05g014790.3	Solyc01g094810.3
Solyc11g044875.1	Solyc05g015250.2	Solyc01g094860.4
Solyc11g040130.2	Solyc05g015730.1	Solyc01g094920.3
Solyc11g039830.2	Solyc05g016460.2	Solyc01g095000.3
Solyc11g065660.2	Solyc05g017890.4	Solyc01g095030.3
Solyc11g065730.3	Solyc05g018320.3	Solyc01g095050.3
Solyc11g066480.2	Solyc05g018630.1	Solyc01g095210.3
Solyc11g066630.2	Solyc05g023770.4	Solyc01g095480.4
Solyc11g066890.1	Solyc05g023830.1	Solyc01g095540.3
Solyc11g068810.2	Solyc05g032850.3	Solyc01g095700.3
Solyc11g068940.1	Solyc05g048860.3	Solyc01g095970.3
Solyc11g069000.2	Solyc05g051560.4	Solyc01g096030.4
Solyc11g071770.1	Solyc05g051590.3	Solyc01g096050.4
Solyc11g072030.3	Solyc05g051690.3	Solyc01g096090.4
Solyc12g005010.2	Solyc05g052190.4	Solyc01g096110.3
Solyc12g008600.2	Solyc05g052640.3	Solyc01g096130.3
Solyc12g150103.1	Solyc05g054210.3	Solyc01g096180.4
Solyc12g011440.2	Solyc05g054220.3	Solyc01g096200.4
Solyc12g013540.2	Solyc05g054490.3	Solyc01g096210.4
Solyc12g019740.2	Solyc05g054760.4	Solyc01g096350.3
Solyc12g020050.2	Solyc05g054970.3	Solyc01g096430.4
Solyc12g036650.2	Solyc05g055430.4	Solyc01g096490.3
Solyc12g042090.1	Solyc05g055440.1	Solyc01g096500.3
Solyc12g043090.3	Solyc05g056130.4	Solyc01g096580.3
Solyc12g049310.2	Solyc06g007710.4	Solyc01g096590.3
Solyc12g057160.1	Solyc06g007800.4	Solyc01g096710.4
Solyc12g087960.2	Solyc06g008880.3	Solyc01g096760.3
Solyc12g088190.2	Solyc06g009130.3	Solyc01g097020.4
Solyc12g094510.2	Solyc06g009660.3	Solyc01g097030.3
Solyc12g096230.2	Solyc06g009750.4	Solyc01g097060.3
Solyc12g096340.2	Solyc06g011560.3	Solyc01g097230.4
Solyc12g099100.2	Solyc06g036170.1	Solyc01g097260.4
Solyc12g099610.1	Solyc06g036780.3	Solyc01g097350.4
Solyc12g006320.3	Solyc06g042980.3	Solyc01g097500.4
Solyc12g007100.2	Solyc06g048810.4	Solyc01g097890.2
Solyc12g008490.2	Solyc06g048890.4	Solyc01g098040.3
Solyc12g008940.2	Solyc06g050830.2	Solyc01g098430.3
Solyc12g009480.2	Solyc06g050837.1	Solyc01g098530.3
Solyc12g010790.2	Solyc06g053350.3	Solyc01g098730.2
Solyc12g019700.1	Solyc06g053450.4	Solyc01g098780.3
Solyc12g027580.3	Solyc06g053820.4	Solyc01g098910.3
Solyc12g036390.2	Solyc06g054150.1	Solyc01g099520.3
Solyc12g042545.1	Solyc06g060885.1	Solyc01g099670.3
Solyc12g049270.3	Solyc06g063010.4	Solyc01g099800.4
Solyc12g056290.2	Solyc06g064640.3	Solyc01g099810.3
Solyc12g088940.3	Solyc06g064870.4	Solyc01g099860.3
Solyc12g094590.2	Solyc06g065610.3	Solyc01g099930.3
Solyc12g096120.2	Solyc06g066380.1	Solyc01g100010.3
Solyc12g096250.2	Solyc06g066790.3	Solyc01g100040.3
Solyc12g096270.2	Solyc06g068760.3	Solyc01g100110.4
Solyc12g096700.2	Solyc06g069010.3	Solyc01g100160.3
Solyc12g099340.3	Solyc06g069210.3	Solyc01g100230.3
Solyc12g099500.2	Solyc06g069560.3	Solyc01g100240.3
Solyc12g099890.2	Solyc06g069860.4	Solyc01g100320.3
	Solyc06g071170.4	Solyc01g100350.3
	Solyc06g071250.4	Solyc01g100380.4
	Solyc06g071580.3	Solyc01g100430.3
	Solyc06g072570.4	Solyc01g100590.3
	Solyc06g073880.3	Solyc01g100820.3
	Solyc06g073980.4	Solyc01g100860.3
	Solyc06g073990.2	Solyc01g100870.3
	Solyc06g075110.3	Solyc01g101000.3
	Solyc06g075590.4	Solyc01g101010.4
	Solyc06g076350.3	Solyc01g101250.3
	Solyc06g082070.3	Solyc01g102290.3
	Solyc06g082200.4	Solyc01g102410.3
	Solyc06g082390.4	Solyc01g102500.3
	Solyc06g082560.3	Solyc01g102510.4
	Solyc06g082650.4	Solyc01g102580.3
	Solyc06g082670.3	Solyc01g103090.4
	Solyc06g082930.3	Solyc01g103170.4
	Solyc06g084160.4	Solyc01g103410.3
	Solyc06g084380.4	Solyc01g103510.4
	Solyc06g084530.3	Solyc01g103680.3
	Solyc06g084570.4	Solyc01g103690.4
	Solyc06g005420.1	Solyc01g103800.3
	Solyc06g006000.3	Solyc01g103930.3
	Solyc06g007540.3	Solyc01g103990.3
	Solyc06g007590.3	Solyc01g104040.4
	Solyc06g008810.3	Solyc01g104070.3
	Solyc06g008970.4	Solyc01g104160.4
	Solyc06g009160.4	Solyc01g104170.3
	Solyc06g010240.3	Solyc01g104320.4
	Solyc06g011403.1	Solyc01g104360.1
	Solyc06g034230.2	Solyc01g104370.4
	Solyc06g035720.3	Solyc01g150156.1
	Solyc06g035870.3	Solyc01g104590.3
	Solyc06g035970.3	Solyc01g104660.3
	Solyc06g036100.3	Solyc01g104670.3
	Solyc06g036640.4	Solyc01g104680.4
	Solyc06g048540.3	Solyc01g104700.4
	Solyc06g048730.3	Solyc01g104720.3
	Solyc06g049090.3	Solyc01g150165.1
	Solyc06g050510.3	Solyc01g104840.4
	Solyc06g050520.3	Solyc01g104880.3
	Solyc06g050590.3	Solyc01g104920.3
	Solyc06g051120.4	Solyc01g105100.3
	Solyc06g051240.1	Solyc01g105120.4
	Solyc06g051630.5.1	Solyc01g105140.3
	Solyc06g053385.2	Solyc01g105160.4
	Solyc06g053910.4	Solyc01g105240.3
	Solyc06g054610.2	Solyc01g105450.4
	Solyc06g060720.3	Solyc01g105970.3
	Solyc06g060810.3	Solyc01g106000.4
	Solyc06g063260.4	Solyc01g106050.4
	Solyc06g065330.4	Solyc01g150166.1
	Solyc06g065520.3	Solyc01g150168.1
	Solyc06g065580.3	Solyc01g106280.3
	Solyc06g068330.1	Solyc01g106310.3
	Solyc06g068840.3	Solyc01g106320.2
	Solyc06g068920.3	Solyc01g106450.3
	Solyc06g069380.4	Solyc01g106570.3
	Solyc06g069430.3	Solyc01g106690.3
	Solyc06g071680.4	Solyc01g106740.4
	Solyc06g071800.4	Solyc01g106810.4
	Solyc06g073110.3	Solyc01g107150.3
	Solyc06g073190.3	Solyc01g107240.4
	Solyc06g073240.3	Solyc01g107330.4
	Solyc06g073330.4	Solyc01g107450.4
	Solyc06g073640.4	Solyc01g107550.3
	Solyc06g073720.3	Solyc01g107740.3
	Solyc06g073900.3	Solyc01g107750.3
	Solyc06g074380.3	Solyc01g107825.1
	Solyc06g074780.1	Solyc01g107860.3
	Solyc06g075010.4	Solyc01g107880.3
	Solyc06g075390.4	Solyc01g107900.3
	Solyc06g075830.2	Solyc01g108010.3
	Solyc06g076230.1	Solyc01g108020.3
	Solyc06g082990.4	Solyc01g108030.4
	Solyc06g083640.4	Solyc01g108150.3
	Solyc06g083810.3	Solyc01g108220.3
	Solyc06g083900.3	Solyc01g108260.4
	Solyc06g084020.4	Solyc01g108500.4
	Solyc06g084230.3	Solyc01g108890.3
	Solyc06g084440.3	Solyc01g108910.4
	Solyc06g084500.3	Solyc01g109280.3
	Solyc07g005930.4	Solyc01g109350.3
	Solyc07g006070.1	Solyc01g109410.4
	Solyc07g006580.3	Solyc01g109520.3
	Solyc07g006950.3	Solyc01g109620.3
	Solyc07g008750.4	Solyc01g109680.3
	Solyc07g009490.3	Solyc01g109710.3
	Solyc07g017750.4	Solyc01g109770.3
	Solyc07g022790.4	Solyc01g109870.3
	Solyc07g041010.3	Solyc01g109940.3
	Solyc07g042315.1	Solyc01g110030.3
	Solyc07g042710.3	Solyc01g110120.3
	Solyc07g042900.4	Solyc01g110150.2
	Solyc07g044780.3	Solyc01g110300.4
	Solyc07g045180.4	Solyc01g110410.3
	Solyc07g052700.3	Solyc01g110530.3
	Solyc07g052760.3	Solyc01g150174.1
	Solyc07g052990.1	Solyc01g111020.3
	Solyc07g053410.4	Solyc01g150176.1
	Solyc07g054300.3	Solyc01g111090.3
	Solyc07g054450.4	Solyc01g111120.4
	Solyc07g062190.4	Solyc01g111130.4
	Solyc07g062270.3	Solyc01g111500.3
	Solyc07g063040.3	Solyc01g111510.3
	Solyc07g063160.2	Solyc01g111520.3
	Solyc07g063410.3	Solyc01g111710.4
	Solyc07g065490.3	Solyc01g111750.4
	Solyc07g065890.3	Solyc01g111870.3
	Solyc07g065950.4	Solyc01g111890.3
	Solyc07g005180.3	Solyc01g112050.3
	Solyc07g006690.3	Solyc01g112150.3
	Solyc07g006770.2	Solyc01g112240.4
	Solyc07g007030.1	Solyc01g112260.4
	Solyc07g007200.4	Solyc02g043860.3
	Solyc07g007680.4	Solyc02g055470.2
	Solyc07g008450.3	Solyc02g150119.1
	Solyc07g017520.4	Solyc02g049108.1
	Solyc07g017900.3	Solyc02g050240.4
	Solyc07g017960.4	Solyc02g050280.4
	Solyc07g018010.3	Solyc02g005140.3
	Solyc07g018390.3	Solyc02g005480.4
	Solyc07g025457.1	Solyc02g014380.3
	Solyc07g041200.3	Solyc02g014840.3
	Solyc07g041235.1	Solyc02g014860.3
	Solyc07g041780.3	Solyc02g020910.4
	Solyc07g042025.1	Solyc02g021150.1
	Solyc07g042180.4	Solyc02g021400.2
	Solyc07g042270.4	Solyc02g021620.3
	Solyc07g045340.4	Solyc02g023980.3
	Solyc07g049210.3	Solyc02g030110.2
	Solyc07g053160.4	Solyc02g031830.1
	Solyc07g054220.1	Solyc02g032300.3
	Solyc07g055320.4	Solyc02g032850.3
	Solyc07g056110.3	Solyc02g032930.3
	Solyc07g056520.3	Solyc02g038803.1
	Solyc07g061950.4	Solyc02g038813.1
	Solyc07g062060.3	Solyc02g038816.1
	Solyc07g062660.4	Solyc02g061790.4
	Solyc07g063000.4	Solyc02g061960.3
	Solyc07g063260.4	Solyc02g061980.3
	Solyc07g063630.3	Solyc02g062010.1
	Solyc07g065380.4	Solyc02g062290.2
	Solyc07g065510.4	Solyc02g062370.4
	Solyc07g066200.4	Solyc02g062580.3
	Solyc07g066220.3	Solyc02g062640.4
	Solyc08g007170.1	Solyc02g062810.4
	Solyc08g007770.4	Solyc02g062920.3
	Solyc08g014130.3	Solyc02g062940.3
	Solyc08g036640.3	Solyc02g062970.3
	Solyc08g048430.4	Solyc02g063050.3
	Solyc08g023580.4	Solyc02g063075.1
	Solyc08g022080.4	Solyc02g063150.3
	Solyc08g029170.3	Solyc02g063440.3
	Solyc08g062860.3	Solyc02g064630.4
	Solyc08g063070.3	Solyc02g064680.4
	Solyc08g150131.1	Solyc02g064750.4
	Solyc08g065320.3	Solyc02g064770.4
	Solyc08g065350.4	Solyc02g065690.3
	Solyc08g066120.4	Solyc02g065720.3
	Solyc08g066330.3	Solyc02g065790.3
	Solyc08g066730.3	Solyc02g066930.3
	Solyc08g068060.3	Solyc02g066950.4
	Solyc08g074420.3	Solyc02g067103.1
	Solyc08g074895.1	Solyc02g067390.3
	Solyc08g075340.3	Solyc02g067460.3
	Solyc08g075530.3	Solyc02g067530.4
	Solyc08g075810.3	Solyc02g067570.3
	Solyc08g076220.3	Solyc02g067580.3
	Solyc08g077800.4	Solyc02g067670.4
	Solyc08g077825.1	Solyc02g067810.1
	Solyc08g078230.4	Solyc02g067860.4
	Solyc08g078530.4	Solyc02g067920.4
	Solyc08g079510.3	Solyc02g068000.2
	Solyc08g081130.4	Solyc02g068100.3
	Solyc08g081400.4	Solyc02g068110.4
	Solyc08g081930.3	Solyc02g068180.3
	Solyc08g082390.3	Solyc02g068450.3
	Solyc08g005170.3	Solyc02g068500.3
	Solyc08g005520.3	Solyc02g068640.3
	Solyc08g005900.4	Solyc02g068780.4
	Solyc08g005970.3	Solyc02g069150.3
	Solyc08g006030.4	Solyc02g069160.3
	Solyc08g006720.4	Solyc02g069180.4
	Solyc08g006760.4	Solyc02g069260.3
	Solyc08g006765.1	Solyc02g069310.3
	Solyc08g008110.2	Solyc02g069720.3
	Solyc08g008120.4	Solyc02g069780.3
	Solyc08g013820.3	Solyc02g069850.3
	Solyc08g013990.3	Solyc02g069950.3
	Solyc08g048240.4	Solyc02g070100.3
	Solyc08g042050.3	Solyc02g070330.4
	Solyc08g041980.3	Solyc02g070340.3
	Solyc08g029230.4	Solyc02g070440.3
	Solyc08g029200.3	Solyc02g070510.3
	Solyc08g061500.3	Solyc02g070550.3
	Solyc08g062670.3	Solyc02g070580.1
	Solyc08g066820.3	Solyc02g070650.2
	Solyc08g067060.2	Solyc02g070680.4
	Solyc08g150138.1	Solyc02g070690.1
	Solyc08g068150.4	Solyc02g071120.3
	Solyc08g068400.4	Solyc02g071170.3
	Solyc08g069050.3	Solyc02g150130.1
	Solyc08g074500.2	Solyc02g071610.3
	Solyc08g074520.2	Solyc02g071620.3
	Solyc08g075520.4	Solyc02g071630.1
	Solyc08g075670.2	Solyc02g071670.3
	Solyc08g075730.3	Solyc02g071680.1
	Solyc08g076090.3	Solyc02g071700.3
	Solyc08g076130.3	Solyc02g071900.3
	Solyc08g077460.3	Solyc02g072000.3
	Solyc08g078610.4	Solyc02g072130.3
	Solyc08g078740.1	Solyc02g072300.4
	Solyc08g078960.4	Solyc02g072530.3
	Solyc08g079660.3	Solyc02g076780.3
	Solyc08g080200.4	Solyc02g076810.4
	Solyc08g080220.3	Solyc02g076840.3
	Solyc08g080510.4	Solyc02g077600.3
	Solyc08g081220.1	Solyc02g077680.4
	Solyc08g081420.4	Solyc02g077750.4
	Solyc08g081570.3	Solyc02g077900.4
	Solyc08g081640.3	Solyc02g077940.1
	Solyc08g081990.3	Solyc02g078260.3
	Solyc09g007190.3	Solyc02g078440.3
	Solyc09g007290.4	Solyc02g078470.4
	Solyc09g007770.3	Solyc02g078560.4
	Solyc09g008155.1	Solyc02g078610.4
	Solyc09g009120.4	Solyc02g078800.4
	Solyc09g009850.4	Solyc02g078840.4
	Solyc09g010820.3	Solyc02g078940.3
	Solyc09g011420.3	Solyc02g079000.4
	Solyc09g011690.4	Solyc02g079040.3
	Solyc09g013110.3	Solyc02g079100.3
	Solyc09g018310.4	Solyc02g079170.3
	Solyc09g020130.3	Solyc02g079220.4
	Solyc09g042770.4	Solyc02g079250.4
	Solyc09g042780.2	Solyc02g079270.4
	Solyc09g031780.3	Solyc02g079590.3
	Solyc09g150116.1	Solyc02g079770.3
	Solyc09g047900.2	Solyc02g080130.4
	Solyc09g056160.4	Solyc02g080370.3
	Solyc09g059125.1	Solyc02g080420.4
	Solyc09g061750.3	Solyc02g080940.3
	Solyc09g064780.3	Solyc02g150132.1
	Solyc09g064790.3	Solyc02g081290.4
	Solyc09g064850.3	Solyc02g081500.3
	Solyc09g065280.4	Solyc02g081550.3
	Solyc09g065620.3	Solyc02g081620.3
	Solyc09g065640.3	Solyc02g081940.3
	Solyc09g072670.3	Solyc02g081960.3
	Solyc09g073015.1	Solyc02g082140.3
	Solyc09g074670.4	Solyc02g082180.3
	Solyc09g074700.2	Solyc02g082220.3
	Solyc09g074740.2	Solyc02g082250.4
	Solyc09g074970.3	Solyc02g082270.3
	Solyc09g075210.3	Solyc02g082280.3
	Solyc09g075530.3	Solyc02g082350.3
	Solyc09g084450.3	Solyc02g082470.4
	Solyc09g089520.4	Solyc02g082500.1
	Solyc09g091250.4	Solyc02g082550.3
	Solyc09g098520.4	Solyc02g082610.1
	Solyc09g098530.4	Solyc02g082630.2
	Solyc09g005810.4	Solyc02g082633.1
	Solyc09g007990.3	Solyc02g082635.1
	Solyc09g009630.3	Solyc02g082710.3
	Solyc09g009800.3	Solyc02g082920.4
	Solyc09g010100.3	Solyc02g083170.3
	Solyc09g010190.3	Solyc02g083220.2
	Solyc09g011410.4	Solyc02g083280.4
	Solyc09g013120.4	Solyc02g083360.1
	Solyc09g015080.3	Solyc02g083370.1
	Solyc09g018710.2	Solyc02g083400.3
	Solyc09g018750.3	Solyc02g083430.1
	Solyc09g031930.3	Solyc02g083785.1
	Solyc09g030360.3	Solyc02g083940.3
	Solyc09g056260.4	Solyc02g084240.3
	Solyc09g056450.4	Solyc02g084290.3
	Solyc09g059260.4	Solyc02g084300.1
	Solyc09g061380.3	Solyc02g084303.1
	Solyc09g064720.3	Solyc02g084360.3
	Solyc09g065000.4	Solyc02g084480.3
	Solyc09g065690.4	Solyc02g084490.1
	Solyc09g065900.3	Solyc02g075610.4
	Solyc09g065910.3	Solyc02g084640.4
	Solyc09g066130.4	Solyc02g084650.3
	Solyc09g074060.3	Solyc02g084660.3
	Solyc09g082110.4	Solyc02g084760.3
	Solyc09g082520.3	Solyc02g085570.4
	Solyc09g083135.1	Solyc02g085730.3
	Solyc09g083320.1	Solyc02g085810.3
	Solyc09g089660.4	Solyc02g086240.3
	Solyc09g090430.3	Solyc02g086440.4
	Solyc09g092240.3	Solyc02g150140.1
	Solyc09g092270.3	Solyc02g086452.1
	Solyc09g092450.3	Solyc02g150141.1
	Solyc09g092530.4	Solyc02g086710.3
	Solyc09g098240.4	Solyc02g086820.3
	Solyc09g098300.3	Solyc02g086830.3
	Solyc10g005700.3	Solyc02g086880.4
	Solyc10g005840.4	Solyc02g086930.4
	Solyc10g005950.3	Solyc02g087170.4
	Solyc10g006290.3	Solyc02g087180.4
	Solyc10g006300.4	Solyc02g087210.3
	Solyc10g006490.3	Solyc02g087240.4
	Solyc10g006540.4	Solyc02g087310.3
	Solyc10g008490.3	Solyc02g087340.3
	Solyc10g150103.1	Solyc02g087730.3
	Solyc10g009060.1	Solyc02g087740.3
	Solyc10g009220.3	Solyc02g087750.3
	Solyc10g012420.3	Solyc02g087900.3
	Solyc10g018250.2	Solyc02g088190.4
	Solyc10g037950.2	Solyc02g088280.3
	Solyc10g038120.3	Solyc02g088430.1
	Solyc10g061930.1	Solyc02g088440.1
	Solyc10g062180.2	Solyc02g088510.4
	Solyc10g044900.3	Solyc02g088700.4
	Solyc10g049210.3	Solyc02g088720.4
	Solyc10g049620.2	Solyc02g088740.1
	Solyc10g049710.2	Solyc02g088930.4
	Solyc10g050230.3	Solyc02g088940.3
	Solyc10g054330.3	Solyc02g088950.3
	Solyc10g055540.2	Solyc02g088957.1
	Solyc10g055593.1	Solyc02g088980.3
	Solyc10g055670.2	Solyc02g150145.1
	Solyc10g055700.2	Solyc02g150146.1
	Solyc10g074790.2	Solyc02g089060.3
	Solyc10g076760.3	Solyc02g089065.1
	Solyc10g077100.1	Solyc02g089070.3
	Solyc10g079690.2	Solyc02g089260.4
	Solyc10g081240.3	Solyc02g089340.4
	Solyc10g081370.3	Solyc02g089600.3
	Solyc10g081490.2	Solyc02g089680.4
	Solyc10g081930.1	Solyc02g089840.3
	Solyc10g083160.2	Solyc02g090393.1
	Solyc10g083600.2	Solyc02g090420.2
	Solyc10g085180.2	Solyc02g090430.3
	Solyc10g085310.1	Solyc02g090510.3
	Solyc10g005050.3	Solyc02g090530.4
	Solyc10g005335.1	Solyc02g090570.4
	Solyc10g005490.4	Solyc02g090760.4
	Solyc10g005850.4	Solyc02g090850.3
	Solyc10g006190.4	Solyc02g090970.1
	Solyc10g006930.4	Solyc02g091030.4
	Solyc10g007130.4	Solyc02g091190.4
	Solyc10g009490.2	Solyc02g091270.3
	Solyc10g011660.3	Solyc02g091500.1
	Solyc10g011870.3	Solyc02g150148.1
	Solyc10g018850.2	Solyc02g091730.3
	Solyc10g024410.2	Solyc02g091790.3
	Solyc10g037900.1	Solyc02g091880.4
	Solyc10g038130.3	Solyc02g091900.4
	Solyc10g062340.2	Solyc02g092130.2
	Solyc10g045310.2	Solyc02g150149.1
	Solyc10g045350.2	Solyc02g092550.3
	Solyc10g047120.2	Solyc02g092640.4
	Solyc10g047140.2	Solyc02g092660.3
	Solyc10g047360.2	Solyc02g092780.3
	Solyc10g047960.3	Solyc02g092790.3
	Solyc10g051110.1	Solyc02g092840.1
	Solyc10g051350.2	Solyc02g092910.3
	Solyc10g053880.1	Solyc02g092990.1
	Solyc10g054040.3	Solyc02g093120.4
	Solyc10g055640.2	Solyc02g093130.3
	Solyc10g055680.1	Solyc02g093190.3
	Solyc10g055780.1	Solyc02g093340.3
	Solyc10g074500.2	Solyc02g093370.2
	Solyc10g074540.1	Solyc02g093390.4
	Solyc10g077070.2	Solyc02g093440.4
	Solyc10g078360.3	Solyc02g093520.3
	Solyc10g079000.1	Solyc02g093600.3
	Solyc10g079190.3	Solyc02g093630.3
	Solyc10g079580.2	Solyc02g093680.3
	Solyc10g079990.3	Solyc02g093820.4
	Solyc10g080110.3	Solyc02g093830.4
	Solyc10g080930.2	Solyc02g093980.3
	Solyc10g081020.2	Solyc02g094140.4
	Solyc10g081440.2	Solyc02g094200.3
	Solyc10g081460.2	Solyc02g094280.4
	Solyc10g083570.3	Solyc02g094400.4
	Solyc10g083910.3	Solyc02g094440.4
	Solyc10g084820.2	Solyc02g094490.4
	Solyc10g085160.2	Solyc02g094530.1
	Solyc10g085990.3	Solyc02g094560.3
	Solyc10g086030.2	Solyc02g094640.4
	Solyc10g086040.2	Solyc02g049090.1
	Solyc10g086065.1	Solyc02g005305.1
	Solyc10g086760.2	Solyc02g005310.3
	Solyc11g005580.1	Solyc02g005320.2
	Solyc11g005615.1	Solyc02g005325.1
	Solyc11g006780.2	Solyc02g005603.1
	Solyc11g006970.2	Solyc02g014115.1
	Solyc11g008520.3	Solyc02g014130.3
	Solyc11g008905.1	Solyc02g014190.4
	Solyc11g010370.1	Solyc02g014310.4
	Solyc11g010600.2	Solyc02g014870.4
	Solyc11g011780.3	Solyc02g021420.3
	Solyc11g013090.2	Solyc02g021440.4
	Solyc11g017050.1	Solyc02g021470.4
	Solyc11g018560.2	Solyc02g021560.4
	Solyc11g018580.2	Solyc02g021650.3
	Solyc11g018720.1	Solyc02g021700.4
	Solyc11g020877.1	Solyc02g030080.4
	Solyc11g021060.2	Solyc02g030243.1
	Solyc11g028320.1	Solyc02g030450.3
	Solyc11g044560.3	Solyc02g031860.3
	Solyc11g062190.2	Solyc02g036330.3
	Solyc11g065220.2	Solyc02g038750.3
	Solyc11g066040.2	Solyc02g061840.3
	Solyc11g066910.3	Solyc02g062000.4
	Solyc11g067050.4	Solyc02g062130.4
	Solyc11g068510.2	Solyc02g062560.3
	Solyc11g068660.2	Solyc02g062620.3
	Solyc11g068960.2	Solyc02g062950.3
	Solyc11g069140.2	Solyc02g063070.3
	Solyc11g069380.2	Solyc02g063130.4
	Solyc11g070100.2	Solyc02g063355.1
	Solyc11g070130.2	Solyc02g063450.4
	Solyc11g072623.1	Solyc02g064700.3
	Solyc11g005110.3	Solyc02g064730.3
	Solyc11g005250.3	Solyc02g065540.3
	Solyc11g005900.2	Solyc02g065550.4
	Solyc11g006170.3	Solyc02g065580.3
	Solyc11g006820.2	Solyc02g065765.1
	Solyc11g006880.3	Solyc02g066940.4
	Solyc11g007080.1	Solyc02g067030.4
	Solyc11g008010.2	Solyc02g067060.3
	Solyc11g008210.3	Solyc02g067070.4
	Solyc11g008220.3	Solyc02g067085.1
	Solyc11g008350.2	Solyc02g067180.3
	Solyc11g010240.3	Solyc02g067210.3
	Solyc11g010270.2	Solyc02g067300.2
	Solyc11g011040.2	Solyc02g067520.4
	Solyc11g011480.2	Solyc02g067820.4
	Solyc11g011930.3	Solyc02g067900.3
	Solyc11g013480.3	Solyc02g068010.4
	Solyc11g017420.2	Solyc02g068240.4
	Solyc11g021360.3	Solyc02g068270.4
	Solyc11g031960.2	Solyc02g068290.2
	Solyc11g045370.1	Solyc02g068360.4
	Solyc11g044870.2	Solyc02g068380.3
	Solyc11g044470.3	Solyc02g068420.4
	Solyc11g042620.3	Solyc02g068430.4
	Solyc11g042470.1	Solyc02g068480.3
	Solyc11g062070.3	Solyc02g068920.3
	Solyc11g062310.2	Solyc02g069090.3
	Solyc11g062320.2	Solyc02g069100.4
	Solyc11g062410.3	Solyc02g069110.4
	Solyc11g064980.1	Solyc02g069120.3
	Solyc11g150142.1	Solyc02g069170.3
	Solyc11g065490.2	Solyc02g069370.3
	Solyc11g067100.2	Solyc02g069380.3
	Solyc11g067280.2	Solyc02g069470.4
	Solyc11g068400.2	Solyc02g069640.3
	Solyc11g068540.2	Solyc02g069650.3
	Solyc11g068670.2	Solyc02g069810.3
	Solyc11g068893.1	Solyc02g070310.3
	Solyc11g069170.2	Solyc02g070760.4
	Solyc11g069670.2	Solyc02g071250.3
	Solyc11g072150.3	Solyc02g071510.3
	Solyc11g072260.2	Solyc02g071810.4
	Solyc11g072290.3	Solyc02g071870.4
	Solyc12g006180.2	Solyc02g071940.1
	Solyc12g007010.2	Solyc02g071990.3
	Solyc12g007070.2	Solyc02g072080.1
	Solyc12g008770.2	Solyc02g072150.3
	Solyc12g008910.2	Solyc02g077320.4
	Solyc12g009450.3	Solyc02g077410.3
	Solyc12g009980.2	Solyc02g077450.3
	Solyc12g010310.2	Solyc02g077470.4
	Solyc12g010900.1	Solyc02g077670.3
	Solyc12g013520.3	Solyc02g077780.3
	Solyc12g014280.2	Solyc02g078000.2
	Solyc12g014360.2	Solyc02g078010.4
	Solyc12g014420.2	Solyc02g078140.3
	Solyc12g014460.2	Solyc02g078285.1
	Solyc12g017570.2	Solyc02g078390.3
	Solyc12g018990.2	Solyc02g078400.3
	Solyc12g019460.2	Solyc02g078460.3
	Solyc12g019860.2	Solyc02g078480.3
	Solyc12g019977.1	Solyc02g078520.4
	Solyc12g021230.2	Solyc02g078540.4
	Solyc12g035240.2	Solyc02g078550.3
	Solyc12g037980.2	Solyc02g078640.3
	Solyc12g038453.1	Solyc02g078670.3
	Solyc12g040510.2	Solyc02g078880.4
	Solyc12g042240.2	Solyc02g078900.3
	Solyc12g044230.2	Solyc02g079020.4
	Solyc12g044290.2	Solyc02g079030.3
	Solyc12g044300.2	Solyc02g079060.3
	Solyc12g044600.3	Solyc02g079150.2
	Solyc12g049390.2	Solyc02g079230.3
	Solyc12g056340.2	Solyc02g079490.3
	Solyc12g056440.2	Solyc02g079880.3
	Solyc12g088340.2	Solyc02g079930.3
	Solyc12g088730.2	Solyc02g079950.3
	Solyc12g089230.2	Solyc02g080070.3
	Solyc12g095980.2	Solyc02g080140.4
	Solyc12g096070.2	Solyc02g080380.4
	Solyc12g096460.3	Solyc02g080430.3
	Solyc12g096780.2	Solyc02g080790.4
	Solyc12g097030.2	Solyc02g080800.4
	Solyc12g097040.1	Solyc02g080890.3
	Solyc12g098330.3	Solyc02g080970.4
	Solyc12g098690.2	Solyc02g081030.4
	Solyc12g099240.2	Solyc02g081140.3
	Solyc12g099770.2	Solyc02g081170.4
	Solyc12g099910.2	Solyc02g081380.3
	Solyc12g005050.2	Solyc02g081390.3
	Solyc12g005200.3	Solyc02g081520.3
	Solyc12g005630.2	Solyc02g081560.1
	Solyc12g006710.3	Solyc02g081980.3
	Solyc12g008560.1	Solyc02g082000.3
	Solyc12g008640.3	Solyc02g082080.1
	Solyc12g008650.2	Solyc02g082130.2
	Solyc12g009180.2	Solyc02g082340.3
	Solyc12g009520.2	Solyc02g082440.2
	Solyc12g010420.1	Solyc02g082540.4
	Solyc12g010540.1	Solyc02g082560.1
	Solyc12g010710.1	Solyc02g082700.3
	Solyc12g010800.2	Solyc02g082800.3
	Solyc12g010890.2	Solyc02g083250.3
	Solyc12g013800.3	Solyc02g083310.3
	Solyc12g014190.2	Solyc02g083320.3
	Solyc12g014390.3	Solyc02g083350.4
	Solyc12g014430.2	Solyc02g083420.3
	Solyc12g017410.2	Solyc02g083670.4
	Solyc12g019490.2	Solyc02g083710.3
	Solyc12g020000.3	Solyc02g083750.1
	Solyc12g021340.3	Solyc02g083760.4
	Solyc12g077590.2	Solyc02g083765.1
	Solyc12g077460.2	Solyc02g083780.3
	Solyc12g027800.1	Solyc02g083790.4
	Solyc12g038920.2	Solyc02g083800.4
	Solyc12g040810.2	Solyc02g083850.3
	Solyc12g042170.3	Solyc02g083900.3
	Solyc12g042770.3	Solyc02g084083.1
	Solyc12g044910.2	Solyc02g084113.1
	Solyc12g055940.3	Solyc02g084130.4
	Solyc12g057060.2	Solyc02g084173.1
	Solyc12g088960.2	Solyc02g084177.1
	Solyc12g089220.3	Solyc02g084190.3
	Solyc12g094710.2	Solyc02g084220.3
	Solyc12g095860.2	Solyc02g084400.4
	Solyc12g099330.2	Solyc02g075630.3
	Solyc12g099470.2	Solyc02g084690.3
	Solyc12g100310.2	Solyc02g084700.3
	Solyc12g100320.2	Solyc02g084920.3
		Solyc02g085300.4
		Solyc02g085320.1
		Solyc02g085350.4
		Solyc02g085420.4
		Solyc02g085540.1
		Solyc02g085830.4
		Solyc02g085840.2
		Solyc02g085920.3
		Solyc02g086090.4
		Solyc02g086220.3
		Solyc02g086310.2
		Solyc02g086330.4
		Solyc02g086390.1
		Solyc02g086410.3
		Solyc02g086510.4
		Solyc02g086670.4
		Solyc02g087320.2
		Solyc02g087330.3
		Solyc02g087360.4
		Solyc02g087630.3
		Solyc02g087690.1
		Solyc02g087710.3
		Solyc02g087720.1
		Solyc02g087930.3
		Solyc02g088010.3
		Solyc02g088100.3
		Solyc02g088260.3
		Solyc02g088350.4
		Solyc02g088390.4
		Solyc02g088550.4
		Solyc02g088610.4
		Solyc02g088620.3
		Solyc02g088630.4
		Solyc02g088735.1
		Solyc02g088780.4
		Solyc02g089110.3
		Solyc02g089175.2
		Solyc02g089270.1
		Solyc02g150147.1
		Solyc02g089620.3
		Solyc02g089630.3
		Solyc02g089640.3
		Solyc02g089800.3
		Solyc02g089820.4
		Solyc02g089930.4
		Solyc02g089990.1
		Solyc02g090060.1
		Solyc02g090130.4
		Solyc02g090390.4
		Solyc02g090650.4
		Solyc02g090670.3
		Solyc02g090750.4
		Solyc02g090770.1
		Solyc02g090820.3
		Solyc02g090840.3
		Solyc02g090860.3
		Solyc02g090910.3
		Solyc02g091100.3
		Solyc02g091320.4
		Solyc02g091330.4
		Solyc02g091340.4
		Solyc02g091410.3
		Solyc02g091430.4
		Solyc02g091510.3
		Solyc02g091580.4
		Solyc02g091720.2
		Solyc02g091725.1
		Solyc02g092010.4
		Solyc02g092270.3
		Solyc02g092330.3
		Solyc02g092440.3
		Solyc02g092620.3
		Solyc02g092650.3
		Solyc02g092930.1
		Solyc02g093110.3
		Solyc02g093320.4
		Solyc02g093690.3
		Solyc02g093800.3
		Solyc02g093880.3
		Solyc02g093900.3
		Solyc02g094120.3
		Solyc02g094170.3
		Solyc02g094190.3
		Solyc02g094430.4
		Solyc02g094470.3
		Solyc02g094480.4
		Solyc02g094500.3
		Solyc02g094510.4
		Solyc02g094610.1
		Solyc03g005050.3
		Solyc03g005110.3
		Solyc03g005470.3
		Solyc03g005770.3
		Solyc03g005800.4
		Solyc03g006310.4
		Solyc03g006500.3
		Solyc03g006520.3
		Solyc03g006580.3
		Solyc03g006640.3
		Solyc03g006660.3
		Solyc03g007040.4
		Solyc03g007120.3
		Solyc03g007220.3
		Solyc03g007270.3
		Solyc03g007280.4
		Solyc03g007310.3
		Solyc03g007320.4
		Solyc03g007330.3
		Solyc03g007480.3
		Solyc03g007510.4
		Solyc03g007530.3
		Solyc03g007660.4
		Solyc03g007670.4
		Solyc03g007680.3
		Solyc03g007740.3
		Solyc03g007770.3
		Solyc03g007900.3
		Solyc03g007920.4
		Solyc03g007930.4
		Solyc03g007990.2
		Solyc03g025260.1
		Solyc03g025280.4
		Solyc03g025360.3
		Solyc03g025420.3
		Solyc03g025520.4
		Solyc03g025560.4
		Solyc03g025600.3
		Solyc03g025610.3
		Solyc03g025840.3
		Solyc03g025850.3
		Solyc03g025890.2
		Solyc03g150102.1
		Solyc03g025950.4
		Solyc03g025980.3
		Solyc03g026020.3
		Solyc03g026220.3
		Solyc03g031955.1
		Solyc03g031970.4
		Solyc03g032000.4
		Solyc03g032050.4
		Solyc03g032140.4
		Solyc03g033320.4
		Solyc03g033400.4
		Solyc03g033630.3
		Solyc03g033640.3
		Solyc03g033650.3
		Solyc03g033850.3
		Solyc03g033980.4
		Solyc03g034090.3
		Solyc03g034220.3
		Solyc03g150107.1
		Solyc03g043760.4
		Solyc03g044000.1
		Solyc03g044260.3
		Solyc03g044380.3
		Solyc03g044744.1
		Solyc03g044980.1
		Solyc03g045050.4
		Solyc03g045120.1
		Solyc03g150118.1
		Solyc03g071560.4
		Solyc03g071620.2
		Solyc03g071720.4
		Solyc03g051770.2
		Solyc03g051927.1
		Solyc03g053000.4
		Solyc03g053040.1
		Solyc03g053080.3
		Solyc03g059203.1
		Solyc03g059205.1
		Solyc03g059490.1
		Solyc03g062940.3
		Solyc03g063260.4
		Solyc03g063340.3
		Solyc03g063600.4
		Solyc03g013335.1
		Solyc03g013320.1
		Solyc03g078000.3
		Solyc03g078020.4
		Solyc03g078290.3
		Solyc03g078310.1
		Solyc03g078400.3
		Solyc03g078490.4
		Solyc03g080080.4
		Solyc03g080090.4
		Solyc03g080195.1
		Solyc03g081320.3
		Solyc03g082660.3
		Solyc03g082720.3
		Solyc03g082820.3
		Solyc03g082940.3
		Solyc03g083140.3
		Solyc03g083200.4
		Solyc03g083210.3
		Solyc03g083250.3
		Solyc03g083390.4
		Solyc03g083530.3
		Solyc03g093200.3
		Solyc03g093340.4
		Solyc03g093510.2
		Solyc03g093520.3
		Solyc03g093610.1
		Solyc03g093680.4
		Solyc03g093690.3
		Solyc03g093830.3
		Solyc03g093970.3
		Solyc03g095230.2
		Solyc03g095360.3
		Solyc03g095410.3
		Solyc03g095610.4
		Solyc03g095700.1
		Solyc03g095770.3
		Solyc03g096290.3
		Solyc03g096450.3
		Solyc03g096670.3
		Solyc03g096730.3
		Solyc03g096790.3
		Solyc03g097010.3
		Solyc03g097080.4
		Solyc03g097130.3
		Solyc03g097140.3
		Solyc03g097210.3
		Solyc03g097270.3
		Solyc03g097280.4
		Solyc03g097290.4
		Solyc03g097360.3
		Solyc03g097520.3
		Solyc03g097550.3
		Solyc03g097630.3
		Solyc03g097680.4
		Solyc03g097710.4
		Solyc03g097800.4
		Solyc03g097920.1
		Solyc03g097940.3
		Solyc03g097970.3
		Solyc03g098000.3
		Solyc03g098020.4
		Solyc03g098050.3
		Solyc03g098160.3
		Solyc03g098330.2
		Solyc03g098440.4
		Solyc03g098720.3
		Solyc03g020020.3
		Solyc03g019950.3
		Solyc03g019860.3
		Solyc03g019780.4
		Solyc03g019760.4
		Solyc03g019680.3
		Solyc03g019670.3
		Solyc03g111010.4
		Solyc03g111060.3
		Solyc03g111070.3
		Solyc03g111250.3
		Solyc03g111270.2
		Solyc03g111320.1
		Solyc03g111330.4
		Solyc03g111570.4
		Solyc03g111710.3
		Solyc03g111720.3
		Solyc03g111830.4
		Solyc03g112050.4
		Solyc03g112140.4
		Solyc03g112340.1
		Solyc03g112350.4
		Solyc03g112360.1
		Solyc03g112660.3
		Solyc03g112670.3
		Solyc03g112810.3
		Solyc03g112830.4
		Solyc03g112900.3
		Solyc03g113020.3
		Solyc03g113240.3
		Solyc03g113350.3
		Solyc03g113700.3
		Solyc03g113730.3
		Solyc03g113900.4
		Solyc03g113920.4
		Solyc03g113930.3
		Solyc03g113950.4
		Solyc03g113980.3
		Solyc03g114050.3
		Solyc03g114060.3
		Solyc03g114100.1
		Solyc03g114300.4
		Solyc03g114410.3
		Solyc03g114460.3
		Solyc03g114590.3
		Solyc03g114780.3
		Solyc03g150155.1
		Solyc03g115140.4
		Solyc03g115250.4
		Solyc03g115360.3
		Solyc03g115370.3
		Solyc03g115410.3
		Solyc03g115470.3
		Solyc03g115550.3
		Solyc03g115680.4
		Solyc03g115760.3
		Solyc03g115810.3
		Solyc03g116490.1
		Solyc03g116550.4
		Solyc03g116630.3
		Solyc03g116670.3
		Solyc03g116680.3
		Solyc03g116780.3
		Solyc03g116810.4
		Solyc03g116880.3
		Solyc03g117020.4
		Solyc03g117030.2
		Solyc03g117360.4
		Solyc03g117380.4
		Solyc03g117390.3
		Solyc03g117670.4
		Solyc03g117770.3
		Solyc03g117800.4
		Solyc03g117900.3
		Solyc03g118270.1
		Solyc03g118290.3
		Solyc03g118420.4
		Solyc03g118470.4
		Solyc03g118520.4
		Solyc03g118610.4
		Solyc03g118670.3
		Solyc03g118690.4
		Solyc03g118810.1
		Solyc03g118880.3
		Solyc03g118890.4
		Solyc03g119140.4
		Solyc03g119290.3
		Solyc03g119340.3
		Solyc03g119420.3
		Solyc03g119440.3
		Solyc03g119520.4
		Solyc03g119530.3
		Solyc03g119600.1
		Solyc03g119610.1
		Solyc03g119650.3
		Solyc03g119720.4
		Solyc03g119790.3
		Solyc03g119890.4
		Solyc03g120070.4
		Solyc03g120080.4
		Solyc03g120090.1
		Solyc03g120170.1
		Solyc03g120240.3
		Solyc03g120260.4
		Solyc03g120270.4
		Solyc03g120390.3
		Solyc03g121130.3
		Solyc03g121270.3
		Solyc03g121290.4
		Solyc03g121320.3
		Solyc03g121330.3
		Solyc03g121360.1
		Solyc03g121590.3
		Solyc03g121620.1
		Solyc03g121710.2
		Solyc03g121825.1
		Solyc03g121880.4
		Solyc03g121920.3
		Solyc03g122090.3
		Solyc03g122300.3
		Solyc03g122340.3
		Solyc03g123370.3
		Solyc03g123500.4
		Solyc03g123520.3
		Solyc03g123530.4
		Solyc03g123560.3
		Solyc03g123570.3
		Solyc03g123660.3
		Solyc03g123700.4
		Solyc03g123720.4
		Solyc03g123840.4
		Solyc03g123880.3
		Solyc03g123960.3
		Solyc03g124010.3
		Solyc03g005080.4
		Solyc03g005090.4
		Solyc03g005430.4
		Solyc03g005730.4
		Solyc03g005760.1
		Solyc03g006070.3
		Solyc03g006177.2
		Solyc03g006250.2
		Solyc03g006510.4
		Solyc03g006570.3
		Solyc03g006850.3
		Solyc03g006860.3
		Solyc03g007000.4
		Solyc03g007100.3
		Solyc03g007240.3
		Solyc03g007260.3
		Solyc03g007430.3
		Solyc03g007470.4
		Solyc03g007520.3
		Solyc03g007610.4
		Solyc03g007870.3
		Solyc03g007890.3
		Solyc03g007980.1
		Solyc03g008010.3
		Solyc03g025125.1
		Solyc03g025140.1
		Solyc03g025150.4
		Solyc03g025270.3
		Solyc03g025340.1
		Solyc03g025400.3
		Solyc03g025530.3
		Solyc03g025880.3
		Solyc03g025910.3
		Solyc03g026060.3
		Solyc03g026210.4
		Solyc03g026240.4
		Solyc03g026260.3
		Solyc03g026300.4
		Solyc03g026340.4
		Solyc03g031670.3
		Solyc03g031720.3
		Solyc03g031950.3
		Solyc03g032130.4
		Solyc03g032160.3
		Solyc03g033560.3
		Solyc03g033600.3
		Solyc03g033950.4
		Solyc03g034010.3
		Solyc03g034080.4
		Solyc03g034200.3
		Solyc03g043660.3
		Solyc03g043700.3
		Solyc03g043960.3
		Solyc03g044010.4
		Solyc03g044100.4
		Solyc03g044205.1
		Solyc03g044370.3
		Solyc03g044725.1
		Solyc03g046450.3
		Solyc03g051900.4
		Solyc03g051970.3
		Solyc03g052980.3
		Solyc03g053085.1
		Solyc03g058500.1
		Solyc03g058940.4
		Solyc03g058970.4
		Solyc03g059030.4
		Solyc03g059180.4
		Solyc03g062680.3
		Solyc03g062890.3
		Solyc03g063200.3
		Solyc03g063220.2
		Solyc03g063320.3
		Solyc03g063880.3
		Solyc03g065250.4
		Solyc03g013160.4
		Solyc03g078110.1
		Solyc03g078120.4
		Solyc03g078570.3
		Solyc03g078610.3
		Solyc03g078815.1
		Solyc03g079850.4
		Solyc03g079930.3
		Solyc03g080050.3
		Solyc03g080160.3
		Solyc03g080190.3
		Solyc03g081240.3
		Solyc03g081330.1
		Solyc03g082370.1
		Solyc03g082380.4
		Solyc03g082420.3
		Solyc03g082490.4
		Solyc03g082570.4
		Solyc03g082600.4
		Solyc03g082670.3
		Solyc03g082710.4
		Solyc03g082850.3
		Solyc03g082920.4
		Solyc03g083080.1
		Solyc03g083430.3
		Solyc03g093160.3
		Solyc03g093347.1
		Solyc03g093350.4
		Solyc03g093480.3
		Solyc03g093640.4
		Solyc03g093990.4
		Solyc03g094060.4
		Solyc03g094080.4
		Solyc03g094090.3
		Solyc03g095620.4
		Solyc03g095730.4
		Solyc03g095760.3
		Solyc03g096000.3
		Solyc03g096360.4
		Solyc03g096810.3
		Solyc03g096820.4
		Solyc03g096840.4
		Solyc03g096910.3
		Solyc03g096920.3
		Solyc03g096930.4
		Solyc03g097020.4
		Solyc03g097030.3
		Solyc03g097060.4
		Solyc03g097070.3
		Solyc03g097110.4
		Solyc03g097120.3
		Solyc03g097180.3
		Solyc03g097250.4
		Solyc03g097260.4
		Solyc03g097350.4
		Solyc03g097460.3
		Solyc03g097780.3
		Solyc03g097900.3
		Solyc03g097980.4
		Solyc03g097990.3
		Solyc03g098130.3
		Solyc03g098200.4
		Solyc03g098220.4
		Solyc03g098320.4
		Solyc03g098410.1
		Solyc03g098730.1
		Solyc03g019900.3
		Solyc03g019850.3
		Solyc03g019810.3
		Solyc03g019720.4
		Solyc03g019700.1
		Solyc03g110900.4
		Solyc03g110920.2
		Solyc03g111090.4
		Solyc03g111100.1
		Solyc03g111180.3
		Solyc03g111230.4
		Solyc03g111370.3
		Solyc03g111450.3
		Solyc03g111640.4
		Solyc03g111850.3
		Solyc03g112230.4
		Solyc03g112300.3
		Solyc03g112520.3
		Solyc03g112700.1
		Solyc03g112850.3
		Solyc03g113000.3
		Solyc03g113100.3
		Solyc03g113220.3
		Solyc03g113380.4
		Solyc03g113620.3
		Solyc03g113640.4
		Solyc03g113680.4
		Solyc03g113790.4
		Solyc03g113800.3
		Solyc03g113990.3
		Solyc03g114360.4
		Solyc03g114400.3
		Solyc03g114580.4
		Solyc03g114680.3
		Solyc03g114730.3
		Solyc03g115110.4
		Solyc03g115190.4
		Solyc03g115230.3
		Solyc03g115240.4
		Solyc03g115400.2
		Solyc03g115420.3
		Solyc03g115490.1
		Solyc03g115610.3
		Solyc03g115740.2
		Solyc03g115770.3
		Solyc03g115820.3
		Solyc03g115840.4
		Solyc03g115920.3
		Solyc03g116590.3
		Solyc03g116600.3
		Solyc03g116710.3
		Solyc03g116750.3
		Solyc03g116830.4
		Solyc03g116890.3
		Solyc03g117060.4
		Solyc03g117110.4
		Solyc03g117160.4
		Solyc03g117320.4
		Solyc03g117350.1
		Solyc03g117420.4
		Solyc03g117630.1
		Solyc03g117680.4
		Solyc03g117780.2
		Solyc03g117860.3
		Solyc03g117870.3
		Solyc03g117890.3
		Solyc03g117950.3
		Solyc03g117955.1
		Solyc03g117960.4
		Solyc03g118010.4
		Solyc03g118020.3
		Solyc03g118040.3
		Solyc03g118060.3
		Solyc03g118080.4
		Solyc03g118170.3
		Solyc03g118200.4
		Solyc03g118340.3
		Solyc03g118390.3
		Solyc03g118620.3
		Solyc03g118660.3
		Solyc03g118680.3
		Solyc03g118910.1
		Solyc03g119030.4
		Solyc03g119040.3
		Solyc03g119050.4
		Solyc03g119250.4
		Solyc03g119270.1
		Solyc03g119330.3
		Solyc03g119360.3
		Solyc03g119430.4
		Solyc03g119460.4
		Solyc03g120000.3
		Solyc03g120010.4
		Solyc03g120050.3
		Solyc03g120200.2
		Solyc03g120430.3
		Solyc03g120470.4
		Solyc03g120740.1
		Solyc03g120780.3
		Solyc03g120810.4
		Solyc03g121180.4
		Solyc03g121250.3
		Solyc03g121280.4
		Solyc03g121380.3
		Solyc03g121410.3
		Solyc03g121450.3
		Solyc03g121460.1
		Solyc03g121490.4
		Solyc03g121500.3
		Solyc03g121670.4
		Solyc03g121700.4
		Solyc03g121860.1
		Solyc03g121910.1
		Solyc03g121940.3
		Solyc03g121950.3
		Solyc03g121980.3
		Solyc03g121990.4
		Solyc03g122000.4
		Solyc03g122190.3
		Solyc03g122270.4
		Solyc03g122310.4
		Solyc03g122370.4
		Solyc03g123540.3
		Solyc03g123610.4
		Solyc03g123630.4
		Solyc03g123710.3
		Solyc03g123740.4
		Solyc03g123790.4
		Solyc03g123870.3
		Solyc03g123900.3
		Solyc03g123910.3
		Solyc03g123950.4
		Solyc03g124030.4
		Solyc03g124060.3
		Solyc04g005490.3
		Solyc04g005670.3
		Solyc04g005690.4
		Solyc04g005730.3
		Solyc04g005830.3
		Solyc04g007270.3
		Solyc04g007420.4
		Solyc04g007550.4
		Solyc04g007790.3
		Solyc04g007860.3
		Solyc04g007880.4
		Solyc04g007890.3
		Solyc04g007900.3
		Solyc04g007990.1
		Solyc04g008460.4
		Solyc04g008510.3
		Solyc04g008610.3
		Solyc04g008640.3
		Solyc04g008680.4
		Solyc04g009030.3
		Solyc04g009170.3
		Solyc04g009180.3
		Solyc04g009380.3
		Solyc04g009440.3
		Solyc04g009453.1
		Solyc04g009480.1
		Solyc04g009500.4
		Solyc04g009580.3
		Solyc04g009720.1
		Solyc04g009730.4
		Solyc04g009770.3
		Solyc04g009950.3
		Solyc04g010000.3
		Solyc04g010070.4
		Solyc04g010140.1
		Solyc04g010180.4
		Solyc04g010185.1
		Solyc04g010250.3
		Solyc04g011440.4
		Solyc04g011500.3
		Solyc04g011510.4
		Solyc04g011530.3
		Solyc04g012160.4
		Solyc04g014460.4
		Solyc04g014480.3
		Solyc04g014560.4
		Solyc04g014600.3
		Solyc04g014670.3
		Solyc04g014720.4
		Solyc04g014730.4
		Solyc04g014887.1
		Solyc04g015080.4
		Solyc04g015160.3
		Solyc04g015270.3
		Solyc04g015350.3
		Solyc04g150111.1
		Solyc04g015680.3
		Solyc04g015830.3
		Solyc04g015970.3
		Solyc04g016260.3
		Solyc04g016510.3
		Solyc04g017610.2
		Solyc04g017620.4
		Solyc04g017710.3
		Solyc04g018080.4
		Solyc04g018110.1
		Solyc04g040180.3
		Solyc04g039950.4
		Solyc04g025870.4
		Solyc04g024340.4
		Solyc04g045340.3
		Solyc04g045470.4
		Solyc04g045480.3
		Solyc04g047720.4
		Solyc04g047770.3
		Solyc04g049120.4
		Solyc04g049150.3
		Solyc04g049450.3
		Solyc04g049490.3
		Solyc04g049770.4
		Solyc04g049790.3
		Solyc04g049910.4
		Solyc04g050755.1
		Solyc04g050760.4
		Solyc04g051310.4
		Solyc04g051570.4
		Solyc04g054170.4
		Solyc04g054190.3
		Solyc04g054810.3
		Solyc04g054820.3
		Solyc04g054910.4
		Solyc04g056280.4
		Solyc04g056340.4
		Solyc04g056350.1
		Solyc04g056560.4
		Solyc04g057880.3
		Solyc04g057930.4
		Solyc04g150158.1
		Solyc04g058070.3
		Solyc04g058130.3
		Solyc04g058140.3
		Solyc04g063380.3
		Solyc04g064500.4
		Solyc04g064545.1
		Solyc04g064570.3
		Solyc04g064700.4
		Solyc04g064810.4
		Solyc04g064830.4
		Solyc04g064850.3
		Solyc04g071140.3
		Solyc04g071180.3
		Solyc04g071350.3
		Solyc04g071550.2
		Solyc04g071610.4
		Solyc04g071650.4
		Solyc04g071730.3
		Solyc04g071750.4
		Solyc04g071770.3
		Solyc04g071880.3
		Solyc04g072010.3
		Solyc04g072020.3
		Solyc04g072032.1
		Solyc04g072100.1
		Solyc04g072290.3
		Solyc04g072390.3
		Solyc04g072400.4
		Solyc04g072510.3
		Solyc04g072520.3
		Solyc04g072560.3
		Solyc04g072880.3
		Solyc04g072890.4
		Solyc04g072900.1
		Solyc04g074040.3
		Solyc04g074080.3
		Solyc04g074100.3
		Solyc04g074110.4
		Solyc04g074140.4
		Solyc04g074270.3
		Solyc04g074300.3
		Solyc04g074490.3
		Solyc04g074510.3
		Solyc04g074550.4
		Solyc04g074730.1
		Solyc04g074950.3
		Solyc04g076210.3
		Solyc04g076340.3
		Solyc04g076390.3
		Solyc04g076500.4
		Solyc04g076510.3
		Solyc04g076530.3
		Solyc04g076560.3
		Solyc04g076680.2
		Solyc04g076900.2
		Solyc04g076910.3
		Solyc04g076980.3
		Solyc04g077020.3
		Solyc04g077430.4
		Solyc04g077460.3
		Solyc04g077640.4
		Solyc04g077660.3
		Solyc04g077680.3
		Solyc04g077790.3
		Solyc04g077850.3
		Solyc04g077920.3
		Solyc04g077980.1
		Solyc04g078050.3
		Solyc04g078130.4
		Solyc04g078380.3
		Solyc04g078390.3
		Solyc04g078490.1
		Solyc04g078510.4
		Solyc04g078550.3
		Solyc04g078600.3
		Solyc04g078640.3
		Solyc04g078680.4
		Solyc04g078690.3
		Solyc04g078750.3
		Solyc04g078760.4
		Solyc04g078870.4
		Solyc04g079320.4
		Solyc04g079420.3
		Solyc04g079690.3
		Solyc04g079760.4
		Solyc04g079920.4
		Solyc04g079970.3
		Solyc04g080000.1
		Solyc04g080280.3
		Solyc04g080600.3
		Solyc04g080680.4
		Solyc04g080750.4
		Solyc04g080960.4
		Solyc04g081210.4
		Solyc04g081410.3
		Solyc04g081430.3
		Solyc04g081580.4
		Solyc04g081740.3
		Solyc04g081750.4
		Solyc04g081890.1
		Solyc04g081920.3
		Solyc04g082160.4
		Solyc04g082210.3
		Solyc04g082470.3
		Solyc04g082560.4
		Solyc04g082590.3
		Solyc04g082960.1
		Solyc04g005270.1
		Solyc04g005340.2
		Solyc04g005430.4
[truncated: 2,842 more rows]
