# Supplementary material for: A plant-specific clade of serine/arginine-rich proteins regulates RNA splicing homeostasis and thermotolerance in tomato
Source: Nucleic Acids Res. 2024 Aug 24;52(19):11466–80. doi: 10.1093/nar/gkae730 (PMC11514476; doi:10.1093/nar/gkae730)
Supplement: gkae730_Supplemental_Files [file gkae730_supplemental_files.zip › Supplemental_Data_9.xlsx]

## Sheet: RS2Z35
		Binding site window								Motifs
BSID	Chr	start	end	window	strand	Solyc_GeneID	Solyc_GeneName	transcriptRegion	pureClip score (Bindingsite strength)	GGAG	CUCC	UUUU	AAAA
BS2	SL4.0ch00	1515047	1515061	15	+	Solyc00g500063.1	Solyc00g500063.1	UTR5	56.1358	0	0	0	0
BS3	SL4.0ch00	1515116	1515130	15	+	Solyc00g500063.1	Solyc00g500063.1	UTR5	22.6212	0	0	1	0
BS4	SL4.0ch00	1515144	1515158	15	+	Solyc00g500063.1	Solyc00g500063.1	UTR5	25.5203	0	0	0	1
BS5	SL4.0ch00	1515180	1515194	15	+	Solyc00g500063.1	Solyc00g500063.1	UTR5	46.6422	0	0	0	0
BS6	SL4.0ch00	1515188	1515202	15	+	Solyc00g500063.1	Solyc00g500063.1	UTR5	133.169	0	0	2	0
BS7	SL4.0ch00	1515195	1515209	15	+	Solyc00g500063.1	Solyc00g500063.1	UTR5	29.3791	0	0	2	0
BS8	SL4.0ch00	1515286	1515300	15	+	Solyc00g500063.1	Solyc00g500063.1	CDS	108.891	0	0	0	0
BS10	SL4.0ch00	1515326	1515340	15	+	Solyc00g500063.1	Solyc00g500063.1	CDS	108.064	0	0	0	0
BS11	SL4.0ch00	1515334	1515348	15	+	Solyc00g500063.1	Solyc00g500063.1	CDS	23.6493	0	0	0	0
BS12	SL4.0ch00	1515421	1515435	15	+	Solyc00g500063.1	Solyc00g500063.1	CDS	63.343	0	0	0	0
BS13	SL4.0ch00	1515440	1515454	15	+	Solyc00g500063.1	Solyc00g500063.1	CDS	59.4468	0	0	0	0
BS14	SL4.0ch00	1515448	1515462	15	+	Solyc00g500063.1	Solyc00g500063.1	CDS	48.2637	0	0	0	0
BS15	SL4.0ch00	1515514	1515528	15	+	Solyc00g500063.1	Solyc00g500063.1	CDS	39.5115	0	0	0	0
BS16	SL4.0ch00	1515529	1515543	15	+	Solyc00g500063.1	Solyc00g500063.1	CDS	20.242	0	0	0	0
BS17	SL4.0ch00	1515541	1515555	15	+	Solyc00g500063.1	Solyc00g500063.1	CDS	95.9996	0	0	2	0
BS18	SL4.0ch00	1515598	1515612	15	+	Solyc00g500063.1	Solyc00g500063.1	CDS	9.094	0	0	0	0
BS19	SL4.0ch00	1515631	1515645	15	+	Solyc00g500063.1	Solyc00g500063.1	CDS	60.0188	0	0	0	0
BS20	SL4.0ch00	1515644	1515658	15	+	Solyc00g500063.1	Solyc00g500063.1	CDS	35.9998	0	1	0	0
BS21	SL4.0ch00	1515652	1515666	15	+	Solyc00g500063.1	Solyc00g500063.1	CDS	93.2957	0	0	0	1
BS22	SL4.0ch00	1515661	1515675	15	+	Solyc00g500063.1	Solyc00g500063.1	CDS	7.52579	0	0	0	1
BS23	SL4.0ch00	1515723	1515737	15	+	Solyc00g500063.1	Solyc00g500063.1	CDS	43.9041	0	0	0	0
BS24	SL4.0ch00	1515739	1515753	15	+	Solyc00g500063.1	Solyc00g500063.1	CDS	25.2379	0	0	0	0
BS25	SL4.0ch00	1515749	1515763	15	+	Solyc00g500063.1	Solyc00g500063.1	CDS	44.3118	0	0	0	0
BS26	SL4.0ch00	1515761	1515775	15	+	Solyc00g500063.1	Solyc00g500063.1	CDS	41.435	0	0	0	3
BS27	SL4.0ch00	1515815	1515829	15	+	Solyc00g500063.1	Solyc00g500063.1	CDS	19.3236	0	0	1	0
BS28	SL4.0ch00	1515851	1515865	15	+	Solyc00g500063.1	Solyc00g500063.1	CDS	8.47462	0	0	0	0
BS29	SL4.0ch00	1515892	1515906	15	+	Solyc00g500063.1	Solyc00g500063.1	CDS	80.1791	0	0	2	0
BS30	SL4.0ch00	1515979	1515993	15	+	Solyc00g500063.1	Solyc00g500063.1	CDS	11.0599	0	0	0	1
BS31	SL4.0ch00	1515986	1516000	15	+	Solyc00g500063.1	Solyc00g500063.1	CDS	18.9	0	0	0	0
BS32	SL4.0ch00	1515996	1516010	15	+	Solyc00g500063.1	Solyc00g500063.1	CDS	70.2743	0	0	0	0
BS33	SL4.0ch00	1516003	1516017	15	+	Solyc00g500063.1	Solyc00g500063.1	CDS	26.2416	0	0	0	0
BS34	SL4.0ch00	1516020	1516034	15	+	Solyc00g500063.1	Solyc00g500063.1	CDS	8.53581	0	0	0	0
BS35	SL4.0ch00	1516066	1516080	15	+	Solyc00g500063.1	Solyc00g500063.1	CDS	30.7063	0	0	0	0
BS36	SL4.0ch00	1516084	1516098	15	+	Solyc00g500063.1	Solyc00g500063.1	CDS	72.1672	0	0	0	0
BS37	SL4.0ch00	1516094	1516108	15	+	Solyc00g500063.1	Solyc00g500063.1	CDS	38.1436	0	0	0	0
BS38	SL4.0ch00	1516305	1516319	15	+	Solyc00g500063.1	Solyc00g500063.1	CDS	55.8184	0	0	0	0
BS39	SL4.0ch00	1516320	1516334	15	+	Solyc00g500063.1	Solyc00g500063.1	CDS	26.6115	0	0	0	0
BS40	SL4.0ch00	1516327	1516341	15	+	Solyc00g500063.1	Solyc00g500063.1	CDS	23.5014	0	0	0	0
BS41	SL4.0ch00	1516339	1516353	15	+	Solyc00g500063.1	Solyc00g500063.1	CDS	87.0192	0	0	0	0
BS42	SL4.0ch00	1516367	1516381	15	+	Solyc00g500063.1	Solyc00g500063.1	CDS	54.1853	0	0	0	0
BS43	SL4.0ch00	1516425	1516439	15	+	Solyc00g500063.1	Solyc00g500063.1	CDS	18.6817	1	0	0	0
BS44	SL4.0ch00	1516528	1516542	15	+	Solyc00g500063.1	Solyc00g500063.1	CDS	14.5724	0	0	0	0
BS45	SL4.0ch00	1516540	1516554	15	+	Solyc00g500063.1	Solyc00g500063.1	CDS	19.7485	0	0	0	0
BS46	SL4.0ch00	1516549	1516563	15	+	Solyc00g500063.1	Solyc00g500063.1	CDS	96.0495	0	0	0	0
BS47	SL4.0ch00	1516562	1516576	15	+	Solyc00g500063.1	Solyc00g500063.1	CDS	11.7649	0	0	0	0
BS49	SL4.0ch00	1516623	1516637	15	+	Solyc00g500063.1	Solyc00g500063.1	CDS	55.3148	0	0	1	0
BS50	SL4.0ch00	1516641	1516655	15	+	Solyc00g500063.1	Solyc00g500063.1	CDS	27.1141	0	0	1	0
BS51	SL4.0ch00	1516658	1516672	15	+	Solyc00g500063.1	Solyc00g500063.1	UTR3	33.8292	0	0	0	2
BS52	SL4.0ch00	1516665	1516679	15	+	Solyc00g500063.1	Solyc00g500063.1	UTR3	21.7708	0	0	0	0
BS53	SL4.0ch00	1516677	1516691	15	+	Solyc00g500063.1	Solyc00g500063.1	UTR3	11.8902	0	0	0	0
BS54	SL4.0ch00	1516735	1516749	15	+	Solyc00g500063.1	Solyc00g500063.1	UTR3	59.1077	0	0	0	0
BS55	SL4.0ch00	1516743	1516757	15	+	Solyc00g500063.1	Solyc00g500063.1	UTR3	98.6698	0	0	0	0
BS56	SL4.0ch00	1516750	1516764	15	+	Solyc00g500063.1	Solyc00g500063.1	UTR3	45.5198	0	0	0	0
BS57	SL4.0ch00	1519684	1519698	15	+	Solyc00g500065.1	Solyc00g500065.1	INTRON	0.507259	0	0	0	0
BS67	SL4.0ch00	4945202	4945216	15	+	Solyc00g500234.1	Solyc00g500234.1	OTHER	14.5198	0	0	0	0
BS68	SL4.0ch00	4945212	4945226	15	+	Solyc00g500234.1	Solyc00g500234.1	OTHER	56.0061	0	1	0	0
BS124	SL4.0ch00	9631537	9631551	15	+	Solyc00g500409.1	Solyc00g500409.1	OTHER	30.9765	0	0	0	0
BS125	SL4.0ch00	9631699	9631713	15	+	Solyc00g500409.1	Solyc00g500409.1	CDS	56.2419	0	0	0	0
BS126	SL4.0ch00	9631709	9631723	15	+	Solyc00g500409.1	Solyc00g500409.1	CDS	12.4497	0	0	0	0
BS127	SL4.0ch00	9631716	9631730	15	+	Solyc00g500409.1	Solyc00g500409.1	CDS	27.0833	0	0	0	0
BS128	SL4.0ch00	9632623	9632637	15	+	Solyc00g500409.1	Solyc00g500409.1	OTHER	48.1585	0	0	0	0
BS129	SL4.0ch00	9632630	9632644	15	+	Solyc00g500409.1	Solyc00g500409.1	OTHER	9.21248	0	1	0	0
BS130	SL4.0ch00	9632638	9632652	15	+	Solyc00g500409.1	Solyc00g500409.1	OTHER	58.7475	0	1	0	0
BS245	SL4.0ch01	62691	62705	15	+	Solyc00g014290.1	Solyc00g014290.1	CDS	9.61707	0	0	0	0
BS249	SL4.0ch01	230908	230922	15	+	Solyc00g500036.1	Solyc00g500036.1	CDS	7.53751	0	0	0	0
BS250	SL4.0ch01	230921	230935	15	+	Solyc00g500036.1	Solyc00g500036.1	CDS	5.83144	0	0	2	0
BS251	SL4.0ch01	230955	230969	15	+	Solyc00g500036.1	Solyc00g500036.1	CDS	4.79891	0	0	0	0
BS253	SL4.0ch01	231013	231027	15	+	Solyc00g500036.1	Solyc00g500036.1	CDS	4.48198	0	0	0	0
BS257	SL4.0ch01	233476	233490	15	+	Solyc00g500036.1	Solyc00g500036.1	CDS	3.331	0	0	0	0
BS260	SL4.0ch01	233924	233938	15	+	Solyc00g500036.1	Solyc00g500036.1	CDS	10.5373	0	0	0	0
BS261	SL4.0ch01	234072	234086	15	+	Solyc00g500036.1	Solyc00g500036.1	INTRON	5.93713	1	0	0	0
BS263	SL4.0ch01	301604	301618	15	+	Solyc00g500046.1	Solyc00g500046.1	CDS	8.03409	0	0	2	0
BS264	SL4.0ch01	301611	301625	15	+	Solyc00g500046.1	Solyc00g500046.1	CDS	5.76116	0	0	2	0
BS265	SL4.0ch01	301621	301635	15	+	Solyc00g500046.1	Solyc00g500046.1	CDS	25.151	0	0	2	0
BS266	SL4.0ch01	301631	301645	15	+	Solyc00g500046.1	Solyc00g500046.1	CDS	4.87514	0	0	1	0
BS267	SL4.0ch01	301640	301654	15	+	Solyc00g500046.1	Solyc00g500046.1	CDS	33.9636	0	0	0	0
BS271	SL4.0ch01	317255	317269	15	+	Solyc00g277510.1	Solyc00g277510.1	CDS	13.2808	0	0	0	0
BS273	SL4.0ch01	322922	322936	15	+	Solyc00g500048.1	Solyc00g500048.1	UTR5	5.32789	0	0	0	0
BS275	SL4.0ch01	323025	323039	15	+	Solyc00g500048.1	Solyc00g500048.1	UTR5	2.02841	0	0	2	0
BS276	SL4.0ch01	323038	323052	15	+	Solyc00g500048.1	Solyc00g500048.1	UTR5	18.9506	0	0	0	0
BS277	SL4.0ch01	323052	323066	15	+	Solyc00g500048.1	Solyc00g500048.1	UTR5	3.25943	0	0	0	0
BS278	SL4.0ch01	323143	323157	15	+	Solyc00g500048.1	Solyc00g500048.1	CDS	60.7241	0	0	0	0
BS279	SL4.0ch01	323154	323168	15	+	Solyc00g500048.1	Solyc00g500048.1	CDS	37.7044	0	0	0	0
BS280	SL4.0ch01	323161	323175	15	+	Solyc00g500048.1	Solyc00g500048.1	CDS	16.6802	0	0	0	0
BS281	SL4.0ch01	323170	323184	15	+	Solyc00g500048.1	Solyc00g500048.1	CDS	39.7067	0	0	0	0
BS283	SL4.0ch01	323550	323564	15	+	Solyc00g500048.1	Solyc00g500048.1	INTRON	14.9094	0	0	0	1
BS284	SL4.0ch01	323562	323576	15	+	Solyc00g500048.1	Solyc00g500048.1	INTRON	20.9453	0	0	0	0
BS285	SL4.0ch01	323582	323596	15	+	Solyc00g500048.1	Solyc00g500048.1	INTRON	29.0068	0	0	0	0
BS286	SL4.0ch01	323589	323603	15	+	Solyc00g500048.1	Solyc00g500048.1	INTRON	23.2612	0	1	0	0
BS287	SL4.0ch01	323662	323676	15	+	Solyc00g500048.1	Solyc00g500048.1	INTRON	7.68937	0	0	0	0
BS288	SL4.0ch01	323678	323692	15	+	Solyc00g500048.1	Solyc00g500048.1	INTRON	19.5637	1	0	1	0
BS289	SL4.0ch01	324038	324052	15	+	Solyc00g500048.1	Solyc00g500048.1	INTRON	23.5965	0	0	0	0
BS290	SL4.0ch01	324047	324061	15	+	Solyc00g500048.1	Solyc00g500048.1	INTRON	10.8528	0	0	0	0
BS291	SL4.0ch01	324114	324128	15	+	Solyc00g500048.1	Solyc00g500048.1	INTRON	20.7166	0	0	0	0
BS292	SL4.0ch01	324213	324227	15	+	Solyc00g500048.1	Solyc00g500048.1	CDS	54.4068	0	0	0	0
BS293	SL4.0ch01	324246	324260	15	+	Solyc00g500048.1	Solyc00g500048.1	CDS	9.71016	0	0	0	0
BS294	SL4.0ch01	324253	324267	15	+	Solyc00g500048.1	Solyc00g500048.1	CDS	48.7269	0	0	0	0
BS295	SL4.0ch01	324261	324275	15	+	Solyc00g500048.1	Solyc00g500048.1	CDS	73.6479	0	0	0	0
BS296	SL4.0ch01	324271	324285	15	+	Solyc00g500048.1	Solyc00g500048.1	CDS	107.049	0	0	0	0
BS297	SL4.0ch01	324313	324327	15	+	Solyc00g500048.1	Solyc00g500048.1	CDS	43.5655	1	0	0	0
BS298	SL4.0ch01	324320	324334	15	+	Solyc00g500048.1	Solyc00g500048.1	CDS	24.8644	0	0	0	0
BS299	SL4.0ch01	324748	324762	15	+	Solyc00g500048.1	Solyc00g500048.1	INTRON	17.1103	0	0	0	0
BS300	SL4.0ch01	324788	324802	15	+	Solyc00g500048.1	Solyc00g500048.1	INTRON	26.8536	0	0	1	0
BS301	SL4.0ch01	324816	324830	15	+	Solyc00g500048.1	Solyc00g500048.1	CDS	3.64316	0	0	0	0
BS302	SL4.0ch01	324829	324843	15	+	Solyc00g500048.1	Solyc00g500048.1	CDS	11.5348	0	0	0	0
BS303	SL4.0ch01	324861	324875	15	+	Solyc00g500048.1	Solyc00g500048.1	CDS	34.7211	0	0	0	0
BS306	SL4.0ch01	325104	325118	15	+	Solyc00g500048.1	Solyc00g500048.1	CDS	18.2784	0	0	0	0
BS307	SL4.0ch01	325113	325127	15	+	Solyc00g500048.1	Solyc00g500048.1	CDS	26.5865	0	0	0	0
BS308	SL4.0ch01	325120	325134	15	+	Solyc00g500048.1	Solyc00g500048.1	CDS	9.79686	0	0	0	0
BS309	SL4.0ch01	325130	325144	15	+	Solyc00g500048.1	Solyc00g500048.1	CDS	15.682	0	0	0	0
BS310	SL4.0ch01	325146	325160	15	+	Solyc00g500048.1	Solyc00g500048.1	CDS	59.1488	0	0	0	0
BS311	SL4.0ch01	325356	325370	15	+	Solyc00g500048.1	Solyc00g500048.1	CDS	20.7062	0	0	2	0
BS313	SL4.0ch01	325431	325445	15	+	Solyc00g500048.1	Solyc00g500048.1	CDS	9.46654	0	0	0	0
BS314	SL4.0ch01	325490	325504	15	+	Solyc00g500048.1	Solyc00g500048.1	CDS	11.6178	0	0	0	0
BS315	SL4.0ch01	325497	325511	15	+	Solyc00g500048.1	Solyc00g500048.1	CDS	5.62968	0	0	0	0
BS316	SL4.0ch01	325507	325521	15	+	Solyc00g500048.1	Solyc00g500048.1	CDS	9.082	0	0	0	0
BS317	SL4.0ch01	325674	325688	15	+	Solyc00g500048.1	Solyc00g500048.1	CDS	8.34287	0	0	0	0
BS318	SL4.0ch01	325858	325872	15	+	Solyc00g500048.1	Solyc00g500048.1	CDS	13.2821	1	0	1	0
BS319	SL4.0ch01	325991	326005	15	+	Solyc00g500048.1	Solyc00g500048.1	CDS	3.15521	0	0	1	0
BS321	SL4.0ch01	326010	326024	15	+	Solyc00g500048.1	Solyc00g500048.1	CDS	6.51736	0	0	0	0
BS322	SL4.0ch01	326026	326040	15	+	Solyc00g500048.1	Solyc00g500048.1	CDS	6.84115	0	0	0	0
BS323	SL4.0ch01	326052	326066	15	+	Solyc00g500048.1	Solyc00g500048.1	CDS	19.5279	1	0	0	0
BS324	SL4.0ch01	326071	326085	15	+	Solyc00g500048.1	Solyc00g500048.1	CDS	28.2947	0	0	0	0
BS325	SL4.0ch01	326268	326282	15	+	Solyc00g500048.1	Solyc00g500048.1	UTR3	6.14428	0	0	4	0
BS329	SL4.0ch01	541997	542011	15	+	Solyc00g500080.1	Solyc00g500080.1	CDS	8.91035	0	0	0	0
BS340	SL4.0ch01	548553	548567	15	+	Solyc00g500083.1	Solyc00g500083.1	OTHER	56.7666	0	0	0	0
BS341	SL4.0ch01	548565	548579	15	+	Solyc00g500083.1	Solyc00g500083.1	OTHER	33.2736	0	0	0	0
BS343	SL4.0ch01	548796	548810	15	+	Solyc00g500083.1	Solyc00g500083.1	UTR5	43.6514	0	0	0	0
BS344	SL4.0ch01	548808	548822	15	+	Solyc00g500083.1	Solyc00g500083.1	UTR5	29.3078	0	0	0	0
BS346	SL4.0ch01	549090	549104	15	+	Solyc00g500083.1	Solyc00g500083.1	INTRON	45.4461	0	0	0	0
BS347	SL4.0ch01	549111	549125	15	+	Solyc00g500083.1	Solyc00g500083.1	INTRON	54.7419	0	0	0	0
BS348	SL4.0ch01	549118	549132	15	+	Solyc00g500083.1	Solyc00g500083.1	INTRON	35.1222	0	0	0	0
BS349	SL4.0ch01	549125	549139	15	+	Solyc00g500083.1	Solyc00g500083.1	INTRON	19.0107	0	0	0	0
BS350	SL4.0ch01	549136	549150	15	+	Solyc00g500083.1	Solyc00g500083.1	INTRON	37.9559	0	0	1	0
BS351	SL4.0ch01	549451	549465	15	+	Solyc00g500083.1	Solyc00g500083.1	INTRON	30.5206	0	0	0	0
BS352	SL4.0ch01	549465	549479	15	+	Solyc00g500083.1	Solyc00g500083.1	INTRON	19.4824	0	0	0	0
BS354	SL4.0ch01	549952	549966	15	+	Solyc00g500083.1	Solyc00g500083.1	CDS	3.06679	2	0	0	0
BS355	SL4.0ch01	549962	549976	15	+	Solyc00g500083.1	Solyc00g500083.1	CDS	5.24523	2	0	0	0
BS357	SL4.0ch01	550007	550021	15	+	Solyc00g500083.1	Solyc00g500083.1	CDS	31.5145	1	0	0	0
BS359	SL4.0ch01	550046	550060	15	+	Solyc00g500083.1	Solyc00g500083.1	CDS	12.2073	0	0	0	0
BS360	SL4.0ch01	550059	550073	15	+	Solyc00g500083.1	Solyc00g500083.1	CDS	9.44577	0	0	1	0
BS362	SL4.0ch01	550247	550261	15	+	Solyc00g500083.1	Solyc00g500083.1	INTRON	13.6809	0	0	0	0
BS364	SL4.0ch01	550447	550461	15	+	Solyc00g500083.1	Solyc00g500083.1	CDS	8.39031	1	0	0	0
BS365	SL4.0ch01	550532	550546	15	+	Solyc00g500083.1	Solyc00g500083.1	INTRON	3.4511	0	0	0	0
BS366	SL4.0ch01	550588	550602	15	+	Solyc00g500083.1	Solyc00g500083.1	INTRON	42.4659	1	0	0	1
BS367	SL4.0ch01	550596	550610	15	+	Solyc00g500083.1	Solyc00g500083.1	INTRON	9.48849	1	0	0	0
BS370	SL4.0ch01	551419	551433	15	+	Solyc00g500083.1	Solyc00g500083.1	CDS	8.56331	0	0	0	0
BS371	SL4.0ch01	551438	551452	15	+	Solyc00g500083.1	Solyc00g500083.1	CDS	7.882	0	0	0	0
BS372	SL4.0ch01	551445	551459	15	+	Solyc00g500083.1	Solyc00g500083.1	CDS	11.0782	0	0	0	0
BS373	SL4.0ch01	551464	551478	15	+	Solyc00g500083.1	Solyc00g500083.1	CDS	17.3468	0	0	0	0
BS375	SL4.0ch01	551909	551923	15	+	Solyc00g500083.1	Solyc00g500083.1	CDS	10.1586	1	1	0	0
BS376	SL4.0ch01	551922	551936	15	+	Solyc00g500083.1	Solyc00g500083.1	CDS	12.5398	0	1	0	0
BS377	SL4.0ch01	551931	551945	15	+	Solyc00g500083.1	Solyc00g500083.1	CDS	5.47392	0	0	0	0
BS378	SL4.0ch01	551961	551975	15	+	Solyc00g500083.1	Solyc00g500083.1	CDS	8.97111	0	1	0	0
BS379	SL4.0ch01	552481	552495	15	+	Solyc00g500083.1	Solyc00g500083.1	CDS	18.1117	0	0	0	0
BS380	SL4.0ch01	552495	552509	15	+	Solyc00g500083.1	Solyc00g500083.1	CDS	12.4437	0	1	0	0
BS381	SL4.0ch01	552575	552589	15	+	Solyc00g500083.1	Solyc00g500083.1	CDS	6.01337	0	0	0	0
BS382	SL4.0ch01	552617	552631	15	+	Solyc00g500083.1	Solyc00g500083.1	CDS	15.9379	2	1	0	0
BS383	SL4.0ch01	552655	552669	15	+	Solyc00g500083.1	Solyc00g500083.1	CDS	28.8024	1	0	0	0
BS385	SL4.0ch01	583118	583132	15	+	Solyc00g500087.1	Solyc00g500087.1	CDS	21.0959	1	1	0	0
BS388	SL4.0ch01	609710	609724	15	+	Solyc00g500092.1	Solyc00g500092.1	UTR3	13.5388	0	1	0	0
BS390	SL4.0ch01	639668	639682	15	+	Solyc00g500095.1	Solyc00g500095.1	CDS	7.72924	0	0	0	0
BS398	SL4.0ch01	786214	786228	15	+	Solyc00g022080.1	Solyc00g022080.1	CDS	6.6918	0	0	2	0
BS400	SL4.0ch01	787408	787422	15	+	Solyc00g022080.1	Solyc00g022080.1	CDS	11.5807	0	0	2	0
BS401	SL4.0ch01	787420	787434	15	+	Solyc00g022080.1	Solyc00g022080.1	CDS	11.2162	0	0	0	0
BS402	SL4.0ch01	787427	787441	15	+	Solyc00g022080.1	Solyc00g022080.1	CDS	1.63525	0	0	0	0
BS403	SL4.0ch01	787801	787815	15	+	Solyc00g022080.1	Solyc00g022080.1	CDS	11.7457	1	0	0	0
BS404	SL4.0ch01	789596	789610	15	+	Solyc00g022080.1	Solyc00g022080.1	CDS	3.2675	1	0	0	0
BS405	SL4.0ch01	789605	789619	15	+	Solyc00g022080.1	Solyc00g022080.1	CDS	5.19705	1	0	0	0
BS406	SL4.0ch01	789918	789932	15	+	Solyc00g022080.1	Solyc00g022080.1	CDS	4.62742	0	0	0	0
BS408	SL4.0ch01	790200	790214	15	+	Solyc00g022080.1	Solyc00g022080.1	CDS	14.8275	0	0	0	0
BS409	SL4.0ch01	790310	790324	15	+	Solyc00g022080.1	Solyc00g022080.1	CDS	9.71016	2	0	0	0
BS414	SL4.0ch01	790523	790537	15	+	Solyc00g022080.1	Solyc00g022080.1	CDS	10.4962	0	0	0	0
BS415	SL4.0ch01	791249	791263	15	+	Solyc00g022080.1	Solyc00g022080.1	CDS	8.54029	0	0	0	0
BS416	SL4.0ch01	791259	791273	15	+	Solyc00g022080.1	Solyc00g022080.1	CDS	7.80549	1	0	0	0
BS422	SL4.0ch01	839584	839598	15	+	Solyc00g022100.1	Solyc00g022100.1	UTR5	11.9989	0	0	0	0
BS423	SL4.0ch01	839594	839608	15	+	Solyc00g022100.1	Solyc00g022100.1	UTR5	9.87884	0	0	0	0
BS424	SL4.0ch01	839616	839630	15	+	Solyc00g022100.1	Solyc00g022100.1	UTR5	21.9146	0	0	0	0
BS425	SL4.0ch01	839625	839639	15	+	Solyc00g022100.1	Solyc00g022100.1	UTR5	11.4668	0	0	0	0
BS426	SL4.0ch01	864368	864382	15	+	Solyc00g500103.1	Solyc00g500103.1	CDS	5.84678	1	0	0	0
BS427	SL4.0ch01	864378	864392	15	+	Solyc00g500103.1	Solyc00g500103.1	CDS	3.6708	0	1	0	0
BS428	SL4.0ch01	864388	864402	15	+	Solyc00g500103.1	Solyc00g500103.1	CDS	13.1523	0	1	0	0
BS435	SL4.0ch01	1374439	1374453	15	+	Solyc00g500123.1	Solyc00g500123.1	UTR5	4.87661	0	0	0	1
BS436	SL4.0ch01	1375485	1375499	15	+	Solyc00g500123.1	Solyc00g500123.1	UTR5	6.45514	0	0	0	0
BS468	SL4.0ch01	1450179	1450193	15	+	Solyc00g500126.1	Solyc00g500126.1	CDS	5.01068	0	0	0	0
BS470	SL4.0ch01	1450715	1450729	15	+	Solyc00g500126.1	Solyc00g500126.1	CDS	3.9676	0	0	2	0
BS473	SL4.0ch01	1450991	1451005	15	+	Solyc00g500126.1	Solyc00g500126.1	CDS	44.7907	0	0	0	0
BS474	SL4.0ch01	1451000	1451014	15	+	Solyc00g500126.1	Solyc00g500126.1	CDS	10.9744	0	0	0	0
BS475	SL4.0ch01	1451015	1451029	15	+	Solyc00g500126.1	Solyc00g500126.1	CDS	12.3879	0	1	0	0
BS478	SL4.0ch01	1453060	1453074	15	+	Solyc00g500126.1	Solyc00g500126.1	CDS	9.05508	0	0	0	0
BS480	SL4.0ch01	1453074	1453088	15	+	Solyc00g500126.1	Solyc00g500126.1	CDS	15.6706	1	0	0	0
BS481	SL4.0ch01	1453082	1453096	15	+	Solyc00g500126.1	Solyc00g500126.1	CDS	5.43437	1	0	2	0
BS484	SL4.0ch01	1453199	1453213	15	+	Solyc00g500126.1	Solyc00g500126.1	CDS	11.4243	0	0	0	0
BS485	SL4.0ch01	1453218	1453232	15	+	Solyc00g500126.1	Solyc00g500126.1	CDS	38.2735	0	0	0	0
BS487	SL4.0ch01	1453460	1453474	15	+	Solyc00g500126.1	Solyc00g500126.1	CDS	4.77207	0	0	0	0
BS488	SL4.0ch01	1453468	1453482	15	+	Solyc00g500126.1	Solyc00g500126.1	CDS	9.9411	1	0	0	0
BS489	SL4.0ch01	1453501	1453515	15	+	Solyc00g500126.1	Solyc00g500126.1	CDS	2.90777	0	0	0	0
BS490	SL4.0ch01	1453694	1453708	15	+	Solyc00g500126.1	Solyc00g500126.1	CDS	11.4165	0	0	0	1
BS494	SL4.0ch01	1457355	1457369	15	+	Solyc00g500126.1	Solyc00g500126.1	CDS	11.4707	0	0	1	0
BS499	SL4.0ch01	1457800	1457814	15	+	Solyc00g500126.1	Solyc00g500126.1	CDS	5.71795	1	0	0	0
BS500	SL4.0ch01	1457964	1457978	15	+	Solyc00g500126.1	Solyc00g500126.1	CDS	3.26771	0	1	0	0
BS502	SL4.0ch01	1457978	1457992	15	+	Solyc00g500126.1	Solyc00g500126.1	CDS	3.26147	0	0	0	0
BS503	SL4.0ch01	1459461	1459475	15	+	Solyc00g500126.1	Solyc00g500126.1	CDS	9.73929	0	0	0	0
BS504	SL4.0ch01	1462314	1462328	15	+	Solyc00g500126.1	Solyc00g500126.1	INTRON	4.20518	0	0	2	0
BS515	SL4.0ch01	1667359	1667373	15	+	Solyc00g500139.1	Solyc00g500139.1	CDS	9.13009	1	0	0	0
BS516	SL4.0ch01	1667369	1667383	15	+	Solyc00g500139.1	Solyc00g500139.1	CDS	19.1357	0	0	0	0
BS517	SL4.0ch01	1667376	1667390	15	+	Solyc00g500139.1	Solyc00g500139.1	CDS	3.89317	0	0	0	0
BS518	SL4.0ch01	1669570	1669584	15	+	Solyc00g500139.1	Solyc00g500139.1	CDS	3.48576	0	0	0	0
BS519	SL4.0ch01	1669578	1669592	15	+	Solyc00g500139.1	Solyc00g500139.1	CDS	9.27758	0	0	0	0
BS520	SL4.0ch01	1669678	1669692	15	+	Solyc00g500139.1	Solyc00g500139.1	CDS	12.88	1	0	0	0
BS521	SL4.0ch01	1669687	1669701	15	+	Solyc00g500139.1	Solyc00g500139.1	CDS	10.9912	0	0	0	0
BS522	SL4.0ch01	1669705	1669719	15	+	Solyc00g500139.1	Solyc00g500139.1	CDS	8.68204	1	0	0	0
BS523	SL4.0ch01	1669715	1669729	15	+	Solyc00g500139.1	Solyc00g500139.1	CDS	7.48216	1	0	0	0
BS544	SL4.0ch01	1776659	1776673	15	+	Solyc00g500151.1	Solyc00g500151.1	UTR5	19.0358	0	0	1	0
BS546	SL4.0ch01	1776711	1776725	15	+	Solyc00g500151.1	Solyc00g500151.1	UTR5	5.66932	0	1	2	2
BS547	SL4.0ch01	1776836	1776850	15	+	Solyc00g500151.1	Solyc00g500151.1	UTR5	34.2435	1	0	0	0
BS548	SL4.0ch01	1776844	1776858	15	+	Solyc00g500151.1	Solyc00g500151.1	UTR5	15.4234	1	0	0	0
BS549	SL4.0ch01	1776851	1776865	15	+	Solyc00g500151.1	Solyc00g500151.1	CDS	4.77136	0	0	0	0
BS550	SL4.0ch01	1776898	1776912	15	+	Solyc00g500151.1	Solyc00g500151.1	CDS	8.9943	0	0	0	0
BS551	SL4.0ch01	1776909	1776923	15	+	Solyc00g500151.1	Solyc00g500151.1	CDS	51.7108	1	0	0	0
BS552	SL4.0ch01	1776917	1776931	15	+	Solyc00g500151.1	Solyc00g500151.1	CDS	23.8455	1	0	0	0
BS553	SL4.0ch01	1776924	1776938	15	+	Solyc00g500151.1	Solyc00g500151.1	CDS	16.788	0	0	0	0
BS554	SL4.0ch01	1777039	1777053	15	+	Solyc00g500151.1	Solyc00g500151.1	CDS	4.63815	0	0	0	0
BS555	SL4.0ch01	1777077	1777091	15	+	Solyc00g500151.1	Solyc00g500151.1	CDS	26.4703	0	0	0	0
BS556	SL4.0ch01	1777084	1777098	15	+	Solyc00g500151.1	Solyc00g500151.1	CDS	61.5304	0	0	0	0
BS557	SL4.0ch01	1777098	1777112	15	+	Solyc00g500151.1	Solyc00g500151.1	CDS	12.0552	0	0	0	1
BS559	SL4.0ch01	1777312	1777326	15	+	Solyc00g500151.1	Solyc00g500151.1	CDS	82.9511	0	2	0	0
BS560	SL4.0ch01	1777332	1777346	15	+	Solyc00g500151.1	Solyc00g500151.1	CDS	48.0661	0	0	0	0
BS562	SL4.0ch01	1777437	1777451	15	+	Solyc00g500151.1	Solyc00g500151.1	CDS	92.6709	0	1	0	0
BS563	SL4.0ch01	1777471	1777485	15	+	Solyc00g500151.1	Solyc00g500151.1	CDS	20.2271	0	0	0	0
BS564	SL4.0ch01	1777582	1777596	15	+	Solyc00g500151.1	Solyc00g500151.1	CDS	11.5976	0	0	0	0
BS565	SL4.0ch01	1777589	1777603	15	+	Solyc00g500151.1	Solyc00g500151.1	CDS	14.6323	0	0	0	0
BS566	SL4.0ch01	1777599	1777613	15	+	Solyc00g500151.1	Solyc00g500151.1	CDS	31.1203	1	0	0	0
BS567	SL4.0ch01	1777609	1777623	15	+	Solyc00g500151.1	Solyc00g500151.1	CDS	4.16861	2	0	0	0
BS569	SL4.0ch01	1806659	1806673	15	+	Solyc00g500161.1	Solyc00g500161.1	CDS	19.8655	1	0	0	0
BS570	SL4.0ch01	1878764	1878778	15	+	Solyc00g500166.1	Solyc00g500166.1	UTR5	4.20026	0	0	0	0
BS571	SL4.0ch01	1878787	1878801	15	+	Solyc00g500166.1	Solyc00g500166.1	CDS	13.1368	0	0	0	0
BS572	SL4.0ch01	1878814	1878828	15	+	Solyc00g500166.1	Solyc00g500166.1	CDS	6.23894	0	1	0	1
BS573	SL4.0ch01	1878826	1878840	15	+	Solyc00g500166.1	Solyc00g500166.1	CDS	8.47861	0	2	0	0
BS577	SL4.0ch01	1879159	1879173	15	+	Solyc00g500166.1	Solyc00g500166.1	CDS	22.8262	1	0	0	0
BS578	SL4.0ch01	1879170	1879184	15	+	Solyc00g500166.1	Solyc00g500166.1	CDS	22.9632	0	0	0	0
BS580	SL4.0ch01	1879673	1879687	15	+	Solyc00g500166.1	Solyc00g500166.1	OTHER	5.5856	0	0	0	0
BS581	SL4.0ch01	1879691	1879705	15	+	Solyc00g500166.1	Solyc00g500166.1	OTHER	10.9971	0	0	0	0
BS582	SL4.0ch01	2055312	2055326	15	+	Solyc00g013110.1	Solyc00g013110.1	UTR5	13.5563	0	0	0	0
BS583	SL4.0ch01	2055319	2055333	15	+	Solyc00g013110.1	Solyc00g013110.1	UTR5	25.8089	0	0	0	0
BS600	SL4.0ch01	2125369	2125383	15	+	Solyc00g244290.1	Solyc00g244290.1	UTR5	13.3101	0	0	0	0
BS601	SL4.0ch01	2126168	2126182	15	+	Solyc00g244290.1	Solyc00g244290.1	CDS	7.31687	0	0	1	0
BS608	SL4.0ch01	2257235	2257249	15	+	Solyc00g500175.1	Solyc00g500175.1	UTR5	24.4759	1	0	0	0
BS612	SL4.0ch01	2374932	2374946	15	+	Solyc00g023580.1	Solyc00g023580.1	UTR5	6.92669	0	0	0	1
BS616	SL4.0ch01	2375819	2375833	15	+	Solyc00g023580.1	Solyc00g023580.1	UTR5	13.184	0	0	0	0
BS620	SL4.0ch01	2376101	2376115	15	+	Solyc00g023580.1	Solyc00g023580.1	UTR5	6.3288	0	0	0	0
BS622	SL4.0ch01	2376154	2376168	15	+	Solyc00g023580.1	Solyc00g023580.1	CDS	12.1629	0	0	0	0
BS624	SL4.0ch01	2376247	2376261	15	+	Solyc00g023580.1	Solyc00g023580.1	CDS	10.2015	1	0	0	0
BS625	SL4.0ch01	2376275	2376289	15	+	Solyc00g023580.1	Solyc00g023580.1	CDS	11.8377	0	0	0	0
BS626	SL4.0ch01	2376292	2376306	15	+	Solyc00g023580.1	Solyc00g023580.1	CDS	6.60479	0	0	0	0
BS631	SL4.0ch01	2378107	2378121	15	+	Solyc00g023580.1	Solyc00g023580.1	CDS	9.49771	0	0	0	0
BS632	SL4.0ch01	2378116	2378130	15	+	Solyc00g023580.1	Solyc00g023580.1	CDS	11.6429	0	0	0	0
BS634	SL4.0ch01	2378689	2378703	15	+	Solyc00g023580.1	Solyc00g023580.1	CDS	5.89672	0	0	0	0
BS635	SL4.0ch01	2378700	2378714	15	+	Solyc00g023580.1	Solyc00g023580.1	CDS	6.31987	0	0	0	0
BS637	SL4.0ch01	2378724	2378738	15	+	Solyc00g023580.1	Solyc00g023580.1	CDS	1.2366	0	0	0	0
BS638	SL4.0ch01	2379123	2379137	15	+	Solyc00g023580.1	Solyc00g023580.1	CDS	7.56463	0	0	0	0
BS639	SL4.0ch01	2379130	2379144	15	+	Solyc00g023580.1	Solyc00g023580.1	CDS	18.073	0	0	0	0
BS640	SL4.0ch01	2379149	2379163	15	+	Solyc00g023580.1	Solyc00g023580.1	CDS	10.0961	0	0	0	0
BS641	SL4.0ch01	2379326	2379340	15	+	Solyc00g023580.1	Solyc00g023580.1	CDS	9.34747	0	0	0	0
BS642	SL4.0ch01	2379378	2379392	15	+	Solyc00g023580.1	Solyc00g023580.1	CDS	32.0774	0	0	0	0
BS643	SL4.0ch01	2379386	2379400	15	+	Solyc00g023580.1	Solyc00g023580.1	CDS	19.7616	0	0	0	0
BS644	SL4.0ch01	2379393	2379407	15	+	Solyc00g023580.1	Solyc00g023580.1	CDS	19.055	0	0	0	0
BS645	SL4.0ch01	2379570	2379584	15	+	Solyc00g023580.1	Solyc00g023580.1	INTRON	6.63813	1	0	0	0
BS647	SL4.0ch01	2379624	2379638	15	+	Solyc00g023580.1	Solyc00g023580.1	INTRON	8.83073	0	0	0	0
BS651	SL4.0ch01	2380480	2380494	15	+	Solyc00g023580.1	Solyc00g023580.1	CDS	14.4551	0	0	0	0
BS652	SL4.0ch01	2380489	2380503	15	+	Solyc00g023580.1	Solyc00g023580.1	CDS	17.7136	0	0	0	0
BS654	SL4.0ch01	2380535	2380549	15	+	Solyc00g023580.1	Solyc00g023580.1	CDS	11.7225	0	0	0	1
BS660	SL4.0ch01	2382268	2382282	15	+	Solyc00g023580.1	Solyc00g023580.1	INTRON	8.12921	0	0	0	0
BS663	SL4.0ch01	2382673	2382687	15	+	Solyc00g023580.1	Solyc00g023580.1	CDS	44.3897	0	0	0	0
BS664	SL4.0ch01	2385517	2385531	15	+	Solyc00g023580.1	Solyc00g023580.1	INTRON	4.26071	0	1	0	0
BS666	SL4.0ch01	2386287	2386301	15	+	Solyc00g023580.1	Solyc00g023580.1	CDS	5.45726	0	0	0	0
BS668	SL4.0ch01	2386315	2386329	15	+	Solyc00g023580.1	Solyc00g023580.1	CDS	6.23148	0	0	1	0
BS671	SL4.0ch01	2386387	2386401	15	+	Solyc00g023580.1	Solyc00g023580.1	CDS	5.49464	0	0	0	0
BS672	SL4.0ch01	2386479	2386493	15	+	Solyc00g023580.1	Solyc00g023580.1	CDS	9.78185	0	0	0	1
BS673	SL4.0ch01	2386527	2386541	15	+	Solyc00g023580.1	Solyc00g023580.1	CDS	9.16571	0	0	2	0
BS674	SL4.0ch01	2386535	2386549	15	+	Solyc00g023580.1	Solyc00g023580.1	CDS	54.4518	0	1	0	0
BS675	SL4.0ch01	2386546	2386560	15	+	Solyc00g023580.1	Solyc00g023580.1	CDS	9.11806	0	1	0	0
BS676	SL4.0ch01	2386569	2386583	15	+	Solyc00g023580.1	Solyc00g023580.1	CDS	10.4802	0	0	0	0
BS677	SL4.0ch01	2386714	2386728	15	+	Solyc00g023580.1	Solyc00g023580.1	CDS	11.153	1	0	0	0
BS678	SL4.0ch01	2386722	2386736	15	+	Solyc00g023580.1	Solyc00g023580.1	CDS	10.679	1	0	0	0
BS679	SL4.0ch01	2386751	2386765	15	+	Solyc00g023580.1	Solyc00g023580.1	CDS	3.46009	0	0	0	0
BS686	SL4.0ch01	2387506	2387520	15	+	Solyc00g023580.1	Solyc00g023580.1	CDS	2.42935	0	0	3	0
BS687	SL4.0ch01	2387515	2387529	15	+	Solyc00g023580.1	Solyc00g023580.1	CDS	8.72377	0	0	2	0
BS688	SL4.0ch01	2387526	2387540	15	+	Solyc00g023580.1	Solyc00g023580.1	CDS	21.0668	0	0	2	0
BS689	SL4.0ch01	2387537	2387551	15	+	Solyc00g023580.1	Solyc00g023580.1	CDS	17.6231	0	1	2	0
BS690	SL4.0ch01	2387554	2387568	15	+	Solyc00g023580.1	Solyc00g023580.1	CDS	10.847	0	0	0	0
BS691	SL4.0ch01	2388513	2388527	15	+	Solyc00g023580.1	Solyc00g023580.1	INTRON	6.68736	0	1	0	0
BS692	SL4.0ch01	2388523	2388537	15	+	Solyc00g023580.1	Solyc00g023580.1	INTRON	8.7154	0	0	0	0
BS694	SL4.0ch01	2388556	2388570	15	+	Solyc00g023580.1	Solyc00g023580.1	INTRON	1.59173	0	0	0	0
BS696	SL4.0ch01	2388806	2388820	15	+	Solyc00g023580.1	Solyc00g023580.1	CDS	22.2623	0	0	0	0
BS697	SL4.0ch01	2388814	2388828	15	+	Solyc00g023580.1	Solyc00g023580.1	CDS	22.452	0	0	0	0
BS698	SL4.0ch01	2388939	2388953	15	+	Solyc00g023580.1	Solyc00g023580.1	INTRON	4.47524	0	0	0	0
BS700	SL4.0ch01	2388988	2389002	15	+	Solyc00g023580.1	Solyc00g023580.1	CDS	10.4012	0	0	0	0
BS701	SL4.0ch01	2389123	2389137	15	+	Solyc00g023580.1	Solyc00g023580.1	CDS	6.13679	0	0	0	0
BS703	SL4.0ch01	2389139	2389153	15	+	Solyc00g023580.1	Solyc00g023580.1	CDS	15.2579	0	0	0	0
BS705	SL4.0ch01	2389760	2389774	15	+	Solyc00g023580.1	Solyc00g023580.1	INTRON	27.8612	0	0	0	0
BS706	SL4.0ch01	2389788	2389802	15	+	Solyc00g023580.1	Solyc00g023580.1	INTRON	10.9474	0	0	0	0
BS708	SL4.0ch01	2391611	2391625	15	+	Solyc00g023580.1	Solyc00g023580.1	INTRON	5.99754	0	0	0	0
BS710	SL4.0ch01	2391878	2391892	15	+	Solyc00g023580.1	Solyc00g023580.1	INTRON	15.6789	2	0	0	0
BS712	SL4.0ch01	2392161	2392175	15	+	Solyc00g023580.1	Solyc00g023580.1	INTRON	12.3097	0	0	0	1
BS713	SL4.0ch01	2392198	2392212	15	+	Solyc00g023580.1	Solyc00g023580.1	INTRON	8.48446	0	0	0	0
BS714	SL4.0ch01	2392228	2392242	15	+	Solyc00g023580.1	Solyc00g023580.1	INTRON	12.9058	0	0	0	3
BS716	SL4.0ch01	2393655	2393669	15	+	Solyc00g023580.1	Solyc00g023580.1	CDS	30.4479	1	0	0	0
BS717	SL4.0ch01	2393677	2393691	15	+	Solyc00g023580.1	Solyc00g023580.1	CDS	9.71247	0	0	2	0
BS718	SL4.0ch01	2393717	2393731	15	+	Solyc00g023580.1	Solyc00g023580.1	CDS	5.74922	0	0	0	0
BS719	SL4.0ch01	2393730	2393744	15	+	Solyc00g023580.1	Solyc00g023580.1	CDS	11.4055	0	0	0	0
BS722	SL4.0ch01	2393866	2393880	15	+	Solyc00g023580.1	Solyc00g023580.1	CDS	12.4252	1	0	0	0
BS723	SL4.0ch01	2393983	2393997	15	+	Solyc00g023580.1	Solyc00g023580.1	UTR3	7.85497	0	0	0	0
BS724	SL4.0ch01	2394074	2394088	15	+	Solyc00g023580.1	Solyc00g023580.1	UTR3	14.1748	0	0	0	0
BS727	SL4.0ch01	2410743	2410757	15	+	Solyc00g094540.1	Solyc00g094540.1	CDS	7.3717	1	0	2	0
BS729	SL4.0ch01	2421963	2421977	15	+	Solyc00g023710.1	Solyc00g023710.1	UTR5	10.8296	0	0	1	0
BS730	SL4.0ch01	2421972	2421986	15	+	Solyc00g023710.1	Solyc00g023710.1	UTR5	24.5171	0	0	1	0
BS731	SL4.0ch01	2421979	2421993	15	+	Solyc00g023710.1	Solyc00g023710.1	UTR5	42.2255	0	0	0	0
BS732	SL4.0ch01	2421987	2422001	15	+	Solyc00g023710.1	Solyc00g023710.1	UTR5	51.9362	0	0	0	0
BS733	SL4.0ch01	2421996	2422010	15	+	Solyc00g023710.1	Solyc00g023710.1	CDS	12.6857	0	1	0	0
BS734	SL4.0ch01	2422004	2422018	15	+	Solyc00g023710.1	Solyc00g023710.1	CDS	16.4453	0	1	0	0
BS735	SL4.0ch01	2422048	2422062	15	+	Solyc00g023710.1	Solyc00g023710.1	CDS	15.7105	0	0	0	0
BS736	SL4.0ch01	2422084	2422098	15	+	Solyc00g023710.1	Solyc00g023710.1	CDS	9.76651	1	0	0	0
BS738	SL4.0ch01	2422215	2422229	15	+	Solyc00g023710.1	Solyc00g023710.1	CDS	8.01164	0	1	0	0
BS740	SL4.0ch01	2791269	2791283	15	+	Solyc00g500225.1	Solyc00g500225.1	UTR5	34.3672	0	0	0	2
BS742	SL4.0ch01	2791284	2791298	15	+	Solyc00g500225.1	Solyc00g500225.1	UTR5	24.7611	0	0	0	0
BS745	SL4.0ch01	2791776	2791790	15	+	Solyc00g500225.1	Solyc00g500225.1	UTR5	17.8598	0	0	0	0
BS746	SL4.0ch01	2791785	2791799	15	+	Solyc00g500225.1	Solyc00g500225.1	UTR5	8.61474	0	0	0	1
BS747	SL4.0ch01	2791811	2791825	15	+	Solyc00g500225.1	Solyc00g500225.1	UTR5	8.45752	0	0	1	0
BS748	SL4.0ch01	2791831	2791845	15	+	Solyc00g500225.1	Solyc00g500225.1	CDS	14.964	0	0	0	0
BS749	SL4.0ch01	2792026	2792040	15	+	Solyc00g500225.1	Solyc00g500225.1	INTRON	3.82717	0	0	0	0
BS751	SL4.0ch01	2792601	2792615	15	+	Solyc00g500225.1	Solyc00g500225.1	INTRON	5.97526	0	0	0	0
BS754	SL4.0ch01	2793237	2793251	15	+	Solyc00g500225.1	Solyc00g500225.1	CDS	7.30528	0	0	0	0
BS755	SL4.0ch01	2793249	2793263	15	+	Solyc00g500225.1	Solyc00g500225.1	CDS	17.8829	0	0	0	0
BS762	SL4.0ch01	2793550	2793564	15	+	Solyc00g500225.1	Solyc00g500225.1	CDS	18.7394	0	0	3	0
BS763	SL4.0ch01	2793730	2793744	15	+	Solyc00g500225.1	Solyc00g500225.1	CDS	7.20544	0	0	0	1
BS764	SL4.0ch01	2793741	2793755	15	+	Solyc00g500225.1	Solyc00g500225.1	CDS	2.15226	0	0	0	1
BS765	SL4.0ch01	2793752	2793766	15	+	Solyc00g500225.1	Solyc00g500225.1	CDS	9.02822	0	0	0	0
BS766	SL4.0ch01	2793905	2793919	15	+	Solyc00g500225.1	Solyc00g500225.1	INTRON	4.193	0	0	0	0
BS767	SL4.0ch01	2794113	2794127	15	+	Solyc00g500225.1	Solyc00g500225.1	INTRON	2.69854	1	0	0	0
BS768	SL4.0ch01	2794125	2794139	15	+	Solyc00g500225.1	Solyc00g500225.1	CDS	2.3809	1	0	0	0
BS772	SL4.0ch01	2795770	2795784	15	+	Solyc00g500225.1	Solyc00g500225.1	CDS	4.58239	0	0	1	0
BS773	SL4.0ch01	2795974	2795988	15	+	Solyc00g500225.1	Solyc00g500225.1	CDS	12.1847	0	0	2	0
BS774	SL4.0ch01	2795983	2795997	15	+	Solyc00g500225.1	Solyc00g500225.1	CDS	13.0086	0	1	0	0
BS781	SL4.0ch01	2826636	2826650	15	+	Solyc00g500230.1	Solyc00g500230.1	CDS	2.84669	0	0	0	0
BS782	SL4.0ch01	2826648	2826662	15	+	Solyc00g500230.1	Solyc00g500230.1	CDS	17.0324	0	0	0	0
BS784	SL4.0ch01	2826940	2826954	15	+	Solyc00g500230.1	Solyc00g500230.1	CDS	3.2319	0	0	0	0
BS787	SL4.0ch01	2827781	2827795	15	+	Solyc00g500230.1	Solyc00g500230.1	CDS	8.79077	0	0	0	0
BS789	SL4.0ch01	2827798	2827812	15	+	Solyc00g500230.1	Solyc00g500230.1	CDS	11.2877	1	0	0	0
BS790	SL4.0ch01	2828027	2828041	15	+	Solyc00g500230.1	Solyc00g500230.1	CDS	14.9028	0	0	0	0
BS791	SL4.0ch01	2828040	2828054	15	+	Solyc00g500230.1	Solyc00g500230.1	CDS	11.2725	0	0	0	0
BS792	SL4.0ch01	2828073	2828087	15	+	Solyc00g500230.1	Solyc00g500230.1	CDS	4.45719	0	0	0	0
BS794	SL4.0ch01	2828236	2828250	15	+	Solyc00g500230.1	Solyc00g500230.1	CDS	28.2384	0	0	0	0
BS796	SL4.0ch01	2828404	2828418	15	+	Solyc00g500230.1	Solyc00g500230.1	INTRON	10.3499	0	0	0	0
BS797	SL4.0ch01	2828414	2828428	15	+	Solyc00g500230.1	Solyc00g500230.1	INTRON	4.80425	0	0	0	0
BS798	SL4.0ch01	2828522	2828536	15	+	Solyc00g500230.1	Solyc00g500230.1	CDS	5.759	0	0	0	0
BS799	SL4.0ch01	2828529	2828543	15	+	Solyc00g500230.1	Solyc00g500230.1	CDS	9.55896	0	0	0	0
BS801	SL4.0ch01	2828570	2828584	15	+	Solyc00g500230.1	Solyc00g500230.1	CDS	6.64375	0	0	0	0
BS802	SL4.0ch01	2828577	2828591	15	+	Solyc00g500230.1	Solyc00g500230.1	CDS	19.8514	0	0	0	0
BS803	SL4.0ch01	2828590	2828604	15	+	Solyc00g500230.1	Solyc00g500230.1	CDS	6.4241	0	0	1	0
BS804	SL4.0ch01	2828732	2828746	15	+	Solyc00g500230.1	Solyc00g500230.1	CDS	1.47093	0	0	0	0
BS806	SL4.0ch01	2828751	2828765	15	+	Solyc00g500230.1	Solyc00g500230.1	CDS	19.2176	0	0	1	0
BS807	SL4.0ch01	2828762	2828776	15	+	Solyc00g500230.1	Solyc00g500230.1	CDS	63.0169	0	0	1	0
BS808	SL4.0ch01	2828769	2828783	15	+	Solyc00g500230.1	Solyc00g500230.1	CDS	40.0006	0	0	0	0
BS809	SL4.0ch01	2828933	2828947	15	+	Solyc00g500230.1	Solyc00g500230.1	CDS	4.89422	0	0	1	0
BS810	SL4.0ch01	2828970	2828984	15	+	Solyc00g500230.1	Solyc00g500230.1	CDS	11.5168	0	0	0	0
BS811	SL4.0ch01	2829119	2829133	15	+	Solyc00g500230.1	Solyc00g500230.1	CDS	19.1209	0	0	0	0
BS813	SL4.0ch01	2829137	2829151	15	+	Solyc00g500230.1	Solyc00g500230.1	CDS	11.9227	0	0	0	0
BS814	SL4.0ch01	2829152	2829166	15	+	Solyc00g500230.1	Solyc00g500230.1	CDS	6.39006	0	0	0	0
BS816	SL4.0ch01	2829307	2829321	15	+	Solyc00g500230.1	Solyc00g500230.1	CDS	5.33971	0	0	0	0
BS818	SL4.0ch01	2829350	2829364	15	+	Solyc00g500230.1	Solyc00g500230.1	CDS	15.9117	0	0	0	0
BS822	SL4.0ch01	2829663	2829677	15	+	Solyc00g500230.1	Solyc00g500230.1	CDS	4.39425	0	0	0	0
BS823	SL4.0ch01	2829675	2829689	15	+	Solyc00g500230.1	Solyc00g500230.1	CDS	14.3353	0	1	0	0
BS824	SL4.0ch01	2829691	2829705	15	+	Solyc00g500230.1	Solyc00g500230.1	CDS	11.131	0	0	0	0
BS834	SL4.0ch01	2894943	2894957	15	+	Solyc00g230060.1	Solyc00g230060.1	UTR3	8.65926	0	0	0	0
BS835	SL4.0ch01	2948675	2948689	15	+	Solyc00g020000.1	Solyc00g020000.1	UTR5	7.23817	0	0	0	0
BS836	SL4.0ch01	2948699	2948713	15	+	Solyc00g020000.1	Solyc00g020000.1	UTR5	11.9866	0	0	0	0
BS837	SL4.0ch01	2973469	2973483	15	+	Solyc00g019970.2	Solyc00g019970.2	CDS	6.20506	0	0	0	0
BS844	SL4.0ch01	3059430	3059444	15	+	Solyc00g500244.1	Solyc00g500244.1	CDS	54.6361	0	0	0	0
BS845	SL4.0ch01	3059442	3059456	15	+	Solyc00g500244.1	Solyc00g500244.1	CDS	66.1733	0	0	0	0
BS847	SL4.0ch01	3059457	3059471	15	+	Solyc00g500244.1	Solyc00g500244.1	CDS	24.7731	0	0	0	0
BS848	SL4.0ch01	3059469	3059483	15	+	Solyc00g500244.1	Solyc00g500244.1	CDS	34.3875	0	2	0	0
BS849	SL4.0ch01	3059488	3059502	15	+	Solyc00g500244.1	Solyc00g500244.1	CDS	50.7106	0	0	0	0
BS850	SL4.0ch01	3062246	3062260	15	+	Solyc00g500244.1	Solyc00g500244.1	UTR3	13.0168	0	0	0	0
BS852	SL4.0ch01	3062263	3062277	15	+	Solyc00g500244.1	Solyc00g500244.1	UTR3	9.47763	0	0	1	0
BS866	SL4.0ch01	3564681	3564695	15	+	Solyc00g500257.1	Solyc00g500257.1	CDS	35.3669	0	0	0	0
BS867	SL4.0ch01	3564688	3564702	15	+	Solyc00g500257.1	Solyc00g500257.1	CDS	11.4559	0	0	0	0
BS869	SL4.0ch01	3564826	3564840	15	+	Solyc00g500257.1	Solyc00g500257.1	CDS	34.8357	0	0	0	0
BS878	SL4.0ch01	3724162	3724176	15	+	Solyc00g500264.1	Solyc00g500264.1	UTR5	6.4345	0	1	0	0
BS884	SL4.0ch01	3827154	3827168	15	+	Solyc00g500283.1	Solyc00g500283.1	UTR5	5.35343	0	0	0	0
BS885	SL4.0ch01	3827187	3827201	15	+	Solyc00g500283.1	Solyc00g500283.1	UTR5	10.474	0	0	0	1
BS886	SL4.0ch01	3827201	3827215	15	+	Solyc00g500283.1	Solyc00g500283.1	UTR5	8.85019	0	0	0	0
BS887	SL4.0ch01	3827286	3827300	15	+	Solyc00g500283.1	Solyc00g500283.1	CDS	14.7127	1	0	0	1
BS888	SL4.0ch01	3827299	3827313	15	+	Solyc00g500283.1	Solyc00g500283.1	CDS	18.7346	0	0	0	0
BS890	SL4.0ch01	3834993	3835007	15	+	Solyc00g500283.1	Solyc00g500283.1	CDS	6.86122	1	0	0	0
BS893	SL4.0ch01	4165099	4165113	15	+	Solyc00g500293.1	Solyc00g500293.1	UTR5	23.4379	1	0	0	0
BS894	SL4.0ch01	4165106	4165120	15	+	Solyc00g500293.1	Solyc00g500293.1	CDS	12.6479	1	0	0	0
BS895	SL4.0ch01	4165113	4165127	15	+	Solyc00g500293.1	Solyc00g500293.1	CDS	5.52714	0	0	0	0
BS896	SL4.0ch01	4165120	4165134	15	+	Solyc00g500293.1	Solyc00g500293.1	CDS	33.1709	0	0	0	0
BS897	SL4.0ch01	4165135	4165149	15	+	Solyc00g500293.1	Solyc00g500293.1	CDS	6.14632	0	0	0	0
BS898	SL4.0ch01	4165227	4165241	15	+	Solyc00g500293.1	Solyc00g500293.1	CDS	5.00524	0	0	0	0
BS899	SL4.0ch01	4165250	4165264	15	+	Solyc00g500293.1	Solyc00g500293.1	CDS	20.0986	1	0	0	0
BS901	SL4.0ch01	4383039	4383053	15	+	Solyc00g500301.1	Solyc00g500301.1	CDS	4.30004	0	1	0	0
BS917	SL4.0ch01	4702999	4703013	15	+	Solyc00g500316.1	Solyc00g500316.1	UTR5	2.53247	0	0	0	0
BS919	SL4.0ch01	4703023	4703037	15	+	Solyc00g500316.1	Solyc00g500316.1	UTR5	21.8345	0	0	2	0
BS920	SL4.0ch01	4704768	4704782	15	+	Solyc00g500316.1	Solyc00g500316.1	UTR5	14.7823	1	0	0	0
BS921	SL4.0ch01	4704804	4704818	15	+	Solyc00g500316.1	Solyc00g500316.1	UTR5	7.88279	0	0	0	0
BS923	SL4.0ch01	4893248	4893262	15	+	Solyc00g500327.1	Solyc00g500327.1	UTR5	10.0734	1	0	0	0
BS924	SL4.0ch01	4893275	4893289	15	+	Solyc00g500327.1	Solyc00g500327.1	UTR5	3.67346	0	0	0	0
BS926	SL4.0ch01	4998333	4998347	15	+	Solyc00g500330.1	Solyc00g500330.1	CDS	6.88919	0	0	0	0
BS927	SL4.0ch01	4998349	4998363	15	+	Solyc00g500330.1	Solyc00g500330.1	CDS	6.69221	0	0	0	0
BS928	SL4.0ch01	4998359	4998373	15	+	Solyc00g500330.1	Solyc00g500330.1	CDS	1.66571	0	0	0	0
BS929	SL4.0ch01	4998477	4998491	15	+	Solyc00g500330.1	Solyc00g500330.1	CDS	7.29699	0	1	0	0
BS930	SL4.0ch01	4998487	4998501	15	+	Solyc00g500330.1	Solyc00g500330.1	CDS	11.8652	0	1	1	0
BS938	SL4.0ch01	5026305	5026319	15	+	Solyc00g500335.1	Solyc00g500335.1	CDS	22.5065	0	0	0	0
BS939	SL4.0ch01	5026330	5026344	15	+	Solyc00g500335.1	Solyc00g500335.1	CDS	30.49	0	0	0	0
BS940	SL4.0ch01	5026342	5026356	15	+	Solyc00g500335.1	Solyc00g500335.1	CDS	16.6177	0	0	0	0
BS951	SL4.0ch01	5628156	5628170	15	+	Solyc00g500374.1	Solyc00g500374.1	UTR5	9.27186	0	0	0	0
BS953	SL4.0ch01	5714160	5714174	15	+	Solyc00g500380.1	Solyc00g500380.1	CDS	29.5809	1	0	0	0
BS954	SL4.0ch01	5714168	5714182	15	+	Solyc00g500380.1	Solyc00g500380.1	CDS	12.9017	1	0	0	0
BS955	SL4.0ch01	5858969	5858983	15	+	Solyc00g500389.1	Solyc00g500389.1	UTR5	4.01054	0	0	0	0
BS956	SL4.0ch01	5858976	5858990	15	+	Solyc00g500389.1	Solyc00g500389.1	UTR5	6.78469	0	0	0	0
BS957	SL4.0ch01	5858989	5859003	15	+	Solyc00g500389.1	Solyc00g500389.1	UTR5	23.2226	0	0	0	0
BS958	SL4.0ch01	5859083	5859097	15	+	Solyc00g500389.1	Solyc00g500389.1	CDS	60.8488	0	0	0	0
BS959	SL4.0ch01	5859094	5859108	15	+	Solyc00g500389.1	Solyc00g500389.1	CDS	47.16	0	0	0	0
BS961	SL4.0ch01	5859901	5859915	15	+	Solyc00g500389.1	Solyc00g500389.1	INTRON	1.16643	0	0	8	0
BS962	SL4.0ch01	5859913	5859927	15	+	Solyc00g500389.1	Solyc00g500389.1	CDS	10.6694	0	0	0	0
BS963	SL4.0ch01	5859928	5859942	15	+	Solyc00g500389.1	Solyc00g500389.1	CDS	6.91829	0	0	0	0
BS964	SL4.0ch01	5859935	5859949	15	+	Solyc00g500389.1	Solyc00g500389.1	CDS	21.201	0	0	0	0
BS965	SL4.0ch01	5860660	5860674	15	+	Solyc00g500389.1	Solyc00g500389.1	CDS	27.4411	0	0	0	0
BS966	SL4.0ch01	5860671	5860685	15	+	Solyc00g500389.1	Solyc00g500389.1	CDS	10.3207	0	0	0	0
BS967	SL4.0ch01	5860691	5860705	15	+	Solyc00g500389.1	Solyc00g500389.1	CDS	29.9463	0	0	0	0
BS968	SL4.0ch01	5860698	5860712	15	+	Solyc00g500389.1	Solyc00g500389.1	CDS	9.61912	0	0	0	0
BS970	SL4.0ch01	5861586	5861600	15	+	Solyc00g500389.1	Solyc00g500389.1	INTRON	7.18827	0	1	0	0
BS973	SL4.0ch01	5861731	5861745	15	+	Solyc00g500389.1	Solyc00g500389.1	CDS	6.41461	0	0	0	0
BS974	SL4.0ch01	5861956	5861970	15	+	Solyc00g500389.1	Solyc00g500389.1	CDS	20.4739	0	0	0	0
BS976	SL4.0ch01	5862054	5862068	15	+	Solyc00g500389.1	Solyc00g500389.1	CDS	9.07412	0	0	2	0
BS977	SL4.0ch01	5862462	5862476	15	+	Solyc00g500389.1	Solyc00g500389.1	CDS	12.9158	0	0	0	0
BS978	SL4.0ch01	5862469	5862483	15	+	Solyc00g500389.1	Solyc00g500389.1	CDS	4.16157	0	0	0	0
BS980	SL4.0ch01	5862522	5862536	15	+	Solyc00g500389.1	Solyc00g500389.1	CDS	7.72738	0	0	0	0
BS981	SL4.0ch01	5862588	5862602	15	+	Solyc00g500389.1	Solyc00g500389.1	CDS	18.8789	0	0	0	0
BS982	SL4.0ch01	5862636	5862650	15	+	Solyc00g500389.1	Solyc00g500389.1	CDS	6.09432	0	0	0	0
BS983	SL4.0ch01	5862643	5862657	15	+	Solyc00g500389.1	Solyc00g500389.1	CDS	16.2472	0	0	0	0
BS985	SL4.0ch01	5862661	5862675	15	+	Solyc00g500389.1	Solyc00g500389.1	CDS	11.9396	0	0	0	1
BS986	SL4.0ch01	5862723	5862737	15	+	Solyc00g500389.1	Solyc00g500389.1	CDS	3.72194	0	0	0	1
BS1037	SL4.0ch01	6887221	6887235	15	+	Solyc00g500406.1	Solyc00g500406.1	UTR5	4.658	0	0	0	1
BS1038	SL4.0ch01	6887737	6887751	15	+	Solyc00g500406.1	Solyc00g500406.1	CDS	11.2797	0	0	0	0
BS1060	SL4.0ch01	7647930	7647944	15	+	Solyc01g004002.1	Solyc01g004002.1	CDS	9.79937	2	0	0	0
BS1062	SL4.0ch01	7648045	7648059	15	+	Solyc01g004002.1	Solyc01g004002.1	CDS	4.18729	0	0	2	0
BS1064	SL4.0ch01	7651146	7651160	15	+	Solyc01g004002.1	Solyc01g004002.1	CDS	8.08748	0	0	0	0
BS1065	SL4.0ch01	7651155	7651169	15	+	Solyc01g004002.1	Solyc01g004002.1	CDS	16.5205	0	0	0	0
BS1068	SL4.0ch01	7665725	7665739	15	+	Solyc01g004006.1	Solyc01g004006.1	CDS	20.4877	0	0	0	0
BS1069	SL4.0ch01	7665732	7665746	15	+	Solyc01g004006.1	Solyc01g004006.1	CDS	8.46714	0	0	0	0
BS1070	SL4.0ch01	7665739	7665753	15	+	Solyc01g004006.1	Solyc01g004006.1	CDS	13.0636	1	0	0	0
BS1071	SL4.0ch01	7665746	7665760	15	+	Solyc01g004006.1	Solyc01g004006.1	CDS	35.8754	1	0	0	0
BS1073	SL4.0ch01	7667169	7667183	15	+	Solyc01g004006.1	Solyc01g004006.1	INTRON	10.3569	0	0	0	0
BS1078	SL4.0ch01	8721935	8721949	15	+	Solyc01g005070.3	Solyc01g005070.3	UTR5	2.30184	0	0	0	0
BS1079	SL4.0ch01	8721945	8721959	15	+	Solyc01g005070.3	Solyc01g005070.3	UTR5	28.456	0	0	0	0
BS1081	SL4.0ch01	8721968	8721982	15	+	Solyc01g005070.3	Solyc01g005070.3	UTR5	25.376	0	0	0	0
BS1082	SL4.0ch01	8721979	8721993	15	+	Solyc01g005070.3	Solyc01g005070.3	UTR5	1.55196	1	0	0	0
BS1083	SL4.0ch01	8722069	8722083	15	+	Solyc01g005070.3	Solyc01g005070.3	CDS	12.3462	0	0	0	4
BS1084	SL4.0ch01	8722079	8722093	15	+	Solyc01g005070.3	Solyc01g005070.3	CDS	1.19003	0	0	0	0
BS1085	SL4.0ch01	8722111	8722125	15	+	Solyc01g005070.3	Solyc01g005070.3	CDS	31.5716	1	0	0	0
BS1086	SL4.0ch01	8722204	8722218	15	+	Solyc01g005070.3	Solyc01g005070.3	CDS	22.7919	0	0	0	0
BS1088	SL4.0ch01	8723969	8723983	15	+	Solyc01g005070.3	Solyc01g005070.3	INTRON	15.5276	1	0	1	0
BS1091	SL4.0ch01	8724277	8724291	15	+	Solyc01g005070.3	Solyc01g005070.3	CDS	24.4959	1	0	0	0
BS1092	SL4.0ch01	8724290	8724304	15	+	Solyc01g005070.3	Solyc01g005070.3	CDS	21.3663	0	0	1	0
BS1093	SL4.0ch01	8724298	8724312	15	+	Solyc01g005070.3	Solyc01g005070.3	CDS	3.9372	0	0	1	0
BS1094	SL4.0ch01	8724336	8724350	15	+	Solyc01g005070.3	Solyc01g005070.3	CDS	3.00746	0	0	0	0
BS1096	SL4.0ch01	8726309	8726323	15	+	Solyc01g005070.3	Solyc01g005070.3	CDS	10.6896	1	0	0	0
BS1101	SL4.0ch01	8727175	8727189	15	+	Solyc01g005070.3	Solyc01g005070.3	CDS	38.9921	0	0	0	0
BS1103	SL4.0ch01	8727517	8727531	15	+	Solyc01g005070.3	Solyc01g005070.3	CDS	6.5087	0	1	0	0
BS1105	SL4.0ch01	8727590	8727604	15	+	Solyc01g005070.3	Solyc01g005070.3	CDS	13.8313	0	0	0	0
BS1112	SL4.0ch01	9569211	9569225	15	+	Solyc01g005210.4	Solyc01g005210.4	CDS	7.1745	0	0	0	0
BS1114	SL4.0ch01	9569225	9569239	15	+	Solyc01g005210.4	Solyc01g005210.4	CDS	12.5388	0	0	0	0
BS1116	SL4.0ch01	9569239	9569253	15	+	Solyc01g005210.4	Solyc01g005210.4	CDS	12.7051	0	0	0	0
BS1164	SL4.0ch01	16636346	16636360	15	+	Solyc01g006510.3	Solyc01g006510.3	UTR5	10.4217	0	0	0	1
BS1165	SL4.0ch01	16636354	16636368	15	+	Solyc01g006510.3	Solyc01g006510.3	UTR5	11.0095	0	0	0	1
BS1167	SL4.0ch01	16636372	16636386	15	+	Solyc01g006510.3	Solyc01g006510.3	UTR5	14.9489	0	0	0	0
BS1168	SL4.0ch01	16636528	16636542	15	+	Solyc01g006510.3	Solyc01g006510.3	UTR5	47.5662	1	0	0	0
BS1169	SL4.0ch01	16636541	16636555	15	+	Solyc01g006510.3	Solyc01g006510.3	UTR5	45.7661	0	0	0	0
BS1171	SL4.0ch01	16636556	16636570	15	+	Solyc01g006510.3	Solyc01g006510.3	UTR5	37.6165	0	0	0	0
BS1172	SL4.0ch01	16636571	16636585	15	+	Solyc01g006510.3	Solyc01g006510.3	UTR5	15.5864	0	0	0	0
BS1173	SL4.0ch01	16636758	16636772	15	+	Solyc01g006510.3	Solyc01g006510.3	UTR5	7.89061	1	0	0	0
BS1174	SL4.0ch01	16636793	16636807	15	+	Solyc01g006510.3	Solyc01g006510.3	UTR5	2.50789	0	0	0	0
BS1179	SL4.0ch01	16636983	16636997	15	+	Solyc01g006510.3	Solyc01g006510.3	CDS	8.00176	0	1	0	0
BS1181	SL4.0ch01	16637788	16637802	15	+	Solyc01g006510.3	Solyc01g006510.3	CDS	14.3062	1	0	0	0
BS1183	SL4.0ch01	16637872	16637886	15	+	Solyc01g006510.3	Solyc01g006510.3	CDS	6.39817	0	0	0	0
BS1184	SL4.0ch01	16637895	16637909	15	+	Solyc01g006510.3	Solyc01g006510.3	CDS	6.97919	2	0	0	0
BS1185	SL4.0ch01	16637903	16637917	15	+	Solyc01g006510.3	Solyc01g006510.3	CDS	5.09141	1	0	0	0
BS1186	SL4.0ch01	16637979	16637993	15	+	Solyc01g006510.3	Solyc01g006510.3	UTR3	14.1072	0	0	1	0
BS1188	SL4.0ch01	16637996	16638010	15	+	Solyc01g006510.3	Solyc01g006510.3	UTR3	21.5429	0	0	0	0
BS1189	SL4.0ch01	16638127	16638141	15	+	Solyc01g006510.3	Solyc01g006510.3	UTR3	13.7378	0	0	0	0
BS1190	SL4.0ch01	16638146	16638160	15	+	Solyc01g006510.3	Solyc01g006510.3	UTR3	17.5039	0	0	0	0
BS1307	SL4.0ch01	27885036	27885050	15	+	Solyc01g008840.3	Solyc01g008840.3	UTR5	6.49437	1	0	0	2
BS1308	SL4.0ch01	27885053	27885067	15	+	Solyc01g008840.3	Solyc01g008840.3	UTR5	3.23425	0	0	0	0
BS1309	SL4.0ch01	27885064	27885078	15	+	Solyc01g008840.3	Solyc01g008840.3	CDS	40.1325	1	0	0	0
BS1310	SL4.0ch01	27885082	27885096	15	+	Solyc01g008840.3	Solyc01g008840.3	CDS	17.1409	0	0	0	0
BS1311	SL4.0ch01	27885089	27885103	15	+	Solyc01g008840.3	Solyc01g008840.3	CDS	7.84586	0	0	0	0
BS1312	SL4.0ch01	27885121	27885135	15	+	Solyc01g008840.3	Solyc01g008840.3	CDS	15.4897	0	1	0	0
BS1313	SL4.0ch01	27885131	27885145	15	+	Solyc01g008840.3	Solyc01g008840.3	CDS	41.4198	0	2	0	0
BS1314	SL4.0ch01	27885225	27885239	15	+	Solyc01g008840.3	Solyc01g008840.3	CDS	10.8719	0	0	0	0
BS1316	SL4.0ch01	27885240	27885254	15	+	Solyc01g008840.3	Solyc01g008840.3	CDS	19.307	0	0	0	0
BS1320	SL4.0ch01	32491843	32491857	15	+	Solyc01g009410.3	Solyc01g009410.3	UTR5	7.38697	0	1	0	0
BS1323	SL4.0ch01	32492019	32492033	15	+	Solyc01g009410.3	Solyc01g009410.3	CDS	28.3077	0	0	1	0
BS1324	SL4.0ch01	32492049	32492063	15	+	Solyc01g009410.3	Solyc01g009410.3	CDS	12.0278	0	0	0	0
BS1325	SL4.0ch01	32492067	32492081	15	+	Solyc01g009410.3	Solyc01g009410.3	CDS	9.80086	0	0	0	0
BS1327	SL4.0ch01	32513150	32513164	15	+	Solyc01g009410.3	Solyc01g009410.3	CDS	4.7587	2	1	0	0
BS1392	SL4.0ch01	36655441	36655455	15	+	Solyc01g009795.1	Solyc01g009795.1	CDS	17.7897	0	0	0	0
BS1393	SL4.0ch01	36655455	36655469	15	+	Solyc01g009795.1	Solyc01g009795.1	CDS	17.9459	0	0	0	0
BS1397	SL4.0ch01	36659459	36659473	15	+	Solyc01g009795.1	Solyc01g009795.1	CDS	8.10045	0	1	0	0
BS1400	SL4.0ch01	36663005	36663019	15	+	Solyc01g009795.1	Solyc01g009795.1	INTRON	8.02597	0	0	1	0
BS1402	SL4.0ch01	36663229	36663243	15	+	Solyc01g009795.1	Solyc01g009795.1	CDS	12.3035	0	1	1	0
BS1403	SL4.0ch01	36663236	36663250	15	+	Solyc01g009795.1	Solyc01g009795.1	CDS	5.37096	0	0	1	0
BS1404	SL4.0ch01	36926854	36926868	15	+	Solyc01g009810.3	Solyc01g009810.3	UTR5	35.6037	0	0	0	0
BS1406	SL4.0ch01	36926871	36926885	15	+	Solyc01g009810.3	Solyc01g009810.3	UTR5	104.358	0	0	0	0
BS1407	SL4.0ch01	36926953	36926967	15	+	Solyc01g009810.3	Solyc01g009810.3	UTR5	2.78116	0	1	1	0
BS1408	SL4.0ch01	36926962	36926976	15	+	Solyc01g009810.3	Solyc01g009810.3	UTR5	1.37234	0	1	0	0
BS1409	SL4.0ch01	36926988	36927002	15	+	Solyc01g009810.3	Solyc01g009810.3	CDS	88.6382	0	1	0	0
BS1411	SL4.0ch01	36927162	36927176	15	+	Solyc01g009810.3	Solyc01g009810.3	INTRON	3.39644	0	0	0	0
BS1413	SL4.0ch01	36927184	36927198	15	+	Solyc01g009810.3	Solyc01g009810.3	INTRON	4.81229	0	0	0	0
BS1418	SL4.0ch01	36927736	36927750	15	+	Solyc01g009810.3	Solyc01g009810.3	CDS	40.7071	0	0	0	0
BS1419	SL4.0ch01	36927745	36927759	15	+	Solyc01g009810.3	Solyc01g009810.3	CDS	16.275	0	0	0	0
BS1420	SL4.0ch01	36927752	36927766	15	+	Solyc01g009810.3	Solyc01g009810.3	CDS	12.214	0	0	0	0
BS1421	SL4.0ch01	36927769	36927783	15	+	Solyc01g009810.3	Solyc01g009810.3	CDS	56.0034	0	0	0	0
BS1422	SL4.0ch01	36927796	36927810	15	+	Solyc01g009810.3	Solyc01g009810.3	CDS	6.37277	0	0	0	0
BS1423	SL4.0ch01	36927824	36927838	15	+	Solyc01g009810.3	Solyc01g009810.3	CDS	13.5044	0	0	0	0
BS1424	SL4.0ch01	36928018	36928032	15	+	Solyc01g009810.3	Solyc01g009810.3	CDS	12.8864	0	0	0	0
BS1425	SL4.0ch01	36928025	36928039	15	+	Solyc01g009810.3	Solyc01g009810.3	CDS	13.2461	0	0	0	0
BS1426	SL4.0ch01	36928032	36928046	15	+	Solyc01g009810.3	Solyc01g009810.3	CDS	5.43955	1	0	0	0
BS1427	SL4.0ch01	36928044	36928058	15	+	Solyc01g009810.3	Solyc01g009810.3	CDS	18.1197	1	0	0	0
BS1428	SL4.0ch01	36928282	36928296	15	+	Solyc01g009810.3	Solyc01g009810.3	CDS	9.41395	0	0	0	0
BS1429	SL4.0ch01	36928299	36928313	15	+	Solyc01g009810.3	Solyc01g009810.3	CDS	3.7681	0	0	0	0
BS1430	SL4.0ch01	36928307	36928321	15	+	Solyc01g009810.3	Solyc01g009810.3	CDS	3.94504	0	0	0	0
BS1431	SL4.0ch01	36928320	36928334	15	+	Solyc01g009810.3	Solyc01g009810.3	CDS	3.1347	0	0	0	0
BS1432	SL4.0ch01	36928329	36928343	15	+	Solyc01g009810.3	Solyc01g009810.3	CDS	10.2007	0	0	0	0
BS1433	SL4.0ch01	36928346	36928360	15	+	Solyc01g009810.3	Solyc01g009810.3	CDS	13.8896	0	0	0	0
BS1434	SL4.0ch01	36928442	36928456	15	+	Solyc01g009810.3	Solyc01g009810.3	CDS	5.61186	0	0	0	0
BS1436	SL4.0ch01	36928456	36928470	15	+	Solyc01g009810.3	Solyc01g009810.3	CDS	13.2314	0	0	0	1
BS1437	SL4.0ch01	36928464	36928478	15	+	Solyc01g009810.3	Solyc01g009810.3	CDS	42.6073	0	0	0	0
BS1438	SL4.0ch01	36928576	36928590	15	+	Solyc01g009810.3	Solyc01g009810.3	CDS	12.212	0	0	0	0
BS1439	SL4.0ch01	36928676	36928690	15	+	Solyc01g009810.3	Solyc01g009810.3	CDS	8.09863	0	0	1	0
BS1440	SL4.0ch01	36928687	36928701	15	+	Solyc01g009810.3	Solyc01g009810.3	CDS	6.93697	0	0	1	0
BS1442	SL4.0ch01	36928743	36928757	15	+	Solyc01g009810.3	Solyc01g009810.3	CDS	31.5122	0	0	0	0
BS1443	SL4.0ch01	36928750	36928764	15	+	Solyc01g009810.3	Solyc01g009810.3	CDS	2.33508	0	0	0	0
BS1445	SL4.0ch01	36929075	36929089	15	+	Solyc01g009810.3	Solyc01g009810.3	CDS	7.29441	0	0	0	0
BS1448	SL4.0ch01	36929268	36929282	15	+	Solyc01g009810.3	Solyc01g009810.3	CDS	10.7869	0	0	0	0
BS1449	SL4.0ch01	36929277	36929291	15	+	Solyc01g009810.3	Solyc01g009810.3	CDS	8.46263	0	0	0	0
BS1451	SL4.0ch01	36929521	36929535	15	+	Solyc01g009810.3	Solyc01g009810.3	CDS	5.66912	0	0	0	1
BS1452	SL4.0ch01	36929536	36929550	15	+	Solyc01g009810.3	Solyc01g009810.3	CDS	16.5836	1	0	0	1
BS1456	SL4.0ch01	36929789	36929803	15	+	Solyc01g009810.3	Solyc01g009810.3	CDS	17.6615	0	0	0	0
BS1457	SL4.0ch01	36930043	36930057	15	+	Solyc01g009810.3	Solyc01g009810.3	CDS	19.1881	1	0	0	0
BS1458	SL4.0ch01	36930102	36930116	15	+	Solyc01g009810.3	Solyc01g009810.3	CDS	2.97295	0	0	1	0
BS1461	SL4.0ch01	36930436	36930450	15	+	Solyc01g009810.3	Solyc01g009810.3	CDS	12.7763	0	0	0	1
BS1462	SL4.0ch01	36930445	36930459	15	+	Solyc01g009810.3	Solyc01g009810.3	CDS	1.93627	0	0	0	0
BS1463	SL4.0ch01	36930557	36930571	15	+	Solyc01g009810.3	Solyc01g009810.3	CDS	4.64937	0	0	0	0
BS1466	SL4.0ch01	37223404	37223418	15	+	Solyc01g009880.2	Solyc01g009880.2	UTR5	5.36298	0	0	1	0
BS1467	SL4.0ch01	37223415	37223429	15	+	Solyc01g009880.2	Solyc01g009880.2	UTR5	21.6471	0	0	0	0
BS1468	SL4.0ch01	37223443	37223457	15	+	Solyc01g009880.2	Solyc01g009880.2	UTR5	38.7604	0	0	0	0
BS1469	SL4.0ch01	37223451	37223465	15	+	Solyc01g009880.2	Solyc01g009880.2	UTR5	59.3788	0	0	0	0
BS1470	SL4.0ch01	37223458	37223472	15	+	Solyc01g009880.2	Solyc01g009880.2	UTR5	1.73128	0	0	0	1
BS1471	SL4.0ch01	37223993	37224007	15	+	Solyc01g009880.2	Solyc01g009880.2	INTRON	18.1877	1	0	0	0
BS1472	SL4.0ch01	37224111	37224125	15	+	Solyc01g009880.2	Solyc01g009880.2	CDS	11.7041	0	0	1	0
BS1473	SL4.0ch01	37224120	37224134	15	+	Solyc01g009880.2	Solyc01g009880.2	CDS	4.67748	0	0	1	0
BS1474	SL4.0ch01	37224127	37224141	15	+	Solyc01g009880.2	Solyc01g009880.2	CDS	22.2941	0	0	0	0
BS1475	SL4.0ch01	37224138	37224152	15	+	Solyc01g009880.2	Solyc01g009880.2	CDS	19.8322	0	0	0	0
BS1476	SL4.0ch01	37224171	37224185	15	+	Solyc01g009880.2	Solyc01g009880.2	CDS	1.88321	0	0	0	0
BS1477	SL4.0ch01	37224182	37224196	15	+	Solyc01g009880.2	Solyc01g009880.2	CDS	7.94306	0	0	0	0
BS1478	SL4.0ch01	37224189	37224203	15	+	Solyc01g009880.2	Solyc01g009880.2	CDS	4.80775	0	0	0	0
BS1479	SL4.0ch01	37224256	37224270	15	+	Solyc01g009880.2	Solyc01g009880.2	CDS	11.1537	0	0	1	0
BS1480	SL4.0ch01	37224273	37224287	15	+	Solyc01g009880.2	Solyc01g009880.2	CDS	12.1204	0	0	0	0
BS1481	SL4.0ch01	37224292	37224306	15	+	Solyc01g009880.2	Solyc01g009880.2	CDS	9.23301	0	1	0	0
BS1483	SL4.0ch01	37224405	37224419	15	+	Solyc01g009880.2	Solyc01g009880.2	CDS	27.3502	0	0	0	0
BS1484	SL4.0ch01	37224418	37224432	15	+	Solyc01g009880.2	Solyc01g009880.2	CDS	22.9736	0	0	0	0
BS1485	SL4.0ch01	37224427	37224441	15	+	Solyc01g009880.2	Solyc01g009880.2	CDS	22.8335	1	0	0	0
BS1487	SL4.0ch01	37224462	37224476	15	+	Solyc01g009880.2	Solyc01g009880.2	CDS	22.027	0	0	0	0
BS1488	SL4.0ch01	37224786	37224800	15	+	Solyc01g009880.2	Solyc01g009880.2	CDS	1.37517	0	0	0	1
BS1489	SL4.0ch01	37224798	37224812	15	+	Solyc01g009880.2	Solyc01g009880.2	CDS	18.1092	0	0	0	0
BS1490	SL4.0ch01	37224827	37224841	15	+	Solyc01g009880.2	Solyc01g009880.2	CDS	11.7821	0	0	0	0
BS1491	SL4.0ch01	37224835	37224849	15	+	Solyc01g009880.2	Solyc01g009880.2	CDS	1.06271	0	0	0	0
BS1492	SL4.0ch01	37224845	37224859	15	+	Solyc01g009880.2	Solyc01g009880.2	CDS	21.5395	0	0	0	0
BS1493	SL4.0ch01	37224854	37224868	15	+	Solyc01g009880.2	Solyc01g009880.2	CDS	13.827	0	0	0	0
BS1494	SL4.0ch01	37224862	37224876	15	+	Solyc01g009880.2	Solyc01g009880.2	CDS	3.90189	0	0	0	0
BS1495	SL4.0ch01	37224984	37224998	15	+	Solyc01g009880.2	Solyc01g009880.2	INTRON	9.22358	0	0	0	0
BS1496	SL4.0ch01	37224997	37225011	15	+	Solyc01g009880.2	Solyc01g009880.2	CDS	10.5418	0	0	0	0
BS1498	SL4.0ch01	37225382	37225396	15	+	Solyc01g009880.2	Solyc01g009880.2	CDS	4.79411	1	0	0	0
BS1499	SL4.0ch01	37225433	37225447	15	+	Solyc01g009880.2	Solyc01g009880.2	CDS	24.2064	0	0	0	0
BS1501	SL4.0ch01	37225448	37225462	15	+	Solyc01g009880.2	Solyc01g009880.2	CDS	8.53349	0	1	0	0
BS1502	SL4.0ch01	37225715	37225729	15	+	Solyc01g009880.2	Solyc01g009880.2	CDS	13.6413	0	0	0	0
BS1503	SL4.0ch01	37225736	37225750	15	+	Solyc01g009880.2	Solyc01g009880.2	CDS	5.48774	0	0	0	0
BS1505	SL4.0ch01	37225760	37225774	15	+	Solyc01g009880.2	Solyc01g009880.2	CDS	19.8067	0	0	0	0
BS1506	SL4.0ch01	37225953	37225967	15	+	Solyc01g009880.2	Solyc01g009880.2	CDS	3.92047	1	0	0	0
BS1507	SL4.0ch01	37225960	37225974	15	+	Solyc01g009880.2	Solyc01g009880.2	CDS	14.85	2	0	0	0
BS1508	SL4.0ch01	37225967	37225981	15	+	Solyc01g009880.2	Solyc01g009880.2	CDS	1.73226	2	0	0	0
BS1509	SL4.0ch01	37226003	37226017	15	+	Solyc01g009880.2	Solyc01g009880.2	CDS	15.4333	0	0	0	0
BS1510	SL4.0ch01	37226034	37226048	15	+	Solyc01g009880.2	Solyc01g009880.2	CDS	7.19079	0	0	0	0
BS1512	SL4.0ch01	37226049	37226063	15	+	Solyc01g009880.2	Solyc01g009880.2	CDS	9.7469	0	0	0	0
BS1513	SL4.0ch01	37226057	37226071	15	+	Solyc01g009880.2	Solyc01g009880.2	CDS	2.97406	0	0	0	0
BS1514	SL4.0ch01	37226248	37226262	15	+	Solyc01g009880.2	Solyc01g009880.2	CDS	3.38278	1	0	0	0
BS1515	SL4.0ch01	37226255	37226269	15	+	Solyc01g009880.2	Solyc01g009880.2	CDS	7.79821	1	0	0	0
BS1516	SL4.0ch01	37226362	37226376	15	+	Solyc01g009880.2	Solyc01g009880.2	CDS	6.5525	1	0	0	0
BS1518	SL4.0ch01	37226575	37226589	15	+	Solyc01g009880.2	Solyc01g009880.2	CDS	11.7266	2	0	0	0
BS1519	SL4.0ch01	37226583	37226597	15	+	Solyc01g009880.2	Solyc01g009880.2	CDS	27.9503	2	1	0	0
BS1520	SL4.0ch01	37226770	37226784	15	+	Solyc01g009880.2	Solyc01g009880.2	INTRON	8.31714	0	0	2	0
BS1521	SL4.0ch01	37226777	37226791	15	+	Solyc01g009880.2	Solyc01g009880.2	INTRON	19.7749	0	0	2	0
BS1525	SL4.0ch01	37227168	37227182	15	+	Solyc01g009880.2	Solyc01g009880.2	CDS	13.2708	0	0	0	0
BS1526	SL4.0ch01	37227218	37227232	15	+	Solyc01g009880.2	Solyc01g009880.2	CDS	22.035	0	0	0	0
BS1527	SL4.0ch01	37227229	37227243	15	+	Solyc01g009880.2	Solyc01g009880.2	CDS	7.8285	0	0	0	0
BS1530	SL4.0ch01	37227410	37227424	15	+	Solyc01g009880.2	Solyc01g009880.2	INTRON	12.2588	0	0	0	0
BS1531	SL4.0ch01	37227423	37227437	15	+	Solyc01g009880.2	Solyc01g009880.2	INTRON	12.2007	1	0	0	0
BS1536	SL4.0ch01	37227638	37227652	15	+	Solyc01g009880.2	Solyc01g009880.2	INTRON	4.61561	0	0	0	0
BS1537	SL4.0ch01	37227780	37227794	15	+	Solyc01g009880.2	Solyc01g009880.2	INTRON	4.88453	2	0	0	0
BS1538	SL4.0ch01	37227789	37227803	15	+	Solyc01g009880.2	Solyc01g009880.2	INTRON	10.0156	1	0	0	0
BS1539	SL4.0ch01	37227934	37227948	15	+	Solyc01g009880.2	Solyc01g009880.2	CDS	30.8104	0	0	0	0
BS1541	SL4.0ch01	37227948	37227962	15	+	Solyc01g009880.2	Solyc01g009880.2	CDS	63.4632	0	0	0	0
BS1542	SL4.0ch01	37227998	37228012	15	+	Solyc01g009880.2	Solyc01g009880.2	CDS	22.1813	0	0	0	0
BS1543	SL4.0ch01	37228012	37228026	15	+	Solyc01g009880.2	Solyc01g009880.2	CDS	85.9945	1	0	0	0
BS1544	SL4.0ch01	37228022	37228036	15	+	Solyc01g009880.2	Solyc01g009880.2	CDS	2.88863	1	0	0	0
BS1545	SL4.0ch01	37228153	37228167	15	+	Solyc01g009880.2	Solyc01g009880.2	CDS	21.1228	0	0	0	0
BS1546	SL4.0ch01	37228244	37228258	15	+	Solyc01g009880.2	Solyc01g009880.2	UTR3	1.18855	0	0	0	0
BS1548	SL4.0ch01	37228262	37228276	15	+	Solyc01g009880.2	Solyc01g009880.2	UTR3	19.475	1	0	0	0
BS1549	SL4.0ch01	37228311	37228325	15	+	Solyc01g009880.2	Solyc01g009880.2	UTR3	5.25637	0	0	0	0
BS1551	SL4.0ch01	38456414	38456428	15	+	Solyc01g009940.1	Solyc01g009940.1	UTR5	7.55247	1	0	0	0
BS1552	SL4.0ch01	38456421	38456435	15	+	Solyc01g009940.1	Solyc01g009940.1	UTR5	16.9969	1	0	0	0
BS1553	SL4.0ch01	38456439	38456453	15	+	Solyc01g009940.1	Solyc01g009940.1	UTR5	4.41728	0	0	0	0
BS1555	SL4.0ch01	38612715	38612729	15	+	Solyc01g009975.1	Solyc01g009975.1	CDS	26.4506	0	0	0	0
BS1557	SL4.0ch01	38612756	38612770	15	+	Solyc01g009975.1	Solyc01g009975.1	CDS	10.3016	1	0	0	0
BS1560	SL4.0ch01	39472813	39472827	15	+	Solyc01g010080.3	Solyc01g010080.3	CDS	12.2143	0	0	0	0
BS1561	SL4.0ch01	39472829	39472843	15	+	Solyc01g010080.3	Solyc01g010080.3	CDS	7.06031	0	0	0	0
BS1562	SL4.0ch01	39472918	39472932	15	+	Solyc01g010080.3	Solyc01g010080.3	CDS	11.9652	0	0	1	0
BS1563	SL4.0ch01	39472935	39472949	15	+	Solyc01g010080.3	Solyc01g010080.3	CDS	23.097	0	0	0	0
BS1564	SL4.0ch01	41009797	41009811	15	+	Solyc01g010180.3	Solyc01g010180.3	CDS	9.4801	0	0	0	0
BS1565	SL4.0ch01	41009805	41009819	15	+	Solyc01g010180.3	Solyc01g010180.3	CDS	20.4521	0	0	0	0
BS1567	SL4.0ch01	41009845	41009859	15	+	Solyc01g010180.3	Solyc01g010180.3	CDS	5.97395	0	1	0	0
BS1568	SL4.0ch01	41009880	41009894	15	+	Solyc01g010180.3	Solyc01g010180.3	CDS	3.23726	0	0	1	0
BS1572	SL4.0ch01	41010533	41010547	15	+	Solyc01g010180.3	Solyc01g010180.3	CDS	4.83081	0	0	0	0
BS1601	SL4.0ch01	41736766	41736780	15	+	Solyc01g010215.1	Solyc01g010215.1	CDS	21.8049	0	0	1	0
BS1603	SL4.0ch01	41736944	41736958	15	+	Solyc01g010215.1	Solyc01g010215.1	CDS	2.58377	0	0	0	0
BS1619	SL4.0ch01	54262617	54262631	15	+	Solyc01g013995.2	Solyc01g013995.2	CDS	16.643	1	0	0	0
BS1620	SL4.0ch01	54262628	54262642	15	+	Solyc01g013995.2	Solyc01g013995.2	CDS	14.7508	0	0	2	0
BS1637	SL4.0ch01	56845191	56845205	15	+	Solyc01g014240.1	Solyc01g014240.1	CDS	13.9141	0	0	0	0
BS1638	SL4.0ch01	56845201	56845215	15	+	Solyc01g014240.1	Solyc01g014240.1	CDS	20.3924	0	0	0	0
BS1639	SL4.0ch01	56845208	56845222	15	+	Solyc01g014240.1	Solyc01g014240.1	CDS	43.8732	0	0	0	0
BS1640	SL4.0ch01	56845215	56845229	15	+	Solyc01g014240.1	Solyc01g014240.1	CDS	8.51364	0	0	0	0
BS1641	SL4.0ch01	56845225	56845239	15	+	Solyc01g014240.1	Solyc01g014240.1	CDS	82.615	1	0	0	0
BS1642	SL4.0ch01	56846111	56846125	15	+	Solyc01g014240.1	Solyc01g014240.1	CDS	4.87028	0	1	0	0
BS1643	SL4.0ch01	56846124	56846138	15	+	Solyc01g014240.1	Solyc01g014240.1	CDS	13.4271	0	1	0	0
BS1646	SL4.0ch01	56846151	56846165	15	+	Solyc01g014240.1	Solyc01g014240.1	CDS	1.74221	0	1	0	0
BS1647	SL4.0ch01	56846377	56846391	15	+	Solyc01g014240.1	Solyc01g014240.1	CDS	7.83243	0	0	0	0
BS1650	SL4.0ch01	56847538	56847552	15	+	Solyc01g014240.1	Solyc01g014240.1	CDS	1.97514	0	0	0	0
BS1652	SL4.0ch01	56847585	56847599	15	+	Solyc01g014240.1	Solyc01g014240.1	CDS	4.0312	0	0	0	0
BS1654	SL4.0ch01	56848299	56848313	15	+	Solyc01g014240.1	Solyc01g014240.1	INTRON	2.44263	0	0	0	0
BS1657	SL4.0ch01	56849791	56849805	15	+	Solyc01g014240.1	Solyc01g014240.1	INTRON	6.0973	0	0	0	0
BS1658	SL4.0ch01	56850216	56850230	15	+	Solyc01g014240.1	Solyc01g014240.1	CDS	6.44324	0	0	0	1
BS1659	SL4.0ch01	56850270	56850284	15	+	Solyc01g014240.1	Solyc01g014240.1	CDS	1.74089	0	0	0	0
BS1669	SL4.0ch01	56906663	56906677	15	+	Solyc01g014250.2	Solyc01g014250.2	UTR5	4.26396	0	0	1	0
BS1670	SL4.0ch01	56906677	56906691	15	+	Solyc01g014250.2	Solyc01g014250.2	UTR5	2.89092	0	0	1	0
BS1671	SL4.0ch01	56906690	56906704	15	+	Solyc01g014250.2	Solyc01g014250.2	UTR5	6.65556	0	0	1	0
BS1674	SL4.0ch01	56906957	56906971	15	+	Solyc01g014250.2	Solyc01g014250.2	CDS	18.2002	0	0	0	0
BS1675	SL4.0ch01	56906969	56906983	15	+	Solyc01g014250.2	Solyc01g014250.2	CDS	11.0868	0	0	0	0
BS1677	SL4.0ch01	56907356	56907370	15	+	Solyc01g014250.2	Solyc01g014250.2	CDS	10.3654	0	0	0	0
BS1678	SL4.0ch01	56907382	56907396	15	+	Solyc01g014250.2	Solyc01g014250.2	CDS	21.5538	1	0	0	0
BS1679	SL4.0ch01	56907405	56907419	15	+	Solyc01g014250.2	Solyc01g014250.2	CDS	14.8364	1	0	0	0
BS1680	SL4.0ch01	56907613	56907627	15	+	Solyc01g014250.2	Solyc01g014250.2	CDS	22.3407	0	0	2	0
BS1681	SL4.0ch01	56907630	56907644	15	+	Solyc01g014250.2	Solyc01g014250.2	CDS	16.6367	1	0	0	0
BS1682	SL4.0ch01	56907666	56907680	15	+	Solyc01g014250.2	Solyc01g014250.2	CDS	10.8327	0	0	0	0
BS1683	SL4.0ch01	56907682	56907696	15	+	Solyc01g014250.2	Solyc01g014250.2	CDS	7.72985	0	0	0	0
BS1684	SL4.0ch01	56907950	56907964	15	+	Solyc01g014250.2	Solyc01g014250.2	CDS	3.22613	0	0	0	0
BS1685	SL4.0ch01	56907964	56907978	15	+	Solyc01g014250.2	Solyc01g014250.2	CDS	8.7134	0	0	0	0
BS1686	SL4.0ch01	56907977	56907991	15	+	Solyc01g014250.2	Solyc01g014250.2	CDS	17.8471	1	0	0	0
BS1687	SL4.0ch01	56908003	56908017	15	+	Solyc01g014250.2	Solyc01g014250.2	CDS	11.1019	0	0	0	0
BS1690	SL4.0ch01	56908226	56908240	15	+	Solyc01g014250.2	Solyc01g014250.2	CDS	28.7285	0	0	0	0
BS1691	SL4.0ch01	56908236	56908250	15	+	Solyc01g014250.2	Solyc01g014250.2	CDS	16.7448	0	0	1	0
BS1695	SL4.0ch01	56908650	56908664	15	+	Solyc01g014250.2	Solyc01g014250.2	CDS	5.09185	0	0	0	0
BS1697	SL4.0ch01	56909225	56909239	15	+	Solyc01g014250.2	Solyc01g014250.2	CDS	5.35321	0	0	0	0
BS1698	SL4.0ch01	56909233	56909247	15	+	Solyc01g014250.2	Solyc01g014250.2	CDS	9.53104	0	0	0	0
BS1699	SL4.0ch01	56909245	56909259	15	+	Solyc01g014250.2	Solyc01g014250.2	CDS	40.0292	0	0	0	0
BS1700	SL4.0ch01	56909255	56909269	15	+	Solyc01g014250.2	Solyc01g014250.2	CDS	5.20152	1	0	0	0
BS1702	SL4.0ch01	56909269	56909283	15	+	Solyc01g014250.2	Solyc01g014250.2	CDS	16.6029	0	0	0	0
BS1705	SL4.0ch01	56909646	56909660	15	+	Solyc01g014250.2	Solyc01g014250.2	CDS	2.81792	0	0	0	0
BS1706	SL4.0ch01	56909659	56909673	15	+	Solyc01g014250.2	Solyc01g014250.2	CDS	11.7988	0	0	0	0
BS1707	SL4.0ch01	56910180	56910194	15	+	Solyc01g014250.2	Solyc01g014250.2	CDS	13.328	1	0	0	0
BS1726	SL4.0ch01	58186187	58186201	15	+	Solyc01g014410.1	Solyc01g014410.1	UTR5	8.19586	0	0	0	0
BS1727	SL4.0ch01	58186199	58186213	15	+	Solyc01g014410.1	Solyc01g014410.1	UTR5	27.544	0	0	1	0
BS1733	SL4.0ch01	58657254	58657268	15	+	Solyc01g014440.2	Solyc01g014440.2	CDS	8.42814	0	1	1	0
BS1735	SL4.0ch01	58657299	58657313	15	+	Solyc01g014440.2	Solyc01g014440.2	CDS	11.499	0	1	1	0
BS1736	SL4.0ch01	58657308	58657322	15	+	Solyc01g014440.2	Solyc01g014440.2	CDS	7.05664	0	1	0	0
BS1739	SL4.0ch01	58667836	58667850	15	+	Solyc01g014440.2	Solyc01g014440.2	CDS	5.52264	0	0	0	0
BS1740	SL4.0ch01	59729835	59729849	15	+	Solyc01g015020.4	Solyc01g015020.4	CDS	3.56347	0	0	0	0
BS1773	SL4.0ch01	62532068	62532082	15	+	Solyc01g016510.1	Solyc01g016510.1	CDS	10.1149	0	0	0	0
BS1777	SL4.0ch01	62871191	62871205	15	+	Solyc01g016665.1	Solyc01g016665.1	UTR5	12.2319	0	0	0	1
BS1778	SL4.0ch01	62871237	62871251	15	+	Solyc01g016665.1	Solyc01g016665.1	UTR5	8.29271	0	0	1	0
BS1779	SL4.0ch01	62871308	62871322	15	+	Solyc01g016665.1	Solyc01g016665.1	CDS	13.1481	1	0	0	0
BS1780	SL4.0ch01	62871315	62871329	15	+	Solyc01g016665.1	Solyc01g016665.1	CDS	14.6421	1	0	0	0
BS1781	SL4.0ch01	62871327	62871341	15	+	Solyc01g016665.1	Solyc01g016665.1	CDS	24.0008	0	0	0	0
BS1782	SL4.0ch01	62871371	62871385	15	+	Solyc01g016665.1	Solyc01g016665.1	CDS	7.61976	0	0	1	0
BS1783	SL4.0ch01	62871389	62871403	15	+	Solyc01g016665.1	Solyc01g016665.1	CDS	4.55521	0	0	0	1
BS1786	SL4.0ch01	62871496	62871510	15	+	Solyc01g016665.1	Solyc01g016665.1	INTRON	20.0036	0	0	1	0
BS1787	SL4.0ch01	62871509	62871523	15	+	Solyc01g016665.1	Solyc01g016665.1	INTRON	12.8016	0	0	0	0
BS1788	SL4.0ch01	62871520	62871534	15	+	Solyc01g016665.1	Solyc01g016665.1	INTRON	21.3844	0	0	0	0
BS1790	SL4.0ch01	62871655	62871669	15	+	Solyc01g016665.1	Solyc01g016665.1	INTRON	6.03871	0	0	0	0
BS1791	SL4.0ch01	62871672	62871686	15	+	Solyc01g016665.1	Solyc01g016665.1	INTRON	22.4155	0	0	0	0
BS1792	SL4.0ch01	62871717	62871731	15	+	Solyc01g016665.1	Solyc01g016665.1	INTRON	24.1523	1	0	0	0
BS1795	SL4.0ch01	62871944	62871958	15	+	Solyc01g016665.1	Solyc01g016665.1	INTRON	1.92279	0	0	0	0
BS1796	SL4.0ch01	62871962	62871976	15	+	Solyc01g016665.1	Solyc01g016665.1	INTRON	25.0142	0	0	0	0
BS1797	SL4.0ch01	62871976	62871990	15	+	Solyc01g016665.1	Solyc01g016665.1	INTRON	4.72466	0	0	0	1
BS1798	SL4.0ch01	62871985	62871999	15	+	Solyc01g016665.1	Solyc01g016665.1	INTRON	7.36584	0	0	0	1
BS1799	SL4.0ch01	62871994	62872008	15	+	Solyc01g016665.1	Solyc01g016665.1	INTRON	6.45498	0	0	0	0
BS1800	SL4.0ch01	62872005	62872019	15	+	Solyc01g016665.1	Solyc01g016665.1	INTRON	4.84806	0	0	0	0
BS1801	SL4.0ch01	62872241	62872255	15	+	Solyc01g016665.1	Solyc01g016665.1	CDS	16.7594	0	0	0	0
BS1804	SL4.0ch01	62872318	62872332	15	+	Solyc01g016665.1	Solyc01g016665.1	CDS	18.8735	0	0	1	0
BS1805	SL4.0ch01	62872435	62872449	15	+	Solyc01g016665.1	Solyc01g016665.1	INTRON	6.73016	0	0	0	0
BS1807	SL4.0ch01	62872643	62872657	15	+	Solyc01g016665.1	Solyc01g016665.1	CDS	1.59165	0	0	0	0
BS1808	SL4.0ch01	62872657	62872671	15	+	Solyc01g016665.1	Solyc01g016665.1	CDS	6.32269	0	0	0	0
BS1809	SL4.0ch01	62872686	62872700	15	+	Solyc01g016665.1	Solyc01g016665.1	CDS	31.2712	0	0	0	0
BS1810	SL4.0ch01	62872818	62872832	15	+	Solyc01g016665.1	Solyc01g016665.1	CDS	19.6658	0	0	0	0
BS1811	SL4.0ch01	62872828	62872842	15	+	Solyc01g016665.1	Solyc01g016665.1	CDS	26.2475	0	0	0	0
BS1812	SL4.0ch01	62872959	62872973	15	+	Solyc01g016665.1	Solyc01g016665.1	CDS	20.4147	1	0	0	0
BS1813	SL4.0ch01	62872982	62872996	15	+	Solyc01g016665.1	Solyc01g016665.1	UTR3	20.6966	0	0	0	0
BS1814	SL4.0ch01	62872994	62873008	15	+	Solyc01g016665.1	Solyc01g016665.1	UTR3	4.53486	0	0	0	0
BS1822	SL4.0ch01	63178763	63178777	15	+	Solyc01g150120.1	Solyc01g150120.1	UTR5	16.7447	0	1	0	1
BS1823	SL4.0ch01	63178774	63178788	15	+	Solyc01g150120.1	Solyc01g150120.1	UTR5	2.48169	0	1	0	0
BS1824	SL4.0ch01	63178781	63178795	15	+	Solyc01g150120.1	Solyc01g150120.1	UTR5	10.1683	0	0	0	0
BS1846	SL4.0ch01	64239028	64239042	15	+	Solyc01g016910.1	Solyc01g016910.1	UTR5	4.76777	0	0	0	0
BS1847	SL4.0ch01	64239045	64239059	15	+	Solyc01g016910.1	Solyc01g016910.1	CDS	35.152	0	0	0	0
BS1848	SL4.0ch01	64239054	64239068	15	+	Solyc01g016910.1	Solyc01g016910.1	CDS	18.8055	0	0	0	0
BS1849	SL4.0ch01	64239070	64239084	15	+	Solyc01g016910.1	Solyc01g016910.1	CDS	17.2172	0	0	0	0
BS1850	SL4.0ch01	64239079	64239093	15	+	Solyc01g016910.1	Solyc01g016910.1	CDS	1.46275	0	0	0	0
BS1851	SL4.0ch01	64239088	64239102	15	+	Solyc01g016910.1	Solyc01g016910.1	CDS	30.4898	0	0	0	0
BS1853	SL4.0ch01	64239458	64239472	15	+	Solyc01g016910.1	Solyc01g016910.1	CDS	5.7067	0	0	0	0
BS1855	SL4.0ch01	64239511	64239525	15	+	Solyc01g016910.1	Solyc01g016910.1	CDS	11.9014	1	0	0	0
BS1856	SL4.0ch01	64239667	64239681	15	+	Solyc01g016910.1	Solyc01g016910.1	CDS	5.86574	0	0	0	0
BS1857	SL4.0ch01	64239681	64239695	15	+	Solyc01g016910.1	Solyc01g016910.1	CDS	3.2713	0	0	1	0
BS1860	SL4.0ch01	64239848	64239862	15	+	Solyc01g016910.1	Solyc01g016910.1	CDS	28.8851	1	0	0	0
BS1861	SL4.0ch01	64240026	64240040	15	+	Solyc01g016910.1	Solyc01g016910.1	CDS	8.03992	0	0	0	0
BS1862	SL4.0ch01	64240045	64240059	15	+	Solyc01g016910.1	Solyc01g016910.1	CDS	4.04476	0	0	0	0
BS1863	SL4.0ch01	64240056	64240070	15	+	Solyc01g016910.1	Solyc01g016910.1	CDS	23.1395	0	1	0	0
BS1869	SL4.0ch01	64240526	64240540	15	+	Solyc01g016910.1	Solyc01g016910.1	CDS	1.5841	0	1	0	0
BS1876	SL4.0ch01	64503975	64503989	15	+	Solyc01g016930.1	Solyc01g016930.1	CDS	124.128	1	0	0	0
BS1878	SL4.0ch01	64503989	64504003	15	+	Solyc01g016930.1	Solyc01g016930.1	CDS	190.015	0	0	0	0
BS1879	SL4.0ch01	64503996	64504010	15	+	Solyc01g016930.1	Solyc01g016930.1	CDS	208.55	0	0	0	0
BS1880	SL4.0ch01	64504106	64504120	15	+	Solyc01g016930.1	Solyc01g016930.1	INTRON	3.50167	0	0	1	0
BS1881	SL4.0ch01	64504182	64504196	15	+	Solyc01g016930.1	Solyc01g016930.1	INTRON	16.1872	0	0	0	0
BS1882	SL4.0ch01	64504379	64504393	15	+	Solyc01g016930.1	Solyc01g016930.1	CDS	13.8505	0	0	0	0
BS1883	SL4.0ch01	64504386	64504400	15	+	Solyc01g016930.1	Solyc01g016930.1	CDS	54.1429	0	0	0	0
BS1884	SL4.0ch01	64504395	64504409	15	+	Solyc01g016930.1	Solyc01g016930.1	CDS	18.5103	0	0	0	0
BS1885	SL4.0ch01	64504428	64504442	15	+	Solyc01g016930.1	Solyc01g016930.1	CDS	74.2972	0	0	0	0
BS1886	SL4.0ch01	64504454	64504468	15	+	Solyc01g016930.1	Solyc01g016930.1	CDS	22.3859	0	0	0	0
BS1887	SL4.0ch01	64504462	64504476	15	+	Solyc01g016930.1	Solyc01g016930.1	CDS	23.1461	0	0	0	0
BS1893	SL4.0ch01	64505056	64505070	15	+	Solyc01g016930.1	Solyc01g016930.1	INTRON	6.30176	0	0	1	0
BS1894	SL4.0ch01	64505103	64505117	15	+	Solyc01g016930.1	Solyc01g016930.1	INTRON	3.86834	0	0	0	2
BS1895	SL4.0ch01	64505113	64505127	15	+	Solyc01g016930.1	Solyc01g016930.1	INTRON	10.3261	0	0	0	0
BS1896	SL4.0ch01	64505145	64505159	15	+	Solyc01g016930.1	Solyc01g016930.1	CDS	38.2716	0	0	0	0
BS1897	SL4.0ch01	64505180	64505194	15	+	Solyc01g016930.1	Solyc01g016930.1	CDS	9.82127	0	0	0	0
BS1898	SL4.0ch01	64505192	64505206	15	+	Solyc01g016930.1	Solyc01g016930.1	CDS	35.2681	0	0	0	0
BS1899	SL4.0ch01	64505222	64505236	15	+	Solyc01g016930.1	Solyc01g016930.1	CDS	36.9424	0	0	0	0
BS1900	SL4.0ch01	64505311	64505325	15	+	Solyc01g016930.1	Solyc01g016930.1	INTRON	62.6458	1	0	1	0
BS1902	SL4.0ch01	64505348	64505362	15	+	Solyc01g016930.1	Solyc01g016930.1	CDS	13.8695	0	0	0	0
BS1903	SL4.0ch01	64505361	64505375	15	+	Solyc01g016930.1	Solyc01g016930.1	CDS	12.5165	0	0	0	0
BS1904	SL4.0ch01	64505374	64505388	15	+	Solyc01g016930.1	Solyc01g016930.1	CDS	15.9244	0	0	0	0
BS1905	SL4.0ch01	64505384	64505398	15	+	Solyc01g016930.1	Solyc01g016930.1	CDS	8.56292	0	0	0	0
BS1906	SL4.0ch01	64505391	64505405	15	+	Solyc01g016930.1	Solyc01g016930.1	CDS	3.96959	0	0	0	0
BS1907	SL4.0ch01	64505398	64505412	15	+	Solyc01g016930.1	Solyc01g016930.1	CDS	12.0226	0	0	0	0
BS1911	SL4.0ch01	64505971	64505985	15	+	Solyc01g016930.1	Solyc01g016930.1	INTRON	2.12664	0	0	0	0
BS1912	SL4.0ch01	64505996	64506010	15	+	Solyc01g016930.1	Solyc01g016930.1	INTRON	7.29642	0	0	0	0
BS1913	SL4.0ch01	64506046	64506060	15	+	Solyc01g016930.1	Solyc01g016930.1	INTRON	9.5389	1	0	0	0
BS1914	SL4.0ch01	64506628	64506642	15	+	Solyc01g016930.1	Solyc01g016930.1	CDS	5.89988	0	0	0	0
BS1915	SL4.0ch01	64506641	64506655	15	+	Solyc01g016930.1	Solyc01g016930.1	CDS	6.9665	0	0	0	0
BS1916	SL4.0ch01	64506655	64506669	15	+	Solyc01g016930.1	Solyc01g016930.1	CDS	10.1898	0	1	0	0
BS1917	SL4.0ch01	64506670	64506684	15	+	Solyc01g016930.1	Solyc01g016930.1	CDS	6.2444	0	0	0	0
BS1918	SL4.0ch01	64506696	64506710	15	+	Solyc01g016930.1	Solyc01g016930.1	CDS	31.5932	1	0	0	0
BS1919	SL4.0ch01	64506816	64506830	15	+	Solyc01g016930.1	Solyc01g016930.1	CDS	18.7689	0	0	0	0
BS1920	SL4.0ch01	64506824	64506838	15	+	Solyc01g016930.1	Solyc01g016930.1	CDS	8.25672	0	0	0	0
BS1922	SL4.0ch01	64506903	64506917	15	+	Solyc01g016930.1	Solyc01g016930.1	CDS	25.6385	0	0	0	0
BS1923	SL4.0ch01	64506965	64506979	15	+	Solyc01g016930.1	Solyc01g016930.1	UTR3	6.96442	0	0	0	0
BS1924	SL4.0ch01	64506980	64506994	15	+	Solyc01g016930.1	Solyc01g016930.1	UTR3	7.4361	0	0	0	0
BS1926	SL4.0ch01	64574602	64574616	15	+	Solyc01g016940.2	Solyc01g016940.2	CDS	8.55818	0	1	0	0
BS1928	SL4.0ch01	64574618	64574632	15	+	Solyc01g016940.2	Solyc01g016940.2	CDS	30.2834	0	2	0	0
BS1929	SL4.0ch01	64574836	64574850	15	+	Solyc01g016940.2	Solyc01g016940.2	CDS	6.54975	0	0	0	0
BS1930	SL4.0ch01	64574883	64574897	15	+	Solyc01g016940.2	Solyc01g016940.2	CDS	3.91822	0	0	2	0
BS1931	SL4.0ch01	64574891	64574905	15	+	Solyc01g016940.2	Solyc01g016940.2	CDS	20.6972	0	0	2	0
BS1932	SL4.0ch01	64574985	64574999	15	+	Solyc01g016940.2	Solyc01g016940.2	CDS	6.63088	1	0	0	0
BS1933	SL4.0ch01	64574992	64575006	15	+	Solyc01g016940.2	Solyc01g016940.2	CDS	8.31462	1	1	0	0
BS1935	SL4.0ch01	64575460	64575474	15	+	Solyc01g016940.2	Solyc01g016940.2	INTRON	7.86348	1	0	0	0
BS1941	SL4.0ch01	64655814	64655828	15	+	Solyc01g016970.2	Solyc01g016970.2	CDS	9.62521	0	0	0	0
BS1942	SL4.0ch01	64655824	64655838	15	+	Solyc01g016970.2	Solyc01g016970.2	CDS	6.21444	0	0	0	0
BS1943	SL4.0ch01	64656355	64656369	15	+	Solyc01g016970.2	Solyc01g016970.2	CDS	5.06707	2	0	0	0
BS1944	SL4.0ch01	64656365	64656379	15	+	Solyc01g016970.2	Solyc01g016970.2	CDS	11.4699	1	0	0	0
BS1945	SL4.0ch01	64656376	64656390	15	+	Solyc01g016970.2	Solyc01g016970.2	CDS	3.86367	0	0	0	0
BS1946	SL4.0ch01	64656402	64656416	15	+	Solyc01g016970.2	Solyc01g016970.2	CDS	7.93076	1	0	0	0
BS1948	SL4.0ch01	64659537	64659551	15	+	Solyc01g016970.2	Solyc01g016970.2	CDS	16.6917	1	0	0	0
BS1958	SL4.0ch01	66718859	66718873	15	+	Solyc01g017470.3	Solyc01g017470.3	CDS	10.1245	1	0	0	0
BS1959	SL4.0ch01	66718873	66718887	15	+	Solyc01g017470.3	Solyc01g017470.3	CDS	11.7312	0	0	0	0
BS1960	SL4.0ch01	66718881	66718895	15	+	Solyc01g017470.3	Solyc01g017470.3	CDS	3.2246	0	0	0	0
BS1965	SL4.0ch01	66720217	66720231	15	+	Solyc01g017470.3	Solyc01g017470.3	CDS	5.05182	0	0	0	0
BS1983	SL4.0ch01	67621421	67621435	15	+	Solyc01g017950.3	Solyc01g017950.3	UTR5	1.22751	0	0	0	0
BS1984	SL4.0ch01	67621433	67621447	15	+	Solyc01g017950.3	Solyc01g017950.3	UTR5	35.355	0	1	0	0
BS1985	SL4.0ch01	67621441	67621455	15	+	Solyc01g017950.3	Solyc01g017950.3	UTR5	22.1252	0	1	0	0
BS1988	SL4.0ch01	67627657	67627671	15	+	Solyc01g017950.3	Solyc01g017950.3	CDS	16.5893	0	0	0	0
BS1989	SL4.0ch01	67627701	67627715	15	+	Solyc01g017950.3	Solyc01g017950.3	CDS	13.0019	0	1	0	0
BS1992	SL4.0ch01	68175512	68175526	15	+	Solyc01g020180.1	Solyc01g020180.1	UTR5	12.8413	0	1	0	0
BS1993	SL4.0ch01	68175540	68175554	15	+	Solyc01g020180.1	Solyc01g020180.1	UTR5	17.7238	0	0	0	0
BS1994	SL4.0ch01	68175590	68175604	15	+	Solyc01g020180.1	Solyc01g020180.1	UTR5	23.2911	0	0	1	0
BS1996	SL4.0ch01	68175849	68175863	15	+	Solyc01g020180.1	Solyc01g020180.1	UTR5	27.9113	1	0	0	0
BS1997	SL4.0ch01	68175889	68175903	15	+	Solyc01g020180.1	Solyc01g020180.1	CDS	9.20892	0	0	1	0
BS2001	SL4.0ch01	68175925	68175939	15	+	Solyc01g020180.1	Solyc01g020180.1	CDS	5.10937	0	0	0	0
BS2004	SL4.0ch01	68177505	68177519	15	+	Solyc01g020180.1	Solyc01g020180.1	INTRON	16.0639	0	0	0	0
BS2005	SL4.0ch01	68177512	68177526	15	+	Solyc01g020180.1	Solyc01g020180.1	INTRON	5.89732	0	0	0	0
BS2008	SL4.0ch01	68177804	68177818	15	+	Solyc01g020180.1	Solyc01g020180.1	CDS	15.6401	0	0	0	0
BS2009	SL4.0ch01	68178170	68178184	15	+	Solyc01g020180.1	Solyc01g020180.1	CDS	11.5135	0	0	0	0
BS2010	SL4.0ch01	68179827	68179841	15	+	Solyc01g020180.1	Solyc01g020180.1	INTRON	4.25623	0	0	0	0
BS2013	SL4.0ch01	68180226	68180240	15	+	Solyc01g020180.1	Solyc01g020180.1	CDS	7.98109	0	0	0	0
BS2015	SL4.0ch01	68180282	68180296	15	+	Solyc01g020180.1	Solyc01g020180.1	CDS	10.5287	0	0	0	0
BS2016	SL4.0ch01	68181324	68181338	15	+	Solyc01g020180.1	Solyc01g020180.1	CDS	10.3896	0	0	0	0
BS2017	SL4.0ch01	68181348	68181362	15	+	Solyc01g020180.1	Solyc01g020180.1	CDS	4.4618	1	0	0	0
BS2018	SL4.0ch01	68181437	68181451	15	+	Solyc01g020180.1	Solyc01g020180.1	CDS	6.24834	0	0	0	0
BS2019	SL4.0ch01	68181676	68181690	15	+	Solyc01g020180.1	Solyc01g020180.1	UTR3	4.91248	0	0	1	0
BS2020	SL4.0ch01	68181687	68181701	15	+	Solyc01g020180.1	Solyc01g020180.1	UTR3	16.3083	0	0	1	0
BS2021	SL4.0ch01	68431135	68431149	15	+	Solyc01g020357.1	Solyc01g020357.1	CDS	10.518	0	0	2	1
BS2023	SL4.0ch01	68436472	68436486	15	+	Solyc01g150127.1	Solyc01g150127.1	UTR5	7.01611	1	0	0	0
BS2025	SL4.0ch01	68634656	68634670	15	+	Solyc01g020495.1	Solyc01g020495.1	UTR5	9.97976	0	0	0	0
BS2026	SL4.0ch01	68634692	68634706	15	+	Solyc01g020495.1	Solyc01g020495.1	CDS	22.1624	1	0	0	0
BS2027	SL4.0ch01	68634700	68634714	15	+	Solyc01g020495.1	Solyc01g020495.1	CDS	5.60672	1	0	0	0
BS2028	SL4.0ch01	68634739	68634753	15	+	Solyc01g020495.1	Solyc01g020495.1	CDS	7.38304	0	0	0	0
BS2032	SL4.0ch01	68994602	68994616	15	+	Solyc01g020528.1	Solyc01g020528.1	CDS	6.90257	0	0	0	0
BS2033	SL4.0ch01	68994661	68994675	15	+	Solyc01g020528.1	Solyc01g020528.1	CDS	6.17991	0	0	0	0
BS2034	SL4.0ch01	68996003	68996017	15	+	Solyc01g020528.1	Solyc01g020528.1	INTRON	14.5655	1	0	0	0
BS2035	SL4.0ch01	68996013	68996027	15	+	Solyc01g020528.1	Solyc01g020528.1	INTRON	32.0235	1	0	0	0
BS2040	SL4.0ch01	68996984	68996998	15	+	Solyc01g020528.1	Solyc01g020528.1	CDS	3.32112	0	0	1	0
BS2041	SL4.0ch01	69003462	69003476	15	+	Solyc01g020528.1	Solyc01g020528.1	INTRON	3.9665	0	0	0	0
BS2061	SL4.0ch01	69151341	69151355	15	+	Solyc01g021685.1	Solyc01g021685.1	UTR5	17.8427	0	0	0	2
BS2063	SL4.0ch01	69151362	69151376	15	+	Solyc01g021685.1	Solyc01g021685.1	UTR5	22.4222	0	0	0	0
BS2064	SL4.0ch01	69151383	69151397	15	+	Solyc01g021685.1	Solyc01g021685.1	UTR5	4.35403	0	0	0	0
BS2065	SL4.0ch01	69151539	69151553	15	+	Solyc01g021685.1	Solyc01g021685.1	UTR5	26.6966	0	0	0	0
BS2066	SL4.0ch01	69151549	69151563	15	+	Solyc01g021685.1	Solyc01g021685.1	UTR5	31.875	0	0	0	0
BS2067	SL4.0ch01	69151558	69151572	15	+	Solyc01g021685.1	Solyc01g021685.1	UTR5	1.40108	0	0	0	0
BS2069	SL4.0ch01	69151575	69151589	15	+	Solyc01g021685.1	Solyc01g021685.1	UTR5	20.314	0	0	0	0
BS2070	SL4.0ch01	69151592	69151606	15	+	Solyc01g021685.1	Solyc01g021685.1	UTR5	13.2984	0	0	0	0
BS2071	SL4.0ch01	69151855	69151869	15	+	Solyc01g021685.1	Solyc01g021685.1	CDS	7.42788	1	0	0	0
BS2072	SL4.0ch01	69151862	69151876	15	+	Solyc01g021685.1	Solyc01g021685.1	CDS	23.4702	1	0	0	0
BS2073	SL4.0ch01	69151869	69151883	15	+	Solyc01g021685.1	Solyc01g021685.1	CDS	19.4327	0	0	0	0
BS2074	SL4.0ch01	69151885	69151899	15	+	Solyc01g021685.1	Solyc01g021685.1	CDS	6.97407	0	0	0	0
BS2075	SL4.0ch01	69151906	69151920	15	+	Solyc01g021685.1	Solyc01g021685.1	CDS	3.15464	0	0	0	0
BS2076	SL4.0ch01	69152013	69152027	15	+	Solyc01g021685.1	Solyc01g021685.1	CDS	18.0535	0	0	0	1
BS2078	SL4.0ch01	69152041	69152055	15	+	Solyc01g021685.1	Solyc01g021685.1	CDS	18.8265	0	1	0	0
BS2079	SL4.0ch01	69152235	69152249	15	+	Solyc01g021685.1	Solyc01g021685.1	INTRON	5.3892	0	0	0	0
BS2082	SL4.0ch01	69152262	69152276	15	+	Solyc01g021685.1	Solyc01g021685.1	INTRON	17.7388	0	0	0	0
BS2083	SL4.0ch01	69152623	69152637	15	+	Solyc01g021685.1	Solyc01g021685.1	CDS	11.7937	0	0	0	1
BS2085	SL4.0ch01	69152638	69152652	15	+	Solyc01g021685.1	Solyc01g021685.1	CDS	7.31798	0	0	0	0
BS2086	SL4.0ch01	69152648	69152662	15	+	Solyc01g021685.1	Solyc01g021685.1	CDS	4.47881	1	0	0	0
BS2087	SL4.0ch01	69152838	69152852	15	+	Solyc01g021685.1	Solyc01g021685.1	CDS	7.29794	0	0	0	0
BS2088	SL4.0ch01	69152846	69152860	15	+	Solyc01g021685.1	Solyc01g021685.1	CDS	3.62393	0	0	0	0
BS2089	SL4.0ch01	69152856	69152870	15	+	Solyc01g021685.1	Solyc01g021685.1	CDS	21.8555	0	0	0	0
BS2094	SL4.0ch01	69208385	69208399	15	+	Solyc01g021690.1	Solyc01g021690.1	UTR5	7.93575	0	0	0	0
BS2096	SL4.0ch01	69208416	69208430	15	+	Solyc01g021690.1	Solyc01g021690.1	UTR5	7.07781	0	0	0	0
BS2100	SL4.0ch01	69217842	69217856	15	+	Solyc01g021690.1	Solyc01g021690.1	UTR3	17.7626	0	0	1	0
BS2101	SL4.0ch01	69218081	69218095	15	+	Solyc01g021690.1	Solyc01g021690.1	UTR3	14.0914	0	1	0	0
BS2103	SL4.0ch01	69218217	69218231	15	+	Solyc01g021690.1	Solyc01g021690.1	INTRON	4.35021	0	0	0	1
BS2104	SL4.0ch01	69218233	69218247	15	+	Solyc01g021690.1	Solyc01g021690.1	INTRON	10.6275	0	0	0	0
BS2105	SL4.0ch01	69421380	69421394	15	+	Solyc01g022745.1	Solyc01g022745.1	UTR5	4.06468	0	0	0	0
BS2106	SL4.0ch01	69421454	69421468	15	+	Solyc01g022745.1	Solyc01g022745.1	UTR5	6.59425	0	0	1	0
BS2107	SL4.0ch01	69421488	69421502	15	+	Solyc01g022745.1	Solyc01g022745.1	UTR5	9.8243	0	0	1	2
BS2108	SL4.0ch01	69421497	69421511	15	+	Solyc01g022745.1	Solyc01g022745.1	UTR5	14.1325	0	0	0	2
BS2109	SL4.0ch01	69421519	69421533	15	+	Solyc01g022745.1	Solyc01g022745.1	UTR5	21.9402	0	0	0	0
BS2110	SL4.0ch01	69421530	69421544	15	+	Solyc01g022745.1	Solyc01g022745.1	UTR5	2.56859	0	0	0	0
BS2111	SL4.0ch01	69421864	69421878	15	+	Solyc01g022745.1	Solyc01g022745.1	CDS	12.6043	0	0	0	1
BS2112	SL4.0ch01	69421873	69421887	15	+	Solyc01g022745.1	Solyc01g022745.1	CDS	22.0097	0	0	0	0
BS2113	SL4.0ch01	69421885	69421899	15	+	Solyc01g022745.1	Solyc01g022745.1	CDS	9.80508	0	0	0	0
BS2114	SL4.0ch01	69421892	69421906	15	+	Solyc01g022745.1	Solyc01g022745.1	CDS	11.7298	0	0	0	0
BS2115	SL4.0ch01	69421985	69421999	15	+	Solyc01g022745.1	Solyc01g022745.1	CDS	13.4286	0	0	0	0
BS2116	SL4.0ch01	69422163	69422177	15	+	Solyc01g022745.1	Solyc01g022745.1	CDS	17.2181	1	0	0	0
BS2117	SL4.0ch01	69422173	69422187	15	+	Solyc01g022745.1	Solyc01g022745.1	CDS	0.939604	1	0	0	0
BS2118	SL4.0ch01	69422204	69422218	15	+	Solyc01g022745.1	Solyc01g022745.1	CDS	4.36313	0	0	1	0
BS2119	SL4.0ch01	69422214	69422228	15	+	Solyc01g022745.1	Solyc01g022745.1	CDS	36.43	0	0	1	0
BS2120	SL4.0ch01	69422235	69422249	15	+	Solyc01g022745.1	Solyc01g022745.1	CDS	7.32373	0	0	1	0
BS2122	SL4.0ch01	69422975	69422989	15	+	Solyc01g022745.1	Solyc01g022745.1	CDS	6.81538	0	0	0	2
BS2123	SL4.0ch01	69423023	69423037	15	+	Solyc01g022745.1	Solyc01g022745.1	CDS	5.23702	0	0	2	0
BS2127	SL4.0ch01	69423332	69423346	15	+	Solyc01g022745.1	Solyc01g022745.1	CDS	23.202	1	0	0	0
BS2129	SL4.0ch01	69423534	69423548	15	+	Solyc01g022745.1	Solyc01g022745.1	CDS	5.3702	0	0	2	0
BS2131	SL4.0ch01	69423569	69423583	15	+	Solyc01g022745.1	Solyc01g022745.1	CDS	8.19075	0	0	0	0
BS2133	SL4.0ch01	69424115	69424129	15	+	Solyc01g022745.1	Solyc01g022745.1	CDS	7.31469	0	1	0	0
BS2134	SL4.0ch01	69424126	69424140	15	+	Solyc01g022745.1	Solyc01g022745.1	CDS	3.85243	0	0	0	0
BS2135	SL4.0ch01	69424345	69424359	15	+	Solyc01g022745.1	Solyc01g022745.1	CDS	10.6231	0	0	2	0
BS2140	SL4.0ch01	69424834	69424848	15	+	Solyc01g022745.1	Solyc01g022745.1	CDS	11.814	2	1	0	0
BS2141	SL4.0ch01	69424964	69424978	15	+	Solyc01g022745.1	Solyc01g022745.1	CDS	13.9633	0	0	0	0
BS2143	SL4.0ch01	69425137	69425151	15	+	Solyc01g022745.1	Solyc01g022745.1	CDS	18.731	1	0	0	0
BS2147	SL4.0ch01	69452795	69452809	15	+	Solyc01g033990.1	Solyc01g033990.1	UTR5	68.9993	0	0	0	0
BS2148	SL4.0ch01	69452802	69452816	15	+	Solyc01g033990.1	Solyc01g033990.1	UTR5	17.9014	0	0	0	0
BS2149	SL4.0ch01	69452810	69452824	15	+	Solyc01g033990.1	Solyc01g033990.1	UTR5	43.5286	0	0	0	0
BS2150	SL4.0ch01	69452821	69452835	15	+	Solyc01g033990.1	Solyc01g033990.1	UTR5	80.6953	0	0	0	0
BS2151	SL4.0ch01	69452837	69452851	15	+	Solyc01g033990.1	Solyc01g033990.1	UTR5	151.256	0	0	0	0
BS2152	SL4.0ch01	69452994	69453008	15	+	Solyc01g033990.1	Solyc01g033990.1	INTRON	8.59458	0	0	2	0
BS2153	SL4.0ch01	69453010	69453024	15	+	Solyc01g033990.1	Solyc01g033990.1	INTRON	50.0209	0	0	1	0
BS2154	SL4.0ch01	69453020	69453034	15	+	Solyc01g033990.1	Solyc01g033990.1	INTRON	46.7839	0	0	1	0
BS2155	SL4.0ch01	69453135	69453149	15	+	Solyc01g033990.1	Solyc01g033990.1	INTRON	6.35029	0	0	2	0
BS2156	SL4.0ch01	69453143	69453157	15	+	Solyc01g033990.1	Solyc01g033990.1	INTRON	26.571	0	0	0	0
BS2157	SL4.0ch01	69453227	69453241	15	+	Solyc01g033990.1	Solyc01g033990.1	INTRON	6.024	0	0	0	0
BS2158	SL4.0ch01	69453383	69453397	15	+	Solyc01g033990.1	Solyc01g033990.1	INTRON	20.7221	0	0	0	0
BS2159	SL4.0ch01	69453686	69453700	15	+	Solyc01g033990.1	Solyc01g033990.1	INTRON	9.19787	0	0	0	0
BS2161	SL4.0ch01	69453882	69453896	15	+	Solyc01g033990.1	Solyc01g033990.1	INTRON	14.2465	0	0	1	0
BS2162	SL4.0ch01	69453898	69453912	15	+	Solyc01g033990.1	Solyc01g033990.1	CDS	117.998	0	0	0	2
BS2163	SL4.0ch01	69453905	69453919	15	+	Solyc01g033990.1	Solyc01g033990.1	CDS	161.621	0	0	0	0
BS2164	SL4.0ch01	69453917	69453931	15	+	Solyc01g033990.1	Solyc01g033990.1	CDS	111.736	0	0	0	0
BS2165	SL4.0ch01	69453929	69453943	15	+	Solyc01g033990.1	Solyc01g033990.1	CDS	17.2594	0	0	0	0
BS2166	SL4.0ch01	69453940	69453954	15	+	Solyc01g033990.1	Solyc01g033990.1	CDS	115.209	0	0	0	0
BS2167	SL4.0ch01	69454080	69454094	15	+	Solyc01g033990.1	Solyc01g033990.1	CDS	49.9745	0	0	0	0
BS2168	SL4.0ch01	69454087	69454101	15	+	Solyc01g033990.1	Solyc01g033990.1	CDS	91.5447	0	0	0	1
BS2169	SL4.0ch01	69454100	69454114	15	+	Solyc01g033990.1	Solyc01g033990.1	CDS	67.2931	0	0	0	0
BS2170	SL4.0ch01	69454109	69454123	15	+	Solyc01g033990.1	Solyc01g033990.1	CDS	108.248	0	0	0	0
BS2172	SL4.0ch01	69454126	69454140	15	+	Solyc01g033990.1	Solyc01g033990.1	CDS	144.57	0	0	0	0
BS2173	SL4.0ch01	69454253	69454267	15	+	Solyc01g033990.1	Solyc01g033990.1	CDS	15.5941	0	0	0	0
BS2174	SL4.0ch01	69454263	69454277	15	+	Solyc01g033990.1	Solyc01g033990.1	CDS	69.294	1	0	0	0
BS2175	SL4.0ch01	69454276	69454290	15	+	Solyc01g033990.1	Solyc01g033990.1	CDS	32.268	1	1	0	0
BS2176	SL4.0ch01	69454288	69454302	15	+	Solyc01g033990.1	Solyc01g033990.1	CDS	43.5156	0	1	0	0
BS2177	SL4.0ch01	69454298	69454312	15	+	Solyc01g033990.1	Solyc01g033990.1	CDS	38.7995	0	0	0	0
BS2178	SL4.0ch01	69454305	69454319	15	+	Solyc01g033990.1	Solyc01g033990.1	CDS	25.5117	0	0	0	0
BS2179	SL4.0ch01	69454577	69454591	15	+	Solyc01g033990.1	Solyc01g033990.1	INTRON	12.8561	0	0	0	0
BS2180	SL4.0ch01	69454585	69454599	15	+	Solyc01g033990.1	Solyc01g033990.1	INTRON	21.7425	0	0	0	0
BS2181	SL4.0ch01	69454592	69454606	15	+	Solyc01g033990.1	Solyc01g033990.1	INTRON	18.0756	0	1	0	0
BS2182	SL4.0ch01	69454671	69454685	15	+	Solyc01g033990.1	Solyc01g033990.1	CDS	19.4122	0	0	1	0
BS2183	SL4.0ch01	69454683	69454697	15	+	Solyc01g033990.1	Solyc01g033990.1	CDS	20.7287	0	0	1	0
BS2184	SL4.0ch01	69454785	69454799	15	+	Solyc01g033990.1	Solyc01g033990.1	CDS	6.8877	0	0	0	0
BS2185	SL4.0ch01	69454794	69454808	15	+	Solyc01g033990.1	Solyc01g033990.1	CDS	26.0458	0	0	0	0
BS2186	SL4.0ch01	69454801	69454815	15	+	Solyc01g033990.1	Solyc01g033990.1	CDS	18.098	0	0	0	0
BS2187	SL4.0ch01	69454822	69454836	15	+	Solyc01g033990.1	Solyc01g033990.1	CDS	77.1496	0	0	0	0
BS2189	SL4.0ch01	69454839	69454853	15	+	Solyc01g033990.1	Solyc01g033990.1	CDS	61.8847	0	0	0	0
BS2193	SL4.0ch01	69455084	69455098	15	+	Solyc01g033990.1	Solyc01g033990.1	INTRON	28.1874	1	0	0	0
BS2194	SL4.0ch01	69455233	69455247	15	+	Solyc01g033990.1	Solyc01g033990.1	INTRON	20.4257	0	0	0	0
BS2196	SL4.0ch01	69455569	69455583	15	+	Solyc01g033990.1	Solyc01g033990.1	INTRON	4.66517	0	0	0	0
BS2197	SL4.0ch01	69455588	69455602	15	+	Solyc01g033990.1	Solyc01g033990.1	INTRON	3.21443	0	1	0	0
BS2199	SL4.0ch01	69455694	69455708	15	+	Solyc01g033990.1	Solyc01g033990.1	INTRON	22.1469	0	0	0	0
BS2200	SL4.0ch01	69455701	69455715	15	+	Solyc01g033990.1	Solyc01g033990.1	INTRON	13.5014	0	0	0	0
BS2201	SL4.0ch01	69455790	69455804	15	+	Solyc01g033990.1	Solyc01g033990.1	INTRON	6.01799	0	0	0	0
BS2202	SL4.0ch01	69455824	69455838	15	+	Solyc01g033990.1	Solyc01g033990.1	INTRON	11.983	0	0	0	0
BS2203	SL4.0ch01	69455831	69455845	15	+	Solyc01g033990.1	Solyc01g033990.1	INTRON	14.0014	0	0	0	0
BS2204	SL4.0ch01	69455908	69455922	15	+	Solyc01g033990.1	Solyc01g033990.1	INTRON	15.3075	0	0	0	0
BS2205	SL4.0ch01	69455931	69455945	15	+	Solyc01g033990.1	Solyc01g033990.1	INTRON	38.4947	2	0	0	0
BS2206	SL4.0ch01	69455939	69455953	15	+	Solyc01g033990.1	Solyc01g033990.1	INTRON	7.80309	1	0	0	0
BS2212	SL4.0ch01	69456538	69456552	15	+	Solyc01g033990.1	Solyc01g033990.1	INTRON	3.55938	0	0	0	0
BS2213	SL4.0ch01	69456779	69456793	15	+	Solyc01g033990.1	Solyc01g033990.1	INTRON	18.3104	1	0	0	0
BS2215	SL4.0ch01	69456908	69456922	15	+	Solyc01g033990.1	Solyc01g033990.1	INTRON	24.1105	1	0	1	0
BS2216	SL4.0ch01	69456920	69456934	15	+	Solyc01g033990.1	Solyc01g033990.1	CDS	9.2952	0	0	0	1
BS2218	SL4.0ch01	69457307	69457321	15	+	Solyc01g033990.1	Solyc01g033990.1	CDS	54.3455	0	1	0	0
BS2220	SL4.0ch01	69457325	69457339	15	+	Solyc01g033990.1	Solyc01g033990.1	UTR3	22.61	0	1	0	0
BS2221	SL4.0ch01	69457370	69457384	15	+	Solyc01g033990.1	Solyc01g033990.1	UTR3	16.7912	0	0	0	0
BS2222	SL4.0ch01	69457380	69457394	15	+	Solyc01g033990.1	Solyc01g033990.1	UTR3	2.16918	0	0	0	0
BS2223	SL4.0ch01	69457388	69457402	15	+	Solyc01g033990.1	Solyc01g033990.1	UTR3	52.0013	1	0	0	0
BS2224	SL4.0ch01	69457423	69457437	15	+	Solyc01g033990.1	Solyc01g033990.1	UTR3	22.3785	0	0	0	0
BS2225	SL4.0ch01	69457441	69457455	15	+	Solyc01g033990.1	Solyc01g033990.1	UTR3	6.01499	0	0	1	0
BS2227	SL4.0ch01	69457759	69457773	15	+	Solyc01g033990.1	Solyc01g033990.1	OTHER	22.446	0	0	0	0
BS2230	SL4.0ch01	69461237	69461251	15	+	Solyc01g034040.1	Solyc01g034040.1	CDS	12.2558	1	0	0	0
BS2236	SL4.0ch01	69825267	69825281	15	+	Solyc01g028800.3	Solyc01g028800.3	UTR5	4.45741	0	0	3	0
BS2237	SL4.0ch01	69825376	69825390	15	+	Solyc01g028800.3	Solyc01g028800.3	UTR5	35.8456	0	0	1	0
BS2238	SL4.0ch01	69825385	69825399	15	+	Solyc01g028800.3	Solyc01g028800.3	UTR5	24.2379	0	0	1	0
BS2239	SL4.0ch01	69825423	69825437	15	+	Solyc01g028800.3	Solyc01g028800.3	UTR5	23.332	0	0	1	2
BS2240	SL4.0ch01	69825468	69825482	15	+	Solyc01g028800.3	Solyc01g028800.3	UTR5	17.4103	0	0	0	0
BS2241	SL4.0ch01	69825476	69825490	15	+	Solyc01g028800.3	Solyc01g028800.3	UTR5	29.5745	0	0	0	0
BS2242	SL4.0ch01	69825493	69825507	15	+	Solyc01g028800.3	Solyc01g028800.3	UTR5	28.3552	0	0	0	0
BS2243	SL4.0ch01	69825665	69825679	15	+	Solyc01g028800.3	Solyc01g028800.3	INTRON	5.36691	0	0	2	0
BS2245	SL4.0ch01	69825729	69825743	15	+	Solyc01g028800.3	Solyc01g028800.3	INTRON	5.52094	0	0	0	0
BS2246	SL4.0ch01	69826550	69826564	15	+	Solyc01g028800.3	Solyc01g028800.3	INTRON	6.84936	0	1	0	0
BS2247	SL4.0ch01	69826769	69826783	15	+	Solyc01g028800.3	Solyc01g028800.3	INTRON	20.4657	0	0	0	1
BS2248	SL4.0ch01	69826779	69826793	15	+	Solyc01g028800.3	Solyc01g028800.3	INTRON	76.0668	1	0	0	1
BS2249	SL4.0ch01	69826786	69826800	15	+	Solyc01g028800.3	Solyc01g028800.3	INTRON	43.1035	1	0	0	0
BS2250	SL4.0ch01	69826802	69826816	15	+	Solyc01g028800.3	Solyc01g028800.3	INTRON	1.61741	0	0	0	0
BS2251	SL4.0ch01	69826812	69826826	15	+	Solyc01g028800.3	Solyc01g028800.3	INTRON	25.2933	0	0	0	0
BS2253	SL4.0ch01	69827171	69827185	15	+	Solyc01g028800.3	Solyc01g028800.3	INTRON	7.59043	0	0	0	0
BS2256	SL4.0ch01	69827985	69827999	15	+	Solyc01g028800.3	Solyc01g028800.3	INTRON	3.76305	0	0	0	0
BS2257	SL4.0ch01	69828486	69828500	15	+	Solyc01g028800.3	Solyc01g028800.3	UTR5	21.6643	0	0	0	0
BS2258	SL4.0ch01	69828494	69828508	15	+	Solyc01g028800.3	Solyc01g028800.3	UTR5	21.1734	0	0	0	0
BS2259	SL4.0ch01	69828504	69828518	15	+	Solyc01g028800.3	Solyc01g028800.3	UTR5	22.5024	0	0	0	0
BS2260	SL4.0ch01	69828516	69828530	15	+	Solyc01g028800.3	Solyc01g028800.3	UTR5	7.76454	0	0	0	0
BS2261	SL4.0ch01	69828587	69828601	15	+	Solyc01g028800.3	Solyc01g028800.3	CDS	10.5611	0	0	0	0
BS2262	SL4.0ch01	69828598	69828612	15	+	Solyc01g028800.3	Solyc01g028800.3	CDS	1.98775	0	0	0	0
BS2264	SL4.0ch01	69828729	69828743	15	+	Solyc01g028800.3	Solyc01g028800.3	CDS	9.95727	0	0	0	0
BS2265	SL4.0ch01	69828741	69828755	15	+	Solyc01g028800.3	Solyc01g028800.3	CDS	34.6494	1	0	0	0
BS2266	SL4.0ch01	69828833	69828847	15	+	Solyc01g028800.3	Solyc01g028800.3	CDS	1.89842	0	0	0	0
BS2267	SL4.0ch01	69828840	69828854	15	+	Solyc01g028800.3	Solyc01g028800.3	CDS	30.3251	0	0	0	0
BS2268	SL4.0ch01	69828859	69828873	15	+	Solyc01g028800.3	Solyc01g028800.3	CDS	23.9589	1	0	0	0
BS2269	SL4.0ch01	69828879	69828893	15	+	Solyc01g028800.3	Solyc01g028800.3	CDS	18.3182	0	0	0	0
BS2270	SL4.0ch01	69828891	69828905	15	+	Solyc01g028800.3	Solyc01g028800.3	CDS	6.71321	0	0	0	0
BS2271	SL4.0ch01	69828898	69828912	15	+	Solyc01g028800.3	Solyc01g028800.3	CDS	6.72093	0	0	0	0
BS2272	SL4.0ch01	69828911	69828925	15	+	Solyc01g028800.3	Solyc01g028800.3	CDS	8.1433	0	0	0	0
BS2273	SL4.0ch01	69829053	69829067	15	+	Solyc01g028800.3	Solyc01g028800.3	INTRON	18.2947	0	0	0	0
BS2275	SL4.0ch01	69829307	69829321	15	+	Solyc01g028800.3	Solyc01g028800.3	CDS	19.8382	0	0	0	0
BS2276	SL4.0ch01	69829320	69829334	15	+	Solyc01g028800.3	Solyc01g028800.3	CDS	8.22333	1	0	0	0
BS2277	SL4.0ch01	69829339	69829353	15	+	Solyc01g028800.3	Solyc01g028800.3	CDS	2.75477	0	0	0	0
BS2280	SL4.0ch01	69829485	69829499	15	+	Solyc01g028800.3	Solyc01g028800.3	CDS	19.3772	0	0	0	0
BS2281	SL4.0ch01	69829498	69829512	15	+	Solyc01g028800.3	Solyc01g028800.3	CDS	25.6119	0	0	0	0
BS2282	SL4.0ch01	69829607	69829621	15	+	Solyc01g028800.3	Solyc01g028800.3	CDS	10.6152	0	0	0	0
BS2283	SL4.0ch01	69829648	69829662	15	+	Solyc01g028800.3	Solyc01g028800.3	CDS	19.7672	0	0	0	0
BS2285	SL4.0ch01	69829748	69829762	15	+	Solyc01g028800.3	Solyc01g028800.3	CDS	11.9699	0	0	0	0
BS2286	SL4.0ch01	69829789	69829803	15	+	Solyc01g028800.3	Solyc01g028800.3	CDS	6.51491	1	0	0	0
BS2287	SL4.0ch01	69829862	69829876	15	+	Solyc01g028800.3	Solyc01g028800.3	CDS	18.6586	1	0	0	0
BS2294	SL4.0ch01	70094284	70094298	15	+	Solyc01g044490.4	Solyc01g044490.4	UTR5	29.952	1	0	0	0
BS2300	SL4.0ch01	70099895	70099909	15	+	Solyc01g044490.4	Solyc01g044490.4	CDS	4.88296	0	1	0	0
BS2312	SL4.0ch01	70106096	70106110	15	+	Solyc01g044490.4	Solyc01g044490.4	INTRON	28.6452	1	0	0	0
BS2313	SL4.0ch01	70106108	70106122	15	+	Solyc01g044490.4	Solyc01g044490.4	INTRON	5.6797	0	0	0	0
BS2317	SL4.0ch01	70513495	70513509	15	+	Solyc01g049920.2	Solyc01g049920.2	UTR5	6.21637	0	1	0	0
BS2318	SL4.0ch01	70513597	70513611	15	+	Solyc01g049920.2	Solyc01g049920.2	CDS	7.36387	0	0	0	0
BS2320	SL4.0ch01	70513696	70513710	15	+	Solyc01g049920.2	Solyc01g049920.2	CDS	13.9148	0	0	0	0
BS2321	SL4.0ch01	70513788	70513802	15	+	Solyc01g049920.2	Solyc01g049920.2	CDS	3.29361	0	0	0	1
BS2322	SL4.0ch01	70514271	70514285	15	+	Solyc01g049920.2	Solyc01g049920.2	CDS	7.03713	1	0	0	0
BS2325	SL4.0ch01	70519191	70519205	15	+	Solyc01g049920.2	Solyc01g049920.2	CDS	8.00131	0	0	0	0
BS2335	SL4.0ch01	70903314	70903328	15	+	Solyc01g150132.1	Solyc01g150132.1	UTR5	19.6767	0	0	0	0
BS2340	SL4.0ch01	70948866	70948880	15	+	Solyc01g056580.4	Solyc01g056580.4	CDS	2.18225	0	0	0	0
BS2342	SL4.0ch01	71074345	71074359	15	+	Solyc01g056657.1	Solyc01g056657.1	CDS	16.0136	0	0	0	0
BS2343	SL4.0ch01	71074354	71074368	15	+	Solyc01g056657.1	Solyc01g056657.1	CDS	14.5481	0	1	0	0
BS2345	SL4.0ch01	71074388	71074402	15	+	Solyc01g056657.1	Solyc01g056657.1	CDS	7.43534	0	0	0	0
BS2350	SL4.0ch01	71138896	71138910	15	+	Solyc01g056770.1	Solyc01g056770.1	CDS	9.29747	0	1	0	0
BS2351	SL4.0ch01	71138918	71138932	15	+	Solyc01g056770.1	Solyc01g056770.1	CDS	3.36735	1	0	0	0
BS2352	SL4.0ch01	71138932	71138946	15	+	Solyc01g056770.1	Solyc01g056770.1	CDS	27.4528	0	0	0	0
BS2353	SL4.0ch01	71138941	71138955	15	+	Solyc01g056770.1	Solyc01g056770.1	CDS	14.5279	0	0	0	0
BS2354	SL4.0ch01	71139771	71139785	15	+	Solyc01g056770.1	Solyc01g056770.1	CDS	11.0012	0	1	0	0
BS2355	SL4.0ch01	71139823	71139837	15	+	Solyc01g056770.1	Solyc01g056770.1	CDS	1.37135	0	0	0	0
BS2356	SL4.0ch01	71139834	71139848	15	+	Solyc01g056770.1	Solyc01g056770.1	CDS	8.0772	0	0	0	1
BS2357	SL4.0ch01	71139852	71139866	15	+	Solyc01g056770.1	Solyc01g056770.1	CDS	11.8827	0	1	0	0
BS2358	SL4.0ch01	71140277	71140291	15	+	Solyc01g056770.1	Solyc01g056770.1	CDS	3.0749	0	0	0	0
BS2361	SL4.0ch01	71148348	71148362	15	+	Solyc01g056770.1	Solyc01g056770.1	CDS	2.12435	0	0	0	0
BS2362	SL4.0ch01	71148376	71148390	15	+	Solyc01g056770.1	Solyc01g056770.1	CDS	3.73787	0	0	1	0
BS2363	SL4.0ch01	71148389	71148403	15	+	Solyc01g056770.1	Solyc01g056770.1	CDS	16.4591	1	0	1	0
BS2364	SL4.0ch01	71149150	71149164	15	+	Solyc01g056770.1	Solyc01g056770.1	CDS	14.1379	0	1	0	0
BS2367	SL4.0ch01	71155204	71155218	15	+	Solyc01g056770.1	Solyc01g056770.1	CDS	12.6624	1	0	0	0
BS2368	SL4.0ch01	71189977	71189991	15	+	Solyc01g056790.3	Solyc01g056790.3	CDS	18.2558	0	0	0	1
BS2369	SL4.0ch01	71189988	71190002	15	+	Solyc01g056790.3	Solyc01g056790.3	CDS	1.04736	0	0	0	0
BS2370	SL4.0ch01	71189997	71190011	15	+	Solyc01g056790.3	Solyc01g056790.3	CDS	35.2119	0	0	1	0
BS2371	SL4.0ch01	71190010	71190024	15	+	Solyc01g056790.3	Solyc01g056790.3	CDS	22.5396	0	0	1	0
BS2372	SL4.0ch01	71190036	71190050	15	+	Solyc01g056790.3	Solyc01g056790.3	CDS	20.5321	0	0	0	0
BS2374	SL4.0ch01	71190274	71190288	15	+	Solyc01g056790.3	Solyc01g056790.3	CDS	11.8206	1	0	0	0
BS2375	SL4.0ch01	71190283	71190297	15	+	Solyc01g056790.3	Solyc01g056790.3	CDS	8.30222	1	0	0	0
BS2379	SL4.0ch01	71195234	71195248	15	+	Solyc01g056790.3	Solyc01g056790.3	CDS	1.91088	0	0	0	0
BS2380	SL4.0ch01	71195241	71195255	15	+	Solyc01g056790.3	Solyc01g056790.3	CDS	21.7364	0	0	0	0
BS2385	SL4.0ch01	71271691	71271705	15	+	Solyc01g056900.1	Solyc01g056900.1	UTR5	8.30178	0	1	0	0
BS2386	SL4.0ch01	71271698	71271712	15	+	Solyc01g056900.1	Solyc01g056900.1	UTR5	2.9734	0	1	0	0
BS2387	SL4.0ch01	71271789	71271803	15	+	Solyc01g056900.1	Solyc01g056900.1	CDS	15.6569	0	0	0	0
BS2388	SL4.0ch01	71271876	71271890	15	+	Solyc01g056900.1	Solyc01g056900.1	CDS	10.4664	0	0	0	0
BS2389	SL4.0ch01	71271893	71271907	15	+	Solyc01g056900.1	Solyc01g056900.1	CDS	11.5691	0	1	1	0
BS2390	SL4.0ch01	71271908	71271922	15	+	Solyc01g056900.1	Solyc01g056900.1	CDS	30.7594	0	0	1	0
BS2391	SL4.0ch01	71271918	71271932	15	+	Solyc01g056900.1	Solyc01g056900.1	CDS	13.2079	0	0	0	0
BS2393	SL4.0ch01	71272169	71272183	15	+	Solyc01g056900.1	Solyc01g056900.1	CDS	6.15748	0	1	0	0
BS2394	SL4.0ch01	71272206	71272220	15	+	Solyc01g056900.1	Solyc01g056900.1	CDS	15.3711	0	0	1	0
BS2395	SL4.0ch01	71272217	71272231	15	+	Solyc01g056900.1	Solyc01g056900.1	CDS	22.3827	0	0	0	0
BS2396	SL4.0ch01	71272241	71272255	15	+	Solyc01g056900.1	Solyc01g056900.1	CDS	7.36731	0	1	0	0
BS2399	SL4.0ch01	71275587	71275601	15	+	Solyc01g056900.1	Solyc01g056900.1	INTRON	6.32624	1	0	0	0
BS2406	SL4.0ch01	71278845	71278859	15	+	Solyc01g056900.1	Solyc01g056900.1	CDS	9.64624	0	1	0	0
BS2407	SL4.0ch01	71525065	71525079	15	+	Solyc01g057060.1	Solyc01g057060.1	UTR5	4.68328	0	0	0	0
BS2408	SL4.0ch01	71525075	71525089	15	+	Solyc01g057060.1	Solyc01g057060.1	UTR5	39.764	0	0	0	0
BS2409	SL4.0ch01	71525085	71525099	15	+	Solyc01g057060.1	Solyc01g057060.1	UTR5	11.1061	0	0	0	0
BS2411	SL4.0ch01	71525099	71525113	15	+	Solyc01g057060.1	Solyc01g057060.1	UTR5	17.4422	0	0	0	0
BS2412	SL4.0ch01	71525146	71525160	15	+	Solyc01g057060.1	Solyc01g057060.1	CDS	15.6014	0	0	0	0
BS2413	SL4.0ch01	71525158	71525172	15	+	Solyc01g057060.1	Solyc01g057060.1	CDS	30.2747	0	0	0	0
BS2414	SL4.0ch01	71525168	71525182	15	+	Solyc01g057060.1	Solyc01g057060.1	CDS	2.39804	0	1	0	0
BS2415	SL4.0ch01	71525175	71525189	15	+	Solyc01g057060.1	Solyc01g057060.1	CDS	15.8317	0	2	0	0
BS2417	SL4.0ch01	71526256	71526270	15	+	Solyc01g057060.1	Solyc01g057060.1	CDS	10.78	0	0	0	0
BS2419	SL4.0ch01	71526423	71526437	15	+	Solyc01g057060.1	Solyc01g057060.1	CDS	22.0584	1	0	0	0
BS2420	SL4.0ch01	71526939	71526953	15	+	Solyc01g057060.1	Solyc01g057060.1	CDS	4.15691	0	0	0	0
BS2421	SL4.0ch01	71527074	71527088	15	+	Solyc01g057060.1	Solyc01g057060.1	CDS	4.76335	0	0	0	0
BS2423	SL4.0ch01	71527392	71527406	15	+	Solyc01g057060.1	Solyc01g057060.1	CDS	8.38835	0	0	0	0
BS2424	SL4.0ch01	71527401	71527415	15	+	Solyc01g057060.1	Solyc01g057060.1	CDS	27.6431	0	0	0	0
BS2433	SL4.0ch01	72012564	72012578	15	+	Solyc01g057330.1	Solyc01g057330.1	CDS	7.84075	0	0	0	0
BS2437	SL4.0ch01	72039071	72039085	15	+	Solyc01g057510.2	Solyc01g057510.2	UTR5	6.13279	0	0	0	0
BS2439	SL4.0ch01	72039540	72039554	15	+	Solyc01g057510.2	Solyc01g057510.2	UTR5	12.6373	0	0	1	0
BS2440	SL4.0ch01	72039548	72039562	15	+	Solyc01g057510.2	Solyc01g057510.2	UTR5	30.3981	0	0	1	0
BS2442	SL4.0ch01	72040476	72040490	15	+	Solyc01g057510.2	Solyc01g057510.2	CDS	11.6978	0	0	0	0
BS2445	SL4.0ch01	72041405	72041419	15	+	Solyc01g057510.2	Solyc01g057510.2	CDS	16.5961	0	0	0	0
BS2472	SL4.0ch01	72136029	72136043	15	+	Solyc01g057580.1	Solyc01g057580.1	UTR3	2.57549	0	1	0	0
BS2473	SL4.0ch01	72136036	72136050	15	+	Solyc01g057580.1	Solyc01g057580.1	UTR3	10.0163	0	1	0	0
BS2474	SL4.0ch01	72136045	72136059	15	+	Solyc01g057580.1	Solyc01g057580.1	UTR3	19.4579	0	0	0	0
BS2475	SL4.0ch01	72136055	72136069	15	+	Solyc01g057580.1	Solyc01g057580.1	UTR3	1.81587	0	0	0	0
BS2476	SL4.0ch01	72136419	72136433	15	+	Solyc01g057580.1	Solyc01g057580.1	INTRON	32.8058	0	0	0	0
BS2478	SL4.0ch01	72136435	72136449	15	+	Solyc01g057580.1	Solyc01g057580.1	INTRON	12.9516	1	0	0	0
BS2479	SL4.0ch01	72136457	72136471	15	+	Solyc01g057580.1	Solyc01g057580.1	INTRON	4.37175	0	0	0	0
BS2480	SL4.0ch01	72137117	72137131	15	+	Solyc01g057580.1	Solyc01g057580.1	UTR3	6.58282	0	0	2	0
BS2481	SL4.0ch01	72137125	72137139	15	+	Solyc01g057580.1	Solyc01g057580.1	UTR3	7.17762	0	0	1	0
BS2485	SL4.0ch01	72137377	72137391	15	+	Solyc01g057580.1	Solyc01g057580.1	UTR3	14.0906	0	0	0	0
BS2486	SL4.0ch01	72137461	72137475	15	+	Solyc01g057580.1	Solyc01g057580.1	INTRON	3.87218	0	0	0	0
BS2490	SL4.0ch01	72171641	72171655	15	+	Solyc01g057590.3	Solyc01g057590.3	UTR5	8.89004	0	1	0	0
BS2493	SL4.0ch01	72171668	72171682	15	+	Solyc01g057590.3	Solyc01g057590.3	CDS	10.6095	0	0	0	0
BS2494	SL4.0ch01	72171799	72171813	15	+	Solyc01g057590.3	Solyc01g057590.3	CDS	6.68453	2	0	0	0
BS2496	SL4.0ch01	72171875	72171889	15	+	Solyc01g057590.3	Solyc01g057590.3	CDS	13.4099	0	0	0	0
BS2498	SL4.0ch01	72335303	72335317	15	+	Solyc01g057853.1	Solyc01g057853.1	CDS	5.46733	0	0	0	0
BS2499	SL4.0ch01	72335345	72335359	15	+	Solyc01g057853.1	Solyc01g057853.1	CDS	4.64703	0	0	0	0
BS2500	SL4.0ch01	72426734	72426748	15	+	Solyc01g057910.3	Solyc01g057910.3	UTR5	4.51349	0	0	1	1
BS2501	SL4.0ch01	72426818	72426832	15	+	Solyc01g057910.3	Solyc01g057910.3	CDS	18.6191	0	0	0	0
BS2502	SL4.0ch01	72426827	72426841	15	+	Solyc01g057910.3	Solyc01g057910.3	CDS	10.9046	0	0	0	0
BS2506	SL4.0ch01	72464188	72464202	15	+	Solyc01g057990.1	Solyc01g057990.1	CDS	21.9327	0	0	1	0
BS2510	SL4.0ch01	72465092	72465106	15	+	Solyc01g057990.1	Solyc01g057990.1	CDS	6.3186	0	0	0	0
BS2514	SL4.0ch01	72465542	72465556	15	+	Solyc01g057990.1	Solyc01g057990.1	CDS	2.09715	0	0	0	0
BS2516	SL4.0ch01	72466544	72466558	15	+	Solyc01g057990.1	Solyc01g057990.1	CDS	3.67353	0	0	0	0
BS2517	SL4.0ch01	72466724	72466738	15	+	Solyc01g057990.1	Solyc01g057990.1	CDS	5.96891	1	0	0	0
BS2518	SL4.0ch01	72466790	72466804	15	+	Solyc01g057990.1	Solyc01g057990.1	CDS	19.1862	0	0	0	0
BS2522	SL4.0ch01	72467639	72467653	15	+	Solyc01g057990.1	Solyc01g057990.1	CDS	7.00775	0	0	1	0
BS2523	SL4.0ch01	72467702	72467716	15	+	Solyc01g057990.1	Solyc01g057990.1	CDS	3.99888	0	0	1	0
BS2525	SL4.0ch01	72467725	72467739	15	+	Solyc01g057990.1	Solyc01g057990.1	CDS	16.3173	0	0	0	0
BS2526	SL4.0ch01	72468150	72468164	15	+	Solyc01g057990.1	Solyc01g057990.1	CDS	3.98513	0	0	0	0
BS2527	SL4.0ch01	72468160	72468174	15	+	Solyc01g057990.1	Solyc01g057990.1	CDS	12.6531	0	0	0	0
BS2531	SL4.0ch01	72468708	72468722	15	+	Solyc01g057990.1	Solyc01g057990.1	CDS	6.29062	0	1	0	0
BS2532	SL4.0ch01	72468753	72468767	15	+	Solyc01g057990.1	Solyc01g057990.1	CDS	9.98665	0	0	0	0
BS2535	SL4.0ch01	72469557	72469571	15	+	Solyc01g057990.1	Solyc01g057990.1	CDS	5.8572	0	0	0	0
BS2553	SL4.0ch01	72494280	72494294	15	+	Solyc01g058007.1	Solyc01g058007.1	CDS	11.5732	0	0	3	0
BS2560	SL4.0ch01	72506767	72506781	15	+	Solyc01g058020.4	Solyc01g058020.4	UTR5	22.2712	0	0	1	0
BS2561	SL4.0ch01	72506776	72506790	15	+	Solyc01g058020.4	Solyc01g058020.4	UTR5	46.3952	1	0	0	0
BS2562	SL4.0ch01	72506786	72506800	15	+	Solyc01g058020.4	Solyc01g058020.4	UTR5	12.8988	1	0	0	0
BS2563	SL4.0ch01	72506793	72506807	15	+	Solyc01g058020.4	Solyc01g058020.4	UTR5	10.6397	0	0	0	0
BS2565	SL4.0ch01	72507562	72507576	15	+	Solyc01g058020.4	Solyc01g058020.4	CDS	11.1632	0	0	0	0
BS2566	SL4.0ch01	72507572	72507586	15	+	Solyc01g058020.4	Solyc01g058020.4	CDS	7.91216	0	0	0	0
BS2570	SL4.0ch01	72507873	72507887	15	+	Solyc01g058020.4	Solyc01g058020.4	CDS	6.13689	0	0	0	0
BS2571	SL4.0ch01	72508356	72508370	15	+	Solyc01g058020.4	Solyc01g058020.4	CDS	2.29509	0	0	0	0
BS2572	SL4.0ch01	72508366	72508380	15	+	Solyc01g058020.4	Solyc01g058020.4	CDS	10.695	0	0	0	0
BS2576	SL4.0ch01	72509769	72509783	15	+	Solyc01g058020.4	Solyc01g058020.4	CDS	15.6682	0	0	0	0
BS2577	SL4.0ch01	72509825	72509839	15	+	Solyc01g058020.4	Solyc01g058020.4	CDS	9.99262	0	0	0	0
BS2579	SL4.0ch01	72510691	72510705	15	+	Solyc01g058020.4	Solyc01g058020.4	CDS	18.8874	0	0	0	0
BS2582	SL4.0ch01	72510951	72510965	15	+	Solyc01g058020.4	Solyc01g058020.4	INTRON	17.1808	0	0	0	0
BS2583	SL4.0ch01	72511034	72511048	15	+	Solyc01g058020.4	Solyc01g058020.4	INTRON	3.76057	1	0	0	0
BS2585	SL4.0ch01	72511221	72511235	15	+	Solyc01g058020.4	Solyc01g058020.4	CDS	13.3473	0	0	0	0
BS2586	SL4.0ch01	72513435	72513449	15	+	Solyc01g058020.4	Solyc01g058020.4	CDS	5.76826	1	0	0	0
BS2609	SL4.0ch01	72932205	72932219	15	+	Solyc01g058400.3	Solyc01g058400.3	CDS	5.52049	0	0	0	1
BS2610	SL4.0ch01	72932280	72932294	15	+	Solyc01g058400.3	Solyc01g058400.3	CDS	10.0174	0	0	0	0
BS2611	SL4.0ch01	72932291	72932305	15	+	Solyc01g058400.3	Solyc01g058400.3	CDS	2.21442	0	1	0	0
BS2612	SL4.0ch01	72932303	72932317	15	+	Solyc01g058400.3	Solyc01g058400.3	CDS	9.69732	0	0	0	0
BS2615	SL4.0ch01	72962281	72962295	15	+	Solyc01g058450.3	Solyc01g058450.3	CDS	9.52293	0	0	0	0
BS2617	SL4.0ch01	72970336	72970350	15	+	Solyc01g058593.1	Solyc01g058593.1	UTR5	3.94639	0	0	0	0
BS2618	SL4.0ch01	72970480	72970494	15	+	Solyc01g058593.1	Solyc01g058593.1	CDS	15.338	1	0	0	0
BS2622	SL4.0ch01	72979166	72979180	15	+	Solyc01g058593.1	Solyc01g058593.1	INTRON	7.23451	1	0	0	0
BS2626	SL4.0ch01	73286930	73286944	15	+	Solyc01g060130.3	Solyc01g060130.3	CDS	5.43608	0	0	0	0
BS2635	SL4.0ch01	73546719	73546733	15	+	Solyc01g060310.3	Solyc01g060310.3	UTR5	6.8732	0	0	0	0
BS2636	SL4.0ch01	73546964	73546978	15	+	Solyc01g060310.3	Solyc01g060310.3	UTR5	9.54285	0	0	1	0
BS2637	SL4.0ch01	73546972	73546986	15	+	Solyc01g060310.3	Solyc01g060310.3	CDS	11.8797	0	0	0	0
BS2638	SL4.0ch01	73546982	73546996	15	+	Solyc01g060310.3	Solyc01g060310.3	CDS	17.7638	0	0	0	0
BS2639	SL4.0ch01	73546990	73547004	15	+	Solyc01g060310.3	Solyc01g060310.3	CDS	18.5993	0	0	0	0
BS2641	SL4.0ch01	73547185	73547199	15	+	Solyc01g060310.3	Solyc01g060310.3	CDS	10.7097	0	0	0	0
BS2642	SL4.0ch01	73547193	73547207	15	+	Solyc01g060310.3	Solyc01g060310.3	CDS	18.5257	0	0	0	0
BS2643	SL4.0ch01	73547204	73547218	15	+	Solyc01g060310.3	Solyc01g060310.3	CDS	2.86455	0	0	0	0
BS2644	SL4.0ch01	73549665	73549679	15	+	Solyc01g060310.3	Solyc01g060310.3	CDS	10.7064	0	0	0	0
BS2645	SL4.0ch01	73549724	73549738	15	+	Solyc01g060310.3	Solyc01g060310.3	CDS	14.3943	0	0	0	0
BS2646	SL4.0ch01	73550431	73550445	15	+	Solyc01g060310.3	Solyc01g060310.3	CDS	25.8417	0	0	0	0
BS2652	SL4.0ch01	73552526	73552540	15	+	Solyc01g060310.3	Solyc01g060310.3	CDS	5.23758	0	0	0	0
BS2653	SL4.0ch01	73552536	73552550	15	+	Solyc01g060310.3	Solyc01g060310.3	CDS	7.20387	0	1	0	0
BS2654	SL4.0ch01	73552552	73552566	15	+	Solyc01g060310.3	Solyc01g060310.3	CDS	10.9025	0	0	0	0
BS2656	SL4.0ch01	73554723	73554737	15	+	Solyc01g060310.3	Solyc01g060310.3	CDS	7.09775	0	0	0	0
BS2659	SL4.0ch01	73557672	73557686	15	+	Solyc01g060350.1	Solyc01g060350.1	UTR5	14.3403	1	0	0	0
BS2663	SL4.0ch01	73559242	73559256	15	+	Solyc01g060350.1	Solyc01g060350.1	CDS	7.49246	1	0	0	0
BS2665	SL4.0ch01	73566072	73566086	15	+	Solyc01g060350.1	Solyc01g060350.1	CDS	4.42282	0	0	0	0
BS2666	SL4.0ch01	73566093	73566107	15	+	Solyc01g060350.1	Solyc01g060350.1	CDS	7.28793	0	0	0	0
BS2675	SL4.0ch01	73733589	73733603	15	+	Solyc01g065530.3	Solyc01g065530.3	CDS	1.02159	0	1	0	0
BS2676	SL4.0ch01	73870899	73870913	15	+	Solyc01g065643.1	Solyc01g065643.1	CDS	4.54598	0	0	0	0
BS2677	SL4.0ch01	73870910	73870924	15	+	Solyc01g065643.1	Solyc01g065643.1	CDS	1.68051	0	0	0	0
BS2680	SL4.0ch01	73871388	73871402	15	+	Solyc01g065643.1	Solyc01g065643.1	CDS	10.0491	0	0	0	0
BS2684	SL4.0ch01	73872142	73872156	15	+	Solyc01g065643.1	Solyc01g065643.1	CDS	33.797	0	0	1	0
BS2687	SL4.0ch01	73873207	73873221	15	+	Solyc01g065643.1	Solyc01g065643.1	CDS	0.934958	0	0	0	0
BS2689	SL4.0ch01	73909424	73909438	15	+	Solyc01g065680.2	Solyc01g065680.2	CDS	5.87301	1	0	0	1
BS2690	SL4.0ch01	73909449	73909463	15	+	Solyc01g065680.2	Solyc01g065680.2	CDS	4.18081	0	0	0	0
BS2692	SL4.0ch01	73909476	73909490	15	+	Solyc01g065680.2	Solyc01g065680.2	CDS	12.561	0	0	0	0
BS2693	SL4.0ch01	73909495	73909509	15	+	Solyc01g065680.2	Solyc01g065680.2	CDS	6.86904	0	0	0	0
BS2695	SL4.0ch01	73910559	73910573	15	+	Solyc01g065680.2	Solyc01g065680.2	CDS	3.6834	0	0	0	0
BS2700	SL4.0ch01	73922063	73922077	15	+	Solyc01g065680.2	Solyc01g065680.2	CDS	3.5954	2	0	0	0
BS2704	SL4.0ch01	73935262	73935276	15	+	Solyc01g065725.1	Solyc01g065725.1	UTR5	5.77639	0	0	0	1
BS2708	SL4.0ch01	73935806	73935820	15	+	Solyc01g065725.1	Solyc01g065725.1	CDS	8.67294	0	0	0	0
BS2709	SL4.0ch01	73936004	73936018	15	+	Solyc01g065725.1	Solyc01g065725.1	CDS	8.19371	0	0	0	0
BS2711	SL4.0ch01	73937852	73937866	15	+	Solyc01g065740.3	Solyc01g065740.3	UTR5	27.2433	0	0	0	0
BS2712	SL4.0ch01	73937884	73937898	15	+	Solyc01g065740.3	Solyc01g065740.3	UTR5	44.6983	0	0	0	0
BS2713	SL4.0ch01	73937891	73937905	15	+	Solyc01g065740.3	Solyc01g065740.3	UTR5	29.3404	0	0	0	0
BS2714	SL4.0ch01	73937898	73937912	15	+	Solyc01g065740.3	Solyc01g065740.3	UTR5	16.1974	0	0	0	0
BS2715	SL4.0ch01	73937909	73937923	15	+	Solyc01g065740.3	Solyc01g065740.3	UTR5	49.1879	0	0	0	0
BS2716	SL4.0ch01	73938048	73938062	15	+	Solyc01g065740.3	Solyc01g065740.3	CDS	12.6449	0	0	0	0
BS2717	SL4.0ch01	73938058	73938072	15	+	Solyc01g065740.3	Solyc01g065740.3	CDS	36.1253	0	0	0	0
BS2718	SL4.0ch01	73938067	73938081	15	+	Solyc01g065740.3	Solyc01g065740.3	CDS	73.925	0	0	0	0
BS2719	SL4.0ch01	73938076	73938090	15	+	Solyc01g065740.3	Solyc01g065740.3	CDS	31.463	0	0	0	0
BS2720	SL4.0ch01	73938193	73938207	15	+	Solyc01g065740.3	Solyc01g065740.3	CDS	30.902	0	0	0	0
BS2721	SL4.0ch01	73938202	73938216	15	+	Solyc01g065740.3	Solyc01g065740.3	CDS	8.60426	1	0	0	0
BS2723	SL4.0ch01	73938356	73938370	15	+	Solyc01g065740.3	Solyc01g065740.3	CDS	7.07787	0	0	0	0
BS2724	SL4.0ch01	73938374	73938388	15	+	Solyc01g065740.3	Solyc01g065740.3	CDS	2.69138	0	0	0	0
BS2725	SL4.0ch01	73938381	73938395	15	+	Solyc01g065740.3	Solyc01g065740.3	CDS	6.08259	0	0	0	0
BS2726	SL4.0ch01	73938389	73938403	15	+	Solyc01g065740.3	Solyc01g065740.3	CDS	11.5295	0	0	0	0
BS2727	SL4.0ch01	73938406	73938420	15	+	Solyc01g065740.3	Solyc01g065740.3	CDS	11.668	0	0	1	0
BS2729	SL4.0ch01	73939064	73939078	15	+	Solyc01g065740.3	Solyc01g065740.3	INTRON	8.96975	0	0	0	0
BS2730	SL4.0ch01	73939234	73939248	15	+	Solyc01g065740.3	Solyc01g065740.3	INTRON	12.5653	0	0	0	0
BS2731	SL4.0ch01	73939743	73939757	15	+	Solyc01g065740.3	Solyc01g065740.3	INTRON	4.99039	0	0	0	0
BS2732	SL4.0ch01	73939784	73939798	15	+	Solyc01g065740.3	Solyc01g065740.3	INTRON	3.81376	1	0	0	0
BS2733	SL4.0ch01	73939792	73939806	15	+	Solyc01g065740.3	Solyc01g065740.3	INTRON	40.1104	1	0	0	0
BS2736	SL4.0ch01	73940267	73940281	15	+	Solyc01g065740.3	Solyc01g065740.3	CDS	74.3278	0	0	0	0
BS2737	SL4.0ch01	73940278	73940292	15	+	Solyc01g065740.3	Solyc01g065740.3	CDS	3.38347	0	0	0	0
BS2738	SL4.0ch01	73940397	73940411	15	+	Solyc01g065740.3	Solyc01g065740.3	INTRON	11.6922	1	0	0	0
BS2739	SL4.0ch01	73940524	73940538	15	+	Solyc01g065740.3	Solyc01g065740.3	CDS	17.8649	0	0	0	0
BS2742	SL4.0ch01	73940708	73940722	15	+	Solyc01g065740.3	Solyc01g065740.3	CDS	4.87534	0	0	0	0
BS2743	SL4.0ch01	73940923	73940937	15	+	Solyc01g065740.3	Solyc01g065740.3	CDS	8.17944	1	0	0	0
BS2744	SL4.0ch01	73940933	73940947	15	+	Solyc01g065740.3	Solyc01g065740.3	CDS	33.6943	2	0	0	0
BS2745	SL4.0ch01	73940941	73940955	15	+	Solyc01g065740.3	Solyc01g065740.3	CDS	28.1814	1	0	0	0
BS2746	SL4.0ch01	73940956	73940970	15	+	Solyc01g065740.3	Solyc01g065740.3	CDS	11.8519	0	0	0	0
BS2747	SL4.0ch01	73940963	73940977	15	+	Solyc01g065740.3	Solyc01g065740.3	CDS	9.0696	0	0	0	1
BS2751	SL4.0ch01	73942048	73942062	15	+	Solyc01g065740.3	Solyc01g065740.3	CDS	18.362	0	0	0	0
BS2753	SL4.0ch01	73942063	73942077	15	+	Solyc01g065740.3	Solyc01g065740.3	CDS	20.1928	1	0	0	0
BS2754	SL4.0ch01	73942180	73942194	15	+	Solyc01g065740.3	Solyc01g065740.3	INTRON	9.2159	0	0	0	0
BS2755	SL4.0ch01	73942193	73942207	15	+	Solyc01g065740.3	Solyc01g065740.3	CDS	19.4676	0	0	0	0
BS2756	SL4.0ch01	73942205	73942219	15	+	Solyc01g065740.3	Solyc01g065740.3	CDS	12.1447	0	0	0	0
BS2757	SL4.0ch01	73942252	73942266	15	+	Solyc01g065740.3	Solyc01g065740.3	CDS	3.60179	0	0	0	0
BS2758	SL4.0ch01	73942708	73942722	15	+	Solyc01g065740.3	Solyc01g065740.3	INTRON	27.9006	0	0	1	0
BS2760	SL4.0ch01	73942728	73942742	15	+	Solyc01g065740.3	Solyc01g065740.3	CDS	28.8348	0	0	0	0
BS2761	SL4.0ch01	73942907	73942921	15	+	Solyc01g065740.3	Solyc01g065740.3	CDS	10.6986	0	0	0	0
BS2763	SL4.0ch01	73943625	73943639	15	+	Solyc01g065740.3	Solyc01g065740.3	CDS	11.2314	0	0	0	0
BS2764	SL4.0ch01	73943632	73943646	15	+	Solyc01g065740.3	Solyc01g065740.3	CDS	9.45518	0	0	0	0
BS2765	SL4.0ch01	73943652	73943666	15	+	Solyc01g065740.3	Solyc01g065740.3	CDS	13.1411	0	0	0	0
BS2766	SL4.0ch01	73944363	73944377	15	+	Solyc01g065740.3	Solyc01g065740.3	INTRON	8.45551	1	0	0	0
BS2768	SL4.0ch01	73944381	73944395	15	+	Solyc01g065740.3	Solyc01g065740.3	CDS	2.90646	0	0	0	0
BS2769	SL4.0ch01	73944389	73944403	15	+	Solyc01g065740.3	Solyc01g065740.3	CDS	18.9494	0	0	0	0
BS2770	SL4.0ch01	73944400	73944414	15	+	Solyc01g065740.3	Solyc01g065740.3	CDS	11.5315	1	0	0	0
BS2771	SL4.0ch01	73944413	73944427	15	+	Solyc01g065740.3	Solyc01g065740.3	CDS	31.7308	1	0	0	0
BS2772	SL4.0ch01	73944420	73944434	15	+	Solyc01g065740.3	Solyc01g065740.3	CDS	10.2179	0	0	0	0
BS2773	SL4.0ch01	73944570	73944584	15	+	Solyc01g065740.3	Solyc01g065740.3	CDS	15.0889	1	0	1	0
BS2775	SL4.0ch01	73944584	73944598	15	+	Solyc01g065740.3	Solyc01g065740.3	CDS	13.6359	0	0	0	0
BS2776	SL4.0ch01	73944606	73944620	15	+	Solyc01g065740.3	Solyc01g065740.3	CDS	7.41053	0	0	1	0
BS2783	SL4.0ch01	73945504	73945518	15	+	Solyc01g065740.3	Solyc01g065740.3	INTRON	7.66943	0	0	0	0
BS2784	SL4.0ch01	73945531	73945545	15	+	Solyc01g065740.3	Solyc01g065740.3	INTRON	13.1262	1	0	0	0
BS2785	SL4.0ch01	73945538	73945552	15	+	Solyc01g065740.3	Solyc01g065740.3	INTRON	3.87891	1	0	0	0
BS2786	SL4.0ch01	73945570	73945584	15	+	Solyc01g065740.3	Solyc01g065740.3	INTRON	4.30955	1	0	4	0
BS2787	SL4.0ch01	73945773	73945787	15	+	Solyc01g065740.3	Solyc01g065740.3	INTRON	7.39	0	0	0	0
BS2788	SL4.0ch01	73945785	73945799	15	+	Solyc01g065740.3	Solyc01g065740.3	INTRON	14.6787	0	0	0	0
BS2789	SL4.0ch01	73945816	73945830	15	+	Solyc01g065740.3	Solyc01g065740.3	INTRON	47.3122	1	0	0	0
BS2790	SL4.0ch01	73946669	73946683	15	+	Solyc01g065740.3	Solyc01g065740.3	CDS	8.84845	0	0	0	0
BS2791	SL4.0ch01	73946679	73946693	15	+	Solyc01g065740.3	Solyc01g065740.3	CDS	3.83568	0	0	0	0
BS2792	SL4.0ch01	73946687	73946701	15	+	Solyc01g065740.3	Solyc01g065740.3	CDS	2.49794	0	0	0	0
BS2794	SL4.0ch01	73947002	73947016	15	+	Solyc01g065740.3	Solyc01g065740.3	CDS	27.2055	0	0	0	0
BS2795	SL4.0ch01	73947020	73947034	15	+	Solyc01g065740.3	Solyc01g065740.3	CDS	4.08925	1	0	0	0
BS2796	SL4.0ch01	73947091	73947105	15	+	Solyc01g065740.3	Solyc01g065740.3	UTR3	11.2702	0	0	0	0
BS2798	SL4.0ch01	73947106	73947120	15	+	Solyc01g065740.3	Solyc01g065740.3	UTR3	13.7721	0	0	0	0
BS2800	SL4.0ch01	74029674	74029688	15	+	Solyc01g150141.1	Solyc01g150141.1	OTHER	4.2126	0	0	0	0
BS2801	SL4.0ch01	74029737	74029751	15	+	Solyc01g150141.1	Solyc01g150141.1	UTR5	12.2401	1	1	0	0
BS2802	SL4.0ch01	74029747	74029761	15	+	Solyc01g150141.1	Solyc01g150141.1	UTR5	1.59281	1	1	0	0
BS2811	SL4.0ch01	74149191	74149205	15	+	Solyc01g066310.4	Solyc01g066310.4	INTRON	18.5194	0	0	1	0
BS2812	SL4.0ch01	74149200	74149214	15	+	Solyc01g066310.4	Solyc01g066310.4	INTRON	5.70179	0	0	0	0
BS2813	SL4.0ch01	74149208	74149222	15	+	Solyc01g066310.4	Solyc01g066310.4	INTRON	5.67608	0	0	0	0
BS2814	SL4.0ch01	74149239	74149253	15	+	Solyc01g066310.4	Solyc01g066310.4	INTRON	7.18285	0	0	2	0
BS2815	SL4.0ch01	74150104	74150118	15	+	Solyc01g066310.4	Solyc01g066310.4	CDS	6.1364	0	0	0	0
BS2817	SL4.0ch01	74152456	74152470	15	+	Solyc01g066310.4	Solyc01g066310.4	CDS	6.00143	0	0	0	0
BS2823	SL4.0ch01	74153690	74153704	15	+	Solyc01g066310.4	Solyc01g066310.4	CDS	8.88395	0	0	0	0
BS2826	SL4.0ch01	74192997	74193011	15	+	Solyc01g066350.1	Solyc01g066350.1	UTR5	3.62663	0	0	0	0
BS2827	SL4.0ch01	74193052	74193066	15	+	Solyc01g066350.1	Solyc01g066350.1	UTR5	12.7883	0	0	1	0
BS2828	SL4.0ch01	74193107	74193121	15	+	Solyc01g066350.1	Solyc01g066350.1	CDS	4.07646	0	0	2	0
BS2829	SL4.0ch01	74193117	74193131	15	+	Solyc01g066350.1	Solyc01g066350.1	CDS	6.69466	0	0	1	0
BS2830	SL4.0ch01	74193128	74193142	15	+	Solyc01g066350.1	Solyc01g066350.1	CDS	11.3396	0	0	0	0
BS2831	SL4.0ch01	74193245	74193259	15	+	Solyc01g066350.1	Solyc01g066350.1	CDS	7.63137	0	0	0	0
BS2836	SL4.0ch01	74276414	74276428	15	+	Solyc01g066440.3	Solyc01g066440.3	CDS	21.5308	1	0	0	0
BS2837	SL4.0ch01	74276423	74276437	15	+	Solyc01g066440.3	Solyc01g066440.3	CDS	6.86904	1	0	0	0
BS2840	SL4.0ch01	74276609	74276623	15	+	Solyc01g066440.3	Solyc01g066440.3	CDS	13.0997	0	1	0	0
BS2845	SL4.0ch01	74289135	74289149	15	+	Solyc01g066450.3	Solyc01g066450.3	CDS	4.91122	0	0	0	0
BS2846	SL4.0ch01	74400346	74400360	15	+	Solyc01g066570.3	Solyc01g066570.3	UTR5	13.1063	0	0	0	0
BS2847	SL4.0ch01	74401210	74401224	15	+	Solyc01g066570.3	Solyc01g066570.3	INTRON	8.36664	0	0	0	0
BS2848	SL4.0ch01	74401464	74401478	15	+	Solyc01g066570.3	Solyc01g066570.3	INTRON	17.1884	0	0	0	0
BS2857	SL4.0ch01	74467636	74467650	15	+	Solyc01g066614.1	Solyc01g066614.1	UTR3	119.679	0	0	0	0
BS2858	SL4.0ch01	74467646	74467660	15	+	Solyc01g066614.1	Solyc01g066614.1	UTR3	43.2116	0	0	0	0
BS2859	SL4.0ch01	74467659	74467673	15	+	Solyc01g066614.1	Solyc01g066614.1	UTR3	58.5613	0	0	0	0
BS2861	SL4.0ch01	74675138	74675152	15	+	Solyc01g066640.2	Solyc01g066640.2	UTR5	11.9169	0	0	1	0
BS2863	SL4.0ch01	74675153	74675167	15	+	Solyc01g066640.2	Solyc01g066640.2	UTR5	17.0066	0	0	0	0
BS2864	SL4.0ch01	74675200	74675214	15	+	Solyc01g066640.2	Solyc01g066640.2	INTRON	4.97456	0	0	0	0
BS2866	SL4.0ch01	74675381	74675395	15	+	Solyc01g066640.2	Solyc01g066640.2	INTRON	18.8877	0	0	0	0
BS2867	SL4.0ch01	74675390	74675404	15	+	Solyc01g066640.2	Solyc01g066640.2	UTR5	12.2676	0	0	0	0
BS2868	SL4.0ch01	74675397	74675411	15	+	Solyc01g066640.2	Solyc01g066640.2	UTR5	11.3883	0	0	0	0
BS2874	SL4.0ch01	74676661	74676675	15	+	Solyc01g066640.2	Solyc01g066640.2	CDS	8.08884	0	0	0	0
BS2875	SL4.0ch01	74676670	74676684	15	+	Solyc01g066640.2	Solyc01g066640.2	CDS	19.8579	0	0	0	0
BS2876	SL4.0ch01	74676699	74676713	15	+	Solyc01g066640.2	Solyc01g066640.2	CDS	3.64361	0	0	0	0
BS2877	SL4.0ch01	74676707	74676721	15	+	Solyc01g066640.2	Solyc01g066640.2	CDS	36.6926	0	0	0	0
BS2878	SL4.0ch01	74676714	74676728	15	+	Solyc01g066640.2	Solyc01g066640.2	CDS	11.6422	0	0	0	1
BS2880	SL4.0ch01	74676778	74676792	15	+	Solyc01g066640.2	Solyc01g066640.2	CDS	18.7352	0	0	0	0
BS2882	SL4.0ch01	74680384	74680398	15	+	Solyc01g066640.2	Solyc01g066640.2	CDS	10.9072	0	0	0	0
BS2885	SL4.0ch01	74680415	74680429	15	+	Solyc01g066640.2	Solyc01g066640.2	INTRON	10.3488	0	0	0	0
BS2886	SL4.0ch01	74680422	74680436	15	+	Solyc01g066640.2	Solyc01g066640.2	INTRON	12.5074	0	0	0	0
BS2887	SL4.0ch01	74680912	74680926	15	+	Solyc01g066640.2	Solyc01g066640.2	CDS	13.3772	0	0	0	0
BS2888	SL4.0ch01	74680935	74680949	15	+	Solyc01g066640.2	Solyc01g066640.2	CDS	15.0481	0	0	0	0
BS2889	SL4.0ch01	74680950	74680964	15	+	Solyc01g066640.2	Solyc01g066640.2	CDS	11.9865	0	0	0	0
BS2891	SL4.0ch01	74681503	74681517	15	+	Solyc01g066640.2	Solyc01g066640.2	CDS	13.0062	0	0	0	0
BS2893	SL4.0ch01	74681655	74681669	15	+	Solyc01g066640.2	Solyc01g066640.2	CDS	3.70194	0	0	0	0
BS2894	SL4.0ch01	74681731	74681745	15	+	Solyc01g066640.2	Solyc01g066640.2	CDS	19.9048	0	0	1	0
BS2895	SL4.0ch01	74685878	74685892	15	+	Solyc01g066690.3	Solyc01g066690.3	UTR5	15.8875	0	1	0	1
BS2897	SL4.0ch01	74685904	74685918	15	+	Solyc01g066690.3	Solyc01g066690.3	UTR5	9.77608	0	0	0	0
BS2898	SL4.0ch01	74685992	74686006	15	+	Solyc01g066690.3	Solyc01g066690.3	UTR5	10.4973	0	0	1	0
BS2899	SL4.0ch01	74686000	74686014	15	+	Solyc01g066690.3	Solyc01g066690.3	UTR5	12.8499	1	0	1	0
BS2902	SL4.0ch01	74686572	74686586	15	+	Solyc01g066690.3	Solyc01g066690.3	CDS	2.91711	3	0	0	0
BS2903	SL4.0ch01	74688839	74688853	15	+	Solyc01g066690.3	Solyc01g066690.3	CDS	1.61032	0	0	0	0
BS2905	SL4.0ch01	74689645	74689659	15	+	Solyc01g066690.3	Solyc01g066690.3	INTRON	3.00755	1	0	2	0
BS2908	SL4.0ch01	74789134	74789148	15	+	Solyc01g066850.4	Solyc01g066850.4	CDS	9.75716	0	1	0	0
BS2909	SL4.0ch01	74789145	74789159	15	+	Solyc01g066850.4	Solyc01g066850.4	CDS	11.9001	0	1	0	0
BS2912	SL4.0ch01	74823599	74823613	15	+	Solyc01g066900.4	Solyc01g066900.4	UTR5	19.1905	0	0	0	1
BS2913	SL4.0ch01	74823614	74823628	15	+	Solyc01g066900.4	Solyc01g066900.4	UTR5	13.1308	0	0	1	1
BS2914	SL4.0ch01	74823626	74823640	15	+	Solyc01g066900.4	Solyc01g066900.4	UTR5	9.50934	0	0	0	0
BS2915	SL4.0ch01	74823633	74823647	15	+	Solyc01g066900.4	Solyc01g066900.4	UTR5	7.48414	0	0	0	0
BS2916	SL4.0ch01	74823641	74823655	15	+	Solyc01g066900.4	Solyc01g066900.4	UTR5	3.61046	0	0	0	0
BS2917	SL4.0ch01	74823725	74823739	15	+	Solyc01g066900.4	Solyc01g066900.4	CDS	16.4315	0	0	0	0
BS2918	SL4.0ch01	74823740	74823754	15	+	Solyc01g066900.4	Solyc01g066900.4	CDS	7.87546	0	0	0	0
BS2919	SL4.0ch01	74823748	74823762	15	+	Solyc01g066900.4	Solyc01g066900.4	CDS	0.813462	0	0	0	0
BS2923	SL4.0ch01	74836442	74836456	15	+	Solyc01g066905.1	Solyc01g066905.1	UTR5	13.5191	0	1	0	0
BS2924	SL4.0ch01	74836449	74836463	15	+	Solyc01g066905.1	Solyc01g066905.1	UTR5	7.39434	0	1	0	0
BS2926	SL4.0ch01	74836492	74836506	15	+	Solyc01g066905.1	Solyc01g066905.1	UTR5	2.81526	0	0	0	0
BS2927	SL4.0ch01	74836560	74836574	15	+	Solyc01g066905.1	Solyc01g066905.1	CDS	4.12707	0	0	0	0
BS2934	SL4.0ch01	74840029	74840043	15	+	Solyc01g066905.1	Solyc01g066905.1	CDS	4.10554	0	0	0	0
BS2935	SL4.0ch01	74840037	74840051	15	+	Solyc01g066905.1	Solyc01g066905.1	CDS	13.9724	0	0	0	0
BS2937	SL4.0ch01	74843421	74843435	15	+	Solyc01g066905.1	Solyc01g066905.1	CDS	5.53055	1	0	0	0
BS2940	SL4.0ch01	74879477	74879491	15	+	Solyc01g067070.3	Solyc01g067070.3	CDS	18.1991	0	1	2	0
BS2945	SL4.0ch01	75111683	75111697	15	+	Solyc01g067340.3	Solyc01g067340.3	UTR5	4.40535	0	0	2	1
BS2946	SL4.0ch01	75111782	75111796	15	+	Solyc01g067340.3	Solyc01g067340.3	CDS	7.81713	0	0	0	0
BS2948	SL4.0ch01	75111796	75111810	15	+	Solyc01g067340.3	Solyc01g067340.3	CDS	30.3829	0	0	0	0
BS2949	SL4.0ch01	75111850	75111864	15	+	Solyc01g067340.3	Solyc01g067340.3	CDS	40.5857	0	0	0	0
BS2950	SL4.0ch01	75111859	75111873	15	+	Solyc01g067340.3	Solyc01g067340.3	CDS	23.2375	1	0	0	0
BS2952	SL4.0ch01	75112049	75112063	15	+	Solyc01g067340.3	Solyc01g067340.3	CDS	10.2697	0	0	0	0
BS2953	SL4.0ch01	75113178	75113192	15	+	Solyc01g067340.3	Solyc01g067340.3	CDS	10.3809	0	0	0	0
BS2955	SL4.0ch01	75113360	75113374	15	+	Solyc01g067340.3	Solyc01g067340.3	CDS	2.63634	1	0	0	0
BS2956	SL4.0ch01	75113377	75113391	15	+	Solyc01g067340.3	Solyc01g067340.3	CDS	2.37293	0	0	0	0
BS2960	SL4.0ch01	75116181	75116195	15	+	Solyc01g067340.3	Solyc01g067340.3	CDS	1.44098	0	0	0	0
BS2962	SL4.0ch01	75116552	75116566	15	+	Solyc01g067340.3	Solyc01g067340.3	CDS	5.79956	0	0	0	0
BS2963	SL4.0ch01	75116571	75116585	15	+	Solyc01g067340.3	Solyc01g067340.3	CDS	23.0503	0	0	0	0
BS2965	SL4.0ch01	75116598	75116612	15	+	Solyc01g067340.3	Solyc01g067340.3	CDS	5.29216	0	0	0	0
BS2967	SL4.0ch01	75118078	75118092	15	+	Solyc01g067340.3	Solyc01g067340.3	CDS	3.69444	0	0	0	0
BS2968	SL4.0ch01	75118347	75118361	15	+	Solyc01g067340.3	Solyc01g067340.3	CDS	12.5577	0	1	0	0
BS2969	SL4.0ch01	75118357	75118371	15	+	Solyc01g067340.3	Solyc01g067340.3	CDS	4.48148	0	1	0	0
BS2973	SL4.0ch01	75118408	75118422	15	+	Solyc01g067340.3	Solyc01g067340.3	CDS	16.4204	0	0	0	0
BS2975	SL4.0ch01	75119516	75119530	15	+	Solyc01g067340.3	Solyc01g067340.3	CDS	2.91207	0	0	0	0
BS2977	SL4.0ch01	75119655	75119669	15	+	Solyc01g067340.3	Solyc01g067340.3	CDS	7.19532	0	0	0	0
BS2980	SL4.0ch01	75120111	75120125	15	+	Solyc01g067340.3	Solyc01g067340.3	CDS	3.69653	0	0	0	0
BS2982	SL4.0ch01	75120154	75120168	15	+	Solyc01g067340.3	Solyc01g067340.3	CDS	10.1904	0	0	0	0
BS2984	SL4.0ch01	75120313	75120327	15	+	Solyc01g067340.3	Solyc01g067340.3	CDS	6.84278	0	0	0	0
BS2986	SL4.0ch01	75120332	75120346	15	+	Solyc01g067340.3	Solyc01g067340.3	CDS	11.0232	0	0	0	0
BS2987	SL4.0ch01	75120341	75120355	15	+	Solyc01g067340.3	Solyc01g067340.3	CDS	10.1882	0	0	0	0
BS2988	SL4.0ch01	75120351	75120365	15	+	Solyc01g067340.3	Solyc01g067340.3	CDS	3.85655	1	0	0	0
BS2992	SL4.0ch01	75120850	75120864	15	+	Solyc01g067340.3	Solyc01g067340.3	CDS	3.13094	0	0	0	0
BS2993	SL4.0ch01	75120859	75120873	15	+	Solyc01g067340.3	Solyc01g067340.3	CDS	3.81597	0	0	0	0
BS2994	SL4.0ch01	75120870	75120884	15	+	Solyc01g067340.3	Solyc01g067340.3	CDS	10.9695	0	0	0	0
BS2998	SL4.0ch01	75121657	75121671	15	+	Solyc01g067340.3	Solyc01g067340.3	INTRON	8.27628	0	0	0	0
BS2999	SL4.0ch01	75121690	75121704	15	+	Solyc01g067340.3	Solyc01g067340.3	INTRON	3.61406	0	0	0	0
BS3006	SL4.0ch01	75122297	75122311	15	+	Solyc01g067340.3	Solyc01g067340.3	CDS	2.50635	0	0	0	0
BS3009	SL4.0ch01	75124012	75124026	15	+	Solyc01g067340.3	Solyc01g067340.3	INTRON	15.801	1	0	0	0
BS3010	SL4.0ch01	75124029	75124043	15	+	Solyc01g067340.3	Solyc01g067340.3	INTRON	15.0577	0	0	0	0
BS3012	SL4.0ch01	75131160	75131174	15	+	Solyc01g067390.4	Solyc01g067390.4	CDS	19.3152	1	0	0	0
BS3013	SL4.0ch01	75131209	75131223	15	+	Solyc01g067390.4	Solyc01g067390.4	CDS	29.567	1	0	2	0
BS3016	SL4.0ch01	75296609	75296623	15	+	Solyc01g067540.2	Solyc01g067540.2	CDS	8.15332	0	0	0	0
BS3018	SL4.0ch01	75366763	75366777	15	+	Solyc01g067620.3	Solyc01g067620.3	CDS	14.8514	0	0	0	0
BS3019	SL4.0ch01	75366898	75366912	15	+	Solyc01g067620.3	Solyc01g067620.3	CDS	36.4439	0	0	0	0
BS3020	SL4.0ch01	75366907	75366921	15	+	Solyc01g067620.3	Solyc01g067620.3	CDS	11.9166	0	0	0	0
BS3021	SL4.0ch01	75366915	75366929	15	+	Solyc01g067620.3	Solyc01g067620.3	CDS	6.56664	0	0	0	0
BS3022	SL4.0ch01	75366933	75366947	15	+	Solyc01g067620.3	Solyc01g067620.3	CDS	18.8965	2	0	0	0
BS3023	SL4.0ch01	75366967	75366981	15	+	Solyc01g067620.3	Solyc01g067620.3	CDS	30.2425	0	0	0	0
BS3024	SL4.0ch01	75366978	75366992	15	+	Solyc01g067620.3	Solyc01g067620.3	CDS	7.88624	0	0	0	0
BS3025	SL4.0ch01	75367028	75367042	15	+	Solyc01g067620.3	Solyc01g067620.3	CDS	6.94059	0	0	0	0
BS3036	SL4.0ch01	75377202	75377216	15	+	Solyc01g067640.3	Solyc01g067640.3	UTR5	19.8943	0	0	0	0
BS3037	SL4.0ch01	75377211	75377225	15	+	Solyc01g067640.3	Solyc01g067640.3	UTR5	2.10831	0	0	0	0
BS3038	SL4.0ch01	75377317	75377331	15	+	Solyc01g067640.3	Solyc01g067640.3	CDS	10.0731	0	0	0	0
BS3039	SL4.0ch01	75377326	75377340	15	+	Solyc01g067640.3	Solyc01g067640.3	CDS	7.94024	0	0	0	0
BS3040	SL4.0ch01	75377333	75377347	15	+	Solyc01g067640.3	Solyc01g067640.3	CDS	26.1337	0	0	0	0
BS3041	SL4.0ch01	75377344	75377358	15	+	Solyc01g067640.3	Solyc01g067640.3	CDS	3.27814	0	0	0	2
BS3043	SL4.0ch01	75377365	75377379	15	+	Solyc01g067640.3	Solyc01g067640.3	CDS	12.4692	0	0	0	0
BS3044	SL4.0ch01	75377381	75377395	15	+	Solyc01g067640.3	Solyc01g067640.3	CDS	6.79112	0	1	0	0
BS3045	SL4.0ch01	75377859	75377873	15	+	Solyc01g067640.3	Solyc01g067640.3	CDS	6.54777	2	0	0	0
BS3046	SL4.0ch01	75377886	75377900	15	+	Solyc01g067640.3	Solyc01g067640.3	CDS	4.40486	0	0	0	0
BS3047	SL4.0ch01	75377984	75377998	15	+	Solyc01g067640.3	Solyc01g067640.3	CDS	9.87007	1	0	0	0
BS3049	SL4.0ch01	75379267	75379281	15	+	Solyc01g067640.3	Solyc01g067640.3	CDS	9.54761	0	0	0	0
BS3051	SL4.0ch01	75379293	75379307	15	+	Solyc01g067640.3	Solyc01g067640.3	CDS	5.96402	0	0	0	0
BS3053	SL4.0ch01	75379617	75379631	15	+	Solyc01g067640.3	Solyc01g067640.3	CDS	12.6795	0	0	0	0
BS3054	SL4.0ch01	75379625	75379639	15	+	Solyc01g067640.3	Solyc01g067640.3	CDS	14.4481	0	0	0	0
BS3055	SL4.0ch01	75379765	75379779	15	+	Solyc01g067640.3	Solyc01g067640.3	CDS	8.0105	0	1	0	0
BS3056	SL4.0ch01	75379780	75379794	15	+	Solyc01g067640.3	Solyc01g067640.3	CDS	23.0652	0	0	0	0
BS3057	SL4.0ch01	75379791	75379805	15	+	Solyc01g067640.3	Solyc01g067640.3	CDS	3.78502	0	0	0	0
BS3060	SL4.0ch01	75380570	75380584	15	+	Solyc01g067640.3	Solyc01g067640.3	CDS	4.58267	1	0	0	0
BS3069	SL4.0ch01	75670641	75670655	15	+	Solyc01g067900.3	Solyc01g067900.3	CDS	7.11896	0	0	0	0
BS3070	SL4.0ch01	75783229	75783243	15	+	Solyc01g068000.4	Solyc01g068000.4	UTR5	6.7937	0	0	1	0
BS3071	SL4.0ch01	75783480	75783494	15	+	Solyc01g068000.4	Solyc01g068000.4	CDS	25.6126	0	0	0	1
BS3072	SL4.0ch01	75783517	75783531	15	+	Solyc01g068000.4	Solyc01g068000.4	CDS	22.137	1	0	0	0
BS3075	SL4.0ch01	75785569	75785583	15	+	Solyc01g068000.4	Solyc01g068000.4	CDS	23.1195	1	0	3	0
BS3079	SL4.0ch01	75786209	75786223	15	+	Solyc01g068000.4	Solyc01g068000.4	CDS	13.9396	0	0	0	0
BS3084	SL4.0ch01	75786582	75786596	15	+	Solyc01g068000.4	Solyc01g068000.4	CDS	14.3509	0	1	0	0
BS3085	SL4.0ch01	75786589	75786603	15	+	Solyc01g068000.4	Solyc01g068000.4	CDS	2.39338	0	1	0	0
BS3086	SL4.0ch01	75786933	75786947	15	+	Solyc01g068000.4	Solyc01g068000.4	CDS	8.73133	0	0	0	0
BS3093	SL4.0ch01	75788944	75788958	15	+	Solyc01g068000.4	Solyc01g068000.4	UTR3	4.44102	0	0	0	0
BS3096	SL4.0ch01	75924731	75924745	15	+	Solyc01g068240.3	Solyc01g068240.3	UTR5	46.1309	0	0	0	0
BS3097	SL4.0ch01	75924742	75924756	15	+	Solyc01g068240.3	Solyc01g068240.3	UTR5	25.78	0	0	0	0
BS3098	SL4.0ch01	75924804	75924818	15	+	Solyc01g068240.3	Solyc01g068240.3	CDS	13.6164	1	0	0	0
BS3099	SL4.0ch01	75924820	75924834	15	+	Solyc01g068240.3	Solyc01g068240.3	CDS	7.78911	0	0	0	0
BS3100	SL4.0ch01	75924831	75924845	15	+	Solyc01g068240.3	Solyc01g068240.3	CDS	46.8647	0	0	0	0
BS3101	SL4.0ch01	75925414	75925428	15	+	Solyc01g068240.3	Solyc01g068240.3	CDS	10.5031	0	0	0	0
BS3103	SL4.0ch01	75925429	75925443	15	+	Solyc01g068240.3	Solyc01g068240.3	CDS	26.2605	0	0	0	0
BS3105	SL4.0ch01	75925445	75925459	15	+	Solyc01g068240.3	Solyc01g068240.3	CDS	11.4159	0	0	0	0
BS3106	SL4.0ch01	75925454	75925468	15	+	Solyc01g068240.3	Solyc01g068240.3	CDS	2.37173	0	0	0	0
BS3107	SL4.0ch01	75925526	75925540	15	+	Solyc01g068240.3	Solyc01g068240.3	CDS	7.82659	0	0	0	0
BS3108	SL4.0ch01	75925581	75925595	15	+	Solyc01g068240.3	Solyc01g068240.3	CDS	14.1886	1	0	0	0
BS3109	SL4.0ch01	75925592	75925606	15	+	Solyc01g068240.3	Solyc01g068240.3	CDS	22.3338	1	0	0	0
BS3110	SL4.0ch01	75925847	75925861	15	+	Solyc01g068240.3	Solyc01g068240.3	CDS	4.66089	1	0	0	0
BS3111	SL4.0ch01	75925854	75925868	15	+	Solyc01g068240.3	Solyc01g068240.3	CDS	20.7505	1	0	0	0
BS3118	SL4.0ch01	76039253	76039267	15	+	Solyc01g068400.3	Solyc01g068400.3	CDS	8.38592	0	0	0	0
BS3119	SL4.0ch01	76039277	76039291	15	+	Solyc01g068400.3	Solyc01g068400.3	CDS	8.5916	0	0	0	0
BS3120	SL4.0ch01	76039284	76039298	15	+	Solyc01g068400.3	Solyc01g068400.3	CDS	12.8621	0	0	0	0
BS3121	SL4.0ch01	76039299	76039313	15	+	Solyc01g068400.3	Solyc01g068400.3	CDS	3.37164	0	0	0	0
BS3125	SL4.0ch01	76061460	76061474	15	+	Solyc01g068410.4	Solyc01g068410.4	CDS	13.0112	0	0	1	0
BS3127	SL4.0ch01	76062454	76062468	15	+	Solyc01g068410.4	Solyc01g068410.4	CDS	6.58462	0	0	0	0
BS3129	SL4.0ch01	76063868	76063882	15	+	Solyc01g068410.4	Solyc01g068410.4	CDS	7.78098	0	0	0	0
BS3130	SL4.0ch01	76063877	76063891	15	+	Solyc01g068410.4	Solyc01g068410.4	CDS	7.69328	0	0	0	0
BS3134	SL4.0ch01	76064086	76064100	15	+	Solyc01g068410.4	Solyc01g068410.4	CDS	17.5047	0	0	1	0
BS3138	SL4.0ch01	76065780	76065794	15	+	Solyc01g068410.4	Solyc01g068410.4	CDS	14.4021	0	0	0	0
BS3143	SL4.0ch01	76067709	76067723	15	+	Solyc01g068410.4	Solyc01g068410.4	CDS	3.35545	0	0	0	0
BS3153	SL4.0ch01	76192623	76192637	15	+	Solyc01g068440.2	Solyc01g068440.2	CDS	6.33695	0	0	0	0
BS3155	SL4.0ch01	76409246	76409260	15	+	Solyc01g068640.3	Solyc01g068640.3	CDS	6.21677	0	0	0	0
BS3156	SL4.0ch01	76413177	76413191	15	+	Solyc01g068640.3	Solyc01g068640.3	UTR3	3.16758	0	0	0	0
BS3158	SL4.0ch01	76566307	76566321	15	+	Solyc01g079280.1	Solyc01g079280.1	CDS	11.7504	0	0	0	0
BS3159	SL4.0ch01	76566396	76566410	15	+	Solyc01g079280.1	Solyc01g079280.1	CDS	10.5512	0	0	0	0
BS3160	SL4.0ch01	76566404	76566418	15	+	Solyc01g079280.1	Solyc01g079280.1	CDS	16.5689	0	0	0	0
BS3161	SL4.0ch01	76566411	76566425	15	+	Solyc01g079280.1	Solyc01g079280.1	CDS	12.9673	0	0	0	0
BS3165	SL4.0ch01	76568070	76568084	15	+	Solyc01g079280.1	Solyc01g079280.1	CDS	3.85381	1	0	0	0
BS3168	SL4.0ch01	76568981	76568995	15	+	Solyc01g079280.1	Solyc01g079280.1	CDS	8.92713	0	0	0	0
BS3170	SL4.0ch01	76569025	76569039	15	+	Solyc01g079280.1	Solyc01g079280.1	CDS	14.8623	0	0	0	0
BS3171	SL4.0ch01	76569042	76569056	15	+	Solyc01g079280.1	Solyc01g079280.1	CDS	4.20918	0	0	0	0
BS3173	SL4.0ch01	76581901	76581915	15	+	Solyc01g079280.1	Solyc01g079280.1	CDS	9.28378	0	0	0	0
BS3176	SL4.0ch01	76582099	76582113	15	+	Solyc01g079280.1	Solyc01g079280.1	CDS	9.13073	0	0	0	0
BS3178	SL4.0ch01	76582128	76582142	15	+	Solyc01g079280.1	Solyc01g079280.1	CDS	4.91352	0	0	0	0
BS3180	SL4.0ch01	76582257	76582271	15	+	Solyc01g079280.1	Solyc01g079280.1	CDS	15.4476	0	0	0	0
BS3181	SL4.0ch01	76582264	76582278	15	+	Solyc01g079280.1	Solyc01g079280.1	CDS	6.30324	0	0	0	0
BS3183	SL4.0ch01	76582279	76582293	15	+	Solyc01g079280.1	Solyc01g079280.1	CDS	3.95196	0	0	1	0
BS3185	SL4.0ch01	76583979	76583993	15	+	Solyc01g079280.1	Solyc01g079280.1	CDS	13.1521	0	0	0	0
BS3187	SL4.0ch01	76584012	76584026	15	+	Solyc01g079280.1	Solyc01g079280.1	UTR3	6.41343	0	0	0	0
BS3188	SL4.0ch01	76584182	76584196	15	+	Solyc01g079280.1	Solyc01g079280.1	UTR3	13.7519	1	0	1	0
BS3197	SL4.0ch01	76646892	76646906	15	+	Solyc01g079350.3	Solyc01g079350.3	CDS	13.2771	0	0	0	0
BS3199	SL4.0ch01	76677975	76677989	15	+	Solyc01g079380.1	Solyc01g079380.1	UTR5	7.38906	0	0	0	0
BS3200	SL4.0ch01	76677993	76678007	15	+	Solyc01g079380.1	Solyc01g079380.1	CDS	16.9777	0	0	1	0
BS3202	SL4.0ch01	76678041	76678055	15	+	Solyc01g079380.1	Solyc01g079380.1	CDS	43.8201	0	0	0	0
BS3206	SL4.0ch01	76682068	76682082	15	+	Solyc01g079380.1	Solyc01g079380.1	CDS	18.9581	0	0	0	0
BS3208	SL4.0ch01	76682161	76682175	15	+	Solyc01g079380.1	Solyc01g079380.1	CDS	3.88583	0	0	0	0
BS3209	SL4.0ch01	76682526	76682540	15	+	Solyc01g079380.1	Solyc01g079380.1	CDS	1.89951	0	0	2	0
BS3210	SL4.0ch01	76682547	76682561	15	+	Solyc01g079380.1	Solyc01g079380.1	CDS	3.08739	0	0	0	0
BS3213	SL4.0ch01	76682623	76682637	15	+	Solyc01g079380.1	Solyc01g079380.1	CDS	6.40074	0	0	0	0
BS3214	SL4.0ch01	76682635	76682649	15	+	Solyc01g079380.1	Solyc01g079380.1	CDS	9.22164	0	0	0	0
BS3215	SL4.0ch01	76682651	76682665	15	+	Solyc01g079380.1	Solyc01g079380.1	CDS	4.56307	0	0	0	0
BS3219	SL4.0ch01	76682879	76682893	15	+	Solyc01g079380.1	Solyc01g079380.1	CDS	6.4283	0	0	2	0
BS3222	SL4.0ch01	76683650	76683664	15	+	Solyc01g079380.1	Solyc01g079380.1	CDS	12.7575	0	0	0	0
BS3224	SL4.0ch01	76683688	76683702	15	+	Solyc01g079380.1	Solyc01g079380.1	CDS	15.4156	0	0	0	0
BS3225	SL4.0ch01	76683698	76683712	15	+	Solyc01g079380.1	Solyc01g079380.1	CDS	6.66513	0	0	0	0
BS3229	SL4.0ch01	76685627	76685641	15	+	Solyc01g079380.1	Solyc01g079380.1	CDS	11.7207	0	0	0	0
BS3231	SL4.0ch01	76685897	76685911	15	+	Solyc01g079380.1	Solyc01g079380.1	CDS	7.11692	0	0	0	1
BS3240	SL4.0ch01	76690441	76690455	15	+	Solyc01g079380.1	Solyc01g079380.1	CDS	15.5827	0	0	0	2
BS3241	SL4.0ch01	76690507	76690521	15	+	Solyc01g079380.1	Solyc01g079380.1	CDS	2.69985	0	0	0	0
BS3244	SL4.0ch01	76690774	76690788	15	+	Solyc01g079380.1	Solyc01g079380.1	CDS	4.2613	0	1	0	0
BS3246	SL4.0ch01	76690994	76691008	15	+	Solyc01g079380.1	Solyc01g079380.1	CDS	14.9113	0	0	0	0
BS3248	SL4.0ch01	76691371	76691385	15	+	Solyc01g079380.1	Solyc01g079380.1	CDS	4.28785	0	0	0	0
BS3250	SL4.0ch01	76691401	76691415	15	+	Solyc01g079380.1	Solyc01g079380.1	CDS	9.61597	0	0	0	0
BS3251	SL4.0ch01	76691630	76691644	15	+	Solyc01g079380.1	Solyc01g079380.1	CDS	6.31898	0	0	0	0
BS3253	SL4.0ch01	76691645	76691659	15	+	Solyc01g079380.1	Solyc01g079380.1	CDS	20.9485	0	1	0	0
BS3255	SL4.0ch01	76694256	76694270	15	+	Solyc01g079380.1	Solyc01g079380.1	CDS	19.0413	0	0	0	0
BS3256	SL4.0ch01	76694264	76694278	15	+	Solyc01g079380.1	Solyc01g079380.1	CDS	27.1612	0	0	0	0
BS3257	SL4.0ch01	76694273	76694287	15	+	Solyc01g079380.1	Solyc01g079380.1	CDS	8.4776	0	0	0	0
BS3258	SL4.0ch01	76694498	76694512	15	+	Solyc01g079380.1	Solyc01g079380.1	CDS	9.93754	0	1	0	0
BS3259	SL4.0ch01	76694550	76694564	15	+	Solyc01g079380.1	Solyc01g079380.1	CDS	9.15548	0	0	0	0
BS3261	SL4.0ch01	76694809	76694823	15	+	Solyc01g079380.1	Solyc01g079380.1	CDS	46.6347	1	0	0	0
BS3265	SL4.0ch01	76695059	76695073	15	+	Solyc01g079380.1	Solyc01g079380.1	CDS	21.4315	0	1	0	0
BS3266	SL4.0ch01	76695072	76695086	15	+	Solyc01g079380.1	Solyc01g079380.1	CDS	10.5371	0	0	0	0
BS3267	SL4.0ch01	76695178	76695192	15	+	Solyc01g079380.1	Solyc01g079380.1	INTRON	7.02437	0	0	0	0
BS3275	SL4.0ch01	76695968	76695982	15	+	Solyc01g079380.1	Solyc01g079380.1	CDS	8.99941	0	0	0	0
BS3276	SL4.0ch01	76695976	76695990	15	+	Solyc01g079380.1	Solyc01g079380.1	CDS	30.5036	0	0	0	0
BS3277	SL4.0ch01	76695986	76696000	15	+	Solyc01g079380.1	Solyc01g079380.1	CDS	6.30829	0	0	0	0
BS3280	SL4.0ch01	76697443	76697457	15	+	Solyc01g079380.1	Solyc01g079380.1	CDS	3.85628	0	0	0	0
BS3282	SL4.0ch01	76697463	76697477	15	+	Solyc01g079380.1	Solyc01g079380.1	CDS	9.18049	0	0	0	0
BS3284	SL4.0ch01	76698625	76698639	15	+	Solyc01g079380.1	Solyc01g079380.1	CDS	15.9671	0	0	0	0
BS3285	SL4.0ch01	76698633	76698647	15	+	Solyc01g079380.1	Solyc01g079380.1	CDS	12.4746	0	0	0	0
BS3287	SL4.0ch01	76698951	76698965	15	+	Solyc01g079380.1	Solyc01g079380.1	CDS	8.60106	0	0	0	0
BS3288	SL4.0ch01	76698991	76699005	15	+	Solyc01g079380.1	Solyc01g079380.1	CDS	28.4042	1	0	0	0
BS3290	SL4.0ch01	76699040	76699054	15	+	Solyc01g079380.1	Solyc01g079380.1	CDS	5.86514	0	0	0	0
BS3292	SL4.0ch01	76699219	76699233	15	+	Solyc01g079380.1	Solyc01g079380.1	CDS	14.843	0	0	0	0
BS3294	SL4.0ch01	76699599	76699613	15	+	Solyc01g079380.1	Solyc01g079380.1	CDS	5.83639	0	0	2	0
BS3295	SL4.0ch01	76699629	76699643	15	+	Solyc01g079380.1	Solyc01g079380.1	CDS	9.97909	0	0	0	0
BS3297	SL4.0ch01	76700159	76700173	15	+	Solyc01g079380.1	Solyc01g079380.1	CDS	10.4736	0	0	0	0
BS3298	SL4.0ch01	76700170	76700184	15	+	Solyc01g079380.1	Solyc01g079380.1	CDS	18.5127	0	0	0	0
BS3299	SL4.0ch01	76700185	76700199	15	+	Solyc01g079380.1	Solyc01g079380.1	CDS	12.1551	1	0	0	0
BS3301	SL4.0ch01	76700351	76700365	15	+	Solyc01g079380.1	Solyc01g079380.1	CDS	5.48928	0	1	1	0
BS3302	SL4.0ch01	76700364	76700378	15	+	Solyc01g079380.1	Solyc01g079380.1	CDS	3.62449	0	2	1	0
BS3303	SL4.0ch01	76700373	76700387	15	+	Solyc01g079380.1	Solyc01g079380.1	CDS	13.9108	1	0	1	0
BS3304	SL4.0ch01	76700383	76700397	15	+	Solyc01g079380.1	Solyc01g079380.1	CDS	6.70512	1	0	0	0
BS3305	SL4.0ch01	76700472	76700486	15	+	Solyc01g079380.1	Solyc01g079380.1	CDS	5.81596	0	0	0	0
BS3306	SL4.0ch01	76700883	76700897	15	+	Solyc01g079380.1	Solyc01g079380.1	CDS	8.5515	0	0	0	1
BS3307	SL4.0ch01	76700890	76700904	15	+	Solyc01g079380.1	Solyc01g079380.1	CDS	2.38639	0	1	0	0
BS3309	SL4.0ch01	76702589	76702603	15	+	Solyc01g079380.1	Solyc01g079380.1	CDS	4.39614	0	0	0	0
BS3310	SL4.0ch01	76702605	76702619	15	+	Solyc01g079380.1	Solyc01g079380.1	CDS	25.8865	0	0	0	0
BS3311	SL4.0ch01	76702620	76702634	15	+	Solyc01g079380.1	Solyc01g079380.1	CDS	22.681	0	0	0	0
BS3312	SL4.0ch01	76702763	76702777	15	+	Solyc01g079380.1	Solyc01g079380.1	CDS	16.3753	1	0	2	0
BS3315	SL4.0ch01	76702833	76702847	15	+	Solyc01g079380.1	Solyc01g079380.1	CDS	12.5991	0	0	0	0
BS3316	SL4.0ch01	76702840	76702854	15	+	Solyc01g079380.1	Solyc01g079380.1	CDS	2.31552	0	0	0	0
BS3325	SL4.0ch01	76858967	76858981	15	+	Solyc01g079560.3	Solyc01g079560.3	UTR5	3.46562	0	1	0	0
BS3326	SL4.0ch01	76872477	76872491	15	+	Solyc01g079570.3	Solyc01g079570.3	CDS	9.58513	0	0	0	0
BS3329	SL4.0ch01	76877027	76877041	15	+	Solyc01g079570.3	Solyc01g079570.3	CDS	7.13168	0	0	0	0
BS3331	SL4.0ch01	76877057	76877071	15	+	Solyc01g079570.3	Solyc01g079570.3	CDS	14.2405	0	0	0	0
BS3332	SL4.0ch01	76877111	76877125	15	+	Solyc01g079570.3	Solyc01g079570.3	CDS	5.97144	0	0	0	0
BS3337	SL4.0ch01	76879465	76879479	15	+	Solyc01g079570.3	Solyc01g079570.3	CDS	4.95465	1	0	0	0
BS3339	SL4.0ch01	76880221	76880235	15	+	Solyc01g079570.3	Solyc01g079570.3	CDS	5.22567	0	0	1	0
BS3340	SL4.0ch01	76880233	76880247	15	+	Solyc01g079570.3	Solyc01g079570.3	CDS	15.9223	0	0	0	0
BS3341	SL4.0ch01	76880241	76880255	15	+	Solyc01g079570.3	Solyc01g079570.3	CDS	5.69376	0	0	0	0
BS3346	SL4.0ch01	77107020	77107034	15	+	Solyc01g079760.3	Solyc01g079760.3	UTR5	4.41347	0	1	0	0
BS3348	SL4.0ch01	77107035	77107049	15	+	Solyc01g079760.3	Solyc01g079760.3	UTR5	6.53641	0	2	0	0
BS3350	SL4.0ch01	77107341	77107355	15	+	Solyc01g079760.3	Solyc01g079760.3	CDS	7.98178	0	0	0	1
BS3351	SL4.0ch01	77107348	77107362	15	+	Solyc01g079760.3	Solyc01g079760.3	CDS	5.06251	0	0	0	1
BS3353	SL4.0ch01	77107555	77107569	15	+	Solyc01g079760.3	Solyc01g079760.3	CDS	7.22386	1	0	0	0
BS3354	SL4.0ch01	77107564	77107578	15	+	Solyc01g079760.3	Solyc01g079760.3	CDS	4.27452	1	0	0	0
BS3355	SL4.0ch01	77107594	77107608	15	+	Solyc01g079760.3	Solyc01g079760.3	CDS	6.83423	0	0	0	0
BS3356	SL4.0ch01	77107624	77107638	15	+	Solyc01g079760.3	Solyc01g079760.3	CDS	2.44215	0	1	0	0
BS3357	SL4.0ch01	77107643	77107657	15	+	Solyc01g079760.3	Solyc01g079760.3	CDS	6.59981	0	2	0	0
BS3358	SL4.0ch01	77107665	77107679	15	+	Solyc01g079760.3	Solyc01g079760.3	CDS	1.97152	0	0	0	0
BS3363	SL4.0ch01	77108303	77108317	15	+	Solyc01g079760.3	Solyc01g079760.3	CDS	5.91367	1	0	0	1
BS3364	SL4.0ch01	77108310	77108324	15	+	Solyc01g079760.3	Solyc01g079760.3	CDS	5.08131	1	0	0	0
BS3365	SL4.0ch01	77108326	77108340	15	+	Solyc01g079760.3	Solyc01g079760.3	CDS	2.92032	0	0	0	0
BS3367	SL4.0ch01	77108403	77108417	15	+	Solyc01g079760.3	Solyc01g079760.3	CDS	3.0413	1	0	0	0
BS3369	SL4.0ch01	77108570	77108584	15	+	Solyc01g079760.3	Solyc01g079760.3	CDS	9.55912	1	0	0	0
BS3370	SL4.0ch01	77108805	77108819	15	+	Solyc01g079760.3	Solyc01g079760.3	CDS	16.6403	1	1	0	0
BS3371	SL4.0ch01	77108813	77108827	15	+	Solyc01g079760.3	Solyc01g079760.3	CDS	5.6114	1	1	1	0
BS3372	SL4.0ch01	77108820	77108834	15	+	Solyc01g079760.3	Solyc01g079760.3	CDS	8.1598	0	0	1	0
BS3375	SL4.0ch01	77194775	77194789	15	+	Solyc01g079960.2	Solyc01g079960.2	UTR5	4.89868	0	0	1	0
BS3376	SL4.0ch01	77194801	77194815	15	+	Solyc01g079960.2	Solyc01g079960.2	CDS	22.5016	0	0	0	0
BS3403	SL4.0ch01	77426619	77426633	15	+	Solyc01g080240.4	Solyc01g080240.4	CDS	5.89415	0	0	0	0
BS3405	SL4.0ch01	77555840	77555854	15	+	Solyc01g080310.4	Solyc01g080310.4	INTRON	1.98183	0	1	0	0
BS3406	SL4.0ch01	77555894	77555908	15	+	Solyc01g080310.4	Solyc01g080310.4	INTRON	4.69776	0	0	0	0
BS3412	SL4.0ch01	77557691	77557705	15	+	Solyc01g080310.4	Solyc01g080310.4	INTRON	6.78876	1	0	0	0
BS3413	SL4.0ch01	77557981	77557995	15	+	Solyc01g080310.4	Solyc01g080310.4	CDS	3.5513	0	0	0	0
BS3416	SL4.0ch01	77559996	77560010	15	+	Solyc01g080310.4	Solyc01g080310.4	CDS	4.79079	1	0	0	0
BS3417	SL4.0ch01	77560405	77560419	15	+	Solyc01g080310.4	Solyc01g080310.4	CDS	3.20953	0	0	0	0
BS3424	SL4.0ch01	77669032	77669046	15	+	Solyc01g080470.3	Solyc01g080470.3	OTHER	21.0264	0	0	0	0
BS3425	SL4.0ch01	77669047	77669061	15	+	Solyc01g080470.3	Solyc01g080470.3	OTHER	22.3811	0	0	0	0
BS3426	SL4.0ch01	77669060	77669074	15	+	Solyc01g080470.3	Solyc01g080470.3	OTHER	39.1426	0	0	0	0
BS3427	SL4.0ch01	77674013	77674027	15	+	Solyc01g080480.4	Solyc01g080480.4	UTR5	16.0601	0	0	1	0
BS3432	SL4.0ch01	77724949	77724963	15	+	Solyc01g080520.3	Solyc01g080520.3	CDS	3.23217	0	0	0	0
BS3434	SL4.0ch01	77727721	77727735	15	+	Solyc01g080520.3	Solyc01g080520.3	CDS	6.97603	0	0	0	0
BS3439	SL4.0ch01	77744895	77744909	15	+	Solyc01g080530.3	Solyc01g080530.3	CDS	2.94285	0	0	0	0
BS3441	SL4.0ch01	77744939	77744953	15	+	Solyc01g080530.3	Solyc01g080530.3	CDS	4.31244	0	0	0	0
BS3447	SL4.0ch01	77955475	77955489	15	+	Solyc01g080690.3	Solyc01g080690.3	CDS	19.1784	1	1	0	0
BS3448	SL4.0ch01	77955505	77955519	15	+	Solyc01g080690.3	Solyc01g080690.3	CDS	3.67586	0	0	0	0
BS3452	SL4.0ch01	77956566	77956580	15	+	Solyc01g080690.3	Solyc01g080690.3	INTRON	15.9159	0	0	0	0
BS3454	SL4.0ch01	78018040	78018054	15	+	Solyc01g080750.3	Solyc01g080750.3	CDS	23.0898	1	0	0	0
BS3459	SL4.0ch01	78124340	78124354	15	+	Solyc01g080920.3	Solyc01g080920.3	UTR5	13.2654	0	0	0	0
BS3460	SL4.0ch01	78124348	78124362	15	+	Solyc01g080920.3	Solyc01g080920.3	UTR5	7.77044	1	0	0	0
BS3463	SL4.0ch01	78124459	78124473	15	+	Solyc01g080920.3	Solyc01g080920.3	CDS	10.7177	0	0	0	0
BS3465	SL4.0ch01	78124644	78124658	15	+	Solyc01g080920.3	Solyc01g080920.3	CDS	23.4079	0	0	0	0
BS3469	SL4.0ch01	78131189	78131203	15	+	Solyc01g080920.3	Solyc01g080920.3	CDS	4.71208	0	0	0	0
BS3470	SL4.0ch01	78131691	78131705	15	+	Solyc01g080920.3	Solyc01g080920.3	INTRON	5.43453	0	0	0	0
BS3472	SL4.0ch01	78171644	78171658	15	+	Solyc01g080980.2	Solyc01g080980.2	UTR5	17.4524	0	0	1	0
BS3474	SL4.0ch01	78201602	78201616	15	+	Solyc01g081070.3	Solyc01g081070.3	UTR5	22.2399	0	0	0	1
BS3477	SL4.0ch01	78201717	78201731	15	+	Solyc01g081070.3	Solyc01g081070.3	CDS	5.1799	1	0	0	0
BS3478	SL4.0ch01	78201727	78201741	15	+	Solyc01g081070.3	Solyc01g081070.3	CDS	14.4945	1	0	0	0
BS3479	SL4.0ch01	78201735	78201749	15	+	Solyc01g081070.3	Solyc01g081070.3	CDS	2.16698	0	0	0	0
BS3481	SL4.0ch01	78203063	78203077	15	+	Solyc01g081070.3	Solyc01g081070.3	CDS	2.72859	0	0	0	0
BS3483	SL4.0ch01	78238122	78238136	15	+	Solyc01g081140.1	Solyc01g081140.1	UTR5	4.74042	0	0	0	0
BS3484	SL4.0ch01	78238132	78238146	15	+	Solyc01g081140.1	Solyc01g081140.1	UTR5	15.3233	0	0	0	0
BS3485	SL4.0ch01	78238139	78238153	15	+	Solyc01g081140.1	Solyc01g081140.1	UTR5	28.2383	0	0	0	0
BS3486	SL4.0ch01	78238147	78238161	15	+	Solyc01g081140.1	Solyc01g081140.1	UTR5	4.76881	0	0	0	0
BS3487	SL4.0ch01	78238277	78238291	15	+	Solyc01g081140.1	Solyc01g081140.1	INTRON	6.36269	0	0	0	0
BS3488	SL4.0ch01	78238288	78238302	15	+	Solyc01g081140.1	Solyc01g081140.1	CDS	18.731	0	0	0	0
BS3489	SL4.0ch01	78238300	78238314	15	+	Solyc01g081140.1	Solyc01g081140.1	CDS	23.795	0	0	0	0
BS3490	SL4.0ch01	78238312	78238326	15	+	Solyc01g081140.1	Solyc01g081140.1	CDS	9.56081	0	0	0	0
BS3491	SL4.0ch01	78238321	78238335	15	+	Solyc01g081140.1	Solyc01g081140.1	CDS	16.608	0	0	0	0
BS3492	SL4.0ch01	78239016	78239030	15	+	Solyc01g081140.1	Solyc01g081140.1	CDS	21.853	0	0	0	0
BS3493	SL4.0ch01	78239050	78239064	15	+	Solyc01g081140.1	Solyc01g081140.1	CDS	13.144	0	0	0	1
BS3494	SL4.0ch01	78239392	78239406	15	+	Solyc01g081140.1	Solyc01g081140.1	CDS	14.4599	0	0	0	0
BS3495	SL4.0ch01	78239400	78239414	15	+	Solyc01g081140.1	Solyc01g081140.1	CDS	16.314	0	0	0	0
BS3496	SL4.0ch01	78239410	78239424	15	+	Solyc01g081140.1	Solyc01g081140.1	CDS	12.5423	0	0	0	0
BS3498	SL4.0ch01	78239549	78239563	15	+	Solyc01g081140.1	Solyc01g081140.1	CDS	8.00056	0	0	0	0
BS3504	SL4.0ch01	78243592	78243606	15	+	Solyc01g081140.1	Solyc01g081140.1	CDS	9.85302	0	0	0	0
BS3507	SL4.0ch01	78247531	78247545	15	+	Solyc01g081140.1	Solyc01g081140.1	CDS	8.7649	0	0	0	0
BS3509	SL4.0ch01	78247553	78247567	15	+	Solyc01g081140.1	Solyc01g081140.1	CDS	12.2388	0	0	0	0
BS3510	SL4.0ch01	78247572	78247586	15	+	Solyc01g081140.1	Solyc01g081140.1	CDS	5.38298	0	0	0	0
BS3511	SL4.0ch01	78247847	78247861	15	+	Solyc01g081140.1	Solyc01g081140.1	INTRON	19.7523	0	0	0	0
BS3514	SL4.0ch01	78247934	78247948	15	+	Solyc01g081140.1	Solyc01g081140.1	INTRON	4.35998	0	0	0	0
BS3515	SL4.0ch01	78247944	78247958	15	+	Solyc01g081140.1	Solyc01g081140.1	INTRON	9.74001	0	0	0	0
BS3516	SL4.0ch01	78247951	78247965	15	+	Solyc01g081140.1	Solyc01g081140.1	INTRON	3.47996	0	0	0	0
BS3517	SL4.0ch01	78247960	78247974	15	+	Solyc01g081140.1	Solyc01g081140.1	INTRON	31.8718	0	0	0	0
BS3518	SL4.0ch01	78248111	78248125	15	+	Solyc01g081140.1	Solyc01g081140.1	INTRON	7.76873	2	0	0	0
BS3520	SL4.0ch01	78248850	78248864	15	+	Solyc01g081140.1	Solyc01g081140.1	CDS	16.1355	0	0	0	0
BS3524	SL4.0ch01	78366136	78366150	15	+	Solyc01g081270.2	Solyc01g081270.2	CDS	7.84002	1	1	0	0
BS3525	SL4.0ch01	78366143	78366157	15	+	Solyc01g081270.2	Solyc01g081270.2	CDS	4.20702	1	1	0	0
BS3531	SL4.0ch01	78460855	78460869	15	+	Solyc01g081390.4	Solyc01g081390.4	OTHER	133.337	0	0	0	0
BS3532	SL4.0ch01	78460886	78460900	15	+	Solyc01g081390.4	Solyc01g081390.4	OTHER	167.119	0	0	0	0
BS3533	SL4.0ch01	78460899	78460913	15	+	Solyc01g081390.4	Solyc01g081390.4	OTHER	211.864	0	0	0	0
BS3534	SL4.0ch01	78460907	78460921	15	+	Solyc01g081390.4	Solyc01g081390.4	OTHER	152.232	0	0	0	0
BS3535	SL4.0ch01	78469606	78469620	15	+	Solyc01g081400.3	Solyc01g081400.3	OTHER	14.4049	1	0	0	0
BS3537	SL4.0ch01	78469639	78469653	15	+	Solyc01g081400.3	Solyc01g081400.3	OTHER	17.5112	0	0	1	0
BS3538	SL4.0ch01	78545771	78545785	15	+	Solyc01g081455.1	Solyc01g081455.1	CDS	8.24692	0	0	0	0
BS3539	SL4.0ch01	78545778	78545792	15	+	Solyc01g081455.1	Solyc01g081455.1	CDS	6.53425	0	0	0	0
BS3541	SL4.0ch01	78591620	78591634	15	+	Solyc01g081490.3	Solyc01g081490.3	UTR5	25.5696	0	0	0	0
BS3544	SL4.0ch01	78614411	78614425	15	+	Solyc01g081510.4	Solyc01g081510.4	UTR5	75.379	0	0	0	0
BS3546	SL4.0ch01	78614533	78614547	15	+	Solyc01g081510.4	Solyc01g081510.4	UTR5	49.2298	0	0	2	0
BS3547	SL4.0ch01	78614543	78614557	15	+	Solyc01g081510.4	Solyc01g081510.4	UTR5	28.5075	0	0	0	0
BS3549	SL4.0ch01	78614557	78614571	15	+	Solyc01g081510.4	Solyc01g081510.4	UTR5	101.509	0	0	2	0
BS3551	SL4.0ch01	78614571	78614585	15	+	Solyc01g081510.4	Solyc01g081510.4	UTR5	18.2549	0	0	0	0
BS3552	SL4.0ch01	78615078	78615092	15	+	Solyc01g081510.4	Solyc01g081510.4	INTRON	9.00066	0	0	0	0
BS3553	SL4.0ch01	78615104	78615118	15	+	Solyc01g081510.4	Solyc01g081510.4	INTRON	18.8543	0	0	0	0
BS3555	SL4.0ch01	78615470	78615484	15	+	Solyc01g081510.4	Solyc01g081510.4	CDS	25.8593	0	0	0	0
BS3556	SL4.0ch01	78615491	78615505	15	+	Solyc01g081510.4	Solyc01g081510.4	CDS	4.06107	0	0	0	0
BS3559	SL4.0ch01	78615704	78615718	15	+	Solyc01g081510.4	Solyc01g081510.4	CDS	23.2748	0	0	0	1
BS3560	SL4.0ch01	78615713	78615727	15	+	Solyc01g081510.4	Solyc01g081510.4	CDS	3.13685	0	0	0	0
BS3561	SL4.0ch01	78615799	78615813	15	+	Solyc01g081510.4	Solyc01g081510.4	CDS	7.23431	0	0	0	0
BS3562	SL4.0ch01	78615842	78615856	15	+	Solyc01g081510.4	Solyc01g081510.4	CDS	8.57506	0	0	0	0
BS3563	SL4.0ch01	78615869	78615883	15	+	Solyc01g081510.4	Solyc01g081510.4	CDS	25.1358	0	0	0	0
BS3564	SL4.0ch01	78615879	78615893	15	+	Solyc01g081510.4	Solyc01g081510.4	CDS	9.00603	0	0	0	0
BS3565	SL4.0ch01	78615954	78615968	15	+	Solyc01g081510.4	Solyc01g081510.4	CDS	14.8278	1	0	0	0
BS3566	SL4.0ch01	78616083	78616097	15	+	Solyc01g081510.4	Solyc01g081510.4	CDS	1.91629	0	0	1	0
BS3569	SL4.0ch01	78616125	78616139	15	+	Solyc01g081510.4	Solyc01g081510.4	CDS	2.28049	0	0	0	0
BS3572	SL4.0ch01	78616308	78616322	15	+	Solyc01g081510.4	Solyc01g081510.4	CDS	38.0712	0	0	0	0
BS3574	SL4.0ch01	78616324	78616338	15	+	Solyc01g081510.4	Solyc01g081510.4	CDS	13.9475	0	0	0	0
BS3575	SL4.0ch01	78616424	78616438	15	+	Solyc01g081510.4	Solyc01g081510.4	CDS	5.62106	0	0	0	0
BS3578	SL4.0ch01	78619617	78619631	15	+	Solyc01g081560.2	Solyc01g081560.2	CDS	20.535	0	0	0	0
BS3579	SL4.0ch01	78619639	78619653	15	+	Solyc01g081560.2	Solyc01g081560.2	CDS	7.73365	1	0	0	0
BS3580	SL4.0ch01	78646634	78646648	15	+	Solyc01g081620.3	Solyc01g081620.3	UTR5	1.66878	1	0	0	0
BS3586	SL4.0ch01	78647130	78647144	15	+	Solyc01g081620.3	Solyc01g081620.3	CDS	12.3437	1	0	0	0
BS3588	SL4.0ch01	78647407	78647421	15	+	Solyc01g081620.3	Solyc01g081620.3	CDS	3.96811	0	1	0	0
BS3589	SL4.0ch01	78647428	78647442	15	+	Solyc01g081620.3	Solyc01g081620.3	CDS	3.01702	0	0	0	0
BS3592	SL4.0ch01	78647837	78647851	15	+	Solyc01g081620.3	Solyc01g081620.3	INTRON	13.9487	1	0	0	0
BS3594	SL4.0ch01	78647851	78647865	15	+	Solyc01g081620.3	Solyc01g081620.3	INTRON	6.55744	0	0	0	0
BS3598	SL4.0ch01	78651033	78651047	15	+	Solyc01g081620.3	Solyc01g081620.3	CDS	27.1494	0	0	0	0
BS3599	SL4.0ch01	78658324	78658338	15	+	Solyc01g081620.3	Solyc01g081620.3	CDS	15.0785	0	0	0	0
BS3600	SL4.0ch01	78658882	78658896	15	+	Solyc01g081620.3	Solyc01g081620.3	CDS	10.5725	0	0	0	0
BS3601	SL4.0ch01	78784068	78784082	15	+	Solyc01g073740.4	Solyc01g073740.4	CDS	9.37616	0	0	0	0
BS3602	SL4.0ch01	78784086	78784100	15	+	Solyc01g073740.4	Solyc01g073740.4	CDS	44.5918	2	0	0	0
BS3603	SL4.0ch01	78784139	78784153	15	+	Solyc01g073740.4	Solyc01g073740.4	CDS	21.1392	0	0	0	0
BS3604	SL4.0ch01	78784171	78784185	15	+	Solyc01g073740.4	Solyc01g073740.4	CDS	6.61584	0	0	0	2
BS3605	SL4.0ch01	78784328	78784342	15	+	Solyc01g073740.4	Solyc01g073740.4	CDS	4.68815	0	0	0	0
BS3606	SL4.0ch01	78784500	78784514	15	+	Solyc01g073740.4	Solyc01g073740.4	CDS	36.5937	1	0	0	0
BS3607	SL4.0ch01	78784507	78784521	15	+	Solyc01g073740.4	Solyc01g073740.4	CDS	7.55627	1	0	0	0
BS3608	SL4.0ch01	78784515	78784529	15	+	Solyc01g073740.4	Solyc01g073740.4	CDS	0.78981	0	0	0	0
BS3610	SL4.0ch01	78786923	78786937	15	+	Solyc01g073750.4	Solyc01g073750.4	CDS	5.87969	1	0	1	0
BS3611	SL4.0ch01	78786941	78786955	15	+	Solyc01g073750.4	Solyc01g073750.4	CDS	157.302	1	0	0	0
BS3612	SL4.0ch01	78786950	78786964	15	+	Solyc01g073750.4	Solyc01g073750.4	CDS	159.483	2	0	0	0
BS3613	SL4.0ch01	78786957	78786971	15	+	Solyc01g073750.4	Solyc01g073750.4	CDS	42.1072	1	0	0	0
BS3616	SL4.0ch01	78787301	78787315	15	+	Solyc01g073750.4	Solyc01g073750.4	INTRON	1.68694	0	0	0	0
BS3617	SL4.0ch01	78787311	78787325	15	+	Solyc01g073750.4	Solyc01g073750.4	INTRON	47.5403	1	0	0	0
BS3620	SL4.0ch01	78787908	78787922	15	+	Solyc01g073750.4	Solyc01g073750.4	CDS	17.635	0	0	0	0
BS3622	SL4.0ch01	78787973	78787987	15	+	Solyc01g073750.4	Solyc01g073750.4	CDS	15.8172	0	0	0	0
BS3623	SL4.0ch01	78788007	78788021	15	+	Solyc01g073750.4	Solyc01g073750.4	CDS	14.348	0	0	0	0
BS3626	SL4.0ch01	78807385	78807399	15	+	Solyc01g073905.1	Solyc01g073905.1	CDS	10.7671	1	0	0	0
BS3629	SL4.0ch01	78825450	78825464	15	+	Solyc01g073910.4	Solyc01g073910.4	CDS	43.0264	0	0	0	0
BS3630	SL4.0ch01	78825458	78825472	15	+	Solyc01g073910.4	Solyc01g073910.4	CDS	27.215	0	0	0	0
BS3631	SL4.0ch01	78825466	78825480	15	+	Solyc01g073910.4	Solyc01g073910.4	CDS	14.1932	0	0	0	1
BS3632	SL4.0ch01	78825488	78825502	15	+	Solyc01g073910.4	Solyc01g073910.4	CDS	40.3979	0	0	0	0
BS3633	SL4.0ch01	78825500	78825514	15	+	Solyc01g073910.4	Solyc01g073910.4	UTR3	26.8616	0	0	0	0
BS3634	SL4.0ch01	78825515	78825529	15	+	Solyc01g073910.4	Solyc01g073910.4	UTR3	12.9704	0	0	0	0
BS3635	SL4.0ch01	78825523	78825537	15	+	Solyc01g073910.4	Solyc01g073910.4	UTR3	11.4861	0	0	0	0
BS3636	SL4.0ch01	78825608	78825622	15	+	Solyc01g073910.4	Solyc01g073910.4	UTR3	45.6068	0	0	0	0
BS3637	SL4.0ch01	78825631	78825645	15	+	Solyc01g073910.4	Solyc01g073910.4	UTR3	189.696	0	1	0	0
BS3638	SL4.0ch01	78825759	78825773	15	+	Solyc01g073910.4	Solyc01g073910.4	UTR3	132.118	0	0	1	0
BS3639	SL4.0ch01	78825768	78825782	15	+	Solyc01g073910.4	Solyc01g073910.4	UTR3	134.353	0	0	0	0
BS3640	SL4.0ch01	78825810	78825824	15	+	Solyc01g073910.4	Solyc01g073910.4	UTR3	125.023	0	0	0	0
BS3641	SL4.0ch01	78825831	78825845	15	+	Solyc01g073910.4	Solyc01g073910.4	OTHER	65.1815	0	0	0	0
BS3642	SL4.0ch01	78825934	78825948	15	+	Solyc01g073910.4	Solyc01g073910.4	OTHER	65.1595	0	0	0	0
BS3643	SL4.0ch01	78825996	78826010	15	+	Solyc01g073910.4	Solyc01g073910.4	OTHER	72.7966	0	0	0	0
BS3644	SL4.0ch01	78826019	78826033	15	+	Solyc01g073910.4	Solyc01g073910.4	OTHER	193.463	0	0	0	0
BS3645	SL4.0ch01	78826028	78826042	15	+	Solyc01g073910.4	Solyc01g073910.4	OTHER	249.517	0	0	0	0
BS3646	SL4.0ch01	78826048	78826062	15	+	Solyc01g073910.4	Solyc01g073910.4	OTHER	125.932	0	1	1	0
BS3656	SL4.0ch01	78853624	78853638	15	+	Solyc01g073970.3	Solyc01g073970.3	CDS	10.6122	0	0	1	0
BS3657	SL4.0ch01	78853636	78853650	15	+	Solyc01g073970.3	Solyc01g073970.3	CDS	13.4663	0	0	0	0
BS3658	SL4.0ch01	78853646	78853660	15	+	Solyc01g073970.3	Solyc01g073970.3	CDS	20.4771	0	0	0	0
BS3659	SL4.0ch01	78853653	78853667	15	+	Solyc01g073970.3	Solyc01g073970.3	CDS	22.3611	0	0	0	0
BS3660	SL4.0ch01	78853660	78853674	15	+	Solyc01g073970.3	Solyc01g073970.3	CDS	27.692	0	0	0	0
BS3662	SL4.0ch01	78853946	78853960	15	+	Solyc01g073970.3	Solyc01g073970.3	CDS	1.57553	1	0	0	0
BS3663	SL4.0ch01	78861130	78861144	15	+	Solyc01g073985.1	Solyc01g073985.1	CDS	4.05967	0	0	0	0
BS3666	SL4.0ch01	78877950	78877964	15	+	Solyc01g074040.2	Solyc01g074040.2	OTHER	4.66766	0	0	0	0
BS3667	SL4.0ch01	78877957	78877971	15	+	Solyc01g074040.2	Solyc01g074040.2	OTHER	10.6263	0	0	0	0
BS3670	SL4.0ch01	78878710	78878724	15	+	Solyc01g074040.2	Solyc01g074040.2	CDS	2.89884	1	0	0	0
BS3671	SL4.0ch01	78878719	78878733	15	+	Solyc01g074040.2	Solyc01g074040.2	CDS	24.9968	2	0	0	0
BS3676	SL4.0ch01	78890231	78890245	15	+	Solyc01g074060.1	Solyc01g074060.1	UTR5	50.868	0	0	0	0
BS3677	SL4.0ch01	78890270	78890284	15	+	Solyc01g074060.1	Solyc01g074060.1	UTR5	31.7394	0	0	1	0
BS3678	SL4.0ch01	78890279	78890293	15	+	Solyc01g074060.1	Solyc01g074060.1	UTR5	393.873	0	0	1	0
BS3679	SL4.0ch01	78890288	78890302	15	+	Solyc01g074060.1	Solyc01g074060.1	UTR5	226.997	1	0	0	0
BS3680	SL4.0ch01	78890298	78890312	15	+	Solyc01g074060.1	Solyc01g074060.1	UTR5	294.778	1	0	1	0
BS3681	SL4.0ch01	78890437	78890451	15	+	Solyc01g074060.1	Solyc01g074060.1	INTRON	14.5447	0	0	0	0
BS3682	SL4.0ch01	78890444	78890458	15	+	Solyc01g074060.1	Solyc01g074060.1	INTRON	40.176	0	0	0	0
BS3683	SL4.0ch01	78890510	78890524	15	+	Solyc01g074060.1	Solyc01g074060.1	INTRON	55.1195	0	0	1	0
BS3684	SL4.0ch01	78890542	78890556	15	+	Solyc01g074060.1	Solyc01g074060.1	INTRON	2.10101	0	0	2	0
BS3685	SL4.0ch01	78890617	78890631	15	+	Solyc01g074060.1	Solyc01g074060.1	INTRON	11.5213	0	0	0	0
BS3686	SL4.0ch01	78890638	78890652	15	+	Solyc01g074060.1	Solyc01g074060.1	INTRON	15.602	0	0	0	0
BS3687	SL4.0ch01	78890655	78890669	15	+	Solyc01g074060.1	Solyc01g074060.1	INTRON	12.171	0	0	0	0
BS3688	SL4.0ch01	78890698	78890712	15	+	Solyc01g074060.1	Solyc01g074060.1	INTRON	17.828	0	0	0	0
BS3689	SL4.0ch01	78890765	78890779	15	+	Solyc01g074060.1	Solyc01g074060.1	INTRON	46.5695	0	0	0	0
BS3691	SL4.0ch01	78890804	78890818	15	+	Solyc01g074060.1	Solyc01g074060.1	INTRON	53.2256	0	0	0	0
BS3692	SL4.0ch01	78890816	78890830	15	+	Solyc01g074060.1	Solyc01g074060.1	INTRON	120.739	1	0	0	0
BS3693	SL4.0ch01	78890870	78890884	15	+	Solyc01g074060.1	Solyc01g074060.1	INTRON	30.0654	0	0	4	0
BS3694	SL4.0ch01	78890883	78890897	15	+	Solyc01g074060.1	Solyc01g074060.1	INTRON	103.896	0	0	0	0
BS3695	SL4.0ch01	78890945	78890959	15	+	Solyc01g074060.1	Solyc01g074060.1	UTR5	87.3796	0	0	0	1
BS3697	SL4.0ch01	78890963	78890977	15	+	Solyc01g074060.1	Solyc01g074060.1	UTR5	114.066	0	0	0	0
BS3698	SL4.0ch01	78890974	78890988	15	+	Solyc01g074060.1	Solyc01g074060.1	UTR5	110.684	0	0	0	0
BS3699	SL4.0ch01	78890986	78891000	15	+	Solyc01g074060.1	Solyc01g074060.1	CDS	20.9108	0	0	0	0
BS3700	SL4.0ch01	78891102	78891116	15	+	Solyc01g074060.1	Solyc01g074060.1	CDS	23.703	0	0	0	0
BS3701	SL4.0ch01	78891139	78891153	15	+	Solyc01g074060.1	Solyc01g074060.1	CDS	25.8288	0	0	0	0
BS3702	SL4.0ch01	78891146	78891160	15	+	Solyc01g074060.1	Solyc01g074060.1	CDS	29.0725	0	0	0	0
BS3703	SL4.0ch01	78891284	78891298	15	+	Solyc01g074060.1	Solyc01g074060.1	CDS	3.84375	0	0	0	0
BS3704	SL4.0ch01	78891304	78891318	15	+	Solyc01g074060.1	Solyc01g074060.1	CDS	50.8003	1	0	1	0
BS3705	SL4.0ch01	78891323	78891337	15	+	Solyc01g074060.1	Solyc01g074060.1	CDS	21.0239	0	0	0	1
BS3706	SL4.0ch01	78891538	78891552	15	+	Solyc01g074060.1	Solyc01g074060.1	CDS	10.8674	0	0	0	0
BS3707	SL4.0ch01	78891568	78891582	15	+	Solyc01g074060.1	Solyc01g074060.1	CDS	119.323	2	0	0	0
BS3709	SL4.0ch01	78891586	78891600	15	+	Solyc01g074060.1	Solyc01g074060.1	CDS	166.288	0	0	0	0
BS3710	SL4.0ch01	78891640	78891654	15	+	Solyc01g074060.1	Solyc01g074060.1	CDS	34.9665	0	0	0	0
BS3711	SL4.0ch01	78891794	78891808	15	+	Solyc01g074060.1	Solyc01g074060.1	CDS	41.2864	1	0	0	0
BS3712	SL4.0ch01	78891804	78891818	15	+	Solyc01g074060.1	Solyc01g074060.1	CDS	56.4171	0	0	0	0
BS3713	SL4.0ch01	78891817	78891831	15	+	Solyc01g074060.1	Solyc01g074060.1	CDS	41.4	1	0	0	0
BS3714	SL4.0ch01	78891826	78891840	15	+	Solyc01g074060.1	Solyc01g074060.1	CDS	7.93525	1	1	0	0
BS3715	SL4.0ch01	78891923	78891937	15	+	Solyc01g074060.1	Solyc01g074060.1	CDS	15.2097	1	0	0	0
BS3716	SL4.0ch01	78891947	78891961	15	+	Solyc01g074060.1	Solyc01g074060.1	CDS	3.57792	0	0	0	0
BS3717	SL4.0ch01	78891962	78891976	15	+	Solyc01g074060.1	Solyc01g074060.1	CDS	5.17999	0	0	0	1
BS3718	SL4.0ch01	78892015	78892029	15	+	Solyc01g074060.1	Solyc01g074060.1	CDS	37.0658	1	0	0	4
BS3719	SL4.0ch01	78892022	78892036	15	+	Solyc01g074060.1	Solyc01g074060.1	CDS	4.93883	1	0	0	0
BS3720	SL4.0ch01	78892164	78892178	15	+	Solyc01g074060.1	Solyc01g074060.1	CDS	20.0351	0	0	0	1
BS3721	SL4.0ch01	78892209	78892223	15	+	Solyc01g074060.1	Solyc01g074060.1	CDS	25.0461	0	0	0	0
BS3722	SL4.0ch01	78892221	78892235	15	+	Solyc01g074060.1	Solyc01g074060.1	CDS	20.5129	0	0	0	0
BS3723	SL4.0ch01	78892321	78892335	15	+	Solyc01g074060.1	Solyc01g074060.1	CDS	64.8231	1	0	0	0
BS3724	SL4.0ch01	78892329	78892343	15	+	Solyc01g074060.1	Solyc01g074060.1	CDS	22.4929	1	0	0	1
BS3725	SL4.0ch01	78892402	78892416	15	+	Solyc01g074060.1	Solyc01g074060.1	CDS	12.7385	0	0	1	0
BS3726	SL4.0ch01	78892412	78892426	15	+	Solyc01g074060.1	Solyc01g074060.1	CDS	2.3352	0	0	1	0
BS3727	SL4.0ch01	78892422	78892436	15	+	Solyc01g074060.1	Solyc01g074060.1	CDS	26.4886	0	0	0	0
BS3728	SL4.0ch01	78892431	78892445	15	+	Solyc01g074060.1	Solyc01g074060.1	CDS	45.4208	1	0	0	1
BS3729	SL4.0ch01	78892487	78892501	15	+	Solyc01g074060.1	Solyc01g074060.1	CDS	40.2858	0	0	0	1
BS3730	SL4.0ch01	78892496	78892510	15	+	Solyc01g074060.1	Solyc01g074060.1	CDS	24.1862	0	0	0	0
BS3732	SL4.0ch01	78892510	78892524	15	+	Solyc01g074060.1	Solyc01g074060.1	CDS	13.7183	0	0	0	0
BS3733	SL4.0ch01	78892602	78892616	15	+	Solyc01g074060.1	Solyc01g074060.1	CDS	55.1939	1	0	0	2
BS3734	SL4.0ch01	78892613	78892627	15	+	Solyc01g074060.1	Solyc01g074060.1	CDS	17.803	0	0	0	1
BS3735	SL4.0ch01	78892622	78892636	15	+	Solyc01g074060.1	Solyc01g074060.1	CDS	33.7249	0	0	0	0
BS3736	SL4.0ch01	78892646	78892660	15	+	Solyc01g074060.1	Solyc01g074060.1	CDS	30.4191	0	0	0	0
BS3737	SL4.0ch01	78892658	78892672	15	+	Solyc01g074060.1	Solyc01g074060.1	CDS	23.4378	0	0	0	0
BS3738	SL4.0ch01	78892668	78892682	15	+	Solyc01g074060.1	Solyc01g074060.1	CDS	71.7205	2	0	0	0
BS3739	SL4.0ch01	78892675	78892689	15	+	Solyc01g074060.1	Solyc01g074060.1	CDS	11.5242	2	0	0	0
BS3740	SL4.0ch01	78892714	78892728	15	+	Solyc01g074060.1	Solyc01g074060.1	CDS	34.2377	1	0	0	1
BS3741	SL4.0ch01	78892744	78892758	15	+	Solyc01g074060.1	Solyc01g074060.1	CDS	19.8262	0	0	0	0
BS3742	SL4.0ch01	78892753	78892767	15	+	Solyc01g074060.1	Solyc01g074060.1	CDS	82.359	1	0	0	0
BS3743	SL4.0ch01	78892794	78892808	15	+	Solyc01g074060.1	Solyc01g074060.1	CDS	60.1775	0	0	0	0
BS3745	SL4.0ch01	78892808	78892822	15	+	Solyc01g074060.1	Solyc01g074060.1	CDS	16.7235	0	0	0	0
BS3746	SL4.0ch01	78892816	78892830	15	+	Solyc01g074060.1	Solyc01g074060.1	CDS	62.7707	0	0	0	0
BS3747	SL4.0ch01	78892919	78892933	15	+	Solyc01g074060.1	Solyc01g074060.1	INTRON	33.1535	0	0	0	0
BS3748	SL4.0ch01	78892978	78892992	15	+	Solyc01g074060.1	Solyc01g074060.1	INTRON	15.1871	0	0	0	0
BS3749	SL4.0ch01	78893321	78893335	15	+	Solyc01g074060.1	Solyc01g074060.1	CDS	32.332	0	0	0	1
BS3750	SL4.0ch01	78893334	78893348	15	+	Solyc01g074060.1	Solyc01g074060.1	CDS	113.676	1	0	0	0
BS3751	SL4.0ch01	78893343	78893357	15	+	Solyc01g074060.1	Solyc01g074060.1	CDS	45.8689	1	0	0	0
BS3752	SL4.0ch01	78893420	78893434	15	+	Solyc01g074060.1	Solyc01g074060.1	CDS	40.7146	0	0	0	0
BS3753	SL4.0ch01	78893434	78893448	15	+	Solyc01g074060.1	Solyc01g074060.1	CDS	72.0509	0	0	0	0
BS3754	SL4.0ch01	78893444	78893458	15	+	Solyc01g074060.1	Solyc01g074060.1	CDS	19.344	0	0	0	0
BS3755	SL4.0ch01	78893457	78893471	15	+	Solyc01g074060.1	Solyc01g074060.1	CDS	28.9957	0	0	0	0
BS3756	SL4.0ch01	78893466	78893480	15	+	Solyc01g074060.1	Solyc01g074060.1	CDS	5.31538	1	0	0	0
BS3757	SL4.0ch01	78893530	78893544	15	+	Solyc01g074060.1	Solyc01g074060.1	CDS	23.1782	0	0	0	0
BS3758	SL4.0ch01	78893543	78893557	15	+	Solyc01g074060.1	Solyc01g074060.1	CDS	35.3597	0	0	0	0
BS3759	SL4.0ch01	78893565	78893579	15	+	Solyc01g074060.1	Solyc01g074060.1	CDS	17.2517	0	0	0	0
BS3760	SL4.0ch01	78893687	78893701	15	+	Solyc01g074060.1	Solyc01g074060.1	CDS	12.5469	1	0	0	0
BS3761	SL4.0ch01	78893694	78893708	15	+	Solyc01g074060.1	Solyc01g074060.1	CDS	7.39502	1	0	0	0
BS3762	SL4.0ch01	78893783	78893797	15	+	Solyc01g074060.1	Solyc01g074060.1	CDS	60.5083	1	0	0	0
BS3763	SL4.0ch01	78893793	78893807	15	+	Solyc01g074060.1	Solyc01g074060.1	CDS	56.4452	1	0	0	0
BS3764	SL4.0ch01	78893898	78893912	15	+	Solyc01g074060.1	Solyc01g074060.1	CDS	18.1191	0	0	0	0
BS3766	SL4.0ch01	78893974	78893988	15	+	Solyc01g074060.1	Solyc01g074060.1	CDS	8.03198	1	0	1	0
BS3767	SL4.0ch01	78894020	78894034	15	+	Solyc01g074060.1	Solyc01g074060.1	CDS	9.99105	0	0	0	0
BS3768	SL4.0ch01	78894032	78894046	15	+	Solyc01g074060.1	Solyc01g074060.1	CDS	11.8437	0	0	0	0
BS3769	SL4.0ch01	78894109	78894123	15	+	Solyc01g074060.1	Solyc01g074060.1	CDS	5.75115	0	0	0	0
BS3771	SL4.0ch01	78894178	78894192	15	+	Solyc01g074060.1	Solyc01g074060.1	CDS	23.7911	0	0	1	0
BS3772	SL4.0ch01	78894242	78894256	15	+	Solyc01g074060.1	Solyc01g074060.1	CDS	20.926	1	0	0	0
BS3773	SL4.0ch01	78894330	78894344	15	+	Solyc01g074060.1	Solyc01g074060.1	CDS	36.3472	0	0	0	1
BS3774	SL4.0ch01	78894342	78894356	15	+	Solyc01g074060.1	Solyc01g074060.1	CDS	5.13325	0	0	0	0
BS3775	SL4.0ch01	78894436	78894450	15	+	Solyc01g074060.1	Solyc01g074060.1	CDS	16.2518	0	0	0	0
BS3776	SL4.0ch01	78894446	78894460	15	+	Solyc01g074060.1	Solyc01g074060.1	CDS	8.08103	0	0	0	0
BS3777	SL4.0ch01	78894497	78894511	15	+	Solyc01g074060.1	Solyc01g074060.1	CDS	9.25673	0	0	0	0
BS3778	SL4.0ch01	78894505	78894519	15	+	Solyc01g074060.1	Solyc01g074060.1	CDS	6.70362	0	0	0	0
BS3779	SL4.0ch01	78894560	78894574	15	+	Solyc01g074060.1	Solyc01g074060.1	CDS	13.7154	0	0	0	0
BS3780	SL4.0ch01	78894597	78894611	15	+	Solyc01g074060.1	Solyc01g074060.1	CDS	12.0989	0	0	0	0
BS3781	SL4.0ch01	78894604	78894618	15	+	Solyc01g074060.1	Solyc01g074060.1	CDS	71.6542	0	0	0	0
BS3782	SL4.0ch01	78894613	78894627	15	+	Solyc01g074060.1	Solyc01g074060.1	CDS	36.8996	0	1	0	0
BS3783	SL4.0ch01	78894720	78894734	15	+	Solyc01g074060.1	Solyc01g074060.1	CDS	13.5327	0	0	0	0
BS3784	SL4.0ch01	78894731	78894745	15	+	Solyc01g074060.1	Solyc01g074060.1	CDS	13.1313	0	0	0	0
BS3785	SL4.0ch01	78894829	78894843	15	+	Solyc01g074060.1	Solyc01g074060.1	CDS	4.45316	0	0	0	0
BS3786	SL4.0ch01	78894840	78894854	15	+	Solyc01g074060.1	Solyc01g074060.1	CDS	13.8935	0	0	0	0
BS3787	SL4.0ch01	78894851	78894865	15	+	Solyc01g074060.1	Solyc01g074060.1	INTRON	12.5143	0	0	0	0
BS3788	SL4.0ch01	78894929	78894943	15	+	Solyc01g074060.1	Solyc01g074060.1	INTRON	4.98921	1	0	0	0
BS3789	SL4.0ch01	78895007	78895021	15	+	Solyc01g074060.1	Solyc01g074060.1	INTRON	1.84081	0	0	0	0
BS3790	SL4.0ch01	78895029	78895043	15	+	Solyc01g074060.1	Solyc01g074060.1	INTRON	9.18532	0	0	0	1
BS3791	SL4.0ch01	78895159	78895173	15	+	Solyc01g074060.1	Solyc01g074060.1	UTR3	14.5555	0	0	0	0
BS3792	SL4.0ch01	78895174	78895188	15	+	Solyc01g074060.1	Solyc01g074060.1	UTR3	2.52714	0	0	0	0
BS3849	SL4.0ch01	78930367	78930381	15	+	Solyc01g086710.4	Solyc01g086710.4	CDS	14.4641	0	0	1	0
BS3850	SL4.0ch01	78930377	78930391	15	+	Solyc01g086710.4	Solyc01g086710.4	CDS	38.4768	0	0	0	0
BS3851	SL4.0ch01	78932624	78932638	15	+	Solyc01g086710.4	Solyc01g086710.4	CDS	6.44227	0	0	0	0
BS3856	SL4.0ch01	78936336	78936350	15	+	Solyc01g086730.4	Solyc01g086730.4	CDS	9.52953	0	0	0	0
BS3858	SL4.0ch01	78936355	78936369	15	+	Solyc01g086730.4	Solyc01g086730.4	CDS	14.1844	0	0	0	0
BS3861	SL4.0ch01	79013113	79013127	15	+	Solyc01g086830.4	Solyc01g086830.4	CDS	11.1557	0	0	0	0
BS3862	SL4.0ch01	79013155	79013169	15	+	Solyc01g086830.4	Solyc01g086830.4	CDS	3.33217	0	0	0	0
BS3863	SL4.0ch01	79013195	79013209	15	+	Solyc01g086830.4	Solyc01g086830.4	CDS	29.1411	0	0	0	0
BS3864	SL4.0ch01	79013207	79013221	15	+	Solyc01g086830.4	Solyc01g086830.4	CDS	6.90021	0	1	0	0
BS3866	SL4.0ch01	79014911	79014925	15	+	Solyc01g086830.4	Solyc01g086830.4	CDS	3.83944	0	0	0	0
BS3870	SL4.0ch01	79016470	79016484	15	+	Solyc01g086830.4	Solyc01g086830.4	CDS	3.62841	0	0	0	0
BS3874	SL4.0ch01	79019858	79019872	15	+	Solyc01g086830.4	Solyc01g086830.4	CDS	10.0608	1	0	0	0
BS3875	SL4.0ch01	79055589	79055603	15	+	Solyc01g086880.3	Solyc01g086880.3	CDS	9.18386	0	0	0	0
BS3877	SL4.0ch01	79055621	79055635	15	+	Solyc01g086880.3	Solyc01g086880.3	CDS	13.5591	0	0	0	0
BS3878	SL4.0ch01	79055638	79055652	15	+	Solyc01g086880.3	Solyc01g086880.3	CDS	19.643	0	0	0	0
BS3879	SL4.0ch01	79055648	79055662	15	+	Solyc01g086880.3	Solyc01g086880.3	CDS	19.7136	0	0	0	0
BS3880	SL4.0ch01	79055879	79055893	15	+	Solyc01g086880.3	Solyc01g086880.3	CDS	26.8166	0	0	0	0
BS3881	SL4.0ch01	79055886	79055900	15	+	Solyc01g086880.3	Solyc01g086880.3	CDS	24.9229	0	0	0	0
BS3883	SL4.0ch01	79055916	79055930	15	+	Solyc01g086880.3	Solyc01g086880.3	CDS	5.71314	0	0	0	0
BS3884	SL4.0ch01	79056393	79056407	15	+	Solyc01g086880.3	Solyc01g086880.3	CDS	8.89105	1	0	0	0
BS3887	SL4.0ch01	79056663	79056677	15	+	Solyc01g086880.3	Solyc01g086880.3	CDS	15.5922	1	0	0	0
BS3888	SL4.0ch01	79056673	79056687	15	+	Solyc01g086880.3	Solyc01g086880.3	CDS	12.1549	1	0	0	0
BS3891	SL4.0ch01	79158386	79158400	15	+	Solyc01g086990.3	Solyc01g086990.3	UTR5	6.80995	0	1	1	0
BS3893	SL4.0ch01	79162182	79162196	15	+	Solyc01g086990.3	Solyc01g086990.3	CDS	12.5634	0	0	2	0
BS3895	SL4.0ch01	79162202	79162216	15	+	Solyc01g086990.3	Solyc01g086990.3	CDS	18.6784	0	0	0	0
BS3902	SL4.0ch01	79189868	79189882	15	+	Solyc01g087040.2	Solyc01g087040.2	CDS	2.97464	0	0	0	0
BS3903	SL4.0ch01	79189899	79189913	15	+	Solyc01g087040.2	Solyc01g087040.2	CDS	22.5619	0	0	2	0
BS3904	SL4.0ch01	79191497	79191511	15	+	Solyc01g087040.2	Solyc01g087040.2	INTRON	4.30413	0	0	0	0
BS3906	SL4.0ch01	79191565	79191579	15	+	Solyc01g087040.2	Solyc01g087040.2	INTRON	3.12161	1	0	0	0
BS3908	SL4.0ch01	79239635	79239649	15	+	Solyc01g087120.3	Solyc01g087120.3	UTR5	5.08282	0	0	0	0
BS3919	SL4.0ch01	79365717	79365731	15	+	Solyc01g087280.2	Solyc01g087280.2	CDS	3.4715	0	0	0	0
BS3927	SL4.0ch01	79442186	79442200	15	+	Solyc01g087460.3	Solyc01g087460.3	INTRON	1.20331	0	0	0	0
BS3930	SL4.0ch01	79442389	79442403	15	+	Solyc01g087460.3	Solyc01g087460.3	CDS	4.13924	0	0	0	0
BS3931	SL4.0ch01	79442396	79442410	15	+	Solyc01g087460.3	Solyc01g087460.3	CDS	6.80668	0	0	0	0
BS3933	SL4.0ch01	79442725	79442739	15	+	Solyc01g087460.3	Solyc01g087460.3	INTRON	15.6551	1	0	0	0
BS3936	SL4.0ch01	79442984	79442998	15	+	Solyc01g087460.3	Solyc01g087460.3	CDS	6.27633	1	0	0	0
BS3937	SL4.0ch01	79442994	79443008	15	+	Solyc01g087460.3	Solyc01g087460.3	CDS	29.9397	1	0	0	0
BS3939	SL4.0ch01	79443093	79443107	15	+	Solyc01g087460.3	Solyc01g087460.3	CDS	10.8348	1	0	1	0
BS3945	SL4.0ch01	79443861	79443875	15	+	Solyc01g087460.3	Solyc01g087460.3	CDS	39.7708	1	0	0	0
BS3946	SL4.0ch01	79443871	79443885	15	+	Solyc01g087460.3	Solyc01g087460.3	CDS	5.57604	1	0	0	0
BS3948	SL4.0ch01	79443893	79443907	15	+	Solyc01g087460.3	Solyc01g087460.3	CDS	1.74348	0	0	0	0
BS3951	SL4.0ch01	79444138	79444152	15	+	Solyc01g087460.3	Solyc01g087460.3	CDS	5.01005	1	0	0	0
BS3957	SL4.0ch01	79444473	79444487	15	+	Solyc01g087460.3	Solyc01g087460.3	CDS	28.2534	0	0	0	0
BS3958	SL4.0ch01	79444553	79444567	15	+	Solyc01g087460.3	Solyc01g087460.3	CDS	4.45083	0	0	0	0
BS3959	SL4.0ch01	79444734	79444748	15	+	Solyc01g087460.3	Solyc01g087460.3	CDS	0.91385	0	1	0	0
BS3960	SL4.0ch01	79444741	79444755	15	+	Solyc01g087460.3	Solyc01g087460.3	CDS	46.8554	0	1	0	0
BS3962	SL4.0ch01	79444798	79444812	15	+	Solyc01g087460.3	Solyc01g087460.3	CDS	9.68392	0	0	0	0
BS3964	SL4.0ch01	79445003	79445017	15	+	Solyc01g087460.3	Solyc01g087460.3	CDS	17.2461	0	1	0	0
BS3966	SL4.0ch01	79445749	79445763	15	+	Solyc01g087460.3	Solyc01g087460.3	CDS	8.78935	0	1	0	0
BS3969	SL4.0ch01	79606400	79606414	15	+	Solyc01g087650.4	Solyc01g087650.4	UTR5	3.27385	0	0	0	0
BS3974	SL4.0ch01	79641185	79641199	15	+	Solyc01g087660.2	Solyc01g087660.2	CDS	16.5006	0	0	0	1
BS3975	SL4.0ch01	79641212	79641226	15	+	Solyc01g087660.2	Solyc01g087660.2	CDS	42.992	0	0	0	1
BS3977	SL4.0ch01	79641226	79641240	15	+	Solyc01g087660.2	Solyc01g087660.2	CDS	6.66132	0	0	0	0
BS3978	SL4.0ch01	79641290	79641304	15	+	Solyc01g087660.2	Solyc01g087660.2	CDS	7.94354	0	0	0	0
BS3979	SL4.0ch01	79641298	79641312	15	+	Solyc01g087660.2	Solyc01g087660.2	CDS	1.20079	0	0	0	0
BS3982	SL4.0ch01	79760171	79760185	15	+	Solyc01g087740.1	Solyc01g087740.1	CDS	108.755	0	1	0	0
BS3983	SL4.0ch01	79760181	79760195	15	+	Solyc01g087740.1	Solyc01g087740.1	CDS	96.752	0	1	0	0
BS3984	SL4.0ch01	79760212	79760226	15	+	Solyc01g087740.1	Solyc01g087740.1	CDS	60.5697	0	0	0	0
BS3985	SL4.0ch01	79760223	79760237	15	+	Solyc01g087740.1	Solyc01g087740.1	CDS	85.5741	0	0	0	0
BS3986	SL4.0ch01	79760232	79760246	15	+	Solyc01g087740.1	Solyc01g087740.1	CDS	18.5641	0	0	0	0
BS3988	SL4.0ch01	79760458	79760472	15	+	Solyc01g087740.1	Solyc01g087740.1	CDS	31.1736	0	1	0	0
BS3989	SL4.0ch01	79760487	79760501	15	+	Solyc01g087740.1	Solyc01g087740.1	CDS	36.4753	0	0	0	0
BS3990	SL4.0ch01	79760509	79760523	15	+	Solyc01g087740.1	Solyc01g087740.1	CDS	48.2184	0	0	0	0
BS3991	SL4.0ch01	79760528	79760542	15	+	Solyc01g087740.1	Solyc01g087740.1	CDS	73.6545	1	0	0	0
BS3992	SL4.0ch01	79760547	79760561	15	+	Solyc01g087740.1	Solyc01g087740.1	CDS	25.4468	0	0	0	0
BS3993	SL4.0ch01	79760558	79760572	15	+	Solyc01g087740.1	Solyc01g087740.1	CDS	8.34609	0	0	0	0
BS3994	SL4.0ch01	79760573	79760587	15	+	Solyc01g087740.1	Solyc01g087740.1	CDS	61.6334	0	0	1	0
BS3995	SL4.0ch01	79760582	79760596	15	+	Solyc01g087740.1	Solyc01g087740.1	CDS	10.7202	0	0	1	0
BS3997	SL4.0ch01	79760805	79760819	15	+	Solyc01g087740.1	Solyc01g087740.1	INTRON	3.92965	0	0	0	0
BS4002	SL4.0ch01	79761337	79761351	15	+	Solyc01g087740.1	Solyc01g087740.1	CDS	26.5737	0	0	0	0
BS4003	SL4.0ch01	79761347	79761361	15	+	Solyc01g087740.1	Solyc01g087740.1	CDS	100.326	0	0	0	0
BS4005	SL4.0ch01	79761494	79761508	15	+	Solyc01g087740.1	Solyc01g087740.1	CDS	12.6226	0	0	0	0
BS4007	SL4.0ch01	79761578	79761592	15	+	Solyc01g087740.1	Solyc01g087740.1	CDS	75.5631	0	0	1	0
BS4008	SL4.0ch01	79761589	79761603	15	+	Solyc01g087740.1	Solyc01g087740.1	CDS	26.8175	0	0	0	0
BS4009	SL4.0ch01	79762031	79762045	15	+	Solyc01g087740.1	Solyc01g087740.1	INTRON	7.8362	0	0	2	0
BS4010	SL4.0ch01	79762043	79762057	15	+	Solyc01g087740.1	Solyc01g087740.1	INTRON	9.08903	0	0	0	0
BS4011	SL4.0ch01	79762051	79762065	15	+	Solyc01g087740.1	Solyc01g087740.1	INTRON	27.1305	0	0	0	0
BS4012	SL4.0ch01	79762077	79762091	15	+	Solyc01g087740.1	Solyc01g087740.1	INTRON	28.7248	0	0	0	0
BS4014	SL4.0ch01	79762198	79762212	15	+	Solyc01g087740.1	Solyc01g087740.1	INTRON	7.06103	0	0	1	0
BS4015	SL4.0ch01	79762258	79762272	15	+	Solyc01g087740.1	Solyc01g087740.1	INTRON	11.261	0	0	0	0
BS4017	SL4.0ch01	79762277	79762291	15	+	Solyc01g087740.1	Solyc01g087740.1	INTRON	17.2344	1	0	0	0
BS4018	SL4.0ch01	79762668	79762682	15	+	Solyc01g087740.1	Solyc01g087740.1	INTRON	9.08023	0	0	0	0
BS4019	SL4.0ch01	79762677	79762691	15	+	Solyc01g087740.1	Solyc01g087740.1	INTRON	46.7346	0	1	0	0
BS4020	SL4.0ch01	79762690	79762704	15	+	Solyc01g087740.1	Solyc01g087740.1	INTRON	26.8096	0	0	0	0
BS4021	SL4.0ch01	79762697	79762711	15	+	Solyc01g087740.1	Solyc01g087740.1	INTRON	1.58798	0	0	0	0
BS4022	SL4.0ch01	79763308	79763322	15	+	Solyc01g087740.1	Solyc01g087740.1	CDS	78.2414	0	0	0	0
BS4023	SL4.0ch01	79763335	79763349	15	+	Solyc01g087740.1	Solyc01g087740.1	CDS	62.475	0	0	0	0
BS4024	SL4.0ch01	79763343	79763357	15	+	Solyc01g087740.1	Solyc01g087740.1	CDS	75.5067	0	0	0	0
BS4026	SL4.0ch01	79763539	79763553	15	+	Solyc01g087740.1	Solyc01g087740.1	CDS	40.1502	0	0	0	0
BS4027	SL4.0ch01	79763550	79763564	15	+	Solyc01g087740.1	Solyc01g087740.1	CDS	79.4961	0	0	0	0
BS4028	SL4.0ch01	79763558	79763572	15	+	Solyc01g087740.1	Solyc01g087740.1	CDS	56.6576	0	0	0	0
BS4029	SL4.0ch01	79763573	79763587	15	+	Solyc01g087740.1	Solyc01g087740.1	CDS	22.0081	0	0	0	0
BS4030	SL4.0ch01	79763581	79763595	15	+	Solyc01g087740.1	Solyc01g087740.1	CDS	48.3447	0	0	0	0
BS4031	SL4.0ch01	79763590	79763604	15	+	Solyc01g087740.1	Solyc01g087740.1	CDS	1.09888	0	0	0	0
BS4033	SL4.0ch01	79763878	79763892	15	+	Solyc01g087740.1	Solyc01g087740.1	INTRON	18.5105	1	0	0	0
BS4034	SL4.0ch01	79763887	79763901	15	+	Solyc01g087740.1	Solyc01g087740.1	INTRON	4.15075	0	0	0	0
BS4036	SL4.0ch01	79764274	79764288	15	+	Solyc01g087740.1	Solyc01g087740.1	INTRON	4.48068	0	0	0	0
BS4037	SL4.0ch01	79764285	79764299	15	+	Solyc01g087740.1	Solyc01g087740.1	INTRON	10.693	0	0	0	0
BS4038	SL4.0ch01	79764314	79764328	15	+	Solyc01g087740.1	Solyc01g087740.1	INTRON	10.1991	1	0	0	0
BS4039	SL4.0ch01	79764324	79764338	15	+	Solyc01g087740.1	Solyc01g087740.1	INTRON	17.5658	0	0	0	0
BS4040	SL4.0ch01	79764404	79764418	15	+	Solyc01g087740.1	Solyc01g087740.1	INTRON	8.0686	1	0	0	0
BS4041	SL4.0ch01	79764535	79764549	15	+	Solyc01g087740.1	Solyc01g087740.1	INTRON	7.12648	0	0	0	0
BS4042	SL4.0ch01	79764563	79764577	15	+	Solyc01g087740.1	Solyc01g087740.1	INTRON	14.9587	0	0	2	0
BS4043	SL4.0ch01	79764668	79764682	15	+	Solyc01g087740.1	Solyc01g087740.1	INTRON	10.9267	0	0	0	0
BS4044	SL4.0ch01	79764676	79764690	15	+	Solyc01g087740.1	Solyc01g087740.1	INTRON	12.589	0	0	0	0
BS4045	SL4.0ch01	79764688	79764702	15	+	Solyc01g087740.1	Solyc01g087740.1	INTRON	16.2854	0	1	0	0
BS4046	SL4.0ch01	79764716	79764730	15	+	Solyc01g087740.1	Solyc01g087740.1	INTRON	1.14464	0	0	0	0
BS4047	SL4.0ch01	79764818	79764832	15	+	Solyc01g087740.1	Solyc01g087740.1	INTRON	19.8948	0	1	0	0
BS4048	SL4.0ch01	79764834	79764848	15	+	Solyc01g087740.1	Solyc01g087740.1	INTRON	10.6321	0	0	0	0
BS4051	SL4.0ch01	79764959	79764973	15	+	Solyc01g087740.1	Solyc01g087740.1	INTRON	14.5851	0	0	0	0
BS4052	SL4.0ch01	79765070	79765084	15	+	Solyc01g087740.1	Solyc01g087740.1	INTRON	35.1847	0	0	1	0
BS4053	SL4.0ch01	79765087	79765101	15	+	Solyc01g087740.1	Solyc01g087740.1	INTRON	10.2493	0	0	0	0
BS4054	SL4.0ch01	79765205	79765219	15	+	Solyc01g087740.1	Solyc01g087740.1	INTRON	3.70471	0	0	0	0
BS4055	SL4.0ch01	79765231	79765245	15	+	Solyc01g087740.1	Solyc01g087740.1	INTRON	20.0488	1	0	0	0
BS4057	SL4.0ch01	79765350	79765364	15	+	Solyc01g087740.1	Solyc01g087740.1	INTRON	23.75	0	0	2	0
BS4058	SL4.0ch01	79765358	79765372	15	+	Solyc01g087740.1	Solyc01g087740.1	INTRON	10.5164	0	1	2	0
BS4059	SL4.0ch01	79765374	79765388	15	+	Solyc01g087740.1	Solyc01g087740.1	INTRON	17.3121	0	1	0	0
BS4060	SL4.0ch01	79765457	79765471	15	+	Solyc01g087740.1	Solyc01g087740.1	INTRON	3.99873	0	1	0	0
BS4061	SL4.0ch01	79765466	79765480	15	+	Solyc01g087740.1	Solyc01g087740.1	INTRON	18.0546	1	1	0	0
BS4063	SL4.0ch01	79765651	79765665	15	+	Solyc01g087740.1	Solyc01g087740.1	INTRON	6.60602	0	0	10	0
BS4064	SL4.0ch01	79765743	79765757	15	+	Solyc01g087740.1	Solyc01g087740.1	INTRON	26.4845	1	0	1	0
BS4065	SL4.0ch01	79765754	79765768	15	+	Solyc01g087740.1	Solyc01g087740.1	INTRON	5.54587	0	0	0	0
BS4069	SL4.0ch01	79766244	79766258	15	+	Solyc01g087740.1	Solyc01g087740.1	CDS	35.1705	0	0	0	0
BS4070	SL4.0ch01	79766261	79766275	15	+	Solyc01g087740.1	Solyc01g087740.1	CDS	160.372	1	0	0	0
BS4072	SL4.0ch01	79766277	79766291	15	+	Solyc01g087740.1	Solyc01g087740.1	CDS	99.8366	0	0	0	0
BS4073	SL4.0ch01	79766289	79766303	15	+	Solyc01g087740.1	Solyc01g087740.1	CDS	23.1678	0	0	0	0
BS4074	SL4.0ch01	79766473	79766487	15	+	Solyc01g087740.1	Solyc01g087740.1	CDS	10.4877	1	0	0	0
BS4075	SL4.0ch01	79766484	79766498	15	+	Solyc01g087740.1	Solyc01g087740.1	CDS	24.8478	0	0	0	0
BS4076	SL4.0ch01	79766492	79766506	15	+	Solyc01g087740.1	Solyc01g087740.1	CDS	19.7561	0	0	0	0
BS4077	SL4.0ch01	79766504	79766518	15	+	Solyc01g087740.1	Solyc01g087740.1	CDS	41.2492	1	0	0	0
BS4080	SL4.0ch01	79766742	79766756	15	+	Solyc01g087740.1	Solyc01g087740.1	UTR3	5.86922	1	0	0	0
BS4082	SL4.0ch01	79804867	79804881	15	+	Solyc01g087790.2	Solyc01g087790.2	CDS	10.4274	0	0	0	0
BS4084	SL4.0ch01	79807956	79807970	15	+	Solyc01g087800.2	Solyc01g087800.2	CDS	3.99963	0	0	0	0
BS4085	SL4.0ch01	79864993	79865007	15	+	Solyc01g087840.3	Solyc01g087840.3	CDS	18.5272	0	1	0	0
BS4086	SL4.0ch01	79865002	79865016	15	+	Solyc01g087840.3	Solyc01g087840.3	CDS	10.3932	0	1	0	0
BS4087	SL4.0ch01	79942696	79942710	15	+	Solyc01g087890.3	Solyc01g087890.3	CDS	8.75888	0	1	1	0
BS4088	SL4.0ch01	79942703	79942717	15	+	Solyc01g087890.3	Solyc01g087890.3	CDS	4.41951	0	0	0	0
BS4096	SL4.0ch01	80230947	80230961	15	+	Solyc01g088200.4	Solyc01g088200.4	CDS	16.3426	1	0	0	1
BS4113	SL4.0ch01	80348095	80348109	15	+	Solyc01g088350.4	Solyc01g088350.4	CDS	5.07217	0	0	0	0
BS4114	SL4.0ch01	80348939	80348953	15	+	Solyc01g088350.4	Solyc01g088350.4	CDS	9.45157	0	1	0	1
BS4117	SL4.0ch01	80349152	80349166	15	+	Solyc01g088350.4	Solyc01g088350.4	CDS	9.45781	0	1	0	0
BS4128	SL4.0ch01	80383818	80383832	15	+	Solyc01g088460.3	Solyc01g088460.3	UTR5	17.0974	0	1	0	0
BS4129	SL4.0ch01	80383825	80383839	15	+	Solyc01g088460.3	Solyc01g088460.3	CDS	81.9037	0	1	0	0
BS4130	SL4.0ch01	80383834	80383848	15	+	Solyc01g088460.3	Solyc01g088460.3	CDS	110.43	0	1	0	0
BS4131	SL4.0ch01	80383842	80383856	15	+	Solyc01g088460.3	Solyc01g088460.3	CDS	79.6485	0	0	0	0
BS4133	SL4.0ch01	80383986	80384000	15	+	Solyc01g088460.3	Solyc01g088460.3	CDS	60.6264	0	0	0	0
BS4134	SL4.0ch01	80383999	80384013	15	+	Solyc01g088460.3	Solyc01g088460.3	CDS	10.3432	0	0	1	0
BS4135	SL4.0ch01	80384098	80384112	15	+	Solyc01g088460.3	Solyc01g088460.3	CDS	24.5718	0	0	0	0
BS4136	SL4.0ch01	80384115	80384129	15	+	Solyc01g088460.3	Solyc01g088460.3	CDS	15.3087	0	0	0	1
BS4137	SL4.0ch01	80384123	80384137	15	+	Solyc01g088460.3	Solyc01g088460.3	CDS	28.5721	0	0	0	1
BS4138	SL4.0ch01	80384130	80384144	15	+	Solyc01g088460.3	Solyc01g088460.3	CDS	41.2397	0	0	0	0
BS4139	SL4.0ch01	80384165	80384179	15	+	Solyc01g088460.3	Solyc01g088460.3	CDS	15.6053	0	0	0	1
BS4140	SL4.0ch01	80384208	80384222	15	+	Solyc01g088460.3	Solyc01g088460.3	CDS	18.3076	0	0	0	0
BS4143	SL4.0ch01	80384596	80384610	15	+	Solyc01g088460.3	Solyc01g088460.3	CDS	26.8694	0	1	0	0
BS4144	SL4.0ch01	80384618	80384632	15	+	Solyc01g088460.3	Solyc01g088460.3	CDS	22.7424	0	0	0	0
BS4145	SL4.0ch01	80384630	80384644	15	+	Solyc01g088460.3	Solyc01g088460.3	CDS	33.9294	0	0	0	0
BS4146	SL4.0ch01	80384637	80384651	15	+	Solyc01g088460.3	Solyc01g088460.3	CDS	15.4379	0	0	0	0
BS4147	SL4.0ch01	80384649	80384663	15	+	Solyc01g088460.3	Solyc01g088460.3	CDS	46.6565	0	0	0	0
BS4148	SL4.0ch01	80384682	80384696	15	+	Solyc01g088460.3	Solyc01g088460.3	CDS	20.8005	0	0	0	0
BS4152	SL4.0ch01	80385826	80385840	15	+	Solyc01g088460.3	Solyc01g088460.3	INTRON	20.2848	0	0	0	0
BS4153	SL4.0ch01	80385959	80385973	15	+	Solyc01g088460.3	Solyc01g088460.3	INTRON	13.6838	0	0	0	0
BS4154	SL4.0ch01	80385998	80386012	15	+	Solyc01g088460.3	Solyc01g088460.3	INTRON	6.74161	0	0	0	0
BS4158	SL4.0ch01	80386114	80386128	15	+	Solyc01g088460.3	Solyc01g088460.3	INTRON	5.29965	0	0	0	0
BS4159	SL4.0ch01	80386177	80386191	15	+	Solyc01g088460.3	Solyc01g088460.3	INTRON	6.56707	0	0	4	0
BS4160	SL4.0ch01	80386321	80386335	15	+	Solyc01g088460.3	Solyc01g088460.3	INTRON	3.67713	0	0	0	0
BS4161	SL4.0ch01	80386343	80386357	15	+	Solyc01g088460.3	Solyc01g088460.3	INTRON	6.88031	0	0	0	0
BS4163	SL4.0ch01	80386647	80386661	15	+	Solyc01g088460.3	Solyc01g088460.3	INTRON	11.0683	0	0	0	0
BS4164	SL4.0ch01	80386703	80386717	15	+	Solyc01g088460.3	Solyc01g088460.3	INTRON	7.8363	0	0	0	0
BS4166	SL4.0ch01	80386966	80386980	15	+	Solyc01g088460.3	Solyc01g088460.3	CDS	7.8155	0	0	0	0
BS4167	SL4.0ch01	80386975	80386989	15	+	Solyc01g088460.3	Solyc01g088460.3	CDS	26.8907	0	0	0	0
BS4168	SL4.0ch01	80386993	80387007	15	+	Solyc01g088460.3	Solyc01g088460.3	CDS	5.32299	0	0	0	0
BS4169	SL4.0ch01	80387003	80387017	15	+	Solyc01g088460.3	Solyc01g088460.3	CDS	33.2559	0	0	0	0
BS4170	SL4.0ch01	80387010	80387024	15	+	Solyc01g088460.3	Solyc01g088460.3	CDS	52.7082	0	0	0	0
BS4171	SL4.0ch01	80387026	80387040	15	+	Solyc01g088460.3	Solyc01g088460.3	CDS	49.2689	0	0	0	0
BS4172	SL4.0ch01	80387038	80387052	15	+	Solyc01g088460.3	Solyc01g088460.3	CDS	30.5268	0	0	0	0
BS4173	SL4.0ch01	80387052	80387066	15	+	Solyc01g088460.3	Solyc01g088460.3	CDS	10.8705	0	0	0	0
BS4174	SL4.0ch01	80388060	80388074	15	+	Solyc01g088460.3	Solyc01g088460.3	INTRON	6.05744	1	0	0	0
BS4176	SL4.0ch01	80388790	80388804	15	+	Solyc01g088460.3	Solyc01g088460.3	CDS	168.723	0	0	0	1
BS4178	SL4.0ch01	80388810	80388824	15	+	Solyc01g088460.3	Solyc01g088460.3	CDS	34.5561	0	0	0	0
BS4179	SL4.0ch01	80388825	80388839	15	+	Solyc01g088460.3	Solyc01g088460.3	CDS	37.7925	0	0	0	0
BS4180	SL4.0ch01	80388978	80388992	15	+	Solyc01g088460.3	Solyc01g088460.3	INTRON	4.27397	0	0	1	0
BS4181	SL4.0ch01	80388988	80389002	15	+	Solyc01g088460.3	Solyc01g088460.3	INTRON	37.4513	0	0	1	0
BS4182	SL4.0ch01	80388997	80389011	15	+	Solyc01g088460.3	Solyc01g088460.3	INTRON	16.8877	0	0	1	0
BS4183	SL4.0ch01	80389006	80389020	15	+	Solyc01g088460.3	Solyc01g088460.3	INTRON	31.833	0	0	0	0
BS4185	SL4.0ch01	80389391	80389405	15	+	Solyc01g088460.3	Solyc01g088460.3	INTRON	11.6094	0	0	0	0
BS4187	SL4.0ch01	80390558	80390572	15	+	Solyc01g088460.3	Solyc01g088460.3	INTRON	26.6112	0	0	2	0
BS4188	SL4.0ch01	80390567	80390581	15	+	Solyc01g088460.3	Solyc01g088460.3	INTRON	14.0188	0	0	0	0
BS4190	SL4.0ch01	80390594	80390608	15	+	Solyc01g088460.3	Solyc01g088460.3	INTRON	14.6603	0	0	0	0
BS4192	SL4.0ch01	80391944	80391958	15	+	Solyc01g088460.3	Solyc01g088460.3	INTRON	6.34669	0	0	0	0
BS4193	SL4.0ch01	80392109	80392123	15	+	Solyc01g088460.3	Solyc01g088460.3	INTRON	11.8802	0	0	1	0
BS4194	SL4.0ch01	80392235	80392249	15	+	Solyc01g088460.3	Solyc01g088460.3	INTRON	15.2704	0	0	3	0
BS4195	SL4.0ch01	80392279	80392293	15	+	Solyc01g088460.3	Solyc01g088460.3	INTRON	9.11865	0	0	1	0
BS4196	SL4.0ch01	80392311	80392325	15	+	Solyc01g088460.3	Solyc01g088460.3	INTRON	2.18763	0	0	0	0
BS4197	SL4.0ch01	80392318	80392332	15	+	Solyc01g088460.3	Solyc01g088460.3	INTRON	25.4882	0	0	0	0
BS4198	SL4.0ch01	80392450	80392464	15	+	Solyc01g088460.3	Solyc01g088460.3	INTRON	10.8	0	0	0	0
BS4201	SL4.0ch01	80392478	80392492	15	+	Solyc01g088460.3	Solyc01g088460.3	INTRON	12.8282	0	0	0	0
BS4202	SL4.0ch01	80392624	80392638	15	+	Solyc01g088460.3	Solyc01g088460.3	CDS	14.0037	0	0	0	0
BS4203	SL4.0ch01	80392636	80392650	15	+	Solyc01g088460.3	Solyc01g088460.3	CDS	44.4426	0	0	0	0
BS4204	SL4.0ch01	80392643	80392657	15	+	Solyc01g088460.3	Solyc01g088460.3	CDS	45.0028	0	0	0	0
BS4205	SL4.0ch01	80392656	80392670	15	+	Solyc01g088460.3	Solyc01g088460.3	CDS	25.2838	0	1	0	0
BS4206	SL4.0ch01	80392672	80392686	15	+	Solyc01g088460.3	Solyc01g088460.3	CDS	16.1245	0	0	0	0
BS4208	SL4.0ch01	80392688	80392702	15	+	Solyc01g088460.3	Solyc01g088460.3	CDS	8.88995	1	0	0	0
BS4209	SL4.0ch01	80392714	80392728	15	+	Solyc01g088460.3	Solyc01g088460.3	CDS	13.4618	1	0	0	0
BS4210	SL4.0ch01	80392952	80392966	15	+	Solyc01g088460.3	Solyc01g088460.3	INTRON	11.8755	0	0	0	0
BS4211	SL4.0ch01	80392959	80392973	15	+	Solyc01g088460.3	Solyc01g088460.3	INTRON	10.5673	0	0	0	0
BS4212	SL4.0ch01	80392967	80392981	15	+	Solyc01g088460.3	Solyc01g088460.3	INTRON	20.3074	0	0	0	0
BS4213	SL4.0ch01	80393012	80393026	15	+	Solyc01g088460.3	Solyc01g088460.3	INTRON	39.0264	0	0	0	0
BS4214	SL4.0ch01	80393284	80393298	15	+	Solyc01g088460.3	Solyc01g088460.3	INTRON	27.4115	0	0	1	0
BS4216	SL4.0ch01	80393318	80393332	15	+	Solyc01g088460.3	Solyc01g088460.3	INTRON	7.91016	0	0	0	0
BS4217	SL4.0ch01	80394173	80394187	15	+	Solyc01g088460.3	Solyc01g088460.3	INTRON	3.00527	0	0	1	0
BS4218	SL4.0ch01	80394184	80394198	15	+	Solyc01g088460.3	Solyc01g088460.3	INTRON	25.9223	0	0	1	0
BS4219	SL4.0ch01	80394195	80394209	15	+	Solyc01g088460.3	Solyc01g088460.3	INTRON	32.9268	0	1	0	0
BS4220	SL4.0ch01	80394203	80394217	15	+	Solyc01g088460.3	Solyc01g088460.3	INTRON	34.8636	0	1	0	0
BS4222	SL4.0ch01	80394428	80394442	15	+	Solyc01g088460.3	Solyc01g088460.3	INTRON	57.9272	1	0	0	0
BS4223	SL4.0ch01	80394439	80394453	15	+	Solyc01g088460.3	Solyc01g088460.3	INTRON	35.531	0	0	0	0
BS4224	SL4.0ch01	80394459	80394473	15	+	Solyc01g088460.3	Solyc01g088460.3	INTRON	18.0387	0	0	0	0
BS4225	SL4.0ch01	80394531	80394545	15	+	Solyc01g088460.3	Solyc01g088460.3	INTRON	5.22234	0	0	0	0
BS4226	SL4.0ch01	80394542	80394556	15	+	Solyc01g088460.3	Solyc01g088460.3	INTRON	6.86971	0	0	0	0
BS4227	SL4.0ch01	80394554	80394568	15	+	Solyc01g088460.3	Solyc01g088460.3	INTRON	14.6679	1	0	0	0
BS4228	SL4.0ch01	80394562	80394576	15	+	Solyc01g088460.3	Solyc01g088460.3	INTRON	2.14171	1	0	2	0
BS4231	SL4.0ch01	80394671	80394685	15	+	Solyc01g088460.3	Solyc01g088460.3	INTRON	17.8107	0	1	0	0
BS4232	SL4.0ch01	80394819	80394833	15	+	Solyc01g088460.3	Solyc01g088460.3	INTRON	19.5047	0	0	0	0
BS4233	SL4.0ch01	80394828	80394842	15	+	Solyc01g088460.3	Solyc01g088460.3	CDS	21.6947	0	0	0	0
BS4234	SL4.0ch01	80394843	80394857	15	+	Solyc01g088460.3	Solyc01g088460.3	CDS	25.106	0	0	0	0
BS4236	SL4.0ch01	80394881	80394895	15	+	Solyc01g088460.3	Solyc01g088460.3	CDS	15.9491	0	0	0	0
BS4237	SL4.0ch01	80394914	80394928	15	+	Solyc01g088460.3	Solyc01g088460.3	CDS	33.1925	0	0	0	0
BS4238	SL4.0ch01	80394927	80394941	15	+	Solyc01g088460.3	Solyc01g088460.3	CDS	9.6266	2	0	0	0
BS4239	SL4.0ch01	80395138	80395152	15	+	Solyc01g088460.3	Solyc01g088460.3	CDS	15.7925	0	0	0	0
BS4240	SL4.0ch01	80395148	80395162	15	+	Solyc01g088460.3	Solyc01g088460.3	CDS	22.5631	1	0	0	0
BS4241	SL4.0ch01	80395169	80395183	15	+	Solyc01g088460.3	Solyc01g088460.3	CDS	24.0211	0	0	0	0
BS4242	SL4.0ch01	80395176	80395190	15	+	Solyc01g088460.3	Solyc01g088460.3	CDS	15.0094	0	0	0	0
BS4243	SL4.0ch01	80395183	80395197	15	+	Solyc01g088460.3	Solyc01g088460.3	CDS	2.64404	0	0	0	0
BS4244	SL4.0ch01	80395233	80395247	15	+	Solyc01g088460.3	Solyc01g088460.3	INTRON	5.16962	0	0	4	0
BS4246	SL4.0ch01	80395334	80395348	15	+	Solyc01g088460.3	Solyc01g088460.3	INTRON	42.0443	0	0	0	0
[truncated: 48,717 more rows]

## Sheet: RS2Z36
		Binding site window								Motifs
BSID	Chr	start	end	window	strand	Solyc_GeneID	Solyc_GeneName	transcriptRegion	pureClip score (Bindingsite strength)	GGAG	CUCC	UUUU	AAAA
BS2	SL4.0ch00	1515047	1515061	15	+	Solyc00g500063.1	Solyc00g500063.1	UTR5	67.5721	0	0	0	0
BS3	SL4.0ch00	1515144	1515158	15	+	Solyc00g500063.1	Solyc00g500063.1	UTR5	16.7032	0	0	0	1
BS4	SL4.0ch00	1515180	1515194	15	+	Solyc00g500063.1	Solyc00g500063.1	UTR5	11.4002	0	0	0	0
BS5	SL4.0ch00	1515188	1515202	15	+	Solyc00g500063.1	Solyc00g500063.1	UTR5	57.1733	0	0	2	0
BS6	SL4.0ch00	1515195	1515209	15	+	Solyc00g500063.1	Solyc00g500063.1	UTR5	12.8454	0	0	2	0
BS7	SL4.0ch00	1515250	1515264	15	+	Solyc00g500063.1	Solyc00g500063.1	CDS	35.673	0	0	0	0
BS8	SL4.0ch00	1515286	1515300	15	+	Solyc00g500063.1	Solyc00g500063.1	CDS	67.5243	0	0	0	0
BS9	SL4.0ch00	1515325	1515339	15	+	Solyc00g500063.1	Solyc00g500063.1	CDS	67.1395	0	0	0	0
BS10	SL4.0ch00	1515426	1515440	15	+	Solyc00g500063.1	Solyc00g500063.1	CDS	61.0176	0	0	0	0
BS11	SL4.0ch00	1515440	1515454	15	+	Solyc00g500063.1	Solyc00g500063.1	CDS	43.6977	0	0	0	0
BS12	SL4.0ch00	1515516	1515530	15	+	Solyc00g500063.1	Solyc00g500063.1	CDS	59.4509	0	0	0	0
BS13	SL4.0ch00	1515529	1515543	15	+	Solyc00g500063.1	Solyc00g500063.1	CDS	59.3304	0	0	0	0
BS14	SL4.0ch00	1515542	1515556	15	+	Solyc00g500063.1	Solyc00g500063.1	CDS	28.724	0	0	2	0
BS15	SL4.0ch00	1515598	1515612	15	+	Solyc00g500063.1	Solyc00g500063.1	CDS	36.0629	0	0	0	0
BS16	SL4.0ch00	1515644	1515658	15	+	Solyc00g500063.1	Solyc00g500063.1	CDS	5.73917	0	1	0	0
BS17	SL4.0ch00	1515652	1515666	15	+	Solyc00g500063.1	Solyc00g500063.1	CDS	45.7479	0	0	0	1
BS18	SL4.0ch00	1515660	1515674	15	+	Solyc00g500063.1	Solyc00g500063.1	CDS	3.3858	0	0	0	1
BS19	SL4.0ch00	1515723	1515737	15	+	Solyc00g500063.1	Solyc00g500063.1	CDS	25.1489	0	0	0	0
BS20	SL4.0ch00	1515739	1515753	15	+	Solyc00g500063.1	Solyc00g500063.1	CDS	8.54833	0	0	0	0
BS21	SL4.0ch00	1515749	1515763	15	+	Solyc00g500063.1	Solyc00g500063.1	CDS	49.1722	0	0	0	0
BS22	SL4.0ch00	1515758	1515772	15	+	Solyc00g500063.1	Solyc00g500063.1	CDS	14.642	0	0	0	2
BS23	SL4.0ch00	1515768	1515782	15	+	Solyc00g500063.1	Solyc00g500063.1	CDS	13.7094	0	0	0	3
BS24	SL4.0ch00	1515891	1515905	15	+	Solyc00g500063.1	Solyc00g500063.1	CDS	72.5476	0	0	2	0
BS25	SL4.0ch00	1515996	1516010	15	+	Solyc00g500063.1	Solyc00g500063.1	CDS	39.9637	0	0	0	0
BS26	SL4.0ch00	1516003	1516017	15	+	Solyc00g500063.1	Solyc00g500063.1	CDS	25.8525	0	0	0	0
BS27	SL4.0ch00	1516025	1516039	15	+	Solyc00g500063.1	Solyc00g500063.1	CDS	46.4531	0	0	0	0
BS28	SL4.0ch00	1516066	1516080	15	+	Solyc00g500063.1	Solyc00g500063.1	CDS	34.7915	0	0	0	0
BS29	SL4.0ch00	1516089	1516103	15	+	Solyc00g500063.1	Solyc00g500063.1	CDS	37.3761	0	0	0	0
BS30	SL4.0ch00	1516307	1516321	15	+	Solyc00g500063.1	Solyc00g500063.1	CDS	33.173	0	0	0	0
BS31	SL4.0ch00	1516339	1516353	15	+	Solyc00g500063.1	Solyc00g500063.1	CDS	55.1043	0	0	0	0
BS32	SL4.0ch00	1516367	1516381	15	+	Solyc00g500063.1	Solyc00g500063.1	CDS	29.3255	0	0	0	0
BS34	SL4.0ch00	1516381	1516395	15	+	Solyc00g500063.1	Solyc00g500063.1	CDS	29.2989	0	0	0	0
BS35	SL4.0ch00	1516416	1516430	15	+	Solyc00g500063.1	Solyc00g500063.1	CDS	34.7092	0	0	0	0
BS36	SL4.0ch00	1516540	1516554	15	+	Solyc00g500063.1	Solyc00g500063.1	CDS	6.84175	0	0	0	0
BS37	SL4.0ch00	1516549	1516563	15	+	Solyc00g500063.1	Solyc00g500063.1	CDS	33.2524	0	0	0	0
BS38	SL4.0ch00	1516618	1516632	15	+	Solyc00g500063.1	Solyc00g500063.1	CDS	26.8587	0	0	1	0
BS39	SL4.0ch00	1516732	1516746	15	+	Solyc00g500063.1	Solyc00g500063.1	UTR3	16.0817	0	0	0	0
BS41	SL4.0ch00	1516748	1516762	15	+	Solyc00g500063.1	Solyc00g500063.1	UTR3	46.2027	0	0	0	0
BS42	SL4.0ch00	1519674	1519688	15	+	Solyc00g500065.1	Solyc00g500065.1	INTRON	6.71682	0	0	0	0
BS44	SL4.0ch00	1519709	1519723	15	+	Solyc00g500065.1	Solyc00g500065.1	INTRON	8.98274	0	0	2	0
BS45	SL4.0ch00	1519732	1519746	15	+	Solyc00g500065.1	Solyc00g500065.1	CDS	9.02269	0	0	0	0
BS116	SL4.0ch00	1513214	1513228	15	-	Solyc00g500064.1	Solyc00g500064.1	CDS	2.5976	0	0	0	0
BS120	SL4.0ch00	1513576	1513590	15	-	Solyc00g500064.1	Solyc00g500064.1	CDS	11.6405	0	0	0	0
BS124	SL4.0ch00	2956874	2956888	15	-	Solyc00g500164.1	Solyc00g500164.1	INTRON	23.3358	0	0	0	0
BS169	SL4.0ch01	62691	62705	15	+	Solyc01g005030.4	Solyc01g005030.4	CDS	8.76287	0	0	0	0
BS170	SL4.0ch01	62701	62715	15	+	Solyc01g005030.4	Solyc01g005030.4	CDS	12.0765	0	0	0	0
BS171	SL4.0ch01	62767	62781	15	+	Solyc01g005030.4	Solyc01g005030.4	CDS	14.5238	0	0	0	0
BS180	SL4.0ch01	64140	64154	15	+	Solyc01g005030.4	Solyc01g005030.4	CDS	6.13929	1	0	0	0
BS181	SL4.0ch01	64196	64210	15	+	Solyc01g005030.4	Solyc01g005030.4	CDS	6.07004	0	0	0	0
BS182	SL4.0ch01	64399	64413	15	+	Solyc01g005030.4	Solyc01g005030.4	CDS	14.9534	0	1	0	0
BS184	SL4.0ch01	230923	230937	15	+	Solyc01g005300.4	Solyc01g005300.4	CDS	18.7925	0	0	2	0
BS185	SL4.0ch01	230935	230949	15	+	Solyc01g005300.4	Solyc01g005300.4	CDS	18.2021	0	0	0	0
BS186	SL4.0ch01	230957	230971	15	+	Solyc01g005300.4	Solyc01g005300.4	CDS	29.8038	0	0	0	0
BS189	SL4.0ch01	232577	232591	15	+	Solyc01g005300.4	Solyc01g005300.4	CDS	8.4429	0	0	0	0
BS191	SL4.0ch01	232634	232648	15	+	Solyc01g005300.4	Solyc01g005300.4	CDS	13.3073	0	0	0	0
BS193	SL4.0ch01	233122	233136	15	+	Solyc01g005300.4	Solyc01g005300.4	CDS	7.28009	1	0	0	0
BS194	SL4.0ch01	233365	233379	15	+	Solyc01g005300.4	Solyc01g005300.4	CDS	14.1489	0	0	0	0
BS195	SL4.0ch01	233474	233488	15	+	Solyc01g005300.4	Solyc01g005300.4	CDS	8.11752	0	0	0	0
BS196	SL4.0ch01	233486	233500	15	+	Solyc01g005300.4	Solyc01g005300.4	CDS	6.75131	1	1	0	0
BS201	SL4.0ch01	233913	233927	15	+	Solyc01g005300.4	Solyc01g005300.4	CDS	4.25276	1	0	1	0
BS202	SL4.0ch01	233924	233938	15	+	Solyc01g005300.4	Solyc01g005300.4	CDS	30.6288	0	0	0	0
BS205	SL4.0ch01	234072	234086	15	+	Solyc01g005300.4	Solyc01g005300.4	INTRON	18.008	1	0	0	0
BS207	SL4.0ch01	234086	234100	15	+	Solyc01g005300.4	Solyc01g005300.4	INTRON	12.7952	1	0	0	0
BS208	SL4.0ch01	300652	300666	15	+	Solyc01g005410.4	Solyc01g005410.4	UTR5	8.81154	0	0	0	0
BS211	SL4.0ch01	301447	301461	15	+	Solyc01g005410.4	Solyc01g005410.4	CDS	6.46652	0	0	0	0
BS212	SL4.0ch01	301610	301624	15	+	Solyc01g005410.4	Solyc01g005410.4	CDS	16.6411	0	0	2	0
BS213	SL4.0ch01	301621	301635	15	+	Solyc01g005410.4	Solyc01g005410.4	CDS	40.7043	0	0	2	0
BS214	SL4.0ch01	301628	301642	15	+	Solyc01g005410.4	Solyc01g005410.4	CDS	9.61015	0	0	1	0
BS215	SL4.0ch01	301640	301654	15	+	Solyc01g005410.4	Solyc01g005410.4	CDS	42.7603	0	0	0	0
BS217	SL4.0ch01	301655	301669	15	+	Solyc01g005410.4	Solyc01g005410.4	CDS	4.12533	0	0	0	0
BS219	SL4.0ch01	302825	302839	15	+	Solyc01g005410.4	Solyc01g005410.4	CDS	9.08262	0	0	0	0
BS220	SL4.0ch01	303006	303020	15	+	Solyc01g005410.4	Solyc01g005410.4	CDS	6.3132	0	0	0	0
BS222	SL4.0ch01	315468	315482	15	+	Solyc01g005430.3	Solyc01g005430.3	CDS	5.7504	0	0	0	1
BS225	SL4.0ch01	315644	315658	15	+	Solyc01g005430.3	Solyc01g005430.3	CDS	1.99089	1	0	0	0
BS227	SL4.0ch01	315665	315679	15	+	Solyc01g005430.3	Solyc01g005430.3	CDS	11.6918	0	0	0	0
BS229	SL4.0ch01	317245	317259	15	+	Solyc01g005430.3	Solyc01g005430.3	CDS	4.11543	0	0	0	0
BS231	SL4.0ch01	323143	323157	15	+	Solyc01g005440.4	Solyc01g005440.4	CDS	88.8106	0	0	0	0
BS232	SL4.0ch01	323154	323168	15	+	Solyc01g005440.4	Solyc01g005440.4	CDS	34.419	0	0	0	0
BS234	SL4.0ch01	323170	323184	15	+	Solyc01g005440.4	Solyc01g005440.4	CDS	35.201	0	0	0	0
BS237	SL4.0ch01	323557	323571	15	+	Solyc01g005440.4	Solyc01g005440.4	INTRON	39.173	0	0	0	0
BS238	SL4.0ch01	323582	323596	15	+	Solyc01g005440.4	Solyc01g005440.4	INTRON	17.3569	0	0	0	0
BS239	SL4.0ch01	323589	323603	15	+	Solyc01g005440.4	Solyc01g005440.4	INTRON	33.7146	0	1	0	0
BS240	SL4.0ch01	323597	323611	15	+	Solyc01g005440.4	Solyc01g005440.4	INTRON	5.48624	0	1	0	0
BS241	SL4.0ch01	323666	323680	15	+	Solyc01g005440.4	Solyc01g005440.4	INTRON	7.48027	1	0	0	0
BS242	SL4.0ch01	323678	323692	15	+	Solyc01g005440.4	Solyc01g005440.4	INTRON	6.90386	1	0	1	0
BS243	SL4.0ch01	323689	323703	15	+	Solyc01g005440.4	Solyc01g005440.4	INTRON	40.3304	0	0	1	0
BS244	SL4.0ch01	323696	323710	15	+	Solyc01g005440.4	Solyc01g005440.4	INTRON	20.2457	0	0	0	0
BS250	SL4.0ch01	324000	324014	15	+	Solyc01g005440.4	Solyc01g005440.4	INTRON	7.74536	0	0	0	0
BS251	SL4.0ch01	324038	324052	15	+	Solyc01g005440.4	Solyc01g005440.4	INTRON	19.5654	0	0	0	0
BS252	SL4.0ch01	324213	324227	15	+	Solyc01g005440.4	Solyc01g005440.4	CDS	87.9447	0	0	0	0
BS253	SL4.0ch01	324224	324238	15	+	Solyc01g005440.4	Solyc01g005440.4	CDS	19.8155	0	0	0	0
BS254	SL4.0ch01	324253	324267	15	+	Solyc01g005440.4	Solyc01g005440.4	CDS	83.8686	0	0	0	0
BS255	SL4.0ch01	324261	324275	15	+	Solyc01g005440.4	Solyc01g005440.4	CDS	93.4348	0	0	0	0
BS256	SL4.0ch01	324310	324324	15	+	Solyc01g005440.4	Solyc01g005440.4	CDS	23.5024	1	0	0	0
BS257	SL4.0ch01	324320	324334	15	+	Solyc01g005440.4	Solyc01g005440.4	CDS	34.2645	0	0	0	0
BS258	SL4.0ch01	324816	324830	15	+	Solyc01g005440.4	Solyc01g005440.4	CDS	31.5971	0	0	0	0
BS259	SL4.0ch01	324829	324843	15	+	Solyc01g005440.4	Solyc01g005440.4	CDS	32.1964	0	0	0	0
BS261	SL4.0ch01	324845	324859	15	+	Solyc01g005440.4	Solyc01g005440.4	CDS	18.229	0	1	0	0
BS262	SL4.0ch01	324853	324867	15	+	Solyc01g005440.4	Solyc01g005440.4	CDS	25.5415	0	0	0	0
BS263	SL4.0ch01	324866	324880	15	+	Solyc01g005440.4	Solyc01g005440.4	CDS	53.8322	0	0	0	0
BS264	SL4.0ch01	324874	324888	15	+	Solyc01g005440.4	Solyc01g005440.4	CDS	10.4101	0	0	0	0
BS265	SL4.0ch01	325113	325127	15	+	Solyc01g005440.4	Solyc01g005440.4	CDS	61.5549	0	0	0	0
BS267	SL4.0ch01	325130	325144	15	+	Solyc01g005440.4	Solyc01g005440.4	CDS	24.9972	0	0	0	0
BS268	SL4.0ch01	325146	325160	15	+	Solyc01g005440.4	Solyc01g005440.4	CDS	59.4204	0	0	0	0
BS269	SL4.0ch01	325342	325356	15	+	Solyc01g005440.4	Solyc01g005440.4	CDS	6.08291	0	0	0	0
BS270	SL4.0ch01	325356	325370	15	+	Solyc01g005440.4	Solyc01g005440.4	CDS	28.842	0	0	2	0
BS271	SL4.0ch01	325431	325445	15	+	Solyc01g005440.4	Solyc01g005440.4	CDS	7.14162	0	0	0	0
BS272	SL4.0ch01	325472	325486	15	+	Solyc01g005440.4	Solyc01g005440.4	CDS	1.87222	0	0	0	0
BS274	SL4.0ch01	325497	325511	15	+	Solyc01g005440.4	Solyc01g005440.4	CDS	28.4034	0	0	0	0
BS275	SL4.0ch01	325506	325520	15	+	Solyc01g005440.4	Solyc01g005440.4	CDS	28.8395	0	0	0	0
BS277	SL4.0ch01	325682	325696	15	+	Solyc01g005440.4	Solyc01g005440.4	INTRON	8.4563	1	0	0	0
BS278	SL4.0ch01	325741	325755	15	+	Solyc01g005440.4	Solyc01g005440.4	INTRON	8.00745	0	1	0	0
BS280	SL4.0ch01	325858	325872	15	+	Solyc01g005440.4	Solyc01g005440.4	CDS	5.81639	1	0	1	0
BS281	SL4.0ch01	326026	326040	15	+	Solyc01g005440.4	Solyc01g005440.4	CDS	22.9396	0	0	0	0
BS282	SL4.0ch01	326087	326101	15	+	Solyc01g005440.4	Solyc01g005440.4	CDS	11.3096	0	1	0	0
BS283	SL4.0ch01	326128	326142	15	+	Solyc01g005440.4	Solyc01g005440.4	UTR3	6.54799	0	0	0	0
BS284	SL4.0ch01	326269	326283	15	+	Solyc01g005440.4	Solyc01g005440.4	UTR3	5.3411	0	0	4	0
BS286	SL4.0ch01	346533	346547	15	+	Solyc01g005480.3	Solyc01g005480.3	UTR5	2.12464	0	0	0	0
BS288	SL4.0ch01	346564	346578	15	+	Solyc01g005480.3	Solyc01g005480.3	UTR5	9.28484	0	1	0	0
BS289	SL4.0ch01	346588	346602	15	+	Solyc01g005480.3	Solyc01g005480.3	UTR5	10.5064	0	0	0	0
BS292	SL4.0ch01	428998	429012	15	+	Solyc01g005590.2	Solyc01g005590.2	CDS	12.9106	0	0	0	0
BS295	SL4.0ch01	429044	429058	15	+	Solyc01g005590.2	Solyc01g005590.2	CDS	4.23999	0	0	0	0
BS296	SL4.0ch01	429082	429096	15	+	Solyc01g005590.2	Solyc01g005590.2	CDS	4.88573	0	0	0	0
BS297	SL4.0ch01	541609	541623	15	+	Solyc01g005810.3	Solyc01g005810.3	UTR5	21.0328	0	0	0	0
BS298	SL4.0ch01	541616	541630	15	+	Solyc01g005810.3	Solyc01g005810.3	UTR5	10.5328	0	0	0	0
BS299	SL4.0ch01	542007	542021	15	+	Solyc01g005810.3	Solyc01g005810.3	CDS	5.00281	0	0	0	0
BS312	SL4.0ch01	548788	548802	15	+	Solyc01g005820.4	Solyc01g005820.4	UTR5	31.6747	0	0	0	0
BS313	SL4.0ch01	548796	548810	15	+	Solyc01g005820.4	Solyc01g005820.4	UTR5	27.878	0	0	0	0
BS314	SL4.0ch01	548808	548822	15	+	Solyc01g005820.4	Solyc01g005820.4	UTR5	21.3155	0	0	0	0
BS315	SL4.0ch01	549111	549125	15	+	Solyc01g005820.4	Solyc01g005820.4	INTRON	66.879	0	0	0	0
BS316	SL4.0ch01	549120	549134	15	+	Solyc01g005820.4	Solyc01g005820.4	INTRON	43.5577	0	0	0	0
BS317	SL4.0ch01	549136	549150	15	+	Solyc01g005820.4	Solyc01g005820.4	INTRON	20.1678	0	0	1	0
BS318	SL4.0ch01	549451	549465	15	+	Solyc01g005820.4	Solyc01g005820.4	INTRON	47.8941	0	0	0	0
BS319	SL4.0ch01	549460	549474	15	+	Solyc01g005820.4	Solyc01g005820.4	INTRON	10.27	0	0	0	0
BS321	SL4.0ch01	549944	549958	15	+	Solyc01g005820.4	Solyc01g005820.4	UTR5	8.51101	0	0	0	0
BS322	SL4.0ch01	549955	549969	15	+	Solyc01g005820.4	Solyc01g005820.4	CDS	17.9123	2	0	0	0
BS323	SL4.0ch01	550003	550017	15	+	Solyc01g005820.4	Solyc01g005820.4	CDS	50.4837	1	0	0	0
BS324	SL4.0ch01	550014	550028	15	+	Solyc01g005820.4	Solyc01g005820.4	CDS	8.98165	0	0	0	0
BS327	SL4.0ch01	550447	550461	15	+	Solyc01g005820.4	Solyc01g005820.4	CDS	31.5794	1	0	0	0
BS328	SL4.0ch01	550481	550495	15	+	Solyc01g005820.4	Solyc01g005820.4	CDS	15.6737	0	0	0	0
BS330	SL4.0ch01	550589	550603	15	+	Solyc01g005820.4	Solyc01g005820.4	INTRON	15.7114	1	0	0	1
BS331	SL4.0ch01	550596	550610	15	+	Solyc01g005820.4	Solyc01g005820.4	INTRON	32.1507	1	0	0	0
BS332	SL4.0ch01	550604	550618	15	+	Solyc01g005820.4	Solyc01g005820.4	INTRON	2.76232	0	0	0	0
BS337	SL4.0ch01	551419	551433	15	+	Solyc01g005820.4	Solyc01g005820.4	CDS	13.4148	0	0	0	0
BS338	SL4.0ch01	551438	551452	15	+	Solyc01g005820.4	Solyc01g005820.4	CDS	15.8837	0	0	0	0
BS339	SL4.0ch01	551446	551460	15	+	Solyc01g005820.4	Solyc01g005820.4	CDS	8.36292	0	0	0	0
BS340	SL4.0ch01	551464	551478	15	+	Solyc01g005820.4	Solyc01g005820.4	CDS	12.0765	0	0	0	0
BS341	SL4.0ch01	551891	551905	15	+	Solyc01g005820.4	Solyc01g005820.4	CDS	4.3512	1	0	0	0
BS342	SL4.0ch01	551964	551978	15	+	Solyc01g005820.4	Solyc01g005820.4	CDS	9.91732	0	1	0	0
BS344	SL4.0ch01	552606	552620	15	+	Solyc01g005820.4	Solyc01g005820.4	CDS	7.27838	1	0	0	0
BS346	SL4.0ch01	552622	552636	15	+	Solyc01g005820.4	Solyc01g005820.4	CDS	8.68793	1	1	0	0
BS347	SL4.0ch01	552655	552669	15	+	Solyc01g005820.4	Solyc01g005820.4	CDS	32.0458	1	0	0	0
BS349	SL4.0ch01	583114	583128	15	+	Solyc01g005840.3	Solyc01g005840.3	CDS	6.4892	1	0	0	2
BS353	SL4.0ch01	607282	607296	15	+	Solyc01g005910.3	Solyc01g005910.3	INTRON	9.60611	0	0	0	0
BS359	SL4.0ch01	639668	639682	15	+	Solyc01g005960.3	Solyc01g005960.3	CDS	13.1169	0	0	0	0
BS360	SL4.0ch01	639683	639697	15	+	Solyc01g005960.3	Solyc01g005960.3	CDS	3.52844	0	0	0	0
BS361	SL4.0ch01	639748	639762	15	+	Solyc01g005960.3	Solyc01g005960.3	CDS	6.12037	0	1	0	0
BS362	SL4.0ch01	639755	639769	15	+	Solyc01g005960.3	Solyc01g005960.3	CDS	12.8351	0	1	0	0
BS363	SL4.0ch01	639917	639931	15	+	Solyc01g005960.3	Solyc01g005960.3	INTRON	11.3959	0	0	0	0
BS365	SL4.0ch01	639957	639971	15	+	Solyc01g005960.3	Solyc01g005960.3	INTRON	3.13495	0	0	0	0
BS367	SL4.0ch01	639981	639995	15	+	Solyc01g005960.3	Solyc01g005960.3	INTRON	13.6527	0	0	0	0
BS369	SL4.0ch01	673308	673322	15	+	Solyc01g006000.3	Solyc01g006000.3	UTR5	3.27312	0	0	0	0
BS371	SL4.0ch01	673452	673466	15	+	Solyc01g006000.3	Solyc01g006000.3	CDS	24.068	1	0	0	0
BS372	SL4.0ch01	673463	673477	15	+	Solyc01g006000.3	Solyc01g006000.3	CDS	4.74855	0	0	0	0
BS373	SL4.0ch01	673550	673564	15	+	Solyc01g006000.3	Solyc01g006000.3	CDS	15.2111	0	0	0	0
BS378	SL4.0ch01	675775	675789	15	+	Solyc01g006000.3	Solyc01g006000.3	CDS	13.6533	0	0	0	0
BS379	SL4.0ch01	675792	675806	15	+	Solyc01g006000.3	Solyc01g006000.3	CDS	6.72886	0	0	0	0
BS380	SL4.0ch01	675799	675813	15	+	Solyc01g006000.3	Solyc01g006000.3	CDS	3.26056	0	0	1	0
BS381	SL4.0ch01	678863	678877	15	+	Solyc01g006000.3	Solyc01g006000.3	CDS	1.14365	0	0	0	0
BS382	SL4.0ch01	679573	679587	15	+	Solyc01g006000.3	Solyc01g006000.3	UTR3	7.85257	0	0	0	0
BS384	SL4.0ch01	785930	785944	15	+	Solyc01g006120.4	Solyc01g006120.4	CDS	7.90226	0	0	0	0
BS386	SL4.0ch01	786043	786057	15	+	Solyc01g006120.4	Solyc01g006120.4	CDS	6.37637	0	0	0	0
BS391	SL4.0ch01	787411	787425	15	+	Solyc01g006120.4	Solyc01g006120.4	CDS	7.19769	0	0	2	0
BS392	SL4.0ch01	787421	787435	15	+	Solyc01g006120.4	Solyc01g006120.4	CDS	16.0525	0	0	0	0
BS393	SL4.0ch01	787801	787815	15	+	Solyc01g006120.4	Solyc01g006120.4	CDS	11.8123	1	0	0	0
BS400	SL4.0ch01	790200	790214	15	+	Solyc01g006120.4	Solyc01g006120.4	CDS	13.3873	0	0	0	0
BS401	SL4.0ch01	790312	790326	15	+	Solyc01g006120.4	Solyc01g006120.4	CDS	12.9063	2	0	0	0
BS406	SL4.0ch01	790558	790572	15	+	Solyc01g006120.4	Solyc01g006120.4	CDS	3.84054	0	0	0	0
BS412	SL4.0ch01	791528	791542	15	+	Solyc01g006120.4	Solyc01g006120.4	CDS	2.24679	0	0	0	0
BS417	SL4.0ch01	793576	793590	15	+	Solyc01g006120.4	Solyc01g006120.4	CDS	4.4502	0	0	0	0
BS418	SL4.0ch01	793588	793602	15	+	Solyc01g006120.4	Solyc01g006120.4	CDS	7.39268	0	0	0	0
BS420	SL4.0ch01	839613	839627	15	+	Solyc01g006200.3	Solyc01g006200.3	UTR5	23.9208	0	0	0	0
BS421	SL4.0ch01	839623	839637	15	+	Solyc01g006200.3	Solyc01g006200.3	UTR5	14.1586	0	0	0	0
BS422	SL4.0ch01	839655	839669	15	+	Solyc01g006200.3	Solyc01g006200.3	UTR5	3.58494	0	0	0	0
BS425	SL4.0ch01	864368	864382	15	+	Solyc01g006230.3	Solyc01g006230.3	CDS	16.5959	1	0	0	0
BS426	SL4.0ch01	864416	864430	15	+	Solyc01g006230.3	Solyc01g006230.3	CDS	13.0831	0	1	0	0
BS430	SL4.0ch01	868502	868516	15	+	Solyc01g006230.3	Solyc01g006230.3	CDS	8.17879	1	1	0	0
BS438	SL4.0ch01	1374511	1374525	15	+	Solyc01g006800.4	Solyc01g006800.4	UTR5	18.0102	0	0	0	0
BS440	SL4.0ch01	1375484	1375498	15	+	Solyc01g006800.4	Solyc01g006800.4	UTR5	14.9702	0	0	0	0
BS441	SL4.0ch01	1375493	1375507	15	+	Solyc01g006800.4	Solyc01g006800.4	UTR5	4.94962	0	0	0	0
BS442	SL4.0ch01	1375503	1375517	15	+	Solyc01g006800.4	Solyc01g006800.4	UTR5	5.10709	0	0	0	0
BS444	SL4.0ch01	1381441	1381455	15	+	Solyc01g006810.4	Solyc01g006810.4	INTRON	11.6441	0	0	0	0
BS448	SL4.0ch01	1382162	1382176	15	+	Solyc01g006810.4	Solyc01g006810.4	UTR5	14.8665	0	0	0	0
BS449	SL4.0ch01	1382187	1382201	15	+	Solyc01g006810.4	Solyc01g006810.4	UTR5	10.3997	0	0	0	0
BS450	SL4.0ch01	1384668	1384682	15	+	Solyc01g006810.4	Solyc01g006810.4	CDS	4.43009	0	0	0	0
BS452	SL4.0ch01	1384871	1384885	15	+	Solyc01g006810.4	Solyc01g006810.4	CDS	1.56777	0	0	0	0
BS453	SL4.0ch01	1385420	1385434	15	+	Solyc01g006810.4	Solyc01g006810.4	CDS	6.08732	0	0	0	0
BS455	SL4.0ch01	1385605	1385619	15	+	Solyc01g006810.4	Solyc01g006810.4	UTR3	21.6384	0	0	0	0
BS456	SL4.0ch01	1385612	1385626	15	+	Solyc01g006810.4	Solyc01g006810.4	UTR3	9.47671	0	0	0	0
BS486	SL4.0ch01	1450041	1450055	15	+	Solyc01g006880.4	Solyc01g006880.4	CDS	4.54223	0	0	0	0
BS491	SL4.0ch01	1450546	1450560	15	+	Solyc01g006880.4	Solyc01g006880.4	CDS	13.0594	1	0	0	0
BS495	SL4.0ch01	1450711	1450725	15	+	Solyc01g006880.4	Solyc01g006880.4	CDS	13.2013	0	0	0	0
BS496	SL4.0ch01	1450850	1450864	15	+	Solyc01g006880.4	Solyc01g006880.4	CDS	3.06322	0	0	0	0
BS498	SL4.0ch01	1450991	1451005	15	+	Solyc01g006880.4	Solyc01g006880.4	CDS	41.1379	0	0	0	0
BS499	SL4.0ch01	1451000	1451014	15	+	Solyc01g006880.4	Solyc01g006880.4	CDS	25.9318	0	0	0	0
BS500	SL4.0ch01	1451376	1451390	15	+	Solyc01g006880.4	Solyc01g006880.4	CDS	6.48888	0	0	0	0
BS502	SL4.0ch01	1451457	1451471	15	+	Solyc01g006880.4	Solyc01g006880.4	CDS	2.04781	0	0	0	0
BS504	SL4.0ch01	1453053	1453067	15	+	Solyc01g006880.4	Solyc01g006880.4	CDS	7.64069	0	0	0	0
BS506	SL4.0ch01	1453073	1453087	15	+	Solyc01g006880.4	Solyc01g006880.4	CDS	13.3109	1	0	0	0
BS507	SL4.0ch01	1453089	1453103	15	+	Solyc01g006880.4	Solyc01g006880.4	CDS	7.42205	0	0	2	0
BS508	SL4.0ch01	1453192	1453206	15	+	Solyc01g006880.4	Solyc01g006880.4	CDS	11.4137	0	0	0	0
BS509	SL4.0ch01	1453203	1453217	15	+	Solyc01g006880.4	Solyc01g006880.4	CDS	28.6101	0	0	0	0
BS510	SL4.0ch01	1453218	1453232	15	+	Solyc01g006880.4	Solyc01g006880.4	CDS	32.005	0	0	0	0
BS515	SL4.0ch01	1453493	1453507	15	+	Solyc01g006880.4	Solyc01g006880.4	CDS	9.54407	0	1	0	0
BS516	SL4.0ch01	1453501	1453515	15	+	Solyc01g006880.4	Solyc01g006880.4	CDS	4.81938	0	0	0	0
BS517	SL4.0ch01	1453518	1453532	15	+	Solyc01g006880.4	Solyc01g006880.4	CDS	10.0013	0	0	0	0
BS518	SL4.0ch01	1453546	1453560	15	+	Solyc01g006880.4	Solyc01g006880.4	CDS	3.49749	0	0	0	0
BS520	SL4.0ch01	1453694	1453708	15	+	Solyc01g006880.4	Solyc01g006880.4	CDS	6.94844	0	0	0	1
BS525	SL4.0ch01	1457950	1457964	15	+	Solyc01g006880.4	Solyc01g006880.4	CDS	4.69151	0	0	0	0
BS526	SL4.0ch01	1457961	1457975	15	+	Solyc01g006880.4	Solyc01g006880.4	CDS	6.48311	0	1	0	0
BS530	SL4.0ch01	1459459	1459473	15	+	Solyc01g006880.4	Solyc01g006880.4	CDS	10.8891	0	0	0	0
BS531	SL4.0ch01	1462330	1462344	15	+	Solyc01g006880.4	Solyc01g006880.4	UTR3	6.52781	0	0	0	0
BS534	SL4.0ch01	1463956	1463970	15	+	Solyc01g006880.4	Solyc01g006880.4	UTR3	9.27104	0	1	0	0
BS542	SL4.0ch01	1667366	1667380	15	+	Solyc01g007110.3	Solyc01g007110.3	CDS	29.3681	0	0	0	0
BS543	SL4.0ch01	1669695	1669709	15	+	Solyc01g007110.3	Solyc01g007110.3	CDS	5.70729	0	0	0	0
BS544	SL4.0ch01	1669702	1669716	15	+	Solyc01g007110.3	Solyc01g007110.3	CDS	3.20712	1	0	0	0
BS557	SL4.0ch01	1776660	1776674	15	+	Solyc01g007190.3	Solyc01g007190.3	UTR5	18.7152	0	0	1	0
BS558	SL4.0ch01	1776681	1776695	15	+	Solyc01g007190.3	Solyc01g007190.3	UTR5	5.84862	0	0	0	0
BS559	SL4.0ch01	1776836	1776850	15	+	Solyc01g007190.3	Solyc01g007190.3	UTR5	28.0865	1	0	0	0
BS560	SL4.0ch01	1776903	1776917	15	+	Solyc01g007190.3	Solyc01g007190.3	CDS	37.7202	1	0	0	0
BS561	SL4.0ch01	1776912	1776926	15	+	Solyc01g007190.3	Solyc01g007190.3	CDS	40.0849	1	0	0	0
BS562	SL4.0ch01	1776927	1776941	15	+	Solyc01g007190.3	Solyc01g007190.3	CDS	30.7053	0	0	0	0
BS563	SL4.0ch01	1777084	1777098	15	+	Solyc01g007190.3	Solyc01g007190.3	CDS	68.9961	0	0	0	0
BS564	SL4.0ch01	1777114	1777128	15	+	Solyc01g007190.3	Solyc01g007190.3	CDS	8.88206	0	0	0	0
BS566	SL4.0ch01	1777265	1777279	15	+	Solyc01g007190.3	Solyc01g007190.3	CDS	14.104	0	2	0	0
BS568	SL4.0ch01	1777309	1777323	15	+	Solyc01g007190.3	Solyc01g007190.3	CDS	66.0764	0	2	0	0
BS569	SL4.0ch01	1777318	1777332	15	+	Solyc01g007190.3	Solyc01g007190.3	CDS	13.7771	0	1	0	0
BS570	SL4.0ch01	1777328	1777342	15	+	Solyc01g007190.3	Solyc01g007190.3	CDS	24.4148	0	0	0	0
BS571	SL4.0ch01	1777423	1777437	15	+	Solyc01g007190.3	Solyc01g007190.3	CDS	2.58419	0	1	0	0
BS572	SL4.0ch01	1777431	1777445	15	+	Solyc01g007190.3	Solyc01g007190.3	CDS	136.556	0	1	0	0
BS574	SL4.0ch01	1777575	1777589	15	+	Solyc01g007190.3	Solyc01g007190.3	CDS	15.7974	0	0	1	0
BS575	SL4.0ch01	1777582	1777596	15	+	Solyc01g007190.3	Solyc01g007190.3	CDS	15.6813	0	0	0	0
BS576	SL4.0ch01	1777589	1777603	15	+	Solyc01g007190.3	Solyc01g007190.3	CDS	16.9169	0	0	0	0
BS577	SL4.0ch01	1777599	1777613	15	+	Solyc01g007190.3	Solyc01g007190.3	CDS	49.8085	1	0	0	0
BS578	SL4.0ch01	1777710	1777724	15	+	Solyc01g007190.3	Solyc01g007190.3	UTR3	9.11837	0	0	0	0
BS579	SL4.0ch01	1777717	1777731	15	+	Solyc01g007190.3	Solyc01g007190.3	UTR3	7.25567	0	0	0	0
BS580	SL4.0ch01	1806652	1806666	15	+	Solyc01g007220.4	Solyc01g007220.4	CDS	12.1705	1	0	0	0
BS581	SL4.0ch01	1806659	1806673	15	+	Solyc01g007220.4	Solyc01g007220.4	CDS	15.2447	1	0	0	0
BS582	SL4.0ch01	1806666	1806680	15	+	Solyc01g007220.4	Solyc01g007220.4	CDS	12.6829	0	0	0	0
BS583	SL4.0ch01	1878763	1878777	15	+	Solyc01g007770.2	Solyc01g007770.2	UTR5	7.81632	0	0	0	0
BS584	SL4.0ch01	1878791	1878805	15	+	Solyc01g007770.2	Solyc01g007770.2	CDS	9.74691	0	0	0	0
BS585	SL4.0ch01	1878819	1878833	15	+	Solyc01g007770.2	Solyc01g007770.2	CDS	11.6707	0	2	0	1
BS586	SL4.0ch01	1878826	1878840	15	+	Solyc01g007770.2	Solyc01g007770.2	CDS	11.878	0	2	0	0
BS589	SL4.0ch01	1879165	1879179	15	+	Solyc01g007770.2	Solyc01g007770.2	CDS	9.13451	0	0	0	0
BS593	SL4.0ch01	2055319	2055333	15	+	Solyc01g007910.3	Solyc01g007910.3	UTR5	20.1988	0	0	0	0
BS604	SL4.0ch01	2111619	2111633	15	+	Solyc01g007980.4	Solyc01g007980.4	UTR5	4.0017	0	0	0	0
BS608	SL4.0ch01	2111823	2111837	15	+	Solyc01g007980.4	Solyc01g007980.4	CDS	5.66271	0	0	0	0
BS621	SL4.0ch01	2125312	2125326	15	+	Solyc01g008000.3	Solyc01g008000.3	UTR5	4.34386	0	0	0	0
BS622	SL4.0ch01	2125372	2125386	15	+	Solyc01g008000.3	Solyc01g008000.3	UTR5	8.50222	0	0	0	0
BS624	SL4.0ch01	2125392	2125406	15	+	Solyc01g008000.3	Solyc01g008000.3	UTR5	13.059	0	0	0	0
BS627	SL4.0ch01	2162350	2162364	15	+	Solyc01g008070.3	Solyc01g008070.3	CDS	13.5162	0	1	0	0
BS631	SL4.0ch01	2257338	2257352	15	+	Solyc01g008170.3	Solyc01g008170.3	CDS	11.5991	0	0	0	0
BS634	SL4.0ch01	2328018	2328032	15	+	Solyc01g008260.4	Solyc01g008260.4	CDS	14.7441	0	0	0	0
BS636	SL4.0ch01	2328033	2328047	15	+	Solyc01g008260.4	Solyc01g008260.4	CDS	7.91903	0	1	0	0
BS640	SL4.0ch01	2374917	2374931	15	+	Solyc01g008320.3	Solyc01g008320.3	UTR5	10.9828	0	0	0	4
BS641	SL4.0ch01	2374932	2374946	15	+	Solyc01g008320.3	Solyc01g008320.3	UTR5	10.965	0	0	0	1
BS643	SL4.0ch01	2375277	2375291	15	+	Solyc01g008320.3	Solyc01g008320.3	UTR5	26.8938	0	0	0	0
BS644	SL4.0ch01	2375285	2375299	15	+	Solyc01g008320.3	Solyc01g008320.3	UTR5	5.85591	0	0	1	0
BS645	SL4.0ch01	2375296	2375310	15	+	Solyc01g008320.3	Solyc01g008320.3	UTR5	16.1249	0	0	2	0
BS646	SL4.0ch01	2375305	2375319	15	+	Solyc01g008320.3	Solyc01g008320.3	INTRON	1.36531	2	0	0	0
BS648	SL4.0ch01	2375544	2375558	15	+	Solyc01g008320.3	Solyc01g008320.3	INTRON	11.2881	0	0	0	0
BS650	SL4.0ch01	2375560	2375574	15	+	Solyc01g008320.3	Solyc01g008320.3	INTRON	10.3667	0	0	0	0
BS651	SL4.0ch01	2375808	2375822	15	+	Solyc01g008320.3	Solyc01g008320.3	UTR5	7.57097	0	0	3	0
BS652	SL4.0ch01	2375821	2375835	15	+	Solyc01g008320.3	Solyc01g008320.3	UTR5	14.9218	0	0	2	0
BS653	SL4.0ch01	2375830	2375844	15	+	Solyc01g008320.3	Solyc01g008320.3	UTR5	9.38189	0	0	3	0
BS654	SL4.0ch01	2375838	2375852	15	+	Solyc01g008320.3	Solyc01g008320.3	UTR5	15.2196	0	0	2	0
BS655	SL4.0ch01	2376101	2376115	15	+	Solyc01g008320.3	Solyc01g008320.3	UTR5	4.51798	0	0	0	0
BS656	SL4.0ch01	2376109	2376123	15	+	Solyc01g008320.3	Solyc01g008320.3	UTR5	12.2095	0	0	1	0
BS657	SL4.0ch01	2376153	2376167	15	+	Solyc01g008320.3	Solyc01g008320.3	CDS	32.9501	0	0	0	0
BS658	SL4.0ch01	2376163	2376177	15	+	Solyc01g008320.3	Solyc01g008320.3	CDS	6.88258	0	0	0	0
BS659	SL4.0ch01	2376170	2376184	15	+	Solyc01g008320.3	Solyc01g008320.3	CDS	8.89449	0	0	0	0
BS660	SL4.0ch01	2376276	2376290	15	+	Solyc01g008320.3	Solyc01g008320.3	CDS	17.913	0	0	0	0
BS661	SL4.0ch01	2376295	2376309	15	+	Solyc01g008320.3	Solyc01g008320.3	CDS	9.1718	0	0	0	0
BS663	SL4.0ch01	2377702	2377716	15	+	Solyc01g008320.3	Solyc01g008320.3	CDS	6.40365	0	0	0	0
BS664	SL4.0ch01	2377747	2377761	15	+	Solyc01g008320.3	Solyc01g008320.3	CDS	12.6353	0	0	0	0
BS665	SL4.0ch01	2377756	2377770	15	+	Solyc01g008320.3	Solyc01g008320.3	CDS	11.2431	0	0	0	0
BS667	SL4.0ch01	2378107	2378121	15	+	Solyc01g008320.3	Solyc01g008320.3	CDS	19.9303	0	0	0	0
BS668	SL4.0ch01	2378115	2378129	15	+	Solyc01g008320.3	Solyc01g008320.3	CDS	12.8	0	0	0	0
BS669	SL4.0ch01	2378133	2378147	15	+	Solyc01g008320.3	Solyc01g008320.3	CDS	22.8753	1	0	0	0
BS671	SL4.0ch01	2378244	2378258	15	+	Solyc01g008320.3	Solyc01g008320.3	CDS	7.29335	1	0	0	0
BS672	SL4.0ch01	2378696	2378710	15	+	Solyc01g008320.3	Solyc01g008320.3	CDS	23.582	0	0	0	0
BS673	SL4.0ch01	2378723	2378737	15	+	Solyc01g008320.3	Solyc01g008320.3	CDS	10.5973	0	0	0	0
BS674	SL4.0ch01	2378730	2378744	15	+	Solyc01g008320.3	Solyc01g008320.3	CDS	19.9479	0	0	0	0
BS676	SL4.0ch01	2379130	2379144	15	+	Solyc01g008320.3	Solyc01g008320.3	CDS	8.4683	0	0	0	0
BS677	SL4.0ch01	2379290	2379304	15	+	Solyc01g008320.3	Solyc01g008320.3	CDS	20.0528	1	0	1	0
BS678	SL4.0ch01	2379299	2379313	15	+	Solyc01g008320.3	Solyc01g008320.3	CDS	1.0252	1	0	0	0
BS679	SL4.0ch01	2379323	2379337	15	+	Solyc01g008320.3	Solyc01g008320.3	CDS	14.4983	0	0	0	0
BS680	SL4.0ch01	2379378	2379392	15	+	Solyc01g008320.3	Solyc01g008320.3	CDS	38.6648	0	0	0	0
BS681	SL4.0ch01	2379385	2379399	15	+	Solyc01g008320.3	Solyc01g008320.3	CDS	5.04786	0	0	0	0
BS682	SL4.0ch01	2379393	2379407	15	+	Solyc01g008320.3	Solyc01g008320.3	CDS	34.3763	0	0	0	0
BS683	SL4.0ch01	2379400	2379414	15	+	Solyc01g008320.3	Solyc01g008320.3	CDS	3.02317	0	0	0	0
BS686	SL4.0ch01	2379572	2379586	15	+	Solyc01g008320.3	Solyc01g008320.3	INTRON	2.28549	0	0	0	0
BS687	SL4.0ch01	2379584	2379598	15	+	Solyc01g008320.3	Solyc01g008320.3	INTRON	11.7761	0	0	0	0
BS688	SL4.0ch01	2379609	2379623	15	+	Solyc01g008320.3	Solyc01g008320.3	INTRON	8.17663	0	0	1	0
BS690	SL4.0ch01	2379823	2379837	15	+	Solyc01g008320.3	Solyc01g008320.3	CDS	14.3383	1	0	0	0
BS692	SL4.0ch01	2379838	2379852	15	+	Solyc01g008320.3	Solyc01g008320.3	CDS	10.9965	0	0	0	0
BS693	SL4.0ch01	2380476	2380490	15	+	Solyc01g008320.3	Solyc01g008320.3	CDS	15.8412	0	0	0	0
BS694	SL4.0ch01	2380489	2380503	15	+	Solyc01g008320.3	Solyc01g008320.3	CDS	10.0052	0	0	0	0
BS695	SL4.0ch01	2380497	2380511	15	+	Solyc01g008320.3	Solyc01g008320.3	CDS	11.9083	0	0	0	0
BS696	SL4.0ch01	2380520	2380534	15	+	Solyc01g008320.3	Solyc01g008320.3	CDS	11.7567	0	0	0	2
BS697	SL4.0ch01	2380529	2380543	15	+	Solyc01g008320.3	Solyc01g008320.3	CDS	13.6821	0	0	0	2
BS698	SL4.0ch01	2380536	2380550	15	+	Solyc01g008320.3	Solyc01g008320.3	CDS	35.1242	0	0	0	0
BS699	SL4.0ch01	2380626	2380640	15	+	Solyc01g008320.3	Solyc01g008320.3	CDS	1.85347	0	0	0	0
BS703	SL4.0ch01	2382662	2382676	15	+	Solyc01g008320.3	Solyc01g008320.3	CDS	32.5938	1	0	0	0
BS704	SL4.0ch01	2382673	2382687	15	+	Solyc01g008320.3	Solyc01g008320.3	CDS	36.332	0	0	0	0
BS705	SL4.0ch01	2382710	2382724	15	+	Solyc01g008320.3	Solyc01g008320.3	CDS	29.7596	0	0	0	0
BS706	SL4.0ch01	2382718	2382732	15	+	Solyc01g008320.3	Solyc01g008320.3	CDS	6.62558	0	0	0	0
BS707	SL4.0ch01	2382727	2382741	15	+	Solyc01g008320.3	Solyc01g008320.3	CDS	13.6851	0	0	0	0
BS708	SL4.0ch01	2382747	2382761	15	+	Solyc01g008320.3	Solyc01g008320.3	CDS	4.23939	0	0	0	0
BS710	SL4.0ch01	2385237	2385251	15	+	Solyc01g008320.3	Solyc01g008320.3	INTRON	28.1058	1	0	0	0
BS712	SL4.0ch01	2385514	2385528	15	+	Solyc01g008320.3	Solyc01g008320.3	INTRON	5.30191	0	1	0	0
BS715	SL4.0ch01	2386076	2386090	15	+	Solyc01g008320.3	Solyc01g008320.3	CDS	22.4445	0	1	0	0
BS717	SL4.0ch01	2386099	2386113	15	+	Solyc01g008320.3	Solyc01g008320.3	CDS	0.91312	0	0	0	0
BS719	SL4.0ch01	2386245	2386259	15	+	Solyc01g008320.3	Solyc01g008320.3	CDS	16.0092	0	0	0	0
BS720	SL4.0ch01	2386305	2386319	15	+	Solyc01g008320.3	Solyc01g008320.3	CDS	10.7043	0	0	0	0
BS721	SL4.0ch01	2386360	2386374	15	+	Solyc01g008320.3	Solyc01g008320.3	CDS	4.13012	0	0	0	0
BS722	SL4.0ch01	2386479	2386493	15	+	Solyc01g008320.3	Solyc01g008320.3	CDS	8.55571	0	0	0	1
BS723	SL4.0ch01	2386526	2386540	15	+	Solyc01g008320.3	Solyc01g008320.3	CDS	33.7443	0	0	2	0
BS724	SL4.0ch01	2386539	2386553	15	+	Solyc01g008320.3	Solyc01g008320.3	CDS	33.9548	0	1	0	0
BS725	SL4.0ch01	2386546	2386560	15	+	Solyc01g008320.3	Solyc01g008320.3	CDS	13.0251	0	1	0	0
BS728	SL4.0ch01	2386722	2386736	15	+	Solyc01g008320.3	Solyc01g008320.3	CDS	7.71788	1	0	0	0
BS730	SL4.0ch01	2387043	2387057	15	+	Solyc01g008320.3	Solyc01g008320.3	CDS	30.9048	1	0	0	1
BS731	SL4.0ch01	2387075	2387089	15	+	Solyc01g008320.3	Solyc01g008320.3	CDS	11.1396	0	0	0	0
BS732	SL4.0ch01	2387082	2387096	15	+	Solyc01g008320.3	Solyc01g008320.3	CDS	7.68461	0	0	0	0
BS733	SL4.0ch01	2387500	2387514	15	+	Solyc01g008320.3	Solyc01g008320.3	CDS	16.8058	0	0	3	1
BS734	SL4.0ch01	2387512	2387526	15	+	Solyc01g008320.3	Solyc01g008320.3	CDS	7.97024	0	0	3	0
BS736	SL4.0ch01	2387526	2387540	15	+	Solyc01g008320.3	Solyc01g008320.3	CDS	27.3775	0	0	2	0
BS738	SL4.0ch01	2388526	2388540	15	+	Solyc01g008320.3	Solyc01g008320.3	INTRON	7.82983	0	0	0	0
BS739	SL4.0ch01	2388547	2388561	15	+	Solyc01g008320.3	Solyc01g008320.3	INTRON	4.58954	0	0	0	0
BS742	SL4.0ch01	2388788	2388802	15	+	Solyc01g008320.3	Solyc01g008320.3	CDS	4.04407	0	0	0	0
BS743	SL4.0ch01	2388805	2388819	15	+	Solyc01g008320.3	Solyc01g008320.3	CDS	9.3863	0	0	0	0
BS744	SL4.0ch01	2388815	2388829	15	+	Solyc01g008320.3	Solyc01g008320.3	CDS	5.46333	0	0	0	0
BS745	SL4.0ch01	2388944	2388958	15	+	Solyc01g008320.3	Solyc01g008320.3	CDS	6.75091	0	0	0	0
BS746	SL4.0ch01	2388957	2388971	15	+	Solyc01g008320.3	Solyc01g008320.3	CDS	10.8842	0	0	0	0
BS747	SL4.0ch01	2388989	2389003	15	+	Solyc01g008320.3	Solyc01g008320.3	CDS	14.7217	0	0	0	0
BS748	SL4.0ch01	2388996	2389010	15	+	Solyc01g008320.3	Solyc01g008320.3	CDS	12.8352	0	0	0	0
BS749	SL4.0ch01	2389003	2389017	15	+	Solyc01g008320.3	Solyc01g008320.3	CDS	22.0553	0	0	0	0
BS750	SL4.0ch01	2389132	2389146	15	+	Solyc01g008320.3	Solyc01g008320.3	CDS	5.59221	0	0	0	0
BS751	SL4.0ch01	2389139	2389153	15	+	Solyc01g008320.3	Solyc01g008320.3	CDS	42.5241	0	0	0	0
BS752	SL4.0ch01	2389147	2389161	15	+	Solyc01g008320.3	Solyc01g008320.3	CDS	16.0069	0	0	0	0
BS753	SL4.0ch01	2389759	2389773	15	+	Solyc01g008320.3	Solyc01g008320.3	INTRON	9.41728	0	0	0	0
BS754	SL4.0ch01	2389778	2389792	15	+	Solyc01g008320.3	Solyc01g008320.3	INTRON	8.25006	0	0	0	0
BS755	SL4.0ch01	2389804	2389818	15	+	Solyc01g008320.3	Solyc01g008320.3	CDS	23.3958	0	0	0	0
BS756	SL4.0ch01	2389812	2389826	15	+	Solyc01g008320.3	Solyc01g008320.3	CDS	16.4438	0	0	0	0
BS757	SL4.0ch01	2390035	2390049	15	+	Solyc01g008320.3	Solyc01g008320.3	CDS	23.6164	0	0	0	0
BS758	SL4.0ch01	2390044	2390058	15	+	Solyc01g008320.3	Solyc01g008320.3	CDS	3.47874	1	0	0	0
BS760	SL4.0ch01	2390072	2390086	15	+	Solyc01g008320.3	Solyc01g008320.3	CDS	17.5677	0	0	0	0
BS761	SL4.0ch01	2390081	2390095	15	+	Solyc01g008320.3	Solyc01g008320.3	CDS	11.9447	1	0	0	0
BS762	SL4.0ch01	2390938	2390952	15	+	Solyc01g008320.3	Solyc01g008320.3	INTRON	6.8402	1	0	0	0
BS763	SL4.0ch01	2390948	2390962	15	+	Solyc01g008320.3	Solyc01g008320.3	INTRON	6.5491	2	0	0	0
BS765	SL4.0ch01	2391571	2391585	15	+	Solyc01g008320.3	Solyc01g008320.3	CDS	20.1051	1	0	0	0
BS766	SL4.0ch01	2391622	2391636	15	+	Solyc01g008320.3	Solyc01g008320.3	INTRON	9.42442	0	0	0	0
BS767	SL4.0ch01	2391632	2391646	15	+	Solyc01g008320.3	Solyc01g008320.3	INTRON	7.05136	0	1	0	0
BS769	SL4.0ch01	2391878	2391892	15	+	Solyc01g008320.3	Solyc01g008320.3	INTRON	30.1517	2	0	0	0
BS770	SL4.0ch01	2391913	2391927	15	+	Solyc01g008320.3	Solyc01g008320.3	INTRON	7.74627	0	0	0	0
BS771	SL4.0ch01	2392156	2392170	15	+	Solyc01g008320.3	Solyc01g008320.3	INTRON	5.69514	0	0	0	1
BS773	SL4.0ch01	2392173	2392187	15	+	Solyc01g008320.3	Solyc01g008320.3	INTRON	5.5376	0	0	0	0
BS774	SL4.0ch01	2392192	2392206	15	+	Solyc01g008320.3	Solyc01g008320.3	INTRON	6.9908	0	0	0	0
BS779	SL4.0ch01	2393655	2393669	15	+	Solyc01g008320.3	Solyc01g008320.3	CDS	15.0786	1	0	0	0
BS780	SL4.0ch01	2393692	2393706	15	+	Solyc01g008320.3	Solyc01g008320.3	CDS	14.9741	0	0	0	0
BS781	SL4.0ch01	2393711	2393725	15	+	Solyc01g008320.3	Solyc01g008320.3	CDS	11.5104	0	0	0	0
BS782	SL4.0ch01	2393722	2393736	15	+	Solyc01g008320.3	Solyc01g008320.3	CDS	15.3282	0	0	0	0
BS783	SL4.0ch01	2393729	2393743	15	+	Solyc01g008320.3	Solyc01g008320.3	CDS	8.52308	0	0	0	0
BS784	SL4.0ch01	2393797	2393811	15	+	Solyc01g008320.3	Solyc01g008320.3	CDS	12.1506	1	0	0	0
BS787	SL4.0ch01	2393911	2393925	15	+	Solyc01g008320.3	Solyc01g008320.3	UTR3	11.1196	1	0	1	0
BS788	SL4.0ch01	2394062	2394076	15	+	Solyc01g008320.3	Solyc01g008320.3	UTR3	9.34559	0	0	0	0
BS790	SL4.0ch01	2410720	2410734	15	+	Solyc01g008340.3	Solyc01g008340.3	CDS	7.52255	0	0	0	0
BS791	SL4.0ch01	2410735	2410749	15	+	Solyc01g008340.3	Solyc01g008340.3	CDS	14.6141	1	0	2	0
BS793	SL4.0ch01	2410755	2410769	15	+	Solyc01g008340.3	Solyc01g008340.3	CDS	5.50176	0	0	0	0
BS794	SL4.0ch01	2412906	2412920	15	+	Solyc01g008340.3	Solyc01g008340.3	CDS	8.91265	0	0	0	0
BS795	SL4.0ch01	2421972	2421986	15	+	Solyc01g008360.3	Solyc01g008360.3	UTR5	20.845	0	0	1	0
BS796	SL4.0ch01	2421979	2421993	15	+	Solyc01g008360.3	Solyc01g008360.3	UTR5	41.097	0	0	0	0
BS797	SL4.0ch01	2421987	2422001	15	+	Solyc01g008360.3	Solyc01g008360.3	UTR5	42.0019	0	0	0	0
BS798	SL4.0ch01	2422045	2422059	15	+	Solyc01g008360.3	Solyc01g008360.3	CDS	11.0657	0	0	0	0
BS799	SL4.0ch01	2422078	2422092	15	+	Solyc01g008360.3	Solyc01g008360.3	CDS	2.27892	0	0	0	0
BS800	SL4.0ch01	2422204	2422218	15	+	Solyc01g008360.3	Solyc01g008360.3	CDS	14.4214	0	0	0	1
BS802	SL4.0ch01	2769347	2769361	15	+	Solyc01g008780.3	Solyc01g008780.3	UTR5	6.32893	0	0	0	0
BS803	SL4.0ch01	2791278	2791292	15	+	Solyc01g008820.3	Solyc01g008820.3	UTR5	16.7044	0	0	0	2
BS804	SL4.0ch01	2791290	2791304	15	+	Solyc01g008820.3	Solyc01g008820.3	UTR5	39.7254	0	0	0	0
BS805	SL4.0ch01	2791297	2791311	15	+	Solyc01g008820.3	Solyc01g008820.3	UTR5	50.6557	1	0	0	0
BS806	SL4.0ch01	2791774	2791788	15	+	Solyc01g008820.3	Solyc01g008820.3	UTR5	11.1185	0	0	0	0
BS807	SL4.0ch01	2791782	2791796	15	+	Solyc01g008820.3	Solyc01g008820.3	UTR5	12.2908	0	0	0	0
BS808	SL4.0ch01	2791810	2791824	15	+	Solyc01g008820.3	Solyc01g008820.3	UTR5	8.18884	0	0	1	0
BS809	SL4.0ch01	2791820	2791834	15	+	Solyc01g008820.3	Solyc01g008820.3	UTR5	31.4032	0	0	0	0
BS812	SL4.0ch01	2792952	2792966	15	+	Solyc01g008820.3	Solyc01g008820.3	INTRON	8.0127	0	0	0	0
BS813	SL4.0ch01	2792970	2792984	15	+	Solyc01g008820.3	Solyc01g008820.3	INTRON	6.97051	0	0	2	0
BS817	SL4.0ch01	2793238	2793252	15	+	Solyc01g008820.3	Solyc01g008820.3	CDS	29.0569	0	0	0	0
BS818	SL4.0ch01	2793247	2793261	15	+	Solyc01g008820.3	Solyc01g008820.3	CDS	9.4276	0	0	0	0
BS819	SL4.0ch01	2793278	2793292	15	+	Solyc01g008820.3	Solyc01g008820.3	CDS	19.5915	0	0	0	0
BS820	SL4.0ch01	2793287	2793301	15	+	Solyc01g008820.3	Solyc01g008820.3	CDS	3.80052	0	0	0	0
BS821	SL4.0ch01	2793296	2793310	15	+	Solyc01g008820.3	Solyc01g008820.3	CDS	11.4945	0	0	2	0
BS823	SL4.0ch01	2793502	2793516	15	+	Solyc01g008820.3	Solyc01g008820.3	CDS	6.04885	0	0	2	0
BS825	SL4.0ch01	2793550	2793564	15	+	Solyc01g008820.3	Solyc01g008820.3	CDS	26.9444	0	0	3	0
BS827	SL4.0ch01	2793727	2793741	15	+	Solyc01g008820.3	Solyc01g008820.3	CDS	7.36829	0	0	0	0
BS828	SL4.0ch01	2794151	2794165	15	+	Solyc01g008820.3	Solyc01g008820.3	CDS	14.2317	0	0	0	0
BS830	SL4.0ch01	2794204	2794218	15	+	Solyc01g008820.3	Solyc01g008820.3	CDS	16.969	0	0	0	0
BS832	SL4.0ch01	2795981	2795995	15	+	Solyc01g008820.3	Solyc01g008820.3	CDS	20.8167	0	1	2	0
BS834	SL4.0ch01	2826579	2826593	15	+	Solyc01g008850.3	Solyc01g008850.3	CDS	11.601	0	0	0	0
BS835	SL4.0ch01	2826639	2826653	15	+	Solyc01g008850.3	Solyc01g008850.3	CDS	4.61453	0	0	0	0
BS836	SL4.0ch01	2826651	2826665	15	+	Solyc01g008850.3	Solyc01g008850.3	CDS	4.96709	0	0	0	0
BS837	SL4.0ch01	2827781	2827795	15	+	Solyc01g008850.3	Solyc01g008850.3	CDS	11.4609	0	0	0	0
BS838	SL4.0ch01	2828024	2828038	15	+	Solyc01g008850.3	Solyc01g008850.3	CDS	4.92854	0	0	0	1
BS840	SL4.0ch01	2828043	2828057	15	+	Solyc01g008850.3	Solyc01g008850.3	CDS	6.5343	0	0	0	0
BS844	SL4.0ch01	2828237	2828251	15	+	Solyc01g008850.3	Solyc01g008850.3	CDS	24.7443	0	0	0	0
BS846	SL4.0ch01	2828524	2828538	15	+	Solyc01g008850.3	Solyc01g008850.3	CDS	16.3877	0	0	0	0
BS847	SL4.0ch01	2828564	2828578	15	+	Solyc01g008850.3	Solyc01g008850.3	CDS	8.12187	1	0	0	0
BS848	SL4.0ch01	2828592	2828606	15	+	Solyc01g008850.3	Solyc01g008850.3	CDS	15.039	0	0	1	0
BS849	SL4.0ch01	2828723	2828737	15	+	Solyc01g008850.3	Solyc01g008850.3	CDS	9.60004	0	0	0	0
BS850	SL4.0ch01	2828742	2828756	15	+	Solyc01g008850.3	Solyc01g008850.3	CDS	7.26577	0	0	0	0
BS851	SL4.0ch01	2828955	2828969	15	+	Solyc01g008850.3	Solyc01g008850.3	CDS	5.97655	0	0	0	0
BS852	SL4.0ch01	2828962	2828976	15	+	Solyc01g008850.3	Solyc01g008850.3	CDS	7.02973	0	0	0	0
BS853	SL4.0ch01	2829119	2829133	15	+	Solyc01g008850.3	Solyc01g008850.3	CDS	18.197	0	0	0	0
BS854	SL4.0ch01	2829126	2829140	15	+	Solyc01g008850.3	Solyc01g008850.3	CDS	16.7918	0	0	0	0
BS857	SL4.0ch01	2829353	2829367	15	+	Solyc01g008850.3	Solyc01g008850.3	CDS	18.8335	0	0	0	0
BS859	SL4.0ch01	2829692	2829706	15	+	Solyc01g008850.3	Solyc01g008850.3	CDS	14.8665	0	0	0	0
BS862	SL4.0ch01	2891946	2891960	15	+	Solyc01g008920.4	Solyc01g008920.4	CDS	15.2837	1	0	1	0
BS864	SL4.0ch01	2948692	2948706	15	+	Solyc01g008990.4	Solyc01g008990.4	UTR5	7.5735	0	0	0	1
BS873	SL4.0ch01	2973487	2973501	15	+	Solyc01g009030.4	Solyc01g009030.4	CDS	5.26888	0	1	0	0
BS877	SL4.0ch01	3059430	3059444	15	+	Solyc01g009100.4	Solyc01g009100.4	CDS	44.5877	0	0	0	0
BS878	SL4.0ch01	3059439	3059453	15	+	Solyc01g009100.4	Solyc01g009100.4	CDS	45.9428	0	0	0	0
BS879	SL4.0ch01	3059457	3059471	15	+	Solyc01g009100.4	Solyc01g009100.4	CDS	27.9402	0	0	0	0
BS880	SL4.0ch01	3059475	3059489	15	+	Solyc01g009100.4	Solyc01g009100.4	CDS	48.746	0	2	0	0
BS881	SL4.0ch01	3059488	3059502	15	+	Solyc01g009100.4	Solyc01g009100.4	CDS	36.7519	0	0	0	0
BS891	SL4.0ch01	3516120	3516134	15	+	Solyc01g009380.3	Solyc01g009380.3	CDS	9.72682	0	0	0	0
BS892	SL4.0ch01	3516147	3516161	15	+	Solyc01g009380.3	Solyc01g009380.3	CDS	7.7659	0	0	0	0
BS898	SL4.0ch01	3533210	3533224	15	+	Solyc01g009380.3	Solyc01g009380.3	CDS	1.26438	0	0	0	0
BS902	SL4.0ch01	3534631	3534645	15	+	Solyc01g009380.3	Solyc01g009380.3	CDS	1.85783	0	0	0	0
BS904	SL4.0ch01	3564693	3564707	15	+	Solyc01g009420.4	Solyc01g009420.4	CDS	5.72091	0	0	0	0
BS905	SL4.0ch01	3564762	3564776	15	+	Solyc01g009420.4	Solyc01g009420.4	CDS	13.4779	0	0	0	0
BS911	SL4.0ch01	3568813	3568827	15	+	Solyc01g009420.4	Solyc01g009420.4	CDS	5.92072	0	1	0	0
BS917	SL4.0ch01	3724170	3724184	15	+	Solyc01g009520.4	Solyc01g009520.4	UTR5	7.13968	0	0	0	0
BS919	SL4.0ch01	3724190	3724204	15	+	Solyc01g009520.4	Solyc01g009520.4	UTR5	13.049	0	0	0	0
BS921	SL4.0ch01	3783532	3783546	15	+	Solyc01g009565.1	Solyc01g009565.1	INTRON	2.99593	0	1	0	0
BS922	SL4.0ch01	3783539	3783553	15	+	Solyc01g009565.1	Solyc01g009565.1	INTRON	12.5531	0	1	0	0
BS924	SL4.0ch01	3783784	3783798	15	+	Solyc01g009565.1	Solyc01g009565.1	CDS	13.2163	0	1	1	0
BS926	SL4.0ch01	3827156	3827170	15	+	Solyc01g009630.3	Solyc01g009630.3	UTR5	11.2795	0	0	0	0
BS928	SL4.0ch01	3827188	3827202	15	+	Solyc01g009630.3	Solyc01g009630.3	UTR5	24.687	0	0	0	1
BS929	SL4.0ch01	3827199	3827213	15	+	Solyc01g009630.3	Solyc01g009630.3	UTR5	0.677965	0	0	0	1
BS931	SL4.0ch01	3827286	3827300	15	+	Solyc01g009630.3	Solyc01g009630.3	CDS	23.9068	1	0	0	1
BS932	SL4.0ch01	3827295	3827309	15	+	Solyc01g009630.3	Solyc01g009630.3	CDS	35.8649	1	0	0	0
BS933	SL4.0ch01	3827302	3827316	15	+	Solyc01g009630.3	Solyc01g009630.3	CDS	20.7515	0	0	0	0
BS935	SL4.0ch01	3828798	3828812	15	+	Solyc01g009630.3	Solyc01g009630.3	INTRON	3.03342	0	0	0	0
BS936	SL4.0ch01	3831928	3831942	15	+	Solyc01g009630.3	Solyc01g009630.3	CDS	6.07722	0	0	0	1
BS941	SL4.0ch01	3834972	3834986	15	+	Solyc01g009630.3	Solyc01g009630.3	CDS	6.85094	0	0	0	0
BS942	SL4.0ch01	3834979	3834993	15	+	Solyc01g009630.3	Solyc01g009630.3	CDS	11.0754	0	0	0	0
BS948	SL4.0ch01	3835541	3835555	15	+	Solyc01g009630.3	Solyc01g009630.3	UTR3	6.31012	1	0	0	0
BS952	SL4.0ch01	4165099	4165113	15	+	Solyc01g009780.3	Solyc01g009780.3	UTR5	27.8067	1	0	0	0
BS954	SL4.0ch01	4165113	4165127	15	+	Solyc01g009780.3	Solyc01g009780.3	CDS	15.1555	0	0	0	0
BS955	SL4.0ch01	4165121	4165135	15	+	Solyc01g009780.3	Solyc01g009780.3	CDS	14.9816	0	0	0	0
BS956	SL4.0ch01	4165135	4165149	15	+	Solyc01g009780.3	Solyc01g009780.3	CDS	3.08513	0	0	0	0
BS957	SL4.0ch01	4165322	4165336	15	+	Solyc01g009780.3	Solyc01g009780.3	CDS	5.08403	0	0	0	0
BS975	SL4.0ch01	4610637	4610651	15	+	Solyc01g009990.3	Solyc01g009990.3	CDS	8.35139	0	0	0	0
BS977	SL4.0ch01	4610654	4610668	15	+	Solyc01g009990.3	Solyc01g009990.3	CDS	7.46107	0	0	0	0
BS979	SL4.0ch01	4703003	4703017	15	+	Solyc01g010050.3	Solyc01g010050.3	UTR5	14.9192	0	0	0	0
BS980	SL4.0ch01	4703010	4703024	15	+	Solyc01g010050.3	Solyc01g010050.3	UTR5	10.6695	0	0	0	0
BS981	SL4.0ch01	4703023	4703037	15	+	Solyc01g010050.3	Solyc01g010050.3	UTR5	24.2128	0	0	2	0
BS982	SL4.0ch01	4703035	4703049	15	+	Solyc01g010050.3	Solyc01g010050.3	UTR5	4.94466	0	0	2	0
BS985	SL4.0ch01	4893222	4893236	15	+	Solyc01g010130.4	Solyc01g010130.4	UTR5	7.71357	0	0	0	0
BS987	SL4.0ch01	4893256	4893270	15	+	Solyc01g010130.4	Solyc01g010130.4	UTR5	7.08309	1	0	0	0
BS988	SL4.0ch01	4893263	4893277	15	+	Solyc01g010130.4	Solyc01g010130.4	UTR5	12.6123	0	0	0	0
BS989	SL4.0ch01	4998328	4998342	15	+	Solyc01g010180.3	Solyc01g010180.3	CDS	12.3586	0	0	0	2
BS991	SL4.0ch01	4998346	4998360	15	+	Solyc01g010180.3	Solyc01g010180.3	CDS	22.4196	0	0	0	0
BS993	SL4.0ch01	4998486	4998500	15	+	Solyc01g010180.3	Solyc01g010180.3	CDS	20.479	0	1	1	0
BS998	SL4.0ch01	5026304	5026318	15	+	Solyc01g010220.3	Solyc01g010220.3	CDS	26.7478	0	0	0	0
BS1000	SL4.0ch01	5026330	5026344	15	+	Solyc01g010220.3	Solyc01g010220.3	CDS	7.98993	0	0	0	0
BS1002	SL4.0ch01	5026367	5026381	15	+	Solyc01g010220.3	Solyc01g010220.3	CDS	7.69188	0	0	0	0
BS1003	SL4.0ch01	5026414	5026428	15	+	Solyc01g010220.3	Solyc01g010220.3	CDS	3.05067	0	0	0	0
BS1005	SL4.0ch01	5026486	5026500	15	+	Solyc01g010220.3	Solyc01g010220.3	CDS	18.932	0	0	0	0
BS1006	SL4.0ch01	5026531	5026545	15	+	Solyc01g010220.3	Solyc01g010220.3	CDS	0.633657	0	0	0	0
BS1009	SL4.0ch01	5026842	5026856	15	+	Solyc01g010220.3	Solyc01g010220.3	CDS	7.08286	2	0	0	0
BS1015	SL4.0ch01	5372301	5372315	15	+	Solyc01g010430.4	Solyc01g010430.4	UTR3	4.01165	1	0	0	0
BS1022	SL4.0ch01	5628130	5628144	15	+	Solyc01g010580.3	Solyc01g010580.3	UTR5	10.3488	0	0	0	0
BS1024	SL4.0ch01	5711072	5711086	15	+	Solyc01g010660.3	Solyc01g010660.3	CDS	12.8657	0	0	0	0
BS1025	SL4.0ch01	5711079	5711093	15	+	Solyc01g010660.3	Solyc01g010660.3	CDS	1.54737	0	0	0	0
BS1027	SL4.0ch01	5714159	5714173	15	+	Solyc01g010660.3	Solyc01g010660.3	CDS	7.05388	1	0	0	0
BS1029	SL4.0ch01	5858972	5858986	15	+	Solyc01g010760.3	Solyc01g010760.3	UTR5	10.7831	0	0	0	0
BS1030	SL4.0ch01	5858989	5859003	15	+	Solyc01g010760.3	Solyc01g010760.3	UTR5	37.5358	0	0	0	0
BS1031	SL4.0ch01	5859071	5859085	15	+	Solyc01g010760.3	Solyc01g010760.3	UTR5	10.2105	0	0	0	0
BS1032	SL4.0ch01	5859083	5859097	15	+	Solyc01g010760.3	Solyc01g010760.3	CDS	55.4015	0	0	0	0
BS1033	SL4.0ch01	5859094	5859108	15	+	Solyc01g010760.3	Solyc01g010760.3	CDS	50.6942	0	0	0	0
BS1034	SL4.0ch01	5859102	5859116	15	+	Solyc01g010760.3	Solyc01g010760.3	CDS	5.24747	0	1	0	0
BS1036	SL4.0ch01	5859931	5859945	15	+	Solyc01g010760.3	Solyc01g010760.3	CDS	15.7927	0	0	0	0
BS1037	SL4.0ch01	5859941	5859955	15	+	Solyc01g010760.3	Solyc01g010760.3	CDS	8.17056	0	0	0	0
BS1040	SL4.0ch01	5860691	5860705	15	+	Solyc01g010760.3	Solyc01g010760.3	CDS	36.368	0	0	0	0
BS1041	SL4.0ch01	5860699	5860713	15	+	Solyc01g010760.3	Solyc01g010760.3	CDS	28.3048	0	0	0	0
BS1042	SL4.0ch01	5861054	5861068	15	+	Solyc01g010760.3	Solyc01g010760.3	INTRON	8.47736	0	0	1	0
BS1044	SL4.0ch01	5861573	5861587	15	+	Solyc01g010760.3	Solyc01g010760.3	INTRON	7.15786	1	1	0	0
BS1045	SL4.0ch01	5861589	5861603	15	+	Solyc01g010760.3	Solyc01g010760.3	INTRON	13.9394	0	0	0	0
BS1047	SL4.0ch01	5861956	5861970	15	+	Solyc01g010760.3	Solyc01g010760.3	CDS	21.3285	0	0	0	0
BS1048	SL4.0ch01	5861984	5861998	15	+	Solyc01g010760.3	Solyc01g010760.3	CDS	6.95446	0	0	0	0
BS1050	SL4.0ch01	5862608	5862622	15	+	Solyc01g010760.3	Solyc01g010760.3	CDS	8.93144	0	0	0	0
BS1052	SL4.0ch01	5862643	5862657	15	+	Solyc01g010760.3	Solyc01g010760.3	CDS	3.03751	0	0	0	0
BS1053	SL4.0ch01	5862736	5862750	15	+	Solyc01g010760.3	Solyc01g010760.3	CDS	9.95524	0	0	0	0
BS1054	SL4.0ch01	6334427	6334441	15	+	Solyc01g010860.3	Solyc01g010860.3	CDS	7.94808	0	0	0	0
BS1055	SL4.0ch01	6337230	6337244	15	+	Solyc01g010860.3	Solyc01g010860.3	CDS	5.35548	0	0	0	0
BS1099	SL4.0ch01	6887221	6887235	15	+	Solyc01g010990.2	Solyc01g010990.2	UTR5	12.2699	0	0	0	1
BS1100	SL4.0ch01	6887229	6887243	15	+	Solyc01g010990.2	Solyc01g010990.2	UTR5	8.64414	0	0	1	0
BS1102	SL4.0ch01	6887738	6887752	15	+	Solyc01g010990.2	Solyc01g010990.2	CDS	11.3625	0	0	0	0
BS1133	SL4.0ch01	7647881	7647895	15	+	Solyc01g011090.4	Solyc01g011090.4	UTR5	11.3487	0	1	1	0
BS1134	SL4.0ch01	7647926	7647940	15	+	Solyc01g011090.4	Solyc01g011090.4	CDS	15.7099	2	0	0	0
BS1135	SL4.0ch01	7648045	7648059	15	+	Solyc01g011090.4	Solyc01g011090.4	CDS	13.3147	0	0	2	0
BS1138	SL4.0ch01	7651141	7651155	15	+	Solyc01g011090.4	Solyc01g011090.4	CDS	5.52117	0	0	0	0
BS1139	SL4.0ch01	7651151	7651165	15	+	Solyc01g011090.4	Solyc01g011090.4	CDS	24.6031	0	0	0	0
BS1140	SL4.0ch01	7651659	7651673	15	+	Solyc01g011090.4	Solyc01g011090.4	CDS	2.5685	0	0	0	0
BS1141	SL4.0ch01	7651666	7651680	15	+	Solyc01g011090.4	Solyc01g011090.4	CDS	2.51983	0	0	0	0
BS1142	SL4.0ch01	7651676	7651690	15	+	Solyc01g011090.4	Solyc01g011090.4	CDS	21.6664	0	0	0	0
BS1148	SL4.0ch01	7665729	7665743	15	+	Solyc01g011100.2	Solyc01g011100.2	CDS	17.9085	0	0	0	0
BS1150	SL4.0ch01	7665745	7665759	15	+	Solyc01g011100.2	Solyc01g011100.2	CDS	34.0724	1	0	0	0
BS1153	SL4.0ch01	7667175	7667189	15	+	Solyc01g011100.2	Solyc01g011100.2	INTRON	13.2358	0	0	0	0
BS1158	SL4.0ch01	8721943	8721957	15	+	Solyc01g011340.3	Solyc01g011340.3	UTR5	9.92187	0	0	0	0
BS1159	SL4.0ch01	8721951	8721965	15	+	Solyc01g011340.3	Solyc01g011340.3	UTR5	20.6665	0	0	0	0
BS1161	SL4.0ch01	8721968	8721982	15	+	Solyc01g011340.3	Solyc01g011340.3	UTR5	36.1779	0	0	0	0
BS1163	SL4.0ch01	8722114	8722128	15	+	Solyc01g011340.3	Solyc01g011340.3	CDS	15.386	1	0	0	0
BS1165	SL4.0ch01	8722206	8722220	15	+	Solyc01g011340.3	Solyc01g011340.3	CDS	9.35214	0	0	0	0
BS1166	SL4.0ch01	8722260	8722274	15	+	Solyc01g011340.3	Solyc01g011340.3	CDS	28.3629	0	0	0	0
BS1167	SL4.0ch01	8722274	8722288	15	+	Solyc01g011340.3	Solyc01g011340.3	CDS	4.27439	1	1	0	0
BS1170	SL4.0ch01	8723069	8723083	15	+	Solyc01g011340.3	Solyc01g011340.3	INTRON	3.70472	0	0	0	0
BS1176	SL4.0ch01	8723938	8723952	15	+	Solyc01g011340.3	Solyc01g011340.3	INTRON	8.48947	0	0	0	0
BS1179	SL4.0ch01	8723974	8723988	15	+	Solyc01g011340.3	Solyc01g011340.3	INTRON	22.8687	1	0	1	0
BS1180	SL4.0ch01	8724269	8724283	15	+	Solyc01g011340.3	Solyc01g011340.3	CDS	6.83689	0	0	0	0
BS1182	SL4.0ch01	8724290	8724304	15	+	Solyc01g011340.3	Solyc01g011340.3	CDS	31.3324	0	0	1	0
BS1183	SL4.0ch01	8724301	8724315	15	+	Solyc01g011340.3	Solyc01g011340.3	CDS	6.70261	0	0	1	0
BS1184	SL4.0ch01	8724334	8724348	15	+	Solyc01g011340.3	Solyc01g011340.3	CDS	11.6829	0	0	0	0
BS1186	SL4.0ch01	8727175	8727189	15	+	Solyc01g011340.3	Solyc01g011340.3	CDS	12.565	0	0	0	0
BS1187	SL4.0ch01	8727516	8727530	15	+	Solyc01g011340.3	Solyc01g011340.3	CDS	10.8088	0	1	0	0
BS1188	SL4.0ch01	8727591	8727605	15	+	Solyc01g011340.3	Solyc01g011340.3	CDS	18.6616	0	0	0	0
BS1198	SL4.0ch01	9568848	9568862	15	+	Solyc01g011510.4	Solyc01g011510.4	UTR5	16	0	0	0	0
BS1199	SL4.0ch01	9569207	9569221	15	+	Solyc01g011510.4	Solyc01g011510.4	CDS	12.103	0	0	0	0
BS1200	SL4.0ch01	9569218	9569232	15	+	Solyc01g011510.4	Solyc01g011510.4	CDS	19.2008	0	0	0	0
BS1201	SL4.0ch01	9569225	9569239	15	+	Solyc01g011510.4	Solyc01g011510.4	CDS	13.7773	0	0	0	0
BS1202	SL4.0ch01	9569233	9569247	15	+	Solyc01g011510.4	Solyc01g011510.4	CDS	10.2465	0	0	0	0
BS1203	SL4.0ch01	9573561	9573575	15	+	Solyc01g011510.4	Solyc01g011510.4	CDS	16.8407	0	1	0	0
BS1243	SL4.0ch01	16635971	16635985	15	+	Solyc01g015020.4	Solyc01g015020.4	UTR5	9.14943	0	1	0	0
BS1244	SL4.0ch01	16636006	16636020	15	+	Solyc01g015020.4	Solyc01g015020.4	UTR5	7.87329	0	0	0	4
BS1250	SL4.0ch01	16636370	16636384	15	+	Solyc01g015020.4	Solyc01g015020.4	UTR5	15.8787	0	0	0	0
BS1251	SL4.0ch01	16636517	16636531	15	+	Solyc01g015020.4	Solyc01g015020.4	UTR5	14.3905	0	0	0	0
BS1253	SL4.0ch01	16636533	16636547	15	+	Solyc01g015020.4	Solyc01g015020.4	UTR5	34.3158	1	0	0	0
BS1254	SL4.0ch01	16636541	16636555	15	+	Solyc01g015020.4	Solyc01g015020.4	UTR5	9.50724	0	0	0	0
BS1256	SL4.0ch01	16636556	16636570	15	+	Solyc01g015020.4	Solyc01g015020.4	UTR5	22.0098	0	0	0	0
BS1261	SL4.0ch01	16637710	16637724	15	+	Solyc01g015020.4	Solyc01g015020.4	CDS	7.31895	2	0	0	0
BS1263	SL4.0ch01	16637788	16637802	15	+	Solyc01g015020.4	Solyc01g015020.4	CDS	11.3261	1	0	0	0
BS1264	SL4.0ch01	16637806	16637820	15	+	Solyc01g015020.4	Solyc01g015020.4	CDS	7.44494	0	0	0	1
BS1267	SL4.0ch01	16637892	16637906	15	+	Solyc01g015020.4	Solyc01g015020.4	CDS	23.7817	2	0	0	0
BS1268	SL4.0ch01	16637980	16637994	15	+	Solyc01g015020.4	Solyc01g015020.4	UTR3	9.76428	0	0	1	0
BS1269	SL4.0ch01	16637996	16638010	15	+	Solyc01g015020.4	Solyc01g015020.4	UTR3	10.4934	0	0	0	0
BS1270	SL4.0ch01	16638003	16638017	15	+	Solyc01g015020.4	Solyc01g015020.4	UTR3	2.88125	0	0	0	0
BS1271	SL4.0ch01	16638120	16638134	15	+	Solyc01g015020.4	Solyc01g015020.4	UTR3	24.3461	0	0	0	0
BS1272	SL4.0ch01	16638132	16638146	15	+	Solyc01g015020.4	Solyc01g015020.4	UTR3	11.1927	0	0	0	0
BS1273	SL4.0ch01	16638143	16638157	15	+	Solyc01g015020.4	Solyc01g015020.4	UTR3	26.8159	0	0	0	0
BS1275	SL4.0ch01	16638258	16638272	15	+	Solyc01g015020.4	Solyc01g015020.4	UTR3	24.1916	0	0	0	0
BS1380	SL4.0ch01	27885064	27885078	15	+	Solyc01g020190.2	Solyc01g020190.2	CDS	24.124	1	0	0	0
BS1381	SL4.0ch01	27885076	27885090	15	+	Solyc01g020190.2	Solyc01g020190.2	CDS	14.7354	0	0	0	0
BS1383	SL4.0ch01	27885231	27885245	15	+	Solyc01g020190.2	Solyc01g020190.2	CDS	24.5799	0	0	0	0
BS1387	SL4.0ch01	32491847	32491861	15	+	Solyc01g021640.3	Solyc01g021640.3	UTR5	16.2642	0	1	0	0
BS1388	SL4.0ch01	32492019	32492033	15	+	Solyc01g021640.3	Solyc01g021640.3	CDS	25.896	0	0	1	0
BS1391	SL4.0ch01	32492059	32492073	15	+	Solyc01g021640.3	Solyc01g021640.3	CDS	4.45684	0	0	0	0
BS1392	SL4.0ch01	32492066	32492080	15	+	Solyc01g021640.3	Solyc01g021640.3	CDS	9.10202	0	0	0	0
BS1397	SL4.0ch01	32514992	32515006	15	+	Solyc01g021640.3	Solyc01g021640.3	CDS	9.7325	0	0	0	0
BS1399	SL4.0ch01	32517728	32517742	15	+	Solyc01g021640.3	Solyc01g021640.3	CDS	7.92903	0	0	0	0
BS1472	SL4.0ch01	36656105	36656119	15	+	Solyc01g028900.3	Solyc01g028900.3	CDS	6.73255	0	0	0	0
BS1474	SL4.0ch01	36659466	36659480	15	+	Solyc01g028900.3	Solyc01g028900.3	CDS	16.0541	0	0	0	0
BS1477	SL4.0ch01	36659500	36659514	15	+	Solyc01g028900.3	Solyc01g028900.3	CDS	10.6374	0	0	0	0
BS1481	SL4.0ch01	36663226	36663240	15	+	Solyc01g028900.3	Solyc01g028900.3	CDS	12.5251	0	1	1	0
BS1482	SL4.0ch01	36926871	36926885	15	+	Solyc01g028860.3	Solyc01g028860.3	UTR5	78.8269	0	0	0	0
BS1483	SL4.0ch01	36926971	36926985	15	+	Solyc01g028860.3	Solyc01g028860.3	UTR5	27.9722	0	0	0	0
BS1485	SL4.0ch01	36926985	36926999	15	+	Solyc01g028860.3	Solyc01g028860.3	CDS	78.8989	0	0	0	0
BS1486	SL4.0ch01	36926993	36927007	15	+	Solyc01g028860.3	Solyc01g028860.3	CDS	57.085	0	2	0	0
BS1488	SL4.0ch01	36927162	36927176	15	+	Solyc01g028860.3	Solyc01g028860.3	INTRON	5.729	0	0	0	0
BS1489	SL4.0ch01	36927175	36927189	15	+	Solyc01g028860.3	Solyc01g028860.3	INTRON	5.81421	0	0	0	0
BS1491	SL4.0ch01	36927585	36927599	15	+	Solyc01g028860.3	Solyc01g028860.3	CDS	10.2512	0	0	0	0
BS1493	SL4.0ch01	36927600	36927614	15	+	Solyc01g028860.3	Solyc01g028860.3	CDS	15.4107	0	0	0	0
BS1494	SL4.0ch01	36927736	36927750	15	+	Solyc01g028860.3	Solyc01g028860.3	CDS	43.0296	0	0	0	0
BS1495	SL4.0ch01	36927745	36927759	15	+	Solyc01g028860.3	Solyc01g028860.3	CDS	23.485	0	0	0	0
BS1496	SL4.0ch01	36927772	36927786	15	+	Solyc01g028860.3	Solyc01g028860.3	CDS	30.7661	0	0	0	0
BS1497	SL4.0ch01	36927787	36927801	15	+	Solyc01g028860.3	Solyc01g028860.3	CDS	12.6786	0	0	0	0
BS1498	SL4.0ch01	36927830	36927844	15	+	Solyc01g028860.3	Solyc01g028860.3	CDS	28.4817	0	0	0	0
BS1499	SL4.0ch01	36928019	36928033	15	+	Solyc01g028860.3	Solyc01g028860.3	CDS	8.77344	0	0	0	0
BS1500	SL4.0ch01	36928027	36928041	15	+	Solyc01g028860.3	Solyc01g028860.3	CDS	32.3915	0	0	0	0
BS1501	SL4.0ch01	36928037	36928051	15	+	Solyc01g028860.3	Solyc01g028860.3	CDS	34.2957	1	0	0	0
BS1503	SL4.0ch01	36928068	36928082	15	+	Solyc01g028860.3	Solyc01g028860.3	CDS	10.7595	1	0	0	0
BS1506	SL4.0ch01	36928329	36928343	15	+	Solyc01g028860.3	Solyc01g028860.3	CDS	10.6852	0	0	0	0
BS1507	SL4.0ch01	36928336	36928350	15	+	Solyc01g028860.3	Solyc01g028860.3	CDS	10.3637	0	0	0	0
BS1508	SL4.0ch01	36928346	36928360	15	+	Solyc01g028860.3	Solyc01g028860.3	CDS	28.228	0	0	0	0
BS1509	SL4.0ch01	36928449	36928463	15	+	Solyc01g028860.3	Solyc01g028860.3	CDS	16.3972	0	0	0	1
BS1510	SL4.0ch01	36928456	36928470	15	+	Solyc01g028860.3	Solyc01g028860.3	CDS	13.0801	0	0	0	1
BS1511	SL4.0ch01	36928465	36928479	15	+	Solyc01g028860.3	Solyc01g028860.3	CDS	30.3971	0	0	0	0
BS1512	SL4.0ch01	36928623	36928637	15	+	Solyc01g028860.3	Solyc01g028860.3	CDS	4.14183	0	0	0	0
BS1513	SL4.0ch01	36928700	36928714	15	+	Solyc01g028860.3	Solyc01g028860.3	CDS	8.56624	0	1	0	0
BS1514	SL4.0ch01	36928714	36928728	15	+	Solyc01g028860.3	Solyc01g028860.3	CDS	3.99247	0	0	0	0
BS1518	SL4.0ch01	36929271	36929285	15	+	Solyc01g028860.3	Solyc01g028860.3	CDS	8.56617	0	0	0	0
BS1519	SL4.0ch01	36929282	36929296	15	+	Solyc01g028860.3	Solyc01g028860.3	CDS	13.2324	0	0	0	0
BS1522	SL4.0ch01	36929534	36929548	15	+	Solyc01g028860.3	Solyc01g028860.3	CDS	9.67512	1	0	0	1
BS1524	SL4.0ch01	36929771	36929785	15	+	Solyc01g028860.3	Solyc01g028860.3	CDS	10.4575	1	0	0	0
BS1525	SL4.0ch01	36929790	36929804	15	+	Solyc01g028860.3	Solyc01g028860.3	CDS	5.99776	0	0	0	0
BS1526	SL4.0ch01	36929803	36929817	15	+	Solyc01g028860.3	Solyc01g028860.3	CDS	4.18651	0	0	1	0
BS1530	SL4.0ch01	36930054	36930068	15	+	Solyc01g028860.3	Solyc01g028860.3	CDS	24.379	0	0	0	0
BS1531	SL4.0ch01	36930095	36930109	15	+	Solyc01g028860.3	Solyc01g028860.3	CDS	4.1373	0	0	0	0
BS1534	SL4.0ch01	36930343	36930357	15	+	Solyc01g028860.3	Solyc01g028860.3	CDS	14.6906	0	0	0	0
BS1535	SL4.0ch01	36930350	36930364	15	+	Solyc01g028860.3	Solyc01g028860.3	CDS	10.7695	0	0	0	0
BS1536	SL4.0ch01	36930437	36930451	15	+	Solyc01g028860.3	Solyc01g028860.3	CDS	16.1873	0	0	0	1
BS1537	SL4.0ch01	36930445	36930459	15	+	Solyc01g028860.3	Solyc01g028860.3	CDS	5.29586	0	0	0	0
BS1538	SL4.0ch01	36930454	36930468	15	+	Solyc01g028860.3	Solyc01g028860.3	CDS	11.2736	0	0	0	0
BS1539	SL4.0ch01	36930473	36930487	15	+	Solyc01g028860.3	Solyc01g028860.3	CDS	2.84547	0	0	0	0
BS1541	SL4.0ch01	37223415	37223429	15	+	Solyc01g028810.3	Solyc01g028810.3	UTR5	13.1697	0	0	0	0
BS1542	SL4.0ch01	37223424	37223438	15	+	Solyc01g028810.3	Solyc01g028810.3	UTR5	31.6613	0	1	0	0
BS1544	SL4.0ch01	37223443	37223457	15	+	Solyc01g028810.3	Solyc01g028810.3	UTR5	53.6468	0	0	0	0
BS1545	SL4.0ch01	37223451	37223465	15	+	Solyc01g028810.3	Solyc01g028810.3	UTR5	30.4607	0	0	0	0
BS1546	SL4.0ch01	37223459	37223473	15	+	Solyc01g028810.3	Solyc01g028810.3	UTR5	14.1595	0	0	0	1
BS1548	SL4.0ch01	37223909	37223923	15	+	Solyc01g028810.3	Solyc01g028810.3	INTRON	10.8021	1	0	0	0
BS1553	SL4.0ch01	37224129	37224143	15	+	Solyc01g028810.3	Solyc01g028810.3	CDS	23.1992	0	0	0	0
BS1554	SL4.0ch01	37224139	37224153	15	+	Solyc01g028810.3	Solyc01g028810.3	CDS	19.5769	0	0	0	0
BS1555	SL4.0ch01	37224175	37224189	15	+	Solyc01g028810.3	Solyc01g028810.3	CDS	25.9911	0	0	0	0
BS1556	SL4.0ch01	37224182	37224196	15	+	Solyc01g028810.3	Solyc01g028810.3	CDS	30.5946	0	0	0	0
BS1558	SL4.0ch01	37224418	37224432	15	+	Solyc01g028810.3	Solyc01g028810.3	CDS	26.8662	0	0	0	0
BS1559	SL4.0ch01	37224427	37224441	15	+	Solyc01g028810.3	Solyc01g028810.3	CDS	45.6956	1	0	0	0
BS1560	SL4.0ch01	37224439	37224453	15	+	Solyc01g028810.3	Solyc01g028810.3	CDS	8.26397	1	0	0	0
BS1561	SL4.0ch01	37224462	37224476	15	+	Solyc01g028810.3	Solyc01g028810.3	CDS	27.0075	0	0	0	0
BS1563	SL4.0ch01	37224765	37224779	15	+	Solyc01g028810.3	Solyc01g028810.3	CDS	5.74311	0	0	0	0
BS1565	SL4.0ch01	37224827	37224841	15	+	Solyc01g028810.3	Solyc01g028810.3	CDS	30.7271	0	0	0	0
BS1566	SL4.0ch01	37224834	37224848	15	+	Solyc01g028810.3	Solyc01g028810.3	CDS	4.18869	0	0	0	0
BS1567	SL4.0ch01	37224856	37224870	15	+	Solyc01g028810.3	Solyc01g028810.3	CDS	12.944	0	0	0	0
BS1568	SL4.0ch01	37224987	37225001	15	+	Solyc01g028810.3	Solyc01g028810.3	CDS	5.60057	0	0	0	0
BS1569	SL4.0ch01	37225010	37225024	15	+	Solyc01g028810.3	Solyc01g028810.3	CDS	8.89098	0	0	0	0
BS1571	SL4.0ch01	37225280	37225294	15	+	Solyc01g028810.3	Solyc01g028810.3	CDS	12.0361	0	0	0	0
BS1573	SL4.0ch01	37225406	37225420	15	+	Solyc01g028810.3	Solyc01g028810.3	CDS	13.8059	0	0	0	1
BS1574	SL4.0ch01	37225432	37225446	15	+	Solyc01g028810.3	Solyc01g028810.3	CDS	7.97702	0	0	0	0
BS1575	SL4.0ch01	37225440	37225454	15	+	Solyc01g028810.3	Solyc01g028810.3	CDS	20.428	0	0	0	0
BS1576	SL4.0ch01	37225449	37225463	15	+	Solyc01g028810.3	Solyc01g028810.3	CDS	12.0746	0	1	0	0
BS1577	SL4.0ch01	37225651	37225665	15	+	Solyc01g028810.3	Solyc01g028810.3	CDS	2.41609	0	0	0	0
BS1578	SL4.0ch01	37225658	37225672	15	+	Solyc01g028810.3	Solyc01g028810.3	CDS	4.87826	0	0	0	0
BS1579	SL4.0ch01	37225715	37225729	15	+	Solyc01g028810.3	Solyc01g028810.3	CDS	26.5515	0	0	0	0
BS1580	SL4.0ch01	37225761	37225775	15	+	Solyc01g028810.3	Solyc01g028810.3	CDS	34.4021	0	0	0	0
BS1581	SL4.0ch01	37225795	37225809	15	+	Solyc01g028810.3	Solyc01g028810.3	CDS	6.69416	0	0	1	1
BS1582	SL4.0ch01	37225816	37225830	15	+	Solyc01g028810.3	Solyc01g028810.3	CDS	4.77441	0	0	0	0
BS1583	SL4.0ch01	37226010	37226024	15	+	Solyc01g028810.3	Solyc01g028810.3	CDS	2.91197	0	0	0	0
BS1584	SL4.0ch01	37226037	37226051	15	+	Solyc01g028810.3	Solyc01g028810.3	CDS	7.52702	0	0	0	0
BS1585	SL4.0ch01	37226063	37226077	15	+	Solyc01g028810.3	Solyc01g028810.3	CDS	6.16731	0	0	0	0
BS1587	SL4.0ch01	37226239	37226253	15	+	Solyc01g028810.3	Solyc01g028810.3	CDS	18.9609	0	0	0	0
BS1589	SL4.0ch01	37226254	37226268	15	+	Solyc01g028810.3	Solyc01g028810.3	CDS	11.1732	1	0	0	0
BS1591	SL4.0ch01	37226363	37226377	15	+	Solyc01g028810.3	Solyc01g028810.3	CDS	22.2849	1	0	0	0
BS1594	SL4.0ch01	37226575	37226589	15	+	Solyc01g028810.3	Solyc01g028810.3	CDS	49.7524	2	0	0	0
BS1595	SL4.0ch01	37226582	37226596	15	+	Solyc01g028810.3	Solyc01g028810.3	CDS	17.7178	2	0	0	0
BS1596	SL4.0ch01	37226777	37226791	15	+	Solyc01g028810.3	Solyc01g028810.3	INTRON	11.2022	0	0	2	0
BS1598	SL4.0ch01	37226916	37226930	15	+	Solyc01g028810.3	Solyc01g028810.3	CDS	6.65887	1	0	0	0
BS1600	SL4.0ch01	37226945	37226959	15	+	Solyc01g028810.3	Solyc01g028810.3	CDS	5.54334	0	0	0	0
BS1602	SL4.0ch01	37226965	37226979	15	+	Solyc01g028810.3	Solyc01g028810.3	CDS	22.0087	0	0	0	2
BS1603	SL4.0ch01	37226976	37226990	15	+	Solyc01g028810.3	Solyc01g028810.3	CDS	17.2369	0	0	0	2
BS1604	SL4.0ch01	37227168	37227182	15	+	Solyc01g028810.3	Solyc01g028810.3	CDS	13.2037	0	0	0	0
BS1605	SL4.0ch01	37227218	37227232	15	+	Solyc01g028810.3	Solyc01g028810.3	CDS	35.4881	0	0	0	0
BS1606	SL4.0ch01	37227225	37227239	15	+	Solyc01g028810.3	Solyc01g028810.3	CDS	7.80085	0	0	0	0
BS1607	SL4.0ch01	37227393	37227407	15	+	Solyc01g028810.3	Solyc01g028810.3	INTRON	9.16801	0	0	1	0
BS1608	SL4.0ch01	37227403	37227417	15	+	Solyc01g028810.3	Solyc01g028810.3	INTRON	16.398	0	0	0	0
BS1609	SL4.0ch01	37227410	37227424	15	+	Solyc01g028810.3	Solyc01g028810.3	INTRON	8.206	0	0	0	0
BS1610	SL4.0ch01	37227429	37227443	15	+	Solyc01g028810.3	Solyc01g028810.3	INTRON	13.8082	1	1	0	0
BS1611	SL4.0ch01	37227618	37227632	15	+	Solyc01g028810.3	Solyc01g028810.3	INTRON	6.5008	0	0	0	0
BS1612	SL4.0ch01	37227635	37227649	15	+	Solyc01g028810.3	Solyc01g028810.3	INTRON	16.0957	0	0	0	0
BS1613	SL4.0ch01	37227643	37227657	15	+	Solyc01g028810.3	Solyc01g028810.3	INTRON	11.3875	0	0	0	0
BS1614	SL4.0ch01	37227780	37227794	15	+	Solyc01g028810.3	Solyc01g028810.3	INTRON	10.1554	2	0	0	0
BS1616	SL4.0ch01	37227939	37227953	15	+	Solyc01g028810.3	Solyc01g028810.3	CDS	31.8286	0	0	0	0
BS1617	SL4.0ch01	37227948	37227962	15	+	Solyc01g028810.3	Solyc01g028810.3	CDS	48.8341	0	0	0	0
BS1618	SL4.0ch01	37227963	37227977	15	+	Solyc01g028810.3	Solyc01g028810.3	CDS	14.9563	0	0	0	0
BS1619	SL4.0ch01	37227997	37228011	15	+	Solyc01g028810.3	Solyc01g028810.3	CDS	11.9121	0	0	0	0
BS1621	SL4.0ch01	37228012	37228026	15	+	Solyc01g028810.3	Solyc01g028810.3	CDS	78.7115	1	0	0	0
BS1622	SL4.0ch01	37228153	37228167	15	+	Solyc01g028810.3	Solyc01g028810.3	CDS	6.77982	0	0	0	0
BS1623	SL4.0ch01	37228169	37228183	15	+	Solyc01g028810.3	Solyc01g028810.3	UTR3	28.2708	0	0	0	0
BS1625	SL4.0ch01	37228252	37228266	15	+	Solyc01g028810.3	Solyc01g028810.3	UTR3	4.45673	0	0	0	0
BS1626	SL4.0ch01	37228265	37228279	15	+	Solyc01g028810.3	Solyc01g028810.3	UTR3	7.90238	1	0	0	0
BS1629	SL4.0ch01	38456441	38456455	15	+	Solyc01g044270.3	Solyc01g044270.3	UTR5	8.18399	0	0	0	0
BS1630	SL4.0ch01	38456505	38456519	15	+	Solyc01g044270.3	Solyc01g044270.3	UTR5	10.8403	0	1	0	0
BS1632	SL4.0ch01	38612661	38612675	15	+	Solyc01g044340.3	Solyc01g044340.3	CDS	4.0975	1	0	0	0
BS1633	SL4.0ch01	38612724	38612738	15	+	Solyc01g044340.3	Solyc01g044340.3	CDS	3.29432	0	0	0	0
BS1634	SL4.0ch01	38612733	38612747	15	+	Solyc01g044340.3	Solyc01g044340.3	CDS	1.70146	0	0	0	0
BS1635	SL4.0ch01	38612821	38612835	15	+	Solyc01g044340.3	Solyc01g044340.3	CDS	5.40262	0	0	1	2
BS1641	SL4.0ch01	39472830	39472844	15	+	Solyc01g044490.4	Solyc01g044490.4	CDS	12.3426	0	0	0	0
BS1642	SL4.0ch01	39472845	39472859	15	+	Solyc01g044490.4	Solyc01g044490.4	CDS	10.7183	0	1	0	0
BS1643	SL4.0ch01	39472932	39472946	15	+	Solyc01g044490.4	Solyc01g044490.4	CDS	10.2951	0	0	0	0
BS1644	SL4.0ch01	39472941	39472955	15	+	Solyc01g044490.4	Solyc01g044490.4	CDS	3.01308	0	0	0	0
BS1645	SL4.0ch01	39472951	39472965	15	+	Solyc01g044490.4	Solyc01g044490.4	CDS	4.48854	0	1	0	0
BS1646	SL4.0ch01	41009745	41009759	15	+	Solyc01g049650.3	Solyc01g049650.3	CDS	13.066	0	0	1	0
BS1648	SL4.0ch01	41009805	41009819	15	+	Solyc01g049650.3	Solyc01g049650.3	CDS	6.87147	0	0	0	0
BS1649	SL4.0ch01	41009815	41009829	15	+	Solyc01g049650.3	Solyc01g049650.3	CDS	8.59282	0	0	0	0
BS1650	SL4.0ch01	41009842	41009856	15	+	Solyc01g049650.3	Solyc01g049650.3	CDS	7.32155	0	1	0	0
BS1654	SL4.0ch01	41010532	41010546	15	+	Solyc01g049650.3	Solyc01g049650.3	CDS	5.89614	0	0	0	0
BS1655	SL4.0ch01	41010544	41010558	15	+	Solyc01g049650.3	Solyc01g049650.3	CDS	10.1664	1	0	0	0
BS1656	SL4.0ch01	41010562	41010576	15	+	Solyc01g049650.3	Solyc01g049650.3	CDS	11.7424	0	0	0	0
BS1657	SL4.0ch01	41010850	41010864	15	+	Solyc01g049650.3	Solyc01g049650.3	CDS	6.56783	0	0	0	1
BS1660	SL4.0ch01	41010925	41010939	15	+	Solyc01g049650.3	Solyc01g049650.3	CDS	4.93766	0	0	0	0
BS1661	SL4.0ch01	41011091	41011105	15	+	Solyc01g049650.3	Solyc01g049650.3	CDS	4.47715	0	0	0	0
BS1663	SL4.0ch01	41011262	41011276	15	+	Solyc01g049650.3	Solyc01g049650.3	CDS	9.47672	1	0	0	0
BS1664	SL4.0ch01	41011599	41011613	15	+	Solyc01g049650.3	Solyc01g049650.3	CDS	13.3704	1	0	0	0
BS1679	SL4.0ch01	41736765	41736779	15	+	Solyc01g049770.3	Solyc01g049770.3	CDS	6.11964	0	0	1	0
BS1681	SL4.0ch01	41736780	41736794	15	+	Solyc01g049770.3	Solyc01g049770.3	CDS	15.215	0	3	0	0
BS1682	SL4.0ch01	41736798	41736812	15	+	Solyc01g049770.3	Solyc01g049770.3	CDS	12.6237	0	1	0	0
BS1684	SL4.0ch01	41736901	41736915	15	+	Solyc01g049770.3	Solyc01g049770.3	CDS	2.79149	0	0	2	1
BS1697	SL4.0ch01	46608752	46608766	15	+	Solyc01g056320.1	Solyc01g056320.1	UTR3	13.971	0	0	0	0
BS1700	SL4.0ch01	46853911	46853925	15	+	Solyc01g056340.4	Solyc01g056340.4	CDS	4.7799	0	0	0	0
BS1701	SL4.0ch01	48263550	48263564	15	+	Solyc01g056600.2	Solyc01g056600.2	CDS	13.4916	0	0	0	0
BS1708	SL4.0ch01	54262541	54262555	15	+	Solyc01g057445.1	Solyc01g057445.1	UTR5	3.78726	0	0	5	0
BS1710	SL4.0ch01	54262608	54262622	15	+	Solyc01g057445.1	Solyc01g057445.1	CDS	8.65389	0	0	0	0
BS1712	SL4.0ch01	54262623	54262637	15	+	Solyc01g057445.1	Solyc01g057445.1	CDS	22.1944	1	0	2	0
BS1713	SL4.0ch01	54262632	54262646	15	+	Solyc01g057445.1	Solyc01g057445.1	CDS	3.29166	0	0	2	0
BS1725	SL4.0ch01	56845193	56845207	15	+	Solyc01g057760.4	Solyc01g057760.4	CDS	9.91323	0	0	0	0
BS1726	SL4.0ch01	56845201	56845215	15	+	Solyc01g057760.4	Solyc01g057760.4	CDS	29.9398	0	0	0	0
BS1727	SL4.0ch01	56845208	56845222	15	+	Solyc01g057760.4	Solyc01g057760.4	CDS	4.65745	0	0	0	0
BS1728	SL4.0ch01	56845216	56845230	15	+	Solyc01g057760.4	Solyc01g057760.4	CDS	22.361	0	0	0	0
BS1729	SL4.0ch01	56845229	56845243	15	+	Solyc01g057760.4	Solyc01g057760.4	CDS	34.8369	1	0	0	0
BS1733	SL4.0ch01	56846148	56846162	15	+	Solyc01g057760.4	Solyc01g057760.4	CDS	16.1311	0	2	0	0
BS1735	SL4.0ch01	56847575	56847589	15	+	Solyc01g057760.4	Solyc01g057760.4	CDS	12.7875	0	0	0	0
BS1736	SL4.0ch01	56847689	56847703	15	+	Solyc01g057760.4	Solyc01g057760.4	CDS	5.8064	0	1	0	0
BS1738	SL4.0ch01	56849792	56849806	15	+	Solyc01g057760.4	Solyc01g057760.4	INTRON	2.72967	0	0	0	0
BS1739	SL4.0ch01	56849802	56849816	15	+	Solyc01g057760.4	Solyc01g057760.4	INTRON	22.1587	0	0	0	0
BS1741	SL4.0ch01	56850225	56850239	15	+	Solyc01g057760.4	Solyc01g057760.4	CDS	12.8343	0	0	1	0
BS1742	SL4.0ch01	56850274	56850288	15	+	Solyc01g057760.4	Solyc01g057760.4	CDS	7.78567	0	0	0	0
BS1746	SL4.0ch01	56852646	56852660	15	+	Solyc01g057760.4	Solyc01g057760.4	CDS	11.6627	1	0	0	0
BS1752	SL4.0ch01	56906975	56906989	15	+	Solyc01g057770.3	Solyc01g057770.3	CDS	13.8533	0	0	0	0
BS1755	SL4.0ch01	56907400	56907414	15	+	Solyc01g057770.3	Solyc01g057770.3	CDS	13.8135	1	0	0	0
BS1757	SL4.0ch01	56907618	56907632	15	+	Solyc01g057770.3	Solyc01g057770.3	CDS	5.69992	0	0	1	0
BS1759	SL4.0ch01	56908215	56908229	15	+	Solyc01g057770.3	Solyc01g057770.3	CDS	12.9614	0	0	0	2
BS1760	SL4.0ch01	56908226	56908240	15	+	Solyc01g057770.3	Solyc01g057770.3	CDS	5.16932	0	0	0	0
BS1761	SL4.0ch01	56909234	56909248	15	+	Solyc01g057770.3	Solyc01g057770.3	CDS	12.9402	0	0	0	0
BS1763	SL4.0ch01	56909248	56909262	15	+	Solyc01g057770.3	Solyc01g057770.3	CDS	7.9019	1	0	0	0
BS1765	SL4.0ch01	56909262	56909276	15	+	Solyc01g057770.3	Solyc01g057770.3	CDS	9.85854	1	0	0	0
BS1767	SL4.0ch01	56909637	56909651	15	+	Solyc01g057770.3	Solyc01g057770.3	CDS	2.88852	0	0	0	0
BS1783	SL4.0ch01	58186185	58186199	15	+	Solyc01g058010.3	Solyc01g058010.3	UTR5	27.5636	0	0	0	0
BS1784	SL4.0ch01	58186199	58186213	15	+	Solyc01g058010.3	Solyc01g058010.3	UTR5	27.0225	0	0	1	0
BS1788	SL4.0ch01	58657299	58657313	15	+	Solyc01g058140.3	Solyc01g058140.3	CDS	32.8765	0	1	1	0
BS1789	SL4.0ch01	58657314	58657328	15	+	Solyc01g058140.3	Solyc01g058140.3	CDS	9.34792	0	1	0	0
BS1790	SL4.0ch01	58657321	58657335	15	+	Solyc01g058140.3	Solyc01g058140.3	CDS	2.43533	0	0	0	0
BS1792	SL4.0ch01	58667825	58667839	15	+	Solyc01g058140.3	Solyc01g058140.3	CDS	7.40146	0	0	0	0
BS1793	SL4.0ch01	58667833	58667847	15	+	Solyc01g058140.3	Solyc01g058140.3	CDS	12.5925	0	0	0	0
BS1795	SL4.0ch01	58668077	58668091	15	+	Solyc01g058140.3	Solyc01g058140.3	CDS	6.07556	0	0	0	0
BS1796	SL4.0ch01	58668086	58668100	15	+	Solyc01g058140.3	Solyc01g058140.3	CDS	7.71533	0	0	0	0
BS1797	SL4.0ch01	58668095	58668109	15	+	Solyc01g058140.3	Solyc01g058140.3	CDS	6.97991	0	0	0	0
BS1798	SL4.0ch01	58668103	58668117	15	+	Solyc01g058140.3	Solyc01g058140.3	CDS	2.83258	0	0	0	0
BS1801	SL4.0ch01	58668437	58668451	15	+	Solyc01g058140.3	Solyc01g058140.3	CDS	4.68046	0	0	0	0
BS1803	SL4.0ch01	59261101	59261115	15	+	Solyc01g058320.4	Solyc01g058320.4	CDS	6.68392	0	1	0	0
BS1804	SL4.0ch01	59261109	59261123	15	+	Solyc01g058320.4	Solyc01g058320.4	CDS	13.3289	0	0	0	0
BS1805	SL4.0ch01	59261539	59261553	15	+	Solyc01g058320.4	Solyc01g058320.4	CDS	2.74052	0	0	0	0
BS1847	SL4.0ch01	62532068	62532082	15	+	Solyc01g059930.3	Solyc01g059930.3	CDS	6.10051	0	0	0	0
BS1848	SL4.0ch01	62532210	62532224	15	+	Solyc01g059930.3	Solyc01g059930.3	CDS	16.6004	1	0	0	0
BS1850	SL4.0ch01	62871191	62871205	15	+	Solyc01g060130.3	Solyc01g060130.3	UTR5	8.61832	0	0	0	1
BS1851	SL4.0ch01	62871199	62871213	15	+	Solyc01g060130.3	Solyc01g060130.3	UTR5	2.29796	0	0	3	0
BS1852	SL4.0ch01	62871240	62871254	15	+	Solyc01g060130.3	Solyc01g060130.3	UTR5	4.85806	0	0	1	0
BS1853	SL4.0ch01	62871295	62871309	15	+	Solyc01g060130.3	Solyc01g060130.3	CDS	9.94274	0	0	0	0
BS1854	SL4.0ch01	62871308	62871322	15	+	Solyc01g060130.3	Solyc01g060130.3	CDS	26.7267	1	0	0	0
BS1855	SL4.0ch01	62871316	62871330	15	+	Solyc01g060130.3	Solyc01g060130.3	CDS	14.2198	1	0	0	0
BS1856	SL4.0ch01	62871496	62871510	15	+	Solyc01g060130.3	Solyc01g060130.3	INTRON	10.7292	0	0	1	0
BS1857	SL4.0ch01	62871509	62871523	15	+	Solyc01g060130.3	Solyc01g060130.3	INTRON	18.9998	0	0	0	0
BS1858	SL4.0ch01	62871520	62871534	15	+	Solyc01g060130.3	Solyc01g060130.3	INTRON	6.42141	0	0	0	0
BS1860	SL4.0ch01	62871653	62871667	15	+	Solyc01g060130.3	Solyc01g060130.3	INTRON	2.11389	0	0	0	0
BS1861	SL4.0ch01	62871661	62871675	15	+	Solyc01g060130.3	Solyc01g060130.3	INTRON	2.09109	0	0	0	0
BS1862	SL4.0ch01	62871676	62871690	15	+	Solyc01g060130.3	Solyc01g060130.3	INTRON	3.56381	0	0	0	0
BS1863	SL4.0ch01	62871685	62871699	15	+	Solyc01g060130.3	Solyc01g060130.3	INTRON	7.30188	0	0	0	0
BS1864	SL4.0ch01	62871717	62871731	15	+	Solyc01g060130.3	Solyc01g060130.3	INTRON	28.05	1	0	0	0
BS1867	SL4.0ch01	62871983	62871997	15	+	Solyc01g060130.3	Solyc01g060130.3	INTRON	4.19347	0	0	0	1
BS1868	SL4.0ch01	62871994	62872008	15	+	Solyc01g060130.3	Solyc01g060130.3	INTRON	8.90815	0	0	0	0
BS1869	SL4.0ch01	62872001	62872015	15	+	Solyc01g060130.3	Solyc01g060130.3	INTRON	5.34569	0	0	0	0
BS1871	SL4.0ch01	62872084	62872098	15	+	Solyc01g060130.3	Solyc01g060130.3	INTRON	9.57552	0	0	0	0
BS1873	SL4.0ch01	62872309	62872323	15	+	Solyc01g060130.3	Solyc01g060130.3	CDS	13.8899	0	0	1	0
BS1874	SL4.0ch01	62872323	62872337	15	+	Solyc01g060130.3	Solyc01g060130.3	CDS	7.19542	0	0	0	0
BS1875	SL4.0ch01	62872334	62872348	15	+	Solyc01g060130.3	Solyc01g060130.3	CDS	15.209	0	0	0	0
BS1880	SL4.0ch01	62872650	62872664	15	+	Solyc01g060130.3	Solyc01g060130.3	CDS	11.4735	0	0	0	0
BS1881	SL4.0ch01	62872657	62872671	15	+	Solyc01g060130.3	Solyc01g060130.3	CDS	23.2553	0	0	0	0
BS1882	SL4.0ch01	62872706	62872720	15	+	Solyc01g060130.3	Solyc01g060130.3	CDS	6.69747	0	0	0	0
BS1883	SL4.0ch01	62872714	62872728	15	+	Solyc01g060130.3	Solyc01g060130.3	CDS	4.94686	0	0	0	0
BS1884	SL4.0ch01	62872777	62872791	15	+	Solyc01g060130.3	Solyc01g060130.3	CDS	28.3753	0	0	0	0
BS1885	SL4.0ch01	62872811	62872825	15	+	Solyc01g060130.3	Solyc01g060130.3	CDS	10.7161	0	0	0	0
BS1886	SL4.0ch01	62872825	62872839	15	+	Solyc01g060130.3	Solyc01g060130.3	CDS	25.5235	0	0	0	0
BS1887	SL4.0ch01	62872927	62872941	15	+	Solyc01g060130.3	Solyc01g060130.3	CDS	5.06249	0	0	0	0
BS1888	SL4.0ch01	62872959	62872973	15	+	Solyc01g060130.3	Solyc01g060130.3	CDS	16.7585	1	0	0	0
BS1889	SL4.0ch01	62872968	62872982	15	+	Solyc01g060130.3	Solyc01g060130.3	UTR3	23.8764	1	0	0	0
BS1890	SL4.0ch01	62872980	62872994	15	+	Solyc01g060130.3	Solyc01g060130.3	UTR3	24.0208	0	0	0	0
BS1893	SL4.0ch01	63112043	63112057	15	+	Solyc01g060240.4	Solyc01g060240.4	INTRON	2.3154	0	1	3	0
BS1902	SL4.0ch01	63178763	63178777	15	+	Solyc01g060280.4	Solyc01g060280.4	UTR5	15.5464	0	1	0	1
BS1904	SL4.0ch01	63180087	63180101	15	+	Solyc01g060280.4	Solyc01g060280.4	UTR5	7.40036	1	0	0	0
BS1931	SL4.0ch01	64239045	64239059	15	+	Solyc01g060470.3	Solyc01g060470.3	CDS	39.7632	0	0	0	0
BS1932	SL4.0ch01	64239052	64239066	15	+	Solyc01g060470.3	Solyc01g060470.3	CDS	13.5375	0	0	0	0
BS1933	SL4.0ch01	64239070	64239084	15	+	Solyc01g060470.3	Solyc01g060470.3	CDS	28.7753	0	0	0	0
BS1934	SL4.0ch01	64239092	64239106	15	+	Solyc01g060470.3	Solyc01g060470.3	CDS	37.9307	0	0	0	0
BS1935	SL4.0ch01	64239109	64239123	15	+	Solyc01g060470.3	Solyc01g060470.3	CDS	24.2064	0	0	0	0
BS1936	SL4.0ch01	64239219	64239233	15	+	Solyc01g060470.3	Solyc01g060470.3	CDS	14.259	0	0	0	0
BS1938	SL4.0ch01	64239513	64239527	15	+	Solyc01g060470.3	Solyc01g060470.3	CDS	4.05333	1	0	0	0
BS1944	SL4.0ch01	64239848	64239862	15	+	Solyc01g060470.3	Solyc01g060470.3	CDS	13.881	1	0	0	0
BS1945	SL4.0ch01	64240056	64240070	15	+	Solyc01g060470.3	Solyc01g060470.3	CDS	16.198	0	1	0	0
BS1947	SL4.0ch01	64240101	64240115	15	+	Solyc01g060470.3	Solyc01g060470.3	CDS	9.44107	0	0	0	0
BS1950	SL4.0ch01	64242656	64242670	15	+	Solyc01g060470.3	Solyc01g060470.3	CDS	6.01096	0	0	0	0
BS1955	SL4.0ch01	64503810	64503824	15	+	Solyc01g065490.4	Solyc01g065490.4	CDS	5.95646	0	0	0	1
BS1956	SL4.0ch01	64503975	64503989	15	+	Solyc01g065490.4	Solyc01g065490.4	CDS	136.028	1	0	0	0
BS1959	SL4.0ch01	64503996	64504010	15	+	Solyc01g065490.4	Solyc01g065490.4	CDS	218.626	0	0	0	0
BS1960	SL4.0ch01	64504178	64504192	15	+	Solyc01g065490.4	Solyc01g065490.4	INTRON	18.5165	0	0	0	0
BS1961	SL4.0ch01	64504186	64504200	15	+	Solyc01g065490.4	Solyc01g065490.4	INTRON	15.2586	0	0	0	0
BS1962	SL4.0ch01	64504378	64504392	15	+	Solyc01g065490.4	Solyc01g065490.4	CDS	38.6683	0	0	0	0
BS1963	SL4.0ch01	64504389	64504403	15	+	Solyc01g065490.4	Solyc01g065490.4	CDS	42.7067	0	0	0	0
BS1964	SL4.0ch01	64504457	64504471	15	+	Solyc01g065490.4	Solyc01g065490.4	CDS	25.4312	0	0	0	0
BS1965	SL4.0ch01	64505123	64505137	15	+	Solyc01g065490.4	Solyc01g065490.4	CDS	84.5165	0	0	0	0
BS1966	SL4.0ch01	64505145	64505159	15	+	Solyc01g065490.4	Solyc01g065490.4	CDS	68.8713	0	0	0	0
BS1967	SL4.0ch01	64505192	64505206	15	+	Solyc01g065490.4	Solyc01g065490.4	CDS	74.098	0	0	0	0
BS1968	SL4.0ch01	64505200	64505214	15	+	Solyc01g065490.4	Solyc01g065490.4	CDS	13.0985	1	0	0	0
BS1969	SL4.0ch01	64505222	64505236	15	+	Solyc01g065490.4	Solyc01g065490.4	CDS	47.8764	0	0	0	0
BS1970	SL4.0ch01	64505311	64505325	15	+	Solyc01g065490.4	Solyc01g065490.4	INTRON	22.0683	1	0	1	0
BS1971	SL4.0ch01	64505318	64505332	15	+	Solyc01g065490.4	Solyc01g065490.4	INTRON	30.5995	1	0	0	0
BS1972	SL4.0ch01	64505371	64505385	15	+	Solyc01g065490.4	Solyc01g065490.4	CDS	30.5856	0	0	0	0
BS1973	SL4.0ch01	64505384	64505398	15	+	Solyc01g065490.4	Solyc01g065490.4	CDS	21.6682	0	0	0	0
BS1974	SL4.0ch01	64505394	64505408	15	+	Solyc01g065490.4	Solyc01g065490.4	CDS	13.9161	0	0	0	0
BS1975	SL4.0ch01	64505640	64505654	15	+	Solyc01g065490.4	Solyc01g065490.4	INTRON	18.8173	0	0	1	0
BS1976	SL4.0ch01	64505652	64505666	15	+	Solyc01g065490.4	Solyc01g065490.4	INTRON	23.572	0	0	0	0
BS1979	SL4.0ch01	64505975	64505989	15	+	Solyc01g065490.4	Solyc01g065490.4	INTRON	5.38765	0	0	0	0
BS1980	SL4.0ch01	64506007	64506021	15	+	Solyc01g065490.4	Solyc01g065490.4	INTRON	10.977	0	0	0	0
BS1982	SL4.0ch01	64506574	64506588	15	+	Solyc01g065490.4	Solyc01g065490.4	CDS	16.7527	0	0	0	0
BS1983	SL4.0ch01	64506676	64506690	15	+	Solyc01g065490.4	Solyc01g065490.4	CDS	14.3333	0	0	0	0
BS1984	SL4.0ch01	64506685	64506699	15	+	Solyc01g065490.4	Solyc01g065490.4	CDS	10.9703	0	0	0	0
BS1985	SL4.0ch01	64506696	64506710	15	+	Solyc01g065490.4	Solyc01g065490.4	CDS	24.6258	1	0	0	0
BS1986	SL4.0ch01	64506741	64506755	15	+	Solyc01g065490.4	Solyc01g065490.4	CDS	12.0733	0	0	0	1
BS1987	SL4.0ch01	64506810	64506824	15	+	Solyc01g065490.4	Solyc01g065490.4	CDS	21.8007	0	0	0	0
BS1988	SL4.0ch01	64506817	64506831	15	+	Solyc01g065490.4	Solyc01g065490.4	CDS	11.1596	0	0	0	0
BS1989	SL4.0ch01	64506870	64506884	15	+	Solyc01g065490.4	Solyc01g065490.4	CDS	11.8593	0	0	0	0
BS1990	SL4.0ch01	64506896	64506910	15	+	Solyc01g065490.4	Solyc01g065490.4	CDS	1.62442	0	1	0	0
BS1991	SL4.0ch01	64506903	64506917	15	+	Solyc01g065490.4	Solyc01g065490.4	CDS	17.5987	0	0	0	0
BS1992	SL4.0ch01	64506942	64506956	15	+	Solyc01g065490.4	Solyc01g065490.4	UTR3	9.6318	0	0	0	0
BS1993	SL4.0ch01	64506949	64506963	15	+	Solyc01g065490.4	Solyc01g065490.4	UTR3	2.65007	0	0	0	0
BS1994	SL4.0ch01	64507024	64507038	15	+	Solyc01g065490.4	Solyc01g065490.4	UTR3	18.7122	0	0	0	0
BS1995	SL4.0ch01	64507067	64507081	15	+	Solyc01g065490.4	Solyc01g065490.4	UTR3	7.64928	0	0	2	0
BS1996	SL4.0ch01	64574550	64574564	15	+	Solyc01g065530.3	Solyc01g065530.3	CDS	4.85718	0	0	0	0
BS1997	SL4.0ch01	64574568	64574582	15	+	Solyc01g065530.3	Solyc01g065530.3	CDS	8.44011	0	0	2	0
BS1998	SL4.0ch01	64574608	64574622	15	+	Solyc01g065530.3	Solyc01g065530.3	CDS	5.02742	0	1	0	0
BS1999	SL4.0ch01	64574618	64574632	15	+	Solyc01g065530.3	Solyc01g065530.3	CDS	39.486	0	2	0	0
BS2001	SL4.0ch01	64574825	64574839	15	+	Solyc01g065530.3	Solyc01g065530.3	CDS	5.09003	0	0	0	0
BS2002	SL4.0ch01	64574833	64574847	15	+	Solyc01g065530.3	Solyc01g065530.3	CDS	2.24019	0	0	0	0
BS2003	SL4.0ch01	64574882	64574896	15	+	Solyc01g065530.3	Solyc01g065530.3	CDS	8.98654	0	0	2	0
BS2006	SL4.0ch01	64655813	64655827	15	+	Solyc01g065550.3	Solyc01g065550.3	CDS	13.3103	0	0	0	0
BS2008	SL4.0ch01	64655829	64655843	15	+	Solyc01g065550.3	Solyc01g065550.3	CDS	1.88053	0	0	0	0
BS2009	SL4.0ch01	64656351	64656365	15	+	Solyc01g065550.3	Solyc01g065550.3	CDS	16.9728	2	0	0	0
BS2011	SL4.0ch01	64656365	64656379	15	+	Solyc01g065550.3	Solyc01g065550.3	CDS	4.85066	1	0	0	0
BS2012	SL4.0ch01	64656374	64656388	15	+	Solyc01g065550.3	Solyc01g065550.3	CDS	24.791	0	0	0	0
BS2013	SL4.0ch01	64656423	64656437	15	+	Solyc01g065550.3	Solyc01g065550.3	CDS	1.31323	0	0	1	0
BS2014	SL4.0ch01	64659487	64659501	15	+	Solyc01g065550.3	Solyc01g065550.3	CDS	9.66891	0	0	0	0
BS2015	SL4.0ch01	64659543	64659557	15	+	Solyc01g065550.3	Solyc01g065550.3	CDS	5.59687	1	0	0	0
BS2020	SL4.0ch01	65197801	65197815	15	+	Solyc01g065840.4	Solyc01g065840.4	CDS	17.1384	0	0	0	0
BS2022	SL4.0ch01	65197856	65197870	15	+	Solyc01g065840.4	Solyc01g065840.4	CDS	5.29597	0	0	1	0
BS2026	SL4.0ch01	66718845	66718859	15	+	Solyc01g066310.4	Solyc01g066310.4	UTR5	19.7239	0	0	1	0
BS2028	SL4.0ch01	66718879	66718893	15	+	Solyc01g066310.4	Solyc01g066310.4	CDS	11.5285	0	0	0	0
BS2032	SL4.0ch01	66720131	66720145	15	+	Solyc01g066310.4	Solyc01g066310.4	CDS	4.66127	0	1	0	0
BS2033	SL4.0ch01	66720164	66720178	15	+	Solyc01g066310.4	Solyc01g066310.4	CDS	2.47644	0	0	0	0
BS2052	SL4.0ch01	67621433	67621447	15	+	Solyc01g066690.3	Solyc01g066690.3	UTR5	34.5118	0	1	0	0
BS2053	SL4.0ch01	67621441	67621455	15	+	Solyc01g066690.3	Solyc01g066690.3	UTR5	45.8262	0	1	0	0
BS2054	SL4.0ch01	67621454	67621468	15	+	Solyc01g066690.3	Solyc01g066690.3	UTR5	9.97127	0	0	0	0
BS2056	SL4.0ch01	67627646	67627660	15	+	Solyc01g066690.3	Solyc01g066690.3	CDS	27.3906	1	0	0	0
BS2057	SL4.0ch01	67627657	67627671	15	+	Solyc01g066690.3	Solyc01g066690.3	CDS	18.8394	0	0	0	0
BS2059	SL4.0ch01	67824818	67824832	15	+	Solyc01g066840.3	Solyc01g066840.3	UTR5	8.17986	0	1	0	0
BS2062	SL4.0ch01	67825582	67825596	15	+	Solyc01g066840.3	Solyc01g066840.3	CDS	9.66942	1	0	0	0
BS2064	SL4.0ch01	68175514	68175528	15	+	Solyc01g067070.3	Solyc01g067070.3	UTR5	5.6415	0	1	0	0
BS2065	SL4.0ch01	68175546	68175560	15	+	Solyc01g067070.3	Solyc01g067070.3	UTR5	16.8484	0	0	0	0
BS2066	SL4.0ch01	68175590	68175604	15	+	Solyc01g067070.3	Solyc01g067070.3	UTR5	18.4775	0	0	1	0
BS2067	SL4.0ch01	68175841	68175855	15	+	Solyc01g067070.3	Solyc01g067070.3	UTR5	21.4106	0	0	3	0
BS2070	SL4.0ch01	68175924	68175938	15	+	Solyc01g067070.3	Solyc01g067070.3	CDS	5.22109	0	0	0	0
BS2071	SL4.0ch01	68176984	68176998	15	+	Solyc01g067070.3	Solyc01g067070.3	CDS	16.2733	0	0	0	0
BS2075	SL4.0ch01	68177382	68177396	15	+	Solyc01g067070.3	Solyc01g067070.3	INTRON	4.89959	0	0	0	1
BS2078	SL4.0ch01	68177498	68177512	15	+	Solyc01g067070.3	Solyc01g067070.3	INTRON	15.6237	0	0	0	3
BS2081	SL4.0ch01	68177803	68177817	15	+	Solyc01g067070.3	Solyc01g067070.3	CDS	6.10384	0	0	0	0
BS2082	SL4.0ch01	68178197	68178211	15	+	Solyc01g067070.3	Solyc01g067070.3	CDS	8.20479	0	0	0	0
BS2086	SL4.0ch01	68179833	68179847	15	+	Solyc01g067070.3	Solyc01g067070.3	INTRON	18.7945	0	0	0	0
BS2088	SL4.0ch01	68180226	68180240	15	+	Solyc01g067070.3	Solyc01g067070.3	CDS	20.0258	0	0	0	0
BS2093	SL4.0ch01	68181356	68181370	15	+	Solyc01g067070.3	Solyc01g067070.3	CDS	5.90607	1	0	0	0
BS2095	SL4.0ch01	68181422	68181436	15	+	Solyc01g067070.3	Solyc01g067070.3	CDS	3.99048	0	0	0	0
BS2096	SL4.0ch01	68181663	68181677	15	+	Solyc01g067070.3	Solyc01g067070.3	UTR3	5.93051	0	0	1	0
BS2097	SL4.0ch01	68181670	68181684	15	+	Solyc01g067070.3	Solyc01g067070.3	UTR3	7.31639	0	0	0	0
BS2099	SL4.0ch01	68436472	68436486	15	+	Solyc01g067270.4	Solyc01g067270.4	UTR5	4.36455	1	0	0	0
BS2101	SL4.0ch01	68634654	68634668	15	+	Solyc01g067390.4	Solyc01g067390.4	UTR5	20.7126	0	0	0	0
BS2102	SL4.0ch01	68634692	68634706	15	+	Solyc01g067390.4	Solyc01g067390.4	CDS	1.50708	1	0	0	0
BS2103	SL4.0ch01	68634702	68634716	15	+	Solyc01g067390.4	Solyc01g067390.4	CDS	16.6649	1	0	0	0
BS2106	SL4.0ch01	68636493	68636507	15	+	Solyc01g067390.4	Solyc01g067390.4	CDS	3.30692	1	0	0	0
BS2107	SL4.0ch01	68636515	68636529	15	+	Solyc01g067390.4	Solyc01g067390.4	CDS	4.63254	0	0	0	0
BS2111	SL4.0ch01	68641170	68641184	15	+	Solyc01g067390.4	Solyc01g067390.4	CDS	8.16273	0	0	1	0
BS2113	SL4.0ch01	68641535	68641549	15	+	Solyc01g067390.4	Solyc01g067390.4	CDS	7.68875	0	0	0	0
BS2116	SL4.0ch01	68994306	68994320	15	+	Solyc01g067500.3	Solyc01g067500.3	UTR5	6.41148	0	2	0	0
BS2121	SL4.0ch01	68994606	68994620	15	+	Solyc01g067500.3	Solyc01g067500.3	CDS	13.6472	0	0	0	0
BS2124	SL4.0ch01	68996008	68996022	15	+	Solyc01g067500.3	Solyc01g067500.3	INTRON	21.209	1	0	0	0
BS2127	SL4.0ch01	68996901	68996915	15	+	Solyc01g067500.3	Solyc01g067500.3	CDS	7.36779	0	0	0	0
BS2130	SL4.0ch01	68996947	68996961	15	+	Solyc01g067500.3	Solyc01g067500.3	CDS	7.04632	0	0	0	0
BS2149	SL4.0ch01	69151341	69151355	15	+	Solyc01g067570.3	Solyc01g067570.3	UTR5	52.064	0	0	0	2
BS2151	SL4.0ch01	69151362	69151376	15	+	Solyc01g067570.3	Solyc01g067570.3	UTR5	45.29	0	0	0	0
BS2152	SL4.0ch01	69151378	69151392	15	+	Solyc01g067570.3	Solyc01g067570.3	UTR5	9.70234	0	0	0	0
BS2153	SL4.0ch01	69151533	69151547	15	+	Solyc01g067570.3	Solyc01g067570.3	UTR5	31.3087	0	0	0	0
BS2154	SL4.0ch01	69151599	69151613	15	+	Solyc01g067570.3	Solyc01g067570.3	UTR5	23.809	0	0	0	0
BS2156	SL4.0ch01	69151847	69151861	15	+	Solyc01g067570.3	Solyc01g067570.3	CDS	10.1555	0	0	0	0
BS2157	SL4.0ch01	69151862	69151876	15	+	Solyc01g067570.3	Solyc01g067570.3	CDS	50.5189	1	0	0	0
BS2158	SL4.0ch01	69151869	69151883	15	+	Solyc01g067570.3	Solyc01g067570.3	CDS	47.6193	0	0	0	0
BS2159	SL4.0ch01	69151880	69151894	15	+	Solyc01g067570.3	Solyc01g067570.3	CDS	16.2299	0	0	0	0
BS2160	SL4.0ch01	69151967	69151981	15	+	Solyc01g067570.3	Solyc01g067570.3	CDS	40.4064	0	0	0	0
BS2161	SL4.0ch01	69152024	69152038	15	+	Solyc01g067570.3	Solyc01g067570.3	CDS	53.2427	0	0	0	1
BS2162	SL4.0ch01	69152036	69152050	15	+	Solyc01g067570.3	Solyc01g067570.3	CDS	48.506	0	1	0	0
BS2163	SL4.0ch01	69152044	69152058	15	+	Solyc01g067570.3	Solyc01g067570.3	CDS	12.191	0	2	0	0
BS2164	SL4.0ch01	69152234	69152248	15	+	Solyc01g067570.3	Solyc01g067570.3	INTRON	4.71714	0	0	0	0
BS2165	SL4.0ch01	69152243	69152257	15	+	Solyc01g067570.3	Solyc01g067570.3	INTRON	10.2583	0	0	0	0
BS2166	SL4.0ch01	69152252	69152266	15	+	Solyc01g067570.3	Solyc01g067570.3	INTRON	11.8946	0	0	0	0
BS2168	SL4.0ch01	69152586	69152600	15	+	Solyc01g067570.3	Solyc01g067570.3	CDS	1.20692	0	0	0	0
BS2170	SL4.0ch01	69152627	69152641	15	+	Solyc01g067570.3	Solyc01g067570.3	CDS	48.2423	0	0	0	0
BS2171	SL4.0ch01	69152638	69152652	15	+	Solyc01g067570.3	Solyc01g067570.3	CDS	9.2149	0	0	0	0
BS2172	SL4.0ch01	69152658	69152672	15	+	Solyc01g067570.3	Solyc01g067570.3	CDS	19.9171	0	0	0	0
BS2173	SL4.0ch01	69152831	69152845	15	+	Solyc01g067570.3	Solyc01g067570.3	CDS	33.8231	0	0	0	0
BS2175	SL4.0ch01	69152852	69152866	15	+	Solyc01g067570.3	Solyc01g067570.3	CDS	46.5154	0	0	0	0
BS2177	SL4.0ch01	69152882	69152896	15	+	Solyc01g067570.3	Solyc01g067570.3	CDS	13.6654	0	0	0	0
BS2178	SL4.0ch01	69153122	69153136	15	+	Solyc01g067570.3	Solyc01g067570.3	CDS	3.71585	0	0	0	0
BS2179	SL4.0ch01	69153134	69153148	15	+	Solyc01g067570.3	Solyc01g067570.3	CDS	11.7965	0	0	0	0
BS2180	SL4.0ch01	69153146	69153160	15	+	Solyc01g067570.3	Solyc01g067570.3	UTR3	17.1634	0	0	0	0
BS2181	SL4.0ch01	69153201	69153215	15	+	Solyc01g067570.3	Solyc01g067570.3	UTR3	24.6514	0	0	0	0
BS2182	SL4.0ch01	69153259	69153273	15	+	Solyc01g067570.3	Solyc01g067570.3	UTR3	8.96075	0	0	0	0
BS2183	SL4.0ch01	69153289	69153303	15	+	Solyc01g067570.3	Solyc01g067570.3	UTR3	32.0891	1	0	0	0
BS2184	SL4.0ch01	69153296	69153310	15	+	Solyc01g067570.3	Solyc01g067570.3	UTR3	6.22933	1	0	0	0
BS2185	SL4.0ch01	69153359	69153373	15	+	Solyc01g067570.3	Solyc01g067570.3	UTR3	18.7909	0	0	0	1
BS2188	SL4.0ch01	69208399	69208413	15	+	Solyc01g067600.3	Solyc01g067600.3	UTR5	5.62973	0	0	0	0
BS2189	SL4.0ch01	69208410	69208424	15	+	Solyc01g067600.3	Solyc01g067600.3	UTR5	10.8591	0	0	0	0
BS2192	SL4.0ch01	69215092	69215106	15	+	Solyc01g067600.3	Solyc01g067600.3	CDS	3.51612	0	0	0	0
BS2195	SL4.0ch01	69217842	69217856	15	+	Solyc01g067600.3	Solyc01g067600.3	UTR3	24.3519	0	0	1	0
BS2196	SL4.0ch01	69217859	69217873	15	+	Solyc01g067600.3	Solyc01g067600.3	UTR3	10.9956	0	0	0	0
BS2199	SL4.0ch01	69218074	69218088	15	+	Solyc01g067600.3	Solyc01g067600.3	UTR3	8.11992	0	1	0	0
BS2200	SL4.0ch01	69218081	69218095	15	+	Solyc01g067600.3	Solyc01g067600.3	UTR3	5.67159	0	1	0	0
BS2202	SL4.0ch01	69219299	69219313	15	+	Solyc01g067600.3	Solyc01g067600.3	UTR3	6.02664	0	0	0	0
BS2207	SL4.0ch01	69421489	69421503	15	+	Solyc01g067710.3	Solyc01g067710.3	UTR5	30.8452	0	0	1	2
BS2208	SL4.0ch01	69421517	69421531	15	+	Solyc01g067710.3	Solyc01g067710.3	UTR5	14.0256	0	0	0	0
BS2209	SL4.0ch01	69421525	69421539	15	+	Solyc01g067710.3	Solyc01g067710.3	UTR5	14.372	0	0	0	0
BS2211	SL4.0ch01	69421873	69421887	15	+	Solyc01g067710.3	Solyc01g067710.3	CDS	36.2057	0	0	0	0
BS2212	SL4.0ch01	69421886	69421900	15	+	Solyc01g067710.3	Solyc01g067710.3	CDS	19.0618	0	0	0	0
BS2213	SL4.0ch01	69421895	69421909	15	+	Solyc01g067710.3	Solyc01g067710.3	CDS	5.08764	0	0	0	0
BS2217	SL4.0ch01	69422024	69422038	15	+	Solyc01g067710.3	Solyc01g067710.3	CDS	5.99172	0	0	0	0
BS2218	SL4.0ch01	69422163	69422177	15	+	Solyc01g067710.3	Solyc01g067710.3	CDS	5.90623	1	0	0	0
BS2219	SL4.0ch01	69422173	69422187	15	+	Solyc01g067710.3	Solyc01g067710.3	CDS	8.38222	1	0	0	0
BS2220	SL4.0ch01	69422214	69422228	15	+	Solyc01g067710.3	Solyc01g067710.3	CDS	11.0932	0	0	1	0
BS2225	SL4.0ch01	69423023	69423037	15	+	Solyc01g067710.3	Solyc01g067710.3	CDS	5.67314	0	0	2	0
BS2226	SL4.0ch01	69423530	69423544	15	+	Solyc01g067710.3	Solyc01g067710.3	CDS	3.07753	0	0	2	0
BS2227	SL4.0ch01	69423551	69423565	15	+	Solyc01g067710.3	Solyc01g067710.3	CDS	6.03526	0	0	0	0
BS2229	SL4.0ch01	69424116	69424130	15	+	Solyc01g067710.3	Solyc01g067710.3	CDS	2.38092	0	1	0	0
BS2235	SL4.0ch01	69424363	69424377	15	+	Solyc01g067710.3	Solyc01g067710.3	CDS	8.25366	0	0	0	0
BS2236	SL4.0ch01	69424834	69424848	15	+	Solyc01g067710.3	Solyc01g067710.3	CDS	5.32555	2	1	0	0
BS2240	SL4.0ch01	69425128	69425142	15	+	Solyc01g067710.3	Solyc01g067710.3	CDS	4.86722	0	0	0	0
BS2241	SL4.0ch01	69425136	69425150	15	+	Solyc01g067710.3	Solyc01g067710.3	CDS	24.4178	1	0	0	0
BS2242	SL4.0ch01	69425680	69425694	15	+	Solyc01g067710.3	Solyc01g067710.3	CDS	4.01299	0	0	0	0
BS2246	SL4.0ch01	69444909	69444923	15	+	Solyc01g067730.3	Solyc01g067730.3	CDS	6.23898	0	0	0	0
BS2248	SL4.0ch01	69452795	69452809	15	+	Solyc01g067740.3	Solyc01g067740.3	UTR5	80.1186	0	0	0	0
BS2249	SL4.0ch01	69452810	69452824	15	+	Solyc01g067740.3	Solyc01g067740.3	UTR5	68.0642	0	0	0	0
BS2250	SL4.0ch01	69452817	69452831	15	+	Solyc01g067740.3	Solyc01g067740.3	UTR5	93.5744	0	0	0	0
BS2251	SL4.0ch01	69452837	69452851	15	+	Solyc01g067740.3	Solyc01g067740.3	UTR5	130.677	0	0	0	0
BS2252	SL4.0ch01	69453010	69453024	15	+	Solyc01g067740.3	Solyc01g067740.3	INTRON	36.5296	0	0	1	0
BS2253	SL4.0ch01	69453020	69453034	15	+	Solyc01g067740.3	Solyc01g067740.3	INTRON	32.7084	0	0	1	0
BS2254	SL4.0ch01	69453049	69453063	15	+	Solyc01g067740.3	Solyc01g067740.3	INTRON	22.0447	0	0	0	0
BS2255	SL4.0ch01	69453068	69453082	15	+	Solyc01g067740.3	Solyc01g067740.3	INTRON	7.70858	1	0	0	0
BS2258	SL4.0ch01	69453224	69453238	15	+	Solyc01g067740.3	Solyc01g067740.3	INTRON	1.32368	0	0	0	0
BS2259	SL4.0ch01	69453898	69453912	15	+	Solyc01g067740.3	Solyc01g067740.3	CDS	71.2175	0	0	0	2
BS2260	SL4.0ch01	69453908	69453922	15	+	Solyc01g067740.3	Solyc01g067740.3	CDS	74.8617	0	0	0	0
BS2261	SL4.0ch01	69453917	69453931	15	+	Solyc01g067740.3	Solyc01g067740.3	CDS	82.8502	0	0	0	0
BS2262	SL4.0ch01	69453929	69453943	15	+	Solyc01g067740.3	Solyc01g067740.3	CDS	25.2929	0	0	0	0
BS2264	SL4.0ch01	69454087	69454101	15	+	Solyc01g067740.3	Solyc01g067740.3	CDS	72.8744	0	0	0	1
BS2265	SL4.0ch01	69454109	69454123	15	+	Solyc01g067740.3	Solyc01g067740.3	CDS	63.7399	0	0	0	0
BS2267	SL4.0ch01	69454126	69454140	15	+	Solyc01g067740.3	Solyc01g067740.3	CDS	102.737	0	0	0	0
BS2268	SL4.0ch01	69454253	69454267	15	+	Solyc01g067740.3	Solyc01g067740.3	CDS	9.75692	0	0	0	0
BS2269	SL4.0ch01	69454263	69454277	15	+	Solyc01g067740.3	Solyc01g067740.3	CDS	22.8129	1	0	0	0
BS2270	SL4.0ch01	69454291	69454305	15	+	Solyc01g067740.3	Solyc01g067740.3	CDS	52.0233	0	0	0	0
BS2272	SL4.0ch01	69454306	69454320	15	+	Solyc01g067740.3	Solyc01g067740.3	CDS	28.9702	0	0	0	0
BS2274	SL4.0ch01	69454514	69454528	15	+	Solyc01g067740.3	Solyc01g067740.3	INTRON	3.26581	0	0	1	0
BS2276	SL4.0ch01	69454591	69454605	15	+	Solyc01g067740.3	Solyc01g067740.3	INTRON	13.882	0	1	0	0
BS2277	SL4.0ch01	69454671	69454685	15	+	Solyc01g067740.3	Solyc01g067740.3	CDS	20.5876	0	0	1	0
BS2278	SL4.0ch01	69454683	69454697	15	+	Solyc01g067740.3	Solyc01g067740.3	CDS	33.5284	0	0	1	0
BS2279	SL4.0ch01	69454783	69454797	15	+	Solyc01g067740.3	Solyc01g067740.3	CDS	13.232	0	0	0	0
BS2280	SL4.0ch01	69454823	69454837	15	+	Solyc01g067740.3	Solyc01g067740.3	CDS	83.3268	0	0	0	0
BS2282	SL4.0ch01	69454837	69454851	15	+	Solyc01g067740.3	Solyc01g067740.3	CDS	71.5673	0	0	0	0
BS2287	SL4.0ch01	69455694	69455708	15	+	Solyc01g067740.3	Solyc01g067740.3	INTRON	4.62268	0	0	0	0
BS2288	SL4.0ch01	69455769	69455783	15	+	Solyc01g067740.3	Solyc01g067740.3	INTRON	14.1586	0	0	0	0
BS2291	SL4.0ch01	69455828	69455842	15	+	Solyc01g067740.3	Solyc01g067740.3	INTRON	27.7803	0	0	0	0
BS2293	SL4.0ch01	69455908	69455922	15	+	Solyc01g067740.3	Solyc01g067740.3	INTRON	30.1586	0	0	0	0
BS2294	SL4.0ch01	69455931	69455945	15	+	Solyc01g067740.3	Solyc01g067740.3	INTRON	12.7865	2	0	0	0
BS2295	SL4.0ch01	69455939	69455953	15	+	Solyc01g067740.3	Solyc01g067740.3	INTRON	4.5775	1	0	0	0
BS2296	SL4.0ch01	69456214	69456228	15	+	Solyc01g067740.3	Solyc01g067740.3	INTRON	21.209	0	0	1	0
BS2298	SL4.0ch01	69456910	69456924	15	+	Solyc01g067740.3	Solyc01g067740.3	CDS	23.6754	1	0	1	0
BS2299	SL4.0ch01	69456918	69456932	15	+	Solyc01g067740.3	Solyc01g067740.3	CDS	17.4278	1	0	0	0
BS2301	SL4.0ch01	69457307	69457321	15	+	Solyc01g067740.3	Solyc01g067740.3	CDS	45.0025	0	1	0	0
BS2303	SL4.0ch01	69457325	69457339	15	+	Solyc01g067740.3	Solyc01g067740.3	UTR3	39.8435	0	1	0	0
BS2304	SL4.0ch01	69457370	69457384	15	+	Solyc01g067740.3	Solyc01g067740.3	UTR3	9.83424	0	0	0	0
BS2305	SL4.0ch01	69457387	69457401	15	+	Solyc01g067740.3	Solyc01g067740.3	UTR3	13.728	1	0	0	0
BS2306	SL4.0ch01	69457399	69457413	15	+	Solyc01g067740.3	Solyc01g067740.3	UTR3	16.4439	0	0	1	0
BS2307	SL4.0ch01	69457478	69457492	15	+	Solyc01g067740.3	Solyc01g067740.3	UTR3	19.3073	0	0	1	0
BS2317	SL4.0ch01	69825375	69825389	15	+	Solyc01g068000.4	Solyc01g068000.4	UTR5	77.581	0	0	1	0
BS2318	SL4.0ch01	69825385	69825399	15	+	Solyc01g068000.4	Solyc01g068000.4	UTR5	51.4053	0	0	1	0
BS2319	SL4.0ch01	69825468	69825482	15	+	Solyc01g068000.4	Solyc01g068000.4	UTR5	1.49648	0	0	0	0
BS2320	SL4.0ch01	69825476	69825490	15	+	Solyc01g068000.4	Solyc01g068000.4	UTR5	31.4069	0	0	0	0
BS2321	SL4.0ch01	69825493	69825507	15	+	Solyc01g068000.4	Solyc01g068000.4	UTR5	19.4913	0	0	0	0
BS2322	SL4.0ch01	69825669	69825683	15	+	Solyc01g068000.4	Solyc01g068000.4	INTRON	14.2996	0	0	1	0
BS2323	SL4.0ch01	69825684	69825698	15	+	Solyc01g068000.4	Solyc01g068000.4	INTRON	10.2334	0	0	0	0
BS2325	SL4.0ch01	69825718	69825732	15	+	Solyc01g068000.4	Solyc01g068000.4	INTRON	7.34164	0	0	0	0
BS2327	SL4.0ch01	69825732	69825746	15	+	Solyc01g068000.4	Solyc01g068000.4	INTRON	5.96468	0	0	0	0
BS2329	SL4.0ch01	69825903	69825917	15	+	Solyc01g068000.4	Solyc01g068000.4	INTRON	25.0776	1	0	0	0
BS2332	SL4.0ch01	69826769	69826783	15	+	Solyc01g068000.4	Solyc01g068000.4	INTRON	17.2014	0	0	0	1
BS2333	SL4.0ch01	69826779	69826793	15	+	Solyc01g068000.4	Solyc01g068000.4	INTRON	54.4895	1	0	0	1
BS2335	SL4.0ch01	69826812	69826826	15	+	Solyc01g068000.4	Solyc01g068000.4	INTRON	39.5277	0	0	0	0
BS2337	SL4.0ch01	69827168	69827182	15	+	Solyc01g068000.4	Solyc01g068000.4	INTRON	2.91276	1	0	0	0
BS2342	SL4.0ch01	69827978	69827992	15	+	Solyc01g068000.4	Solyc01g068000.4	INTRON	5.91769	0	0	0	0
BS2344	SL4.0ch01	69828496	69828510	15	+	Solyc01g068000.4	Solyc01g068000.4	UTR5	20.6703	0	0	0	0
BS2345	SL4.0ch01	69828503	69828517	15	+	Solyc01g068000.4	Solyc01g068000.4	UTR5	8.78828	0	0	0	0
BS2346	SL4.0ch01	69828510	69828524	15	+	Solyc01g068000.4	Solyc01g068000.4	UTR5	9.87272	0	0	0	0
BS2347	SL4.0ch01	69828522	69828536	15	+	Solyc01g068000.4	Solyc01g068000.4	UTR5	2.48807	0	0	0	0
BS2348	SL4.0ch01	69828587	69828601	15	+	Solyc01g068000.4	Solyc01g068000.4	CDS	14.3715	0	0	0	0
BS2349	SL4.0ch01	69828600	69828614	15	+	Solyc01g068000.4	Solyc01g068000.4	CDS	8.65751	0	0	0	0
BS2350	SL4.0ch01	69828731	69828745	15	+	Solyc01g068000.4	Solyc01g068000.4	CDS	13.1275	0	0	0	0
BS2351	SL4.0ch01	69828741	69828755	15	+	Solyc01g068000.4	Solyc01g068000.4	CDS	43.3539	1	0	0	0
BS2352	SL4.0ch01	69828840	69828854	15	+	Solyc01g068000.4	Solyc01g068000.4	CDS	41.6767	0	0	0	0
BS2353	SL4.0ch01	69828847	69828861	15	+	Solyc01g068000.4	Solyc01g068000.4	CDS	10.5868	1	0	0	0
BS2354	SL4.0ch01	69828859	69828873	15	+	Solyc01g068000.4	Solyc01g068000.4	CDS	28.2313	1	0	0	0
BS2355	SL4.0ch01	69828875	69828889	15	+	Solyc01g068000.4	Solyc01g068000.4	CDS	8.89556	0	0	0	0
BS2356	SL4.0ch01	69828925	69828939	15	+	Solyc01g068000.4	Solyc01g068000.4	CDS	35.8009	0	0	0	0
BS2357	SL4.0ch01	69828936	69828950	15	+	Solyc01g068000.4	Solyc01g068000.4	CDS	2.95901	0	0	0	0
BS2358	SL4.0ch01	69829211	69829225	15	+	Solyc01g068000.4	Solyc01g068000.4	INTRON	8.23963	0	0	0	0
BS2359	SL4.0ch01	69829311	69829325	15	+	Solyc01g068000.4	Solyc01g068000.4	CDS	7.55188	0	0	0	0
BS2360	SL4.0ch01	69829320	69829334	15	+	Solyc01g068000.4	Solyc01g068000.4	CDS	3.51276	1	0	0	0
BS2361	SL4.0ch01	69829337	69829351	15	+	Solyc01g068000.4	Solyc01g068000.4	CDS	9.83399	0	0	0	0
BS2362	SL4.0ch01	69829350	69829364	15	+	Solyc01g068000.4	Solyc01g068000.4	CDS	31.8305	1	0	0	0
BS2363	SL4.0ch01	69829428	69829442	15	+	Solyc01g068000.4	Solyc01g068000.4	CDS	6.72499	0	0	0	0
BS2364	SL4.0ch01	69829441	69829455	15	+	Solyc01g068000.4	Solyc01g068000.4	CDS	13.2798	0	0	0	0
BS2365	SL4.0ch01	69829478	69829492	15	+	Solyc01g068000.4	Solyc01g068000.4	CDS	9.65167	0	0	0	0
BS2366	SL4.0ch01	69829491	69829505	15	+	Solyc01g068000.4	Solyc01g068000.4	CDS	6.32181	0	0	0	0
BS2367	SL4.0ch01	69829498	69829512	15	+	Solyc01g068000.4	Solyc01g068000.4	CDS	8.16845	0	0	0	0
BS2368	SL4.0ch01	69829665	69829679	15	+	Solyc01g068000.4	Solyc01g068000.4	CDS	22.8859	0	0	0	0
BS2369	SL4.0ch01	69829676	69829690	15	+	Solyc01g068000.4	Solyc01g068000.4	CDS	6.8999	0	0	0	0
BS2370	SL4.0ch01	69829738	69829752	15	+	Solyc01g068000.4	Solyc01g068000.4	CDS	6.51291	0	0	0	0
BS2371	SL4.0ch01	69829861	69829875	15	+	Solyc01g068000.4	Solyc01g068000.4	CDS	21.6416	1	0	0	0
BS2377	SL4.0ch01	70094264	70094278	15	+	Solyc01g068210.3	Solyc01g068210.3	UTR5	1.27109	0	0	0	0
BS2378	SL4.0ch01	70094286	70094300	15	+	Solyc01g068210.3	Solyc01g068210.3	UTR5	32.3478	1	0	0	0
BS2379	SL4.0ch01	70094298	70094312	15	+	Solyc01g068210.3	Solyc01g068210.3	UTR5	4.24479	0	0	0	0
BS2381	SL4.0ch01	70099872	70099886	15	+	Solyc01g068210.3	Solyc01g068210.3	CDS	6.06082	0	0	0	0
BS2391	SL4.0ch01	70105648	70105662	15	+	Solyc01g068210.3	Solyc01g068210.3	CDS	10.017	0	1	0	0
BS2393	SL4.0ch01	70106096	70106110	15	+	Solyc01g068210.3	Solyc01g068210.3	INTRON	22.9988	1	0	0	0
BS2394	SL4.0ch01	70106103	70106117	15	+	Solyc01g068210.3	Solyc01g068210.3	INTRON	5.99621	0	0	0	0
BS2395	SL4.0ch01	70106115	70106129	15	+	Solyc01g068210.3	Solyc01g068210.3	INTRON	19.8465	0	0	0	0
BS2396	SL4.0ch01	70412710	70412724	15	+	Solyc01g068400.3	Solyc01g068400.3	UTR5	10.2116	0	0	0	0
BS2397	SL4.0ch01	70513485	70513499	15	+	Solyc01g068480.4	Solyc01g068480.4	UTR5	2.82779	0	0	0	0
BS2400	SL4.0ch01	70513696	70513710	15	+	Solyc01g068480.4	Solyc01g068480.4	CDS	24.0019	0	0	0	0
BS2401	SL4.0ch01	70513760	70513774	15	+	Solyc01g068480.4	Solyc01g068480.4	CDS	7.83849	0	0	0	0
BS2403	SL4.0ch01	70514273	70514287	15	+	Solyc01g068480.4	Solyc01g068480.4	CDS	5.53595	0	0	0	0
BS2408	SL4.0ch01	70520709	70520723	15	+	Solyc01g068480.4	Solyc01g068480.4	CDS	9.60003	0	0	0	0
BS2409	SL4.0ch01	70520732	70520746	15	+	Solyc01g068480.4	Solyc01g068480.4	CDS	5.56662	0	0	0	0
BS2410	SL4.0ch01	70520843	70520857	15	+	Solyc01g068480.4	Solyc01g068480.4	CDS	1.84749	0	0	0	0
BS2412	SL4.0ch01	70521825	70521839	15	+	Solyc01g068480.4	Solyc01g068480.4	CDS	10.3772	0	0	0	0
BS2413	SL4.0ch01	70521832	70521846	15	+	Solyc01g068480.4	Solyc01g068480.4	CDS	1.48339	0	0	0	0
BS2416	SL4.0ch01	70741160	70741174	15	+	Solyc01g079090.4	Solyc01g079090.4	CDS	6.1215	0	0	1	0
BS2427	SL4.0ch01	70902344	70902358	15	+	Solyc01g079230.4	Solyc01g079230.4	UTR5	9.58808	0	0	0	0
BS2429	SL4.0ch01	70902381	70902395	15	+	Solyc01g079230.4	Solyc01g079230.4	UTR5	15.0131	1	0	0	0
BS2431	SL4.0ch01	70902672	70902686	15	+	Solyc01g079230.4	Solyc01g079230.4	UTR5	7.41835	0	0	0	0
BS2433	SL4.0ch01	70903313	70903327	15	+	Solyc01g079230.4	Solyc01g079230.4	UTR5	6.43804	0	0	0	0
BS2436	SL4.0ch01	70904673	70904687	15	+	Solyc01g079230.4	Solyc01g079230.4	UTR5	5.65311	1	0	0	0
BS2439	SL4.0ch01	70905868	70905882	15	+	Solyc01g079230.4	Solyc01g079230.4	INTRON	7.83635	1	0	0	0
BS2442	SL4.0ch01	70907076	70907090	15	+	Solyc01g079230.4	Solyc01g079230.4	CDS	24.5433	2	0	0	0
BS2444	SL4.0ch01	70907940	70907954	15	+	Solyc01g079230.4	Solyc01g079230.4	CDS	5.93239	1	0	0	0
BS2447	SL4.0ch01	70936243	70936257	15	+	Solyc01g079260.4	Solyc01g079260.4	CDS	5.50934	0	0	0	0
BS2448	SL4.0ch01	71074354	71074368	15	+	Solyc01g079420.4	Solyc01g079420.4	CDS	20.6931	0	1	0	0
BS2449	SL4.0ch01	71074361	71074375	15	+	Solyc01g079420.4	Solyc01g079420.4	CDS	3.70769	0	1	0	0
BS2460	SL4.0ch01	71138926	71138940	15	+	Solyc01g079510.3	Solyc01g079510.3	CDS	8.0056	0	0	0	0
BS2462	SL4.0ch01	71138941	71138955	15	+	Solyc01g079510.3	Solyc01g079510.3	CDS	13.8682	0	0	0	0
BS2463	SL4.0ch01	71139764	71139778	15	+	Solyc01g079510.3	Solyc01g079510.3	CDS	7.72985	0	1	0	0
BS2464	SL4.0ch01	71139810	71139824	15	+	Solyc01g079510.3	Solyc01g079510.3	CDS	11.1434	0	0	0	0
BS2465	SL4.0ch01	71139817	71139831	15	+	Solyc01g079510.3	Solyc01g079510.3	CDS	2.09749	0	0	0	0
BS2466	SL4.0ch01	71139826	71139840	15	+	Solyc01g079510.3	Solyc01g079510.3	CDS	3.82798	0	0	0	0
BS2467	SL4.0ch01	71139846	71139860	15	+	Solyc01g079510.3	Solyc01g079510.3	CDS	5.97654	0	1	0	1
BS2470	SL4.0ch01	71140277	71140291	15	+	Solyc01g079510.3	Solyc01g079510.3	CDS	5.04294	0	0	0	0
BS2471	SL4.0ch01	71140285	71140299	15	+	Solyc01g079510.3	Solyc01g079510.3	CDS	20.2019	0	0	0	0
BS2478	SL4.0ch01	71148375	71148389	15	+	Solyc01g079510.3	Solyc01g079510.3	CDS	7.0633	0	0	0	0
BS2479	SL4.0ch01	71148382	71148396	15	+	Solyc01g079510.3	Solyc01g079510.3	CDS	28.3016	1	0	1	0
BS2480	SL4.0ch01	71148389	71148403	15	+	Solyc01g079510.3	Solyc01g079510.3	CDS	32.8156	1	0	1	0
BS2483	SL4.0ch01	71155198	71155212	15	+	Solyc01g079510.3	Solyc01g079510.3	CDS	9.43037	1	0	0	0
BS2484	SL4.0ch01	71189977	71189991	15	+	Solyc01g079535.1	Solyc01g079535.1	CDS	44.7359	0	0	0	1
BS2485	SL4.0ch01	71189997	71190011	15	+	Solyc01g079535.1	Solyc01g079535.1	CDS	44.7203	0	0	1	0
BS2486	SL4.0ch01	71190004	71190018	15	+	Solyc01g079535.1	Solyc01g079535.1	CDS	7.50036	0	0	1	0
BS2487	SL4.0ch01	71190012	71190026	15	+	Solyc01g079535.1	Solyc01g079535.1	CDS	36.2172	0	0	1	0
BS2488	SL4.0ch01	71190038	71190052	15	+	Solyc01g079535.1	Solyc01g079535.1	CDS	28.0756	0	0	0	0
BS2490	SL4.0ch01	71190243	71190257	15	+	Solyc01g079535.1	Solyc01g079535.1	CDS	6.39708	0	0	0	2
BS2491	SL4.0ch01	71190275	71190289	15	+	Solyc01g079535.1	Solyc01g079535.1	CDS	20.4584	1	0	0	0
BS2492	SL4.0ch01	71190284	71190298	15	+	Solyc01g079535.1	Solyc01g079535.1	CDS	19.0806	1	0	0	0
BS2493	SL4.0ch01	71195228	71195242	15	+	Solyc01g079535.1	Solyc01g079535.1	CDS	3.20786	0	0	0	0
BS2494	SL4.0ch01	71195238	71195252	15	+	Solyc01g079535.1	Solyc01g079535.1	CDS	26.0638	0	0	0	0
BS2495	SL4.0ch01	71195248	71195262	15	+	Solyc01g079535.1	Solyc01g079535.1	CDS	10.1541	0	0	0	0
BS2496	SL4.0ch01	71271680	71271694	15	+	Solyc01g079590.3	Solyc01g079590.3	UTR5	16.4349	0	0	0	0
BS2498	SL4.0ch01	71271753	71271767	15	+	Solyc01g079590.3	Solyc01g079590.3	CDS	1.14431	0	0	0	0
BS2499	SL4.0ch01	71271763	71271777	15	+	Solyc01g079590.3	Solyc01g079590.3	CDS	7.9451	0	0	0	0
BS2500	SL4.0ch01	71271879	71271893	15	+	Solyc01g079590.3	Solyc01g079590.3	CDS	13.5405	0	1	0	0
BS2501	SL4.0ch01	71271890	71271904	15	+	Solyc01g079590.3	Solyc01g079590.3	CDS	2.95357	0	1	1	0
BS2502	SL4.0ch01	71271907	71271921	15	+	Solyc01g079590.3	Solyc01g079590.3	CDS	21.2108	0	0	1	0
BS2503	SL4.0ch01	71271918	71271932	15	+	Solyc01g079590.3	Solyc01g079590.3	CDS	31.0782	0	0	0	0
BS2504	SL4.0ch01	71272154	71272168	15	+	Solyc01g079590.3	Solyc01g079590.3	CDS	12.5014	0	0	0	0
BS2505	SL4.0ch01	71272187	71272201	15	+	Solyc01g079590.3	Solyc01g079590.3	CDS	8.12025	0	0	0	0
BS2506	SL4.0ch01	71272200	71272214	15	+	Solyc01g079590.3	Solyc01g079590.3	CDS	8.22117	0	0	1	0
BS2507	SL4.0ch01	71272212	71272226	15	+	Solyc01g079590.3	Solyc01g079590.3	CDS	20.03	0	0	1	0
BS2508	SL4.0ch01	71272226	71272240	15	+	Solyc01g079590.3	Solyc01g079590.3	CDS	0.777166	0	1	0	0
BS2509	SL4.0ch01	71272237	71272251	15	+	Solyc01g079590.3	Solyc01g079590.3	CDS	10.5572	0	1	0	0
BS2510	SL4.0ch01	71272691	71272705	15	+	Solyc01g079590.3	Solyc01g079590.3	INTRON	12.1203	1	0	1	0
BS2514	SL4.0ch01	71276556	71276570	15	+	Solyc01g079590.3	Solyc01g079590.3	INTRON	10.0337	0	0	0	0
BS2518	SL4.0ch01	71277477	71277491	15	+	Solyc01g079590.3	Solyc01g079590.3	INTRON	5.99124	0	0	0	0
BS2519	SL4.0ch01	71278705	71278719	15	+	Solyc01g079590.3	Solyc01g079590.3	CDS	4.63263	1	0	0	0
BS2520	SL4.0ch01	71278712	71278726	15	+	Solyc01g079590.3	Solyc01g079590.3	CDS	3.01367	1	0	0	0
BS2521	SL4.0ch01	71278815	71278829	15	+	Solyc01g079590.3	Solyc01g079590.3	CDS	8.04935	0	0	0	0
BS2523	SL4.0ch01	71278855	71278869	15	+	Solyc01g079590.3	Solyc01g079590.3	CDS	5.222	0	0	0	0
BS2524	SL4.0ch01	71322727	71322741	15	+	Solyc01g079620.4	Solyc01g079620.4	CDS	10.1319	0	0	1	0
BS2525	SL4.0ch01	71322734	71322748	15	+	Solyc01g079620.4	Solyc01g079620.4	CDS	8.17504	0	0	1	0
BS2527	SL4.0ch01	71322803	71322817	15	+	Solyc01g079620.4	Solyc01g079620.4	CDS	13.3576	0	0	0	2
BS2528	SL4.0ch01	71322865	71322879	15	+	Solyc01g079620.4	Solyc01g079620.4	CDS	32.6614	1	0	0	0
BS2529	SL4.0ch01	71322878	71322892	15	+	Solyc01g079620.4	Solyc01g079620.4	CDS	14.8968	2	0	0	0
BS2535	SL4.0ch01	71525065	71525079	15	+	Solyc01g079810.4	Solyc01g079810.4	UTR5	28.3603	0	0	0	0
BS2536	SL4.0ch01	71525075	71525089	15	+	Solyc01g079810.4	Solyc01g079810.4	UTR5	12.9459	0	0	0	0
BS2537	SL4.0ch01	71525158	71525172	15	+	Solyc01g079810.4	Solyc01g079810.4	CDS	26.5283	0	0	0	0
BS2539	SL4.0ch01	71525172	71525186	15	+	Solyc01g079810.4	Solyc01g079810.4	CDS	23.2583	0	1	0	0
BS2541	SL4.0ch01	71526438	71526452	15	+	Solyc01g079810.4	Solyc01g079810.4	CDS	12.33	1	0	1	0
BS2545	SL4.0ch01	71527401	71527415	15	+	Solyc01g079810.4	Solyc01g079810.4	CDS	18.2465	0	0	0	0
BS2550	SL4.0ch01	72012555	72012569	15	+	Solyc01g080220.3	Solyc01g080220.3	CDS	17.5433	0	0	0	0
BS2551	SL4.0ch01	72012613	72012627	15	+	Solyc01g080220.3	Solyc01g080220.3	CDS	10.3695	1	0	0	0
BS2553	SL4.0ch01	72039058	72039072	15	+	Solyc01g080240.4	Solyc01g080240.4	UTR5	18.5474	0	0	1	0
BS2554	SL4.0ch01	72039069	72039083	15	+	Solyc01g080240.4	Solyc01g080240.4	UTR5	5.11199	0	0	0	0
BS2556	SL4.0ch01	72039530	72039544	15	+	Solyc01g080240.4	Solyc01g080240.4	UTR5	5.99824	0	0	0	0
BS2557	SL4.0ch01	72039548	72039562	15	+	Solyc01g080240.4	Solyc01g080240.4	UTR5	28.9063	0	0	1	0
BS2559	SL4.0ch01	72040393	72040407	15	+	Solyc01g080240.4	Solyc01g080240.4	CDS	14.3838	0	0	0	0
BS2564	SL4.0ch01	72041403	72041417	15	+	Solyc01g080240.4	Solyc01g080240.4	CDS	14.6312	0	0	0	0
BS2565	SL4.0ch01	72041416	72041430	15	+	Solyc01g080240.4	Solyc01g080240.4	CDS	12.7945	0	0	0	0
BS2567	SL4.0ch01	72041956	72041970	15	+	Solyc01g080240.4	Solyc01g080240.4	CDS	8.39098	1	0	0	0
BS2570	SL4.0ch01	72043307	72043321	15	+	Solyc01g080240.4	Solyc01g080240.4	CDS	3.40205	0	1	0	0
BS2571	SL4.0ch01	72043360	72043374	15	+	Solyc01g080240.4	Solyc01g080240.4	CDS	2.71387	0	0	0	0
BS2587	SL4.0ch01	72135891	72135905	15	+	Solyc01g080330.4	Solyc01g080330.4	CDS	9.04537	0	0	0	0
BS2589	SL4.0ch01	72136029	72136043	15	+	Solyc01g080330.4	Solyc01g080330.4	UTR3	15.4367	0	1	0	0
BS2591	SL4.0ch01	72136377	72136391	15	+	Solyc01g080330.4	Solyc01g080330.4	INTRON	4.70813	1	0	0	0
BS2597	SL4.0ch01	72137156	72137170	15	+	Solyc01g080330.4	Solyc01g080330.4	UTR3	9.3684	0	0	0	0
BS2598	SL4.0ch01	72137369	72137383	15	+	Solyc01g080330.4	Solyc01g080330.4	UTR3	20.2218	0	0	0	0
BS2599	SL4.0ch01	72137377	72137391	15	+	Solyc01g080330.4	Solyc01g080330.4	UTR3	16.8338	0	0	0	0
BS2600	SL4.0ch01	72137391	72137405	15	+	Solyc01g080330.4	Solyc01g080330.4	UTR3	2.12623	0	0	0	0
BS2602	SL4.0ch01	72137697	72137711	15	+	Solyc01g080330.4	Solyc01g080330.4	UTR3	7.76579	0	0	0	0
BS2604	SL4.0ch01	72171667	72171681	15	+	Solyc01g080360.3	Solyc01g080360.3	CDS	7.81956	0	0	0	0
BS2605	SL4.0ch01	72171681	72171695	15	+	Solyc01g080360.3	Solyc01g080360.3	CDS	22.7996	0	0	0	0
BS2606	SL4.0ch01	72171688	72171702	15	+	Solyc01g080360.3	Solyc01g080360.3	CDS	2.8454	0	0	0	0
BS2607	SL4.0ch01	72171872	72171886	15	+	Solyc01g080360.3	Solyc01g080360.3	CDS	10.1526	0	0	0	0
BS2609	SL4.0ch01	72171886	72171900	15	+	Solyc01g080360.3	Solyc01g080360.3	CDS	7.34326	0	0	0	0
BS2610	SL4.0ch01	72227908	72227922	15	+	Solyc01g080400.3	Solyc01g080400.3	CDS	6.0371	0	0	0	0
BS2612	SL4.0ch01	72335256	72335270	15	+	Solyc01g080510.3	Solyc01g080510.3	CDS	5.04693	0	0	0	0
BS2614	SL4.0ch01	72426808	72426822	15	+	Solyc01g080620.3	Solyc01g080620.3	CDS	15.1873	0	0	0	0
BS2615	SL4.0ch01	72426815	72426829	15	+	Solyc01g080620.3	Solyc01g080620.3	CDS	17.3027	0	0	0	0
BS2616	SL4.0ch01	72426822	72426836	15	+	Solyc01g080620.3	Solyc01g080620.3	CDS	1.80096	0	0	0	0
BS2617	SL4.0ch01	72426830	72426844	15	+	Solyc01g080620.3	Solyc01g080620.3	CDS	5.40776	0	0	0	0
BS2619	SL4.0ch01	72426845	72426859	15	+	Solyc01g080620.3	Solyc01g080620.3	CDS	9.81831	3	0	0	0
BS2628	SL4.0ch01	72464188	72464202	15	+	Solyc01g080640.3	Solyc01g080640.3	CDS	7.73481	0	0	1	0
BS2630	SL4.0ch01	72464983	72464997	15	+	Solyc01g080640.3	Solyc01g080640.3	CDS	10.55	0	0	0	0
BS2631	SL4.0ch01	72464999	72465013	15	+	Solyc01g080640.3	Solyc01g080640.3	CDS	4.85171	0	0	0	0
BS2633	SL4.0ch01	72465064	72465078	15	+	Solyc01g080640.3	Solyc01g080640.3	CDS	6.19569	0	0	0	0
BS2634	SL4.0ch01	72465085	72465099	15	+	Solyc01g080640.3	Solyc01g080640.3	CDS	12.2535	0	0	0	1
BS2635	SL4.0ch01	72465313	72465327	15	+	Solyc01g080640.3	Solyc01g080640.3	CDS	14.5933	0	0	0	0
BS2639	SL4.0ch01	72465539	72465553	15	+	Solyc01g080640.3	Solyc01g080640.3	CDS	20.3563	0	0	0	0
BS2640	SL4.0ch01	72465678	72465692	15	+	Solyc01g080640.3	Solyc01g080640.3	CDS	9.81221	0	0	0	0
BS2642	SL4.0ch01	72466676	72466690	15	+	Solyc01g080640.3	Solyc01g080640.3	CDS	9.19456	0	0	0	0
BS2643	SL4.0ch01	72466684	72466698	15	+	Solyc01g080640.3	Solyc01g080640.3	CDS	14.5713	1	0	0	0
BS2644	SL4.0ch01	72466705	72466719	15	+	Solyc01g080640.3	Solyc01g080640.3	CDS	7.81431	1	0	0	0
BS2646	SL4.0ch01	72466790	72466804	15	+	Solyc01g080640.3	Solyc01g080640.3	CDS	10.6505	0	0	0	0
BS2648	SL4.0ch01	72467113	72467127	15	+	Solyc01g080640.3	Solyc01g080640.3	CDS	9.49561	0	0	0	0
BS2650	SL4.0ch01	72467456	72467470	15	+	Solyc01g080640.3	Solyc01g080640.3	CDS	3.63588	0	0	0	0
BS2658	SL4.0ch01	72468150	72468164	15	+	Solyc01g080640.3	Solyc01g080640.3	CDS	5.53955	0	0	0	0
BS2668	SL4.0ch01	72469505	72469519	15	+	Solyc01g080640.3	Solyc01g080640.3	CDS	8.65421	0	0	0	0
BS2675	SL4.0ch01	72491493	72491507	15	+	Solyc01g080670.3	Solyc01g080670.3	CDS	3.82632	0	0	1	0
BS2677	SL4.0ch01	72493390	72493404	15	+	Solyc01g080670.3	Solyc01g080670.3	CDS	6.71458	0	0	0	0
BS2679	SL4.0ch01	72493417	72493431	15	+	Solyc01g080670.3	Solyc01g080670.3	CDS	1.32153	1	0	0	0
BS2680	SL4.0ch01	72493424	72493438	15	+	Solyc01g080670.3	Solyc01g080670.3	CDS	27.5012	1	0	0	0
BS2682	SL4.0ch01	72494237	72494251	15	+	Solyc01g080670.3	Solyc01g080670.3	CDS	4.41748	0	0	0	0
BS2684	SL4.0ch01	72494276	72494290	15	+	Solyc01g080670.3	Solyc01g080670.3	CDS	6.61334	0	0	3	0
BS2686	SL4.0ch01	72498364	72498378	15	+	Solyc01g080670.3	Solyc01g080670.3	INTRON	9.47752	0	0	0	1
BS2688	SL4.0ch01	72498417	72498431	15	+	Solyc01g080670.3	Solyc01g080670.3	INTRON	8.24833	0	0	0	1
BS2691	SL4.0ch01	72506766	72506780	15	+	Solyc01g080690.3	Solyc01g080690.3	UTR5	13.2297	0	0	1	0
BS2692	SL4.0ch01	72506776	72506790	15	+	Solyc01g080690.3	Solyc01g080690.3	UTR5	44.1261	1	0	0	0
BS2693	SL4.0ch01	72506786	72506800	15	+	Solyc01g080690.3	Solyc01g080690.3	UTR5	22.7834	1	0	0	0
BS2694	SL4.0ch01	72506844	72506858	15	+	Solyc01g080690.3	Solyc01g080690.3	UTR5	7.13999	0	0	0	1
BS2697	SL4.0ch01	72507510	72507524	15	+	Solyc01g080690.3	Solyc01g080690.3	CDS	5.11006	0	0	0	0
BS2698	SL4.0ch01	72507562	72507576	15	+	Solyc01g080690.3	Solyc01g080690.3	CDS	5.96335	0	0	0	0
BS2702	SL4.0ch01	72507862	72507876	15	+	Solyc01g080690.3	Solyc01g080690.3	CDS	11.2425	0	0	0	1
BS2704	SL4.0ch01	72508363	72508377	15	+	Solyc01g080690.3	Solyc01g080690.3	CDS	10.4501	0	0	0	0
BS2705	SL4.0ch01	72509753	72509767	15	+	Solyc01g080690.3	Solyc01g080690.3	CDS	16.7542	0	0	0	0
BS2706	SL4.0ch01	72509769	72509783	15	+	Solyc01g080690.3	Solyc01g080690.3	CDS	11.5969	0	0	0	0
BS2707	SL4.0ch01	72509776	72509790	15	+	Solyc01g080690.3	Solyc01g080690.3	CDS	1.53786	0	0	0	0
BS2708	SL4.0ch01	72509825	72509839	15	+	Solyc01g080690.3	Solyc01g080690.3	CDS	28.1833	0	0	0	0
BS2710	SL4.0ch01	72510676	72510690	15	+	Solyc01g080690.3	Solyc01g080690.3	CDS	18.9246	0	0	0	0
BS2711	SL4.0ch01	72510684	72510698	15	+	Solyc01g080690.3	Solyc01g080690.3	CDS	5.91779	0	0	0	0
BS2712	SL4.0ch01	72510692	72510706	15	+	Solyc01g080690.3	Solyc01g080690.3	CDS	3.56954	0	0	0	0
BS2713	SL4.0ch01	72510722	72510736	15	+	Solyc01g080690.3	Solyc01g080690.3	CDS	4.85696	0	0	0	0
BS2717	SL4.0ch01	72511221	72511235	15	+	Solyc01g080690.3	Solyc01g080690.3	CDS	23.3917	0	0	0	0
BS2739	SL4.0ch01	72932227	72932241	15	+	Solyc01g081050.4	Solyc01g081050.4	CDS	5.01897	0	0	0	0
BS2740	SL4.0ch01	72932293	72932307	15	+	Solyc01g081050.4	Solyc01g081050.4	CDS	12.5761	0	1	0	0
BS2743	SL4.0ch01	72970353	72970367	15	+	Solyc01g081070.3	Solyc01g081070.3	UTR5	8.39321	1	0	0	0
BS2744	SL4.0ch01	72970474	72970488	15	+	Solyc01g081070.3	Solyc01g081070.3	CDS	21.6705	1	0	0	0
BS2748	SL4.0ch01	72979167	72979181	15	+	Solyc01g081070.3	Solyc01g081070.3	INTRON	9.05858	1	0	0	0
BS2753	SL4.0ch01	73060961	73060975	15	+	Solyc01g081190.4	Solyc01g081190.4	CDS	6.67351	0	0	1	0
BS2756	SL4.0ch01	73285094	73285108	15	+	Solyc01g081500.4	Solyc01g081500.4	CDS	17.1023	0	0	0	0
BS2757	SL4.0ch01	73285162	73285176	15	+	Solyc01g081500.4	Solyc01g081500.4	CDS	7.43591	1	0	0	0
BS2759	SL4.0ch01	73286936	73286950	15	+	Solyc01g081500.4	Solyc01g081500.4	CDS	12.8942	1	0	0	0
BS2760	SL4.0ch01	73286945	73286959	15	+	Solyc01g081500.4	Solyc01g081500.4	CDS	1.76708	1	0	0	0
BS2768	SL4.0ch01	73546679	73546693	15	+	Solyc01g073740.4	Solyc01g073740.4	UTR5	13.2608	1	0	0	0
BS2769	SL4.0ch01	73546689	73546703	15	+	Solyc01g073740.4	Solyc01g073740.4	UTR5	8.60664	1	0	2	0
BS2770	SL4.0ch01	73546698	73546712	15	+	Solyc01g073740.4	Solyc01g073740.4	UTR5	11.8677	0	0	2	0
BS2772	SL4.0ch01	73546719	73546733	15	+	Solyc01g073740.4	Solyc01g073740.4	UTR5	11.2554	0	0	0	0
BS2773	SL4.0ch01	73546971	73546985	15	+	Solyc01g073740.4	Solyc01g073740.4	CDS	8.03628	0	0	0	0
BS2774	SL4.0ch01	73546983	73546997	15	+	Solyc01g073740.4	Solyc01g073740.4	CDS	7.9834	0	0	0	0
BS2775	SL4.0ch01	73546990	73547004	15	+	Solyc01g073740.4	Solyc01g073740.4	CDS	5.82104	0	0	0	0
BS2777	SL4.0ch01	73547193	73547207	15	+	Solyc01g073740.4	Solyc01g073740.4	CDS	14.4989	0	0	0	0
BS2780	SL4.0ch01	73549702	73549716	15	+	Solyc01g073740.4	Solyc01g073740.4	CDS	17.68	0	0	0	0
BS2781	SL4.0ch01	73549720	73549734	15	+	Solyc01g073740.4	Solyc01g073740.4	CDS	11.0101	0	0	0	0
BS2783	SL4.0ch01	73550425	73550439	15	+	Solyc01g073740.4	Solyc01g073740.4	CDS	7.8441	0	0	0	1
BS2784	SL4.0ch01	73550433	73550447	15	+	Solyc01g073740.4	Solyc01g073740.4	CDS	11.1746	0	0	0	0
BS2790	SL4.0ch01	73552548	73552562	15	+	Solyc01g073740.4	Solyc01g073740.4	CDS	6.97442	0	0	0	0
BS2792	SL4.0ch01	73553989	73554003	15	+	Solyc01g073740.4	Solyc01g073740.4	CDS	4.70772	1	0	0	0
BS2795	SL4.0ch01	73554737	73554751	15	+	Solyc01g073740.4	Solyc01g073740.4	CDS	7.05107	0	0	0	0
BS2798	SL4.0ch01	73557664	73557678	15	+	Solyc01g073750.4	Solyc01g073750.4	UTR5	16.352	0	0	0	0
BS2801	SL4.0ch01	73558404	73558418	15	+	Solyc01g073750.4	Solyc01g073750.4	CDS	5.03617	0	0	0	0
BS2809	SL4.0ch01	73870929	73870943	15	+	Solyc01g086640.2	Solyc01g086640.2	CDS	4.53273	0	0	0	0
BS2811	SL4.0ch01	73872142	73872156	15	+	Solyc01g086640.2	Solyc01g086640.2	CDS	15.984	0	0	1	0
BS2813	SL4.0ch01	73909393	73909407	15	+	Solyc01g086710.4	Solyc01g086710.4	UTR5	5.20113	0	0	0	0
BS2814	SL4.0ch01	73909423	73909437	15	+	Solyc01g086710.4	Solyc01g086710.4	CDS	5.61245	1	0	0	0
BS2815	SL4.0ch01	73909435	73909449	15	+	Solyc01g086710.4	Solyc01g086710.4	CDS	24.2371	0	0	0	2
BS2817	SL4.0ch01	73910547	73910561	15	+	Solyc01g086710.4	Solyc01g086710.4	CDS	7.75162	0	0	2	0
BS2818	SL4.0ch01	73910556	73910570	15	+	Solyc01g086710.4	Solyc01g086710.4	CDS	11.446	0	0	0	0
BS2819	SL4.0ch01	73937852	73937866	15	+	Solyc01g086740.3	Solyc01g086740.3	UTR5	18.0455	0	0	0	0
BS2820	SL4.0ch01	73937860	73937874	15	+	Solyc01g086740.3	Solyc01g086740.3	UTR5	30.8256	0	0	0	0
BS2821	SL4.0ch01	73937884	73937898	15	+	Solyc01g086740.3	Solyc01g086740.3	UTR5	27.4441	0	0	0	0
BS2822	SL4.0ch01	73937891	73937905	15	+	Solyc01g086740.3	Solyc01g086740.3	UTR5	52.6163	0	0	0	0
BS2823	SL4.0ch01	73938048	73938062	15	+	Solyc01g086740.3	Solyc01g086740.3	CDS	7.93397	0	0	0	0
BS2824	SL4.0ch01	73938058	73938072	15	+	Solyc01g086740.3	Solyc01g086740.3	CDS	28.846	0	0	0	0
BS2825	SL4.0ch01	73938067	73938081	15	+	Solyc01g086740.3	Solyc01g086740.3	CDS	77.0867	0	0	0	0
BS2826	SL4.0ch01	73938076	73938090	15	+	Solyc01g086740.3	Solyc01g086740.3	CDS	54.2514	0	0	0	0
BS2827	SL4.0ch01	73938193	73938207	15	+	Solyc01g086740.3	Solyc01g086740.3	CDS	22.098	0	0	0	0
BS2828	SL4.0ch01	73938205	73938219	15	+	Solyc01g086740.3	Solyc01g086740.3	CDS	20.1359	1	0	0	0
BS2829	SL4.0ch01	73938353	73938367	15	+	Solyc01g086740.3	Solyc01g086740.3	CDS	11.7365	0	0	0	0
BS2830	SL4.0ch01	73938381	73938395	15	+	Solyc01g086740.3	Solyc01g086740.3	CDS	1.85334	0	0	0	0
BS2831	SL4.0ch01	73938395	73938409	15	+	Solyc01g086740.3	Solyc01g086740.3	CDS	8.13128	0	0	1	0
BS2832	SL4.0ch01	73938408	73938422	15	+	Solyc01g086740.3	Solyc01g086740.3	CDS	15.6502	0	0	1	0
BS2835	SL4.0ch01	73938971	73938985	15	+	Solyc01g086740.3	Solyc01g086740.3	INTRON	7.78991	0	0	0	0
BS2836	SL4.0ch01	73938980	73938994	15	+	Solyc01g086740.3	Solyc01g086740.3	INTRON	6.03135	0	0	0	0
BS2838	SL4.0ch01	73939036	73939050	15	+	Solyc01g086740.3	Solyc01g086740.3	INTRON	4.1837	0	0	0	0
BS2839	SL4.0ch01	73939047	73939061	15	+	Solyc01g086740.3	Solyc01g086740.3	INTRON	8.31116	0	0	0	0
BS2840	SL4.0ch01	73939063	73939077	15	+	Solyc01g086740.3	Solyc01g086740.3	INTRON	10.324	0	0	0	0
BS2841	SL4.0ch01	73939072	73939086	15	+	Solyc01g086740.3	Solyc01g086740.3	INTRON	5.58918	1	0	0	0
BS2842	SL4.0ch01	73939229	73939243	15	+	Solyc01g086740.3	Solyc01g086740.3	INTRON	12.4441	0	0	0	0
BS2844	SL4.0ch01	73939722	73939736	15	+	Solyc01g086740.3	Solyc01g086740.3	INTRON	5.56566	0	0	0	0
BS2845	SL4.0ch01	73939741	73939755	15	+	Solyc01g086740.3	Solyc01g086740.3	INTRON	12.6293	0	0	0	0
BS2846	SL4.0ch01	73939792	73939806	15	+	Solyc01g086740.3	Solyc01g086740.3	INTRON	28.7325	1	0	0	0
BS2850	SL4.0ch01	73940115	73940129	15	+	Solyc01g086740.3	Solyc01g086740.3	INTRON	12.3476	0	0	0	0
BS2853	SL4.0ch01	73940267	73940281	15	+	Solyc01g086740.3	Solyc01g086740.3	CDS	73.1042	0	0	0	0
BS2854	SL4.0ch01	73940280	73940294	15	+	Solyc01g086740.3	Solyc01g086740.3	CDS	7.64257	0	0	0	0
BS2856	SL4.0ch01	73940398	73940412	15	+	Solyc01g086740.3	Solyc01g086740.3	INTRON	12.4911	1	0	0	0
BS2858	SL4.0ch01	73940529	73940543	15	+	Solyc01g086740.3	Solyc01g086740.3	CDS	27.6675	0	0	0	0
BS2860	SL4.0ch01	73940915	73940929	15	+	Solyc01g086740.3	Solyc01g086740.3	CDS	7.51208	0	0	0	0
BS2861	SL4.0ch01	73940924	73940938	15	+	Solyc01g086740.3	Solyc01g086740.3	CDS	32.2987	1	0	0	0
BS2862	SL4.0ch01	73940933	73940947	15	+	Solyc01g086740.3	Solyc01g086740.3	CDS	51.718	2	0	0	0
BS2863	SL4.0ch01	73940941	73940955	15	+	Solyc01g086740.3	Solyc01g086740.3	CDS	14.8383	1	0	0	0
BS2865	SL4.0ch01	73940956	73940970	15	+	Solyc01g086740.3	Solyc01g086740.3	CDS	40.131	0	0	0	0
BS2869	SL4.0ch01	73941207	73941221	15	+	Solyc01g086740.3	Solyc01g086740.3	INTRON	19.4581	0	0	0	0
BS2871	SL4.0ch01	73941822	73941836	15	+	Solyc01g086740.3	Solyc01g086740.3	INTRON	2.87471	0	0	0	0
BS2873	SL4.0ch01	73942047	73942061	15	+	Solyc01g086740.3	Solyc01g086740.3	CDS	6.9038	0	0	0	0
BS2874	SL4.0ch01	73942064	73942078	15	+	Solyc01g086740.3	Solyc01g086740.3	CDS	26.0171	1	0	0	0
BS2876	SL4.0ch01	73942180	73942194	15	+	Solyc01g086740.3	Solyc01g086740.3	INTRON	7.20311	0	0	0	0
BS2877	SL4.0ch01	73942192	73942206	15	+	Solyc01g086740.3	Solyc01g086740.3	CDS	8.00424	0	0	0	0
BS2878	SL4.0ch01	73942199	73942213	15	+	Solyc01g086740.3	Solyc01g086740.3	CDS	4.34139	0	0	0	0
BS2879	SL4.0ch01	73942225	73942239	15	+	Solyc01g086740.3	Solyc01g086740.3	CDS	22.3043	0	0	0	0
BS2880	SL4.0ch01	73942238	73942252	15	+	Solyc01g086740.3	Solyc01g086740.3	CDS	5.22433	0	0	0	0
BS2881	SL4.0ch01	73942253	73942267	15	+	Solyc01g086740.3	Solyc01g086740.3	CDS	14.7469	0	0	0	0
BS2882	SL4.0ch01	73942704	73942718	15	+	Solyc01g086740.3	Solyc01g086740.3	INTRON	11.4042	0	0	1	0
BS2883	SL4.0ch01	73942715	73942729	15	+	Solyc01g086740.3	Solyc01g086740.3	CDS	9.2944	0	0	0	0
BS2884	SL4.0ch01	73942728	73942742	15	+	Solyc01g086740.3	Solyc01g086740.3	CDS	29.6779	0	0	0	0
BS2887	SL4.0ch01	73942899	73942913	15	+	Solyc01g086740.3	Solyc01g086740.3	CDS	18.6571	0	0	0	0
BS2889	SL4.0ch01	73942914	73942928	15	+	Solyc01g086740.3	Solyc01g086740.3	CDS	13.1265	0	0	0	0
BS2890	SL4.0ch01	73943452	73943466	15	+	Solyc01g086740.3	Solyc01g086740.3	INTRON	4.23637	2	0	0	0
BS2892	SL4.0ch01	73943467	73943481	15	+	Solyc01g086740.3	Solyc01g086740.3	INTRON	7.11573	0	0	0	0
BS2895	SL4.0ch01	73943623	73943637	15	+	Solyc01g086740.3	Solyc01g086740.3	CDS	8.14802	0	0	0	0
BS2897	SL4.0ch01	73943652	73943666	15	+	Solyc01g086740.3	Solyc01g086740.3	CDS	13.8764	0	0	0	0
BS2900	SL4.0ch01	73944389	73944403	15	+	Solyc01g086740.3	Solyc01g086740.3	CDS	23.0861	0	0	0	0
BS2901	SL4.0ch01	73944402	73944416	15	+	Solyc01g086740.3	Solyc01g086740.3	CDS	54.4438	1	0	0	0
BS2902	SL4.0ch01	73944414	73944428	15	+	Solyc01g086740.3	Solyc01g086740.3	CDS	28.1843	1	0	0	0
BS2903	SL4.0ch01	73944421	73944435	15	+	Solyc01g086740.3	Solyc01g086740.3	CDS	7.50577	0	0	0	0
BS2904	SL4.0ch01	73944565	73944579	15	+	Solyc01g086740.3	Solyc01g086740.3	CDS	24.3214	0	0	1	0
BS2905	SL4.0ch01	73944573	73944587	15	+	Solyc01g086740.3	Solyc01g086740.3	CDS	38.424	1	0	1	0
BS2906	SL4.0ch01	73944584	73944598	15	+	Solyc01g086740.3	Solyc01g086740.3	CDS	26.1065	0	0	0	0
BS2907	SL4.0ch01	73944604	73944618	15	+	Solyc01g086740.3	Solyc01g086740.3	CDS	9.23951	0	0	1	0
BS2908	SL4.0ch01	73945197	73945211	15	+	Solyc01g086740.3	Solyc01g086740.3	CDS	8.7225	1	0	0	0
BS2910	SL4.0ch01	73945226	73945240	15	+	Solyc01g086740.3	Solyc01g086740.3	CDS	19.5426	1	0	0	0
BS2913	SL4.0ch01	73945396	73945410	15	+	Solyc01g086740.3	Solyc01g086740.3	INTRON	7.93822	0	0	0	0
BS2915	SL4.0ch01	73945536	73945550	15	+	Solyc01g086740.3	Solyc01g086740.3	INTRON	14.5094	1	0	0	0
BS2917	SL4.0ch01	73945773	73945787	15	+	Solyc01g086740.3	Solyc01g086740.3	INTRON	6.13673	0	0	0	0
BS2918	SL4.0ch01	73945786	73945800	15	+	Solyc01g086740.3	Solyc01g086740.3	INTRON	18.3304	0	0	0	0
BS2920	SL4.0ch01	73945816	73945830	15	+	Solyc01g086740.3	Solyc01g086740.3	INTRON	37.4704	1	0	0	0
BS2924	SL4.0ch01	73946308	73946322	15	+	Solyc01g086740.3	Solyc01g086740.3	CDS	31.7319	0	0	0	0
BS2926	SL4.0ch01	73946668	73946682	15	+	Solyc01g086740.3	Solyc01g086740.3	CDS	27.5807	0	0	0	0
BS2927	SL4.0ch01	73946676	73946690	15	+	Solyc01g086740.3	Solyc01g086740.3	CDS	11.5	0	0	0	0
BS2928	SL4.0ch01	73946689	73946703	15	+	Solyc01g086740.3	Solyc01g086740.3	CDS	8.29816	0	0	0	0
BS2929	SL4.0ch01	73946972	73946986	15	+	Solyc01g086740.3	Solyc01g086740.3	CDS	8.12071	1	0	0	0
BS2930	SL4.0ch01	73946990	73947004	15	+	Solyc01g086740.3	Solyc01g086740.3	CDS	11.0662	2	0	0	0
BS2931	SL4.0ch01	73947002	73947016	15	+	Solyc01g086740.3	Solyc01g086740.3	CDS	5.42989	0	0	0	0
BS2933	SL4.0ch01	73947102	73947116	15	+	Solyc01g086740.3	Solyc01g086740.3	UTR3	6.6251	0	0	0	0
BS2935	SL4.0ch01	73947204	73947218	15	+	Solyc01g086740.3	Solyc01g086740.3	UTR3	8.59441	1	0	0	0
BS2939	SL4.0ch01	74029749	74029763	15	+	Solyc01g086860.3	Solyc01g086860.3	UTR5	12.5009	0	1	0	0
BS2954	SL4.0ch01	74149203	74149217	15	+	Solyc01g086980.4	Solyc01g086980.4	INTRON	10.2903	0	0	0	0
BS2958	SL4.0ch01	74152353	74152367	15	+	Solyc01g086980.4	Solyc01g086980.4	CDS	11.8623	1	0	0	0
BS2963	SL4.0ch01	74152999	74153013	15	+	Solyc01g086980.4	Solyc01g086980.4	CDS	10.027	0	1	0	0
BS2964	SL4.0ch01	74157362	74157376	15	+	Solyc01g086980.4	Solyc01g086980.4	CDS	5.59284	0	0	0	1
BS2965	SL4.0ch01	74193033	74193047	15	+	Solyc01g087020.2	Solyc01g087020.2	UTR5	6.48251	0	1	1	0
BS2967	SL4.0ch01	74193071	74193085	15	+	Solyc01g087020.2	Solyc01g087020.2	CDS	0.883344	0	1	0	0
BS2969	SL4.0ch01	74193118	74193132	15	+	Solyc01g087020.2	Solyc01g087020.2	CDS	3.92311	0	0	1	0
BS2971	SL4.0ch01	74193196	74193210	15	+	Solyc01g087020.2	Solyc01g087020.2	CDS	11.6323	0	0	0	0
BS2972	SL4.0ch01	74193215	74193229	15	+	Solyc01g087020.2	Solyc01g087020.2	CDS	22.5691	0	1	0	0
BS2978	SL4.0ch01	74276414	74276428	15	+	Solyc01g087095.2	Solyc01g087095.2	CDS	21.8462	1	0	0	0
BS2979	SL4.0ch01	74276423	74276437	15	+	Solyc01g087095.2	Solyc01g087095.2	CDS	25.8151	1	0	0	0
BS2981	SL4.0ch01	74276606	74276620	15	+	Solyc01g087095.2	Solyc01g087095.2	CDS	8.66618	0	0	0	0
BS2983	SL4.0ch01	74282254	74282268	15	+	Solyc01g087095.2	Solyc01g087095.2	CDS	9.0092	0	0	0	0
BS2986	SL4.0ch01	74289037	74289051	15	+	Solyc01g087120.3	Solyc01g087120.3	UTR5	4.59775	0	0	0	1
BS2990	SL4.0ch01	74289131	74289145	15	+	Solyc01g087120.3	Solyc01g087120.3	CDS	3.58583	0	0	0	0
BS2995	SL4.0ch01	74400162	74400176	15	+	Solyc01g087230.3	Solyc01g087230.3	UTR5	8.95265	0	0	0	1
BS3000	SL4.0ch01	74401211	74401225	15	+	Solyc01g087230.3	Solyc01g087230.3	INTRON	7.54606	0	0	0	0
BS3009	SL4.0ch01	74467628	74467642	15	+	Solyc01g087280.2	Solyc01g087280.2	UTR3	16.4027	0	0	0	0
BS3010	SL4.0ch01	74467639	74467653	15	+	Solyc01g087280.2	Solyc01g087280.2	UTR3	62.3601	0	0	0	0
BS3012	SL4.0ch01	74467659	74467673	15	+	Solyc01g087280.2	Solyc01g087280.2	UTR3	45.7394	0	0	0	0
BS3015	SL4.0ch01	74675138	74675152	15	+	Solyc01g087470.3	Solyc01g087470.3	UTR5	22.495	0	0	1	0
BS3017	SL4.0ch01	74675153	74675167	15	+	Solyc01g087470.3	Solyc01g087470.3	UTR5	33.9694	0	0	0	0
BS3018	SL4.0ch01	74675166	74675180	15	+	Solyc01g087470.3	Solyc01g087470.3	INTRON	35.7852	0	0	0	0
BS3019	SL4.0ch01	74675173	74675187	15	+	Solyc01g087470.3	Solyc01g087470.3	INTRON	4.01772	0	0	0	0
BS3020	SL4.0ch01	74675390	74675404	15	+	Solyc01g087470.3	Solyc01g087470.3	UTR5	27.1678	0	0	0	0
BS3022	SL4.0ch01	74675404	74675418	15	+	Solyc01g087470.3	Solyc01g087470.3	UTR5	8.40778	0	0	0	0
BS3023	SL4.0ch01	74675437	74675451	15	+	Solyc01g087470.3	Solyc01g087470.3	UTR5	12.1458	0	0	0	0
BS3026	SL4.0ch01	74676478	74676492	15	+	Solyc01g087470.3	Solyc01g087470.3	INTRON	12.5523	0	0	0	0
BS3027	SL4.0ch01	74676654	74676668	15	+	Solyc01g087470.3	Solyc01g087470.3	CDS	6.90325	0	0	0	0
BS3028	SL4.0ch01	74676662	74676676	15	+	Solyc01g087470.3	Solyc01g087470.3	CDS	18.5698	0	0	0	0
BS3029	SL4.0ch01	74676673	74676687	15	+	Solyc01g087470.3	Solyc01g087470.3	CDS	11.774	0	0	0	0
BS3031	SL4.0ch01	74676713	74676727	15	+	Solyc01g087470.3	Solyc01g087470.3	CDS	18.5037	0	0	0	1
BS3032	SL4.0ch01	74676722	74676736	15	+	Solyc01g087470.3	Solyc01g087470.3	CDS	21.1111	0	0	0	1
BS3033	SL4.0ch01	74676777	74676791	15	+	Solyc01g087470.3	Solyc01g087470.3	CDS	11.4073	0	0	0	0
BS3035	SL4.0ch01	74677423	74677437	15	+	Solyc01g087470.3	Solyc01g087470.3	CDS	10.5273	0	0	0	0
BS3037	SL4.0ch01	74677440	74677454	15	+	Solyc01g087470.3	Solyc01g087470.3	CDS	16.2642	0	0	0	0
BS3038	SL4.0ch01	74680378	74680392	15	+	Solyc01g087470.3	Solyc01g087470.3	CDS	12.9548	0	0	0	0
BS3039	SL4.0ch01	74680385	74680399	15	+	Solyc01g087470.3	Solyc01g087470.3	CDS	9.3254	0	0	0	0
BS3040	SL4.0ch01	74680392	74680406	15	+	Solyc01g087470.3	Solyc01g087470.3	CDS	16.1316	0	0	0	0
BS3041	SL4.0ch01	74680410	74680424	15	+	Solyc01g087470.3	Solyc01g087470.3	CDS	8.46738	0	0	0	0
BS3042	SL4.0ch01	74680420	74680434	15	+	Solyc01g087470.3	Solyc01g087470.3	INTRON	13.1035	0	0	0	0
BS3043	SL4.0ch01	74680447	74680461	15	+	Solyc01g087470.3	Solyc01g087470.3	INTRON	4.44092	0	0	0	1
BS3044	SL4.0ch01	74680509	74680523	15	+	Solyc01g087470.3	Solyc01g087470.3	INTRON	9.42111	0	0	0	0
BS3045	SL4.0ch01	74680950	74680964	15	+	Solyc01g087470.3	Solyc01g087470.3	CDS	17.0774	0	0	0	0
BS3046	SL4.0ch01	74681490	74681504	15	+	Solyc01g087470.3	Solyc01g087470.3	CDS	4.14391	0	0	0	0
BS3048	SL4.0ch01	74681504	74681518	15	+	Solyc01g087470.3	Solyc01g087470.3	CDS	22.6731	0	0	0	0
BS3050	SL4.0ch01	74681540	74681554	15	+	Solyc01g087470.3	Solyc01g087470.3	CDS	8.06985	0	0	0	0
BS3052	SL4.0ch01	74681695	74681709	15	+	Solyc01g087470.3	Solyc01g087470.3	CDS	20.3288	0	0	0	0
BS3053	SL4.0ch01	74681729	74681743	15	+	Solyc01g087470.3	Solyc01g087470.3	CDS	13.0289	0	0	1	0
BS3055	SL4.0ch01	74685868	74685882	15	+	Solyc01g087490.4	Solyc01g087490.4	UTR5	24.1084	0	1	0	1
BS3056	SL4.0ch01	74685875	74685889	15	+	Solyc01g087490.4	Solyc01g087490.4	UTR5	4.75063	0	1	0	1
BS3057	SL4.0ch01	74685902	74685916	15	+	Solyc01g087490.4	Solyc01g087490.4	UTR5	15.637	0	0	0	0
BS3059	SL4.0ch01	74685983	74685997	15	+	Solyc01g087490.4	Solyc01g087490.4	UTR5	20.7171	0	0	0	1
BS3062	SL4.0ch01	74686008	74686022	15	+	Solyc01g087490.4	Solyc01g087490.4	UTR5	2.415	1	0	0	0
BS3063	SL4.0ch01	74686022	74686036	15	+	Solyc01g087490.4	Solyc01g087490.4	UTR5	8.94353	0	0	0	0
BS3066	SL4.0ch01	74686569	74686583	15	+	Solyc01g087490.4	Solyc01g087490.4	CDS	20.5187	2	0	0	0
BS3068	SL4.0ch01	74789128	74789142	15	+	Solyc01g087590.3	Solyc01g087590.3	UTR5	13.2455	0	0	0	0
BS3069	SL4.0ch01	74789138	74789152	15	+	Solyc01g087590.3	Solyc01g087590.3	CDS	17.9717	0	1	0	0
BS3070	SL4.0ch01	74789146	74789160	15	+	Solyc01g087590.3	Solyc01g087590.3	CDS	11.2429	0	1	0	0
BS3075	SL4.0ch01	74789463	74789477	15	+	Solyc01g087590.3	Solyc01g087590.3	CDS	1.44429	1	0	0	0
BS3078	SL4.0ch01	74789519	74789533	15	+	Solyc01g087590.3	Solyc01g087590.3	CDS	4.58993	0	0	0	0
BS3081	SL4.0ch01	74789712	74789726	15	+	Solyc01g087590.3	Solyc01g087590.3	CDS	6.98831	0	0	0	0
BS3082	SL4.0ch01	74789722	74789736	15	+	Solyc01g087590.3	Solyc01g087590.3	CDS	8.31546	0	0	0	0
BS3084	SL4.0ch01	74789756	74789770	15	+	Solyc01g087590.3	Solyc01g087590.3	CDS	12.5066	0	0	0	0
BS3089	SL4.0ch01	74791357	74791371	15	+	Solyc01g087590.3	Solyc01g087590.3	CDS	2.51498	0	0	1	0
BS3091	SL4.0ch01	74792351	74792365	15	+	Solyc01g087590.3	Solyc01g087590.3	CDS	12.7459	1	0	0	1
BS3095	SL4.0ch01	74823600	74823614	15	+	Solyc01g087620.3	Solyc01g087620.3	UTR5	30.0227	0	0	0	1
BS3096	SL4.0ch01	74823612	74823626	15	+	Solyc01g087620.3	Solyc01g087620.3	UTR5	11.1842	0	0	1	1
BS3097	SL4.0ch01	74823620	74823634	15	+	Solyc01g087620.3	Solyc01g087620.3	UTR5	20.6856	0	0	1	0
BS3098	SL4.0ch01	74823629	74823643	15	+	Solyc01g087620.3	Solyc01g087620.3	UTR5	10.3038	0	0	0	0
BS3099	SL4.0ch01	74823646	74823660	15	+	Solyc01g087620.3	Solyc01g087620.3	UTR5	22.2679	0	0	0	0
BS3100	SL4.0ch01	74823747	74823761	15	+	Solyc01g087620.3	Solyc01g087620.3	CDS	9.33805	0	0	0	0
BS3102	SL4.0ch01	74823842	74823856	15	+	Solyc01g087620.3	Solyc01g087620.3	CDS	8.90778	0	0	0	0
BS3103	SL4.0ch01	74823853	74823867	15	+	Solyc01g087620.3	Solyc01g087620.3	CDS	3.57094	0	0	0	0
BS3104	SL4.0ch01	74826961	74826975	15	+	Solyc01g087620.3	Solyc01g087620.3	UTR3	6.07004	0	0	0	0
BS3105	SL4.0ch01	74826980	74826994	15	+	Solyc01g087620.3	Solyc01g087620.3	UTR3	14.5883	0	0	0	0
BS3107	SL4.0ch01	74836450	74836464	15	+	Solyc01g087650.4	Solyc01g087650.4	UTR5	6.15358	0	1	0	0
BS3108	SL4.0ch01	74836472	74836486	15	+	Solyc01g087650.4	Solyc01g087650.4	UTR5	1.01504	0	0	0	0
BS3109	SL4.0ch01	74836483	74836497	15	+	Solyc01g087650.4	Solyc01g087650.4	UTR5	14.5833	0	0	0	0
BS3110	SL4.0ch01	74836528	74836542	15	+	Solyc01g087650.4	Solyc01g087650.4	CDS	12.6494	0	0	0	0
BS3114	SL4.0ch01	74840029	74840043	15	+	Solyc01g087650.4	Solyc01g087650.4	CDS	7.99946	0	0	0	0
BS3115	SL4.0ch01	74840037	74840051	15	+	Solyc01g087650.4	Solyc01g087650.4	CDS	8.32386	0	0	0	0
BS3119	SL4.0ch01	74843414	74843428	15	+	Solyc01g087650.4	Solyc01g087650.4	CDS	7.29531	1	0	0	0
BS3124	SL4.0ch01	75111591	75111605	15	+	Solyc01g088020.3	Solyc01g088020.3	UTR5	11.3959	0	0	0	0
BS3126	SL4.0ch01	75111796	75111810	15	+	Solyc01g088020.3	Solyc01g088020.3	CDS	32.8391	0	0	0	0
BS3127	SL4.0ch01	75111850	75111864	15	+	Solyc01g088020.3	Solyc01g088020.3	CDS	40.9651	0	0	0	0
BS3130	SL4.0ch01	75112038	75112052	15	+	Solyc01g088020.3	Solyc01g088020.3	CDS	5.99655	0	0	0	0
BS3133	SL4.0ch01	75113175	75113189	15	+	Solyc01g088020.3	Solyc01g088020.3	CDS	8.9999	0	0	0	0
BS3135	SL4.0ch01	75113390	75113404	15	+	Solyc01g088020.3	Solyc01g088020.3	CDS	16.1746	0	0	0	0
BS3136	SL4.0ch01	75116552	75116566	15	+	Solyc01g088020.3	Solyc01g088020.3	CDS	22.3957	0	0	0	0
BS3137	SL4.0ch01	75116571	75116585	15	+	Solyc01g088020.3	Solyc01g088020.3	CDS	58.5377	0	0	0	0
BS3139	SL4.0ch01	75118065	75118079	15	+	Solyc01g088020.3	Solyc01g088020.3	CDS	7.38295	0	0	0	0
BS3140	SL4.0ch01	75118073	75118087	15	+	Solyc01g088020.3	Solyc01g088020.3	CDS	9.16528	0	0	0	0
BS3141	SL4.0ch01	75118130	75118144	15	+	Solyc01g088020.3	Solyc01g088020.3	CDS	6.60234	0	0	0	0
BS3142	SL4.0ch01	75118384	75118398	15	+	Solyc01g088020.3	Solyc01g088020.3	CDS	7.0314	0	0	1	0
BS3143	SL4.0ch01	75118394	75118408	15	+	Solyc01g088020.3	Solyc01g088020.3	CDS	10.2596	0	0	0	0
BS3144	SL4.0ch01	75118407	75118421	15	+	Solyc01g088020.3	Solyc01g088020.3	CDS	5.55859	0	0	0	0
BS3145	SL4.0ch01	75119480	75119494	15	+	Solyc01g088020.3	Solyc01g088020.3	CDS	10.9156	0	0	0	2
BS3147	SL4.0ch01	75119635	75119649	15	+	Solyc01g088020.3	Solyc01g088020.3	INTRON	4.2759	0	1	0	0
BS3149	SL4.0ch01	75119673	75119687	15	+	Solyc01g088020.3	Solyc01g088020.3	CDS	10.2729	0	0	0	0
BS3151	SL4.0ch01	75119701	75119715	15	+	Solyc01g088020.3	Solyc01g088020.3	CDS	4.62051	0	0	0	0
BS3154	SL4.0ch01	75120154	75120168	15	+	Solyc01g088020.3	Solyc01g088020.3	CDS	15.938	0	0	0	0
BS3155	SL4.0ch01	75120213	75120227	15	+	Solyc01g088020.3	Solyc01g088020.3	CDS	17.5341	1	0	0	0
BS3156	SL4.0ch01	75120340	75120354	15	+	Solyc01g088020.3	Solyc01g088020.3	CDS	9.17879	0	0	0	0
BS3157	SL4.0ch01	75120355	75120369	15	+	Solyc01g088020.3	Solyc01g088020.3	CDS	6.66403	1	0	0	0
BS3158	SL4.0ch01	75120510	75120524	15	+	Solyc01g088020.3	Solyc01g088020.3	CDS	0.997662	0	0	0	0
BS3159	SL4.0ch01	75120517	75120531	15	+	Solyc01g088020.3	Solyc01g088020.3	CDS	4.16569	0	0	0	0
BS3160	SL4.0ch01	75120536	75120550	15	+	Solyc01g088020.3	Solyc01g088020.3	CDS	4.93211	0	0	0	0
BS3162	SL4.0ch01	75120555	75120569	15	+	Solyc01g088020.3	Solyc01g088020.3	CDS	3.36881	0	0	0	0
BS3169	SL4.0ch01	75121647	75121661	15	+	Solyc01g088020.3	Solyc01g088020.3	INTRON	9.25085	0	0	1	0
BS3170	SL4.0ch01	75121686	75121700	15	+	Solyc01g088020.3	Solyc01g088020.3	INTRON	12.2532	0	0	0	0
BS3173	SL4.0ch01	75122270	75122284	15	+	Solyc01g088020.3	Solyc01g088020.3	CDS	11.3353	0	0	1	1
BS3176	SL4.0ch01	75122548	75122562	15	+	Solyc01g088020.3	Solyc01g088020.3	CDS	13.9523	0	1	0	0
BS3178	SL4.0ch01	75123284	75123298	15	+	Solyc01g088020.3	Solyc01g088020.3	CDS	11.8374	0	0	0	0
BS3180	SL4.0ch01	75123417	75123431	15	+	Solyc01g088020.3	Solyc01g088020.3	INTRON	4.62552	0	0	0	0
BS3182	SL4.0ch01	75124346	75124360	15	+	Solyc01g088020.3	Solyc01g088020.3	CDS	6.5041	0	0	0	0
BS3184	SL4.0ch01	75131142	75131156	15	+	Solyc01g088040.3	Solyc01g088040.3	CDS	13.6844	0	0	0	0
BS3185	SL4.0ch01	75131160	75131174	15	+	Solyc01g088040.3	Solyc01g088040.3	CDS	22.0818	1	0	0	0
BS3186	SL4.0ch01	75131209	75131223	15	+	Solyc01g088040.3	Solyc01g088040.3	CDS	6.54937	1	0	2	0
BS3188	SL4.0ch01	75296572	75296586	15	+	Solyc01g088240.4	Solyc01g088240.4	CDS	3.35647	1	0	0	0
BS3190	SL4.0ch01	75296714	75296728	15	+	Solyc01g088240.4	Solyc01g088240.4	CDS	10.048	0	0	0	0
BS3191	SL4.0ch01	75296732	75296746	15	+	Solyc01g088240.4	Solyc01g088240.4	CDS	8.04619	0	0	0	0
BS3192	SL4.0ch01	75366757	75366771	15	+	Solyc01g088350.4	Solyc01g088350.4	UTR5	10.9132	0	0	0	0
BS3193	SL4.0ch01	75366767	75366781	15	+	Solyc01g088350.4	Solyc01g088350.4	CDS	6.64765	0	0	0	0
BS3194	SL4.0ch01	75366821	75366835	15	+	Solyc01g088350.4	Solyc01g088350.4	CDS	9.4985	0	0	0	2
BS3195	SL4.0ch01	75366866	75366880	15	+	Solyc01g088350.4	Solyc01g088350.4	CDS	10.0108	1	0	0	0
BS3196	SL4.0ch01	75366898	75366912	15	+	Solyc01g088350.4	Solyc01g088350.4	CDS	14.0641	0	0	0	0
BS3197	SL4.0ch01	75366907	75366921	15	+	Solyc01g088350.4	Solyc01g088350.4	CDS	6.03538	0	0	0	0
BS3198	SL4.0ch01	75366916	75366930	15	+	Solyc01g088350.4	Solyc01g088350.4	CDS	24.9938	0	0	0	0
BS3199	SL4.0ch01	75366960	75366974	15	+	Solyc01g088350.4	Solyc01g088350.4	CDS	0.928887	0	0	0	0
BS3200	SL4.0ch01	75366967	75366981	15	+	Solyc01g088350.4	Solyc01g088350.4	CDS	7.65689	0	0	0	0
BS3201	SL4.0ch01	75366978	75366992	15	+	Solyc01g088350.4	Solyc01g088350.4	CDS	30.3484	0	0	0	0
BS3202	SL4.0ch01	75367026	75367040	15	+	Solyc01g088350.4	Solyc01g088350.4	CDS	7.37351	0	0	0	0
BS3204	SL4.0ch01	75368902	75368916	15	+	Solyc01g088350.4	Solyc01g088350.4	CDS	14.4939	0	0	0	0
BS3207	SL4.0ch01	75372240	75372254	15	+	Solyc01g088350.4	Solyc01g088350.4	CDS	13.0857	0	0	0	0
BS3208	SL4.0ch01	75373068	75373082	15	+	Solyc01g088350.4	Solyc01g088350.4	CDS	5.0058	0	0	0	0
BS3211	SL4.0ch01	75377157	75377171	15	+	Solyc01g088370.3	Solyc01g088370.3	UTR5	1.52112	0	0	0	0
BS3212	SL4.0ch01	75377192	75377206	15	+	Solyc01g088370.3	Solyc01g088370.3	UTR5	12.2346	0	1	0	0
BS3213	SL4.0ch01	75377202	75377216	15	+	Solyc01g088370.3	Solyc01g088370.3	UTR5	6.98655	0	0	0	0
BS3214	SL4.0ch01	75377303	75377317	15	+	Solyc01g088370.3	Solyc01g088370.3	CDS	8.84521	0	0	0	0
BS3215	SL4.0ch01	75377323	75377337	15	+	Solyc01g088370.3	Solyc01g088370.3	CDS	10.7913	0	0	0	0
BS3216	SL4.0ch01	75377330	75377344	15	+	Solyc01g088370.3	Solyc01g088370.3	CDS	19.8558	0	0	0	0
BS3217	SL4.0ch01	75377340	75377354	15	+	Solyc01g088370.3	Solyc01g088370.3	CDS	6.41263	0	0	0	1
BS3218	SL4.0ch01	75377358	75377372	15	+	Solyc01g088370.3	Solyc01g088370.3	CDS	7.74844	0	0	0	1
BS3219	SL4.0ch01	75377367	75377381	15	+	Solyc01g088370.3	Solyc01g088370.3	CDS	9.85378	0	0	0	0
BS3220	SL4.0ch01	75377377	75377391	15	+	Solyc01g088370.3	Solyc01g088370.3	CDS	9.45093	0	1	0	0
BS3221	SL4.0ch01	75377842	75377856	15	+	Solyc01g088370.3	Solyc01g088370.3	CDS	3.00677	1	0	0	0
BS3222	SL4.0ch01	75377854	75377868	15	+	Solyc01g088370.3	Solyc01g088370.3	CDS	4.96315	3	0	0	0
BS3224	SL4.0ch01	75377872	75377886	15	+	Solyc01g088370.3	Solyc01g088370.3	CDS	17.6106	0	0	1	0
BS3227	SL4.0ch01	75377980	75377994	15	+	Solyc01g088370.3	Solyc01g088370.3	CDS	11.5536	1	0	0	0
BS3228	SL4.0ch01	75377988	75378002	15	+	Solyc01g088370.3	Solyc01g088370.3	CDS	2.36038	1	0	0	0
BS3229	SL4.0ch01	75377998	75378012	15	+	Solyc01g088370.3	Solyc01g088370.3	CDS	2.63647	0	0	0	0
BS3232	SL4.0ch01	75379058	75379072	15	+	Solyc01g088370.3	Solyc01g088370.3	CDS	8.0588	0	0	0	0
BS3235	SL4.0ch01	75379272	75379286	15	+	Solyc01g088370.3	Solyc01g088370.3	CDS	6.78604	0	0	0	0
BS3236	SL4.0ch01	75379625	75379639	15	+	Solyc01g088370.3	Solyc01g088370.3	CDS	3.12085	0	0	0	0
BS3237	SL4.0ch01	75379759	75379773	15	+	Solyc01g088370.3	Solyc01g088370.3	CDS	3.59968	0	1	0	0
BS3238	SL4.0ch01	75379766	75379780	15	+	Solyc01g088370.3	Solyc01g088370.3	CDS	3.50811	0	1	0	0
BS3239	SL4.0ch01	75379794	75379808	15	+	Solyc01g088370.3	Solyc01g088370.3	CDS	13.7948	0	0	0	0
BS3240	SL4.0ch01	75379991	75380005	15	+	Solyc01g088370.3	Solyc01g088370.3	CDS	9.02054	2	0	0	0
BS3241	SL4.0ch01	75380576	75380590	15	+	Solyc01g088370.3	Solyc01g088370.3	CDS	1.24694	1	0	0	0
BS3242	SL4.0ch01	75380853	75380867	15	+	Solyc01g088370.3	Solyc01g088370.3	CDS	10.617	0	0	0	0
BS3244	SL4.0ch01	75442540	75442554	15	+	Solyc01g088400.4	Solyc01g088400.4	CDS	22.385	0	0	0	0
BS3247	SL4.0ch01	75592577	75592591	15	+	Solyc01g088570.3	Solyc01g088570.3	CDS	3.38447	0	1	0	0
BS3248	SL4.0ch01	75592614	75592628	15	+	Solyc01g088570.3	Solyc01g088570.3	CDS	6.25013	0	0	0	0
BS3249	SL4.0ch01	75726420	75726434	15	+	Solyc01g088720.3	Solyc01g088720.3	CDS	11.6461	0	0	2	0
BS3250	SL4.0ch01	75735315	75735329	15	+	Solyc01g088720.3	Solyc01g088720.3	CDS	3.10973	0	0	0	0
BS3251	SL4.0ch01	75783128	75783142	15	+	Solyc01g088800.4	Solyc01g088800.4	UTR5	5.21275	0	1	0	1
BS3254	SL4.0ch01	75783394	75783408	15	+	Solyc01g088800.4	Solyc01g088800.4	CDS	8.09286	0	0	0	0
BS3255	SL4.0ch01	75783412	75783426	15	+	Solyc01g088800.4	Solyc01g088800.4	CDS	5.88329	0	0	0	1
BS3256	SL4.0ch01	75783480	75783494	15	+	Solyc01g088800.4	Solyc01g088800.4	CDS	12.3588	0	0	0	1
BS3257	SL4.0ch01	75783491	75783505	15	+	Solyc01g088800.4	Solyc01g088800.4	CDS	17.2529	0	0	0	1
BS3259	SL4.0ch01	75785018	75785032	15	+	Solyc01g088800.4	Solyc01g088800.4	CDS	14.6969	0	0	0	0
BS3262	SL4.0ch01	75785301	75785315	15	+	Solyc01g088800.4	Solyc01g088800.4	CDS	14.1967	0	0	0	0
BS3267	SL4.0ch01	75785787	75785801	15	+	Solyc01g088800.4	Solyc01g088800.4	INTRON	7.51771	1	0	1	0
BS3270	SL4.0ch01	75786200	75786214	15	+	Solyc01g088800.4	Solyc01g088800.4	CDS	10.1153	0	0	2	0
BS3271	SL4.0ch01	75786209	75786223	15	+	Solyc01g088800.4	Solyc01g088800.4	CDS	28.6619	0	0	0	0
BS3273	SL4.0ch01	75786548	75786562	15	+	Solyc01g088800.4	Solyc01g088800.4	CDS	3.50147	0	0	0	0
BS3276	SL4.0ch01	75786585	75786599	15	+	Solyc01g088800.4	Solyc01g088800.4	CDS	11.3858	0	1	0	0
BS3279	SL4.0ch01	75786933	75786947	15	+	Solyc01g088800.4	Solyc01g088800.4	CDS	4.55926	0	0	0	0
BS3282	SL4.0ch01	75787724	75787738	15	+	Solyc01g088800.4	Solyc01g088800.4	CDS	7.66614	0	0	0	0
BS3287	SL4.0ch01	75788179	75788193	15	+	Solyc01g088800.4	Solyc01g088800.4	UTR3	12.5756	0	0	0	0
BS3289	SL4.0ch01	75924731	75924745	15	+	Solyc01g089970.3	Solyc01g089970.3	UTR5	49.331	0	0	0	0
BS3290	SL4.0ch01	75924744	75924758	15	+	Solyc01g089970.3	Solyc01g089970.3	UTR5	21.0568	0	0	0	0
BS3291	SL4.0ch01	75924755	75924769	15	+	Solyc01g089970.3	Solyc01g089970.3	UTR5	28.9431	0	0	0	0
BS3292	SL4.0ch01	75924785	75924799	15	+	Solyc01g089970.3	Solyc01g089970.3	UTR5	7.20496	0	0	0	2
BS3293	SL4.0ch01	75924805	75924819	15	+	Solyc01g089970.3	Solyc01g089970.3	CDS	25.4389	1	0	0	0
BS3294	SL4.0ch01	75924827	75924841	15	+	Solyc01g089970.3	Solyc01g089970.3	CDS	46.3683	0	0	0	0
BS3296	SL4.0ch01	75925414	75925428	15	+	Solyc01g089970.3	Solyc01g089970.3	CDS	9.37182	0	0	0	0
BS3298	SL4.0ch01	75925428	75925442	15	+	Solyc01g089970.3	Solyc01g089970.3	CDS	27.5271	0	0	0	0
BS3299	SL4.0ch01	75925581	75925595	15	+	Solyc01g089970.3	Solyc01g089970.3	CDS	4.75982	1	0	0	0
BS3300	SL4.0ch01	75925592	75925606	15	+	Solyc01g089970.3	Solyc01g089970.3	CDS	40.6375	1	0	0	0
BS3302	SL4.0ch01	75925847	75925861	15	+	Solyc01g089970.3	Solyc01g089970.3	CDS	11.1355	1	0	0	0
BS3306	SL4.0ch01	75966170	75966184	15	+	Solyc01g090040.3	Solyc01g090040.3	CDS	11.3855	0	0	0	0
BS3307	SL4.0ch01	75966236	75966250	15	+	Solyc01g090040.3	Solyc01g090040.3	CDS	9.00328	0	0	0	0
BS3309	SL4.0ch01	76039227	76039241	15	+	Solyc01g090170.4	Solyc01g090170.4	CDS	3.92853	0	0	3	0
BS3310	SL4.0ch01	76039234	76039248	15	+	Solyc01g090170.4	Solyc01g090170.4	CDS	4.01687	0	0	2	0
BS3312	SL4.0ch01	76045856	76045870	15	+	Solyc01g090170.4	Solyc01g090170.4	CDS	11.7678	0	0	0	0
BS3313	SL4.0ch01	76061288	76061302	15	+	Solyc01g090200.4	Solyc01g090200.4	UTR5	6.07004	0	0	1	0
BS3314	SL4.0ch01	76061311	76061325	15	+	Solyc01g090200.4	Solyc01g090200.4	CDS	14.252	0	0	0	2
BS3315	SL4.0ch01	76061343	76061357	15	+	Solyc01g090200.4	Solyc01g090200.4	CDS	6.2399	0	1	0	0
BS3319	SL4.0ch01	76062455	76062469	15	+	Solyc01g090200.4	Solyc01g090200.4	CDS	1.4575	0	0	0	0
BS3320	SL4.0ch01	76062982	76062996	15	+	Solyc01g090200.4	Solyc01g090200.4	CDS	7.67116	0	0	0	0
BS3321	SL4.0ch01	76063869	76063883	15	+	Solyc01g090200.4	Solyc01g090200.4	CDS	6.64014	0	0	0	0
BS3322	SL4.0ch01	76063879	76063893	15	+	Solyc01g090200.4	Solyc01g090200.4	CDS	12.3446	0	0	0	0
BS3323	SL4.0ch01	76063897	76063911	15	+	Solyc01g090200.4	Solyc01g090200.4	CDS	7.86038	1	0	0	1
BS3325	SL4.0ch01	76064102	76064116	15	+	Solyc01g090200.4	Solyc01g090200.4	CDS	1.31166	0	0	0	0
BS3326	SL4.0ch01	76065198	76065212	15	+	Solyc01g090200.4	Solyc01g090200.4	CDS	2.23658	0	0	0	0
BS3327	SL4.0ch01	76065205	76065219	15	+	Solyc01g090200.4	Solyc01g090200.4	CDS	0.949599	0	0	0	0
BS3329	SL4.0ch01	76065225	76065239	15	+	Solyc01g090200.4	Solyc01g090200.4	CDS	5.3144	1	0	0	0
BS3330	SL4.0ch01	76065487	76065501	15	+	Solyc01g090200.4	Solyc01g090200.4	CDS	8.79227	0	0	0	0
BS3331	SL4.0ch01	76065495	76065509	15	+	Solyc01g090200.4	Solyc01g090200.4	CDS	12.7302	0	0	0	0
BS3339	SL4.0ch01	76066900	76066914	15	+	Solyc01g090200.4	Solyc01g090200.4	CDS	6.48353	0	0	0	0
BS3340	SL4.0ch01	76067703	76067717	15	+	Solyc01g090200.4	Solyc01g090200.4	CDS	12.9563	1	0	0	0
BS3342	SL4.0ch01	76153690	76153704	15	+	Solyc01g090260.5.1	Solyc01g090260.5.1	UTR5	7.28444	0	1	0	0
BS3344	SL4.0ch01	76153731	76153745	15	+	Solyc01g090260.5.1	Solyc01g090260.5.1	UTR5	8.68225	0	0	0	0
BS3345	SL4.0ch01	76154485	76154499	15	+	Solyc01g090260.5.1	Solyc01g090260.5.1	UTR5	6.93855	1	0	0	2
BS3348	SL4.0ch01	76200903	76200917	15	+	Solyc01g090290.4	Solyc01g090290.4	CDS	3.47136	1	0	0	0
BS3352	SL4.0ch01	76201199	76201213	15	+	Solyc01g090290.4	Solyc01g090290.4	INTRON	9.84869	0	0	0	0
BS3355	SL4.0ch01	76409162	76409176	15	+	Solyc01g090500.4	Solyc01g090500.4	CDS	1.30185	0	0	0	0
BS3356	SL4.0ch01	76409247	76409261	15	+	Solyc01g090500.4	Solyc01g090500.4	CDS	3.1168	0	0	0	0
BS3357	SL4.0ch01	76409275	76409289	15	+	Solyc01g090500.4	Solyc01g090500.4	CDS	13.8137	0	0	1	0
BS3360	SL4.0ch01	76566231	76566245	15	+	Solyc01g090690.4	Solyc01g090690.4	CDS	9.01761	0	0	0	0
BS3361	SL4.0ch01	76566240	76566254	15	+	Solyc01g090690.4	Solyc01g090690.4	CDS	26.5287	1	0	0	0
BS3362	SL4.0ch01	76566286	76566300	15	+	Solyc01g090690.4	Solyc01g090690.4	CDS	11.1473	0	0	0	0
BS3363	SL4.0ch01	76566398	76566412	15	+	Solyc01g090690.4	Solyc01g090690.4	CDS	9.9234	0	0	0	0
BS3364	SL4.0ch01	76566410	76566424	15	+	Solyc01g090690.4	Solyc01g090690.4	CDS	0.9855	0	0	0	0
BS3365	SL4.0ch01	76566431	76566445	15	+	Solyc01g090690.4	Solyc01g090690.4	CDS	8.38312	0	0	0	0
BS3370	SL4.0ch01	76568054	76568068	15	+	Solyc01g090690.4	Solyc01g090690.4	CDS	8.5825	0	0	0	0
BS3371	SL4.0ch01	76568062	76568076	15	+	Solyc01g090690.4	Solyc01g090690.4	CDS	5.62305	0	0	0	0
BS3372	SL4.0ch01	76568073	76568087	15	+	Solyc01g090690.4	Solyc01g090690.4	CDS	5.14159	1	0	0	0
BS3374	SL4.0ch01	76568792	76568806	15	+	Solyc01g090690.4	Solyc01g090690.4	CDS	9.70498	0	0	0	0
BS3376	SL4.0ch01	76569022	76569036	15	+	Solyc01g090690.4	Solyc01g090690.4	CDS	8.16997	0	0	0	0
BS3377	SL4.0ch01	76569040	76569054	15	+	Solyc01g090690.4	Solyc01g090690.4	CDS	30.0648	0	0	0	0
BS3383	SL4.0ch01	76581932	76581946	15	+	Solyc01g090690.4	Solyc01g090690.4	CDS	3.60034	0	0	0	0
BS3386	SL4.0ch01	76582251	76582265	15	+	Solyc01g090690.4	Solyc01g090690.4	CDS	9.31376	0	0	0	0
BS3392	SL4.0ch01	76583984	76583998	15	+	Solyc01g090690.4	Solyc01g090690.4	CDS	3.2792	0	0	0	0
BS3393	SL4.0ch01	76583994	76584008	15	+	Solyc01g090690.4	Solyc01g090690.4	UTR3	10.4713	0	0	0	0
BS3396	SL4.0ch01	76584181	76584195	15	+	Solyc01g090690.4	Solyc01g090690.4	UTR3	18.0565	1	0	1	0
BS3400	SL4.0ch01	76646892	76646906	15	+	Solyc01g090750.3	Solyc01g090750.3	CDS	17.9164	0	0	0	0
BS3403	SL4.0ch01	76677994	76678008	15	+	Solyc01g090780.3	Solyc01g090780.3	CDS	32.2149	0	1	1	0
BS3404	SL4.0ch01	76678001	76678015	15	+	Solyc01g090780.3	Solyc01g090780.3	CDS	3.49271	0	1	1	0
BS3405	SL4.0ch01	76678010	76678024	15	+	Solyc01g090780.3	Solyc01g090780.3	CDS	14.3507	0	1	0	0
BS3406	SL4.0ch01	76678029	76678043	15	+	Solyc01g090780.3	Solyc01g090780.3	CDS	13.0756	0	0	0	0
BS3408	SL4.0ch01	76681616	76681630	15	+	Solyc01g090780.3	Solyc01g090780.3	CDS	12.0679	1	0	0	0
BS3409	SL4.0ch01	76682068	76682082	15	+	Solyc01g090780.3	Solyc01g090780.3	CDS	32.3585	0	0	0	0
BS3411	SL4.0ch01	76682154	76682168	15	+	Solyc01g090780.3	Solyc01g090780.3	CDS	5.23791	0	0	0	0
BS3412	SL4.0ch01	76682163	76682177	15	+	Solyc01g090780.3	Solyc01g090780.3	CDS	8.08055	0	0	0	0
BS3413	SL4.0ch01	76682566	76682580	15	+	Solyc01g090780.3	Solyc01g090780.3	CDS	1.83123	0	0	0	0
BS3414	SL4.0ch01	76682619	76682633	15	+	Solyc01g090780.3	Solyc01g090780.3	CDS	4.09866	0	0	0	0
BS3415	SL4.0ch01	76682635	76682649	15	+	Solyc01g090780.3	Solyc01g090780.3	CDS	8.6824	0	0	0	0
BS3419	SL4.0ch01	76683361	76683375	15	+	Solyc01g090780.3	Solyc01g090780.3	CDS	23.0842	0	0	0	0
BS3422	SL4.0ch01	76683676	76683690	15	+	Solyc01g090780.3	Solyc01g090780.3	CDS	3.2027	1	0	0	0
BS3423	SL4.0ch01	76683685	76683699	15	+	Solyc01g090780.3	Solyc01g090780.3	CDS	21.2882	0	0	0	0
BS3426	SL4.0ch01	76683953	76683967	15	+	Solyc01g090780.3	Solyc01g090780.3	CDS	10.9117	0	0	0	0
BS3427	SL4.0ch01	76685631	76685645	15	+	Solyc01g090780.3	Solyc01g090780.3	CDS	20.5813	0	0	0	0
BS3428	SL4.0ch01	76685886	76685900	15	+	Solyc01g090780.3	Solyc01g090780.3	CDS	8.58183	0	0	0	1
BS3429	SL4.0ch01	76685894	76685908	15	+	Solyc01g090780.3	Solyc01g090780.3	CDS	8.77522	0	0	0	1
BS3431	SL4.0ch01	76685920	76685934	15	+	Solyc01g090780.3	Solyc01g090780.3	CDS	8.28915	0	0	0	0
BS3432	SL4.0ch01	76685982	76685996	15	+	Solyc01g090780.3	Solyc01g090780.3	CDS	12.4985	0	0	0	0
BS3433	SL4.0ch01	76685989	76686003	15	+	Solyc01g090780.3	Solyc01g090780.3	CDS	2.24321	0	0	0	0
BS3434	SL4.0ch01	76688016	76688030	15	+	Solyc01g090780.3	Solyc01g090780.3	CDS	4.96618	0	0	0	0
BS3435	SL4.0ch01	76688075	76688089	15	+	Solyc01g090780.3	Solyc01g090780.3	CDS	6.96044	0	1	0	0
BS3436	SL4.0ch01	76688091	76688105	15	+	Solyc01g090780.3	Solyc01g090780.3	CDS	10.6125	0	0	0	0
BS3440	SL4.0ch01	76688735	76688749	15	+	Solyc01g090780.3	Solyc01g090780.3	CDS	2.75336	0	1	1	0
BS3441	SL4.0ch01	76688742	76688756	15	+	Solyc01g090780.3	Solyc01g090780.3	CDS	2.35875	0	1	1	0
BS3442	SL4.0ch01	76690438	76690452	15	+	Solyc01g090780.3	Solyc01g090780.3	CDS	3.21515	0	0	0	2
BS3445	SL4.0ch01	76690502	76690516	15	+	Solyc01g090780.3	Solyc01g090780.3	CDS	1.24129	0	0	0	0
BS3446	SL4.0ch01	76690510	76690524	15	+	Solyc01g090780.3	Solyc01g090780.3	CDS	12.5588	0	0	0	0
BS3447	SL4.0ch01	76690535	76690549	15	+	Solyc01g090780.3	Solyc01g090780.3	CDS	0.77258	0	0	0	0
BS3448	SL4.0ch01	76690544	76690558	15	+	Solyc01g090780.3	Solyc01g090780.3	CDS	7.38708	0	0	0	0
BS3451	SL4.0ch01	76690621	76690635	15	+	Solyc01g090780.3	Solyc01g090780.3	CDS	9.11717	0	0	0	0
BS3454	SL4.0ch01	76690805	76690819	15	+	Solyc01g090780.3	Solyc01g090780.3	CDS	5.78157	0	0	0	0
BS3455	SL4.0ch01	76690813	76690827	15	+	Solyc01g090780.3	Solyc01g090780.3	CDS	7.41054	0	0	0	0
BS3457	SL4.0ch01	76690953	76690967	15	+	Solyc01g090780.3	Solyc01g090780.3	INTRON	4.84632	0	0	0	0
BS3458	SL4.0ch01	76690996	76691010	15	+	Solyc01g090780.3	Solyc01g090780.3	CDS	13.8013	0	0	0	0
BS3459	SL4.0ch01	76691375	76691389	15	+	Solyc01g090780.3	Solyc01g090780.3	CDS	10.4973	0	0	0	0
BS3463	SL4.0ch01	76691631	76691645	15	+	Solyc01g090780.3	Solyc01g090780.3	CDS	7.94368	0	0	0	0
BS3467	SL4.0ch01	76694248	76694262	15	+	Solyc01g090780.3	Solyc01g090780.3	CDS	10.722	0	0	0	0
BS3468	SL4.0ch01	76694442	76694456	15	+	Solyc01g090780.3	Solyc01g090780.3	CDS	3.42416	0	0	0	0
BS3469	SL4.0ch01	76694450	76694464	15	+	Solyc01g090780.3	Solyc01g090780.3	CDS	6.22791	0	0	0	0
BS3470	SL4.0ch01	76694492	76694506	15	+	Solyc01g090780.3	Solyc01g090780.3	CDS	7.28551	0	1	0	0
BS3472	SL4.0ch01	76694553	76694567	15	+	Solyc01g090780.3	Solyc01g090780.3	CDS	4.84247	0	0	0	0
BS3476	SL4.0ch01	76694809	76694823	15	+	Solyc01g090780.3	Solyc01g090780.3	CDS	14.1646	1	0	0	0
BS3479	SL4.0ch01	76695055	76695069	15	+	Solyc01g090780.3	Solyc01g090780.3	CDS	16.0887	0	1	0	0
BS3481	SL4.0ch01	76695076	76695090	15	+	Solyc01g090780.3	Solyc01g090780.3	CDS	10.2963	0	0	0	0
BS3483	SL4.0ch01	76695090	76695104	15	+	Solyc01g090780.3	Solyc01g090780.3	CDS	6.04668	0	0	0	0
BS3485	SL4.0ch01	76695180	76695194	15	+	Solyc01g090780.3	Solyc01g090780.3	INTRON	8.47454	0	0	0	0
BS3486	SL4.0ch01	76695189	76695203	15	+	Solyc01g090780.3	Solyc01g090780.3	INTRON	20.4452	0	0	0	0
BS3487	SL4.0ch01	76695351	76695365	15	+	Solyc01g090780.3	Solyc01g090780.3	CDS	11.4416	0	0	0	1
BS3492	SL4.0ch01	76695934	76695948	15	+	Solyc01g090780.3	Solyc01g090780.3	CDS	3.10153	0	0	0	0
BS3493	SL4.0ch01	76695976	76695990	15	+	Solyc01g090780.3	Solyc01g090780.3	CDS	14.8183	0	0	0	0
BS3494	SL4.0ch01	76695986	76696000	15	+	Solyc01g090780.3	Solyc01g090780.3	CDS	18.2842	0	0	0	0
BS3495	SL4.0ch01	76695999	76696013	15	+	Solyc01g090780.3	Solyc01g090780.3	CDS	15.1256	0	0	0	0
BS3497	SL4.0ch01	76697411	76697425	15	+	Solyc01g090780.3	Solyc01g090780.3	CDS	1.67033	1	0	0	0
BS3499	SL4.0ch01	76697445	76697459	15	+	Solyc01g090780.3	Solyc01g090780.3	CDS	5.9814	0	0	0	0
BS3500	SL4.0ch01	76697453	76697467	15	+	Solyc01g090780.3	Solyc01g090780.3	CDS	17.022	0	0	0	0
BS3502	SL4.0ch01	76697649	76697663	15	+	Solyc01g090780.3	Solyc01g090780.3	CDS	5.85878	0	0	0	0
BS3505	SL4.0ch01	76698623	76698637	15	+	Solyc01g090780.3	Solyc01g090780.3	CDS	7.47204	0	0	0	0
BS3506	SL4.0ch01	76698631	76698645	15	+	Solyc01g090780.3	Solyc01g090780.3	CDS	12.626	0	0	0	0
BS3507	SL4.0ch01	76698951	76698965	15	+	Solyc01g090780.3	Solyc01g090780.3	CDS	26.4905	0	0	0	0
BS3508	SL4.0ch01	76698991	76699005	15	+	Solyc01g090780.3	Solyc01g090780.3	CDS	12.9383	1	0	0	0
BS3511	SL4.0ch01	76699219	76699233	15	+	Solyc01g090780.3	Solyc01g090780.3	CDS	9.37211	0	0	0	0
BS3513	SL4.0ch01	76699548	76699562	15	+	Solyc01g090780.3	Solyc01g090780.3	CDS	19.7477	0	0	0	0
BS3514	SL4.0ch01	76699629	76699643	15	+	Solyc01g090780.3	Solyc01g090780.3	CDS	22.3176	0	0	0	0
BS3515	SL4.0ch01	76700117	76700131	15	+	Solyc01g090780.3	Solyc01g090780.3	CDS	2.24539	0	0	0	0
BS3516	SL4.0ch01	76700159	76700173	15	+	Solyc01g090780.3	Solyc01g090780.3	CDS	22.1618	0	0	0	0
BS3517	SL4.0ch01	76700169	76700183	15	+	Solyc01g090780.3	Solyc01g090780.3	CDS	11.112	0	0	0	0
BS3518	SL4.0ch01	76700179	76700193	15	+	Solyc01g090780.3	Solyc01g090780.3	CDS	8.17149	1	0	0	0
BS3521	SL4.0ch01	76700378	76700392	15	+	Solyc01g090780.3	Solyc01g090780.3	CDS	17.9184	1	0	0	0
BS3524	SL4.0ch01	76700888	76700902	15	+	Solyc01g090780.3	Solyc01g090780.3	CDS	11.3295	0	1	0	0
BS3526	SL4.0ch01	76700916	76700930	15	+	Solyc01g090780.3	Solyc01g090780.3	CDS	9.31002	0	0	0	0
BS3528	SL4.0ch01	76701203	76701217	15	+	Solyc01g090780.3	Solyc01g090780.3	CDS	4.42611	0	0	0	0
BS3530	SL4.0ch01	76701301	76701315	15	+	Solyc01g090780.3	Solyc01g090780.3	CDS	24.5738	0	0	0	0
BS3531	SL4.0ch01	76702605	76702619	15	+	Solyc01g090780.3	Solyc01g090780.3	CDS	8.83352	0	0	0	0
BS3532	SL4.0ch01	76702620	76702634	15	+	Solyc01g090780.3	Solyc01g090780.3	CDS	17.7489	0	0	0	0
BS3544	SL4.0ch01	76799640	76799654	15	+	Solyc01g090850.3	Solyc01g090850.3	CDS	14.4518	0	0	2	0
BS3545	SL4.0ch01	76859450	76859464	15	+	Solyc01g090910.3	Solyc01g090910.3	CDS	7.71116	0	0	0	0
BS3547	SL4.0ch01	76872471	76872485	15	+	Solyc01g090940.3	Solyc01g090940.3	CDS	11.3769	0	0	0	0
BS3548	SL4.0ch01	76872478	76872492	15	+	Solyc01g090940.3	Solyc01g090940.3	CDS	11.3568	0	0	0	0
BS3550	SL4.0ch01	76875145	76875159	15	+	Solyc01g090940.3	Solyc01g090940.3	INTRON	3.98652	0	0	0	0
BS3553	SL4.0ch01	76877027	76877041	15	+	Solyc01g090940.3	Solyc01g090940.3	CDS	19.0759	0	0	0	0
BS3555	SL4.0ch01	76878676	76878690	15	+	Solyc01g090940.3	Solyc01g090940.3	CDS	11.138	1	0	0	0
BS3557	SL4.0ch01	76879467	76879481	15	+	Solyc01g090940.3	Solyc01g090940.3	CDS	11.0658	1	0	0	0
BS3559	SL4.0ch01	76880227	76880241	15	+	Solyc01g090940.3	Solyc01g090940.3	CDS	16.3391	0	0	0	0
BS3560	SL4.0ch01	76880238	76880252	15	+	Solyc01g090940.3	Solyc01g090940.3	CDS	4.59424	0	0	0	0
BS3561	SL4.0ch01	76882187	76882201	15	+	Solyc01g090940.3	Solyc01g090940.3	CDS	13.3508	1	0	0	0
BS3569	SL4.0ch01	77041004	77041018	15	+	Solyc01g091070.3	Solyc01g091070.3	CDS	6.10661	0	0	0	0
BS3570	SL4.0ch01	77107027	77107041	15	+	Solyc01g091170.3	Solyc01g091170.3	UTR5	21.6102	0	2	0	0
BS3571	SL4.0ch01	77107144	77107158	15	+	Solyc01g091170.3	Solyc01g091170.3	UTR5	6.36467	0	0	0	0
BS3573	SL4.0ch01	77107279	77107293	15	+	Solyc01g091170.3	Solyc01g091170.3	CDS	25.3392	0	0	0	0
BS3574	SL4.0ch01	77107288	77107302	15	+	Solyc01g091170.3	Solyc01g091170.3	CDS	10.3732	0	0	0	0
BS3575	SL4.0ch01	77107327	77107341	15	+	Solyc01g091170.3	Solyc01g091170.3	CDS	12.0494	0	0	0	1
BS3576	SL4.0ch01	77107334	77107348	15	+	Solyc01g091170.3	Solyc01g091170.3	CDS	9.0122	0	0	0	1
BS3577	SL4.0ch01	77107347	77107361	15	+	Solyc01g091170.3	Solyc01g091170.3	CDS	34.1424	0	0	0	1
BS3580	SL4.0ch01	77107566	77107580	15	+	Solyc01g091170.3	Solyc01g091170.3	CDS	11.9101	1	0	0	0
BS3581	SL4.0ch01	77107587	77107601	15	+	Solyc01g091170.3	Solyc01g091170.3	CDS	3.22712	0	0	0	0
BS3582	SL4.0ch01	77107594	77107608	15	+	Solyc01g091170.3	Solyc01g091170.3	CDS	17.6296	0	0	0	0
BS3583	SL4.0ch01	77107601	77107615	15	+	Solyc01g091170.3	Solyc01g091170.3	CDS	4.29724	0	0	0	0
BS3584	SL4.0ch01	77107627	77107641	15	+	Solyc01g091170.3	Solyc01g091170.3	CDS	9.03857	0	1	0	0
BS3586	SL4.0ch01	77107648	77107662	15	+	Solyc01g091170.3	Solyc01g091170.3	CDS	21.311	0	2	0	0
BS3587	SL4.0ch01	77107667	77107681	15	+	Solyc01g091170.3	Solyc01g091170.3	CDS	14.4002	0	0	0	0
BS3588	SL4.0ch01	77107987	77108001	15	+	Solyc01g091170.3	Solyc01g091170.3	CDS	7.04841	0	0	0	0
BS3589	SL4.0ch01	77107997	77108011	15	+	Solyc01g091170.3	Solyc01g091170.3	CDS	22.3691	0	0	0	0
BS3591	SL4.0ch01	77108268	77108282	15	+	Solyc01g091170.3	Solyc01g091170.3	CDS	14.5594	0	0	0	0
BS3592	SL4.0ch01	77108302	77108316	15	+	Solyc01g091170.3	Solyc01g091170.3	CDS	13.7922	1	0	0	1
BS3594	SL4.0ch01	77108333	77108347	15	+	Solyc01g091170.3	Solyc01g091170.3	CDS	20.1655	0	0	0	0
BS3595	SL4.0ch01	77108403	77108417	15	+	Solyc01g091170.3	Solyc01g091170.3	CDS	18.5089	1	0	0	0
BS3596	SL4.0ch01	77108533	77108547	15	+	Solyc01g091170.3	Solyc01g091170.3	CDS	26.277	0	0	0	0
BS3597	SL4.0ch01	77108570	77108584	15	+	Solyc01g091170.3	Solyc01g091170.3	CDS	12.4248	1	0	0	0
BS3599	SL4.0ch01	77108589	77108603	15	+	Solyc01g091170.3	Solyc01g091170.3	CDS	2.11351	0	0	1	0
BS3601	SL4.0ch01	77108808	77108822	15	+	Solyc01g091170.3	Solyc01g091170.3	CDS	18.5227	1	1	0	0
BS3602	SL4.0ch01	77108891	77108905	15	+	Solyc01g091170.3	Solyc01g091170.3	CDS	4.17448	0	0	0	0
BS3603	SL4.0ch01	77108989	77109003	15	+	Solyc01g091170.3	Solyc01g091170.3	CDS	14.2724	0	0	0	0
BS3605	SL4.0ch01	77194801	77194815	15	+	Solyc01g091310.3	Solyc01g091310.3	CDS	20.5171	0	0	0	0
BS3615	SL4.0ch01	77316832	77316846	15	+	Solyc01g091460.3	Solyc01g091460.3	CDS	12.7788	0	0	0	0
BS3616	SL4.0ch01	77320331	77320345	15	+	Solyc01g091460.3	Solyc01g091460.3	CDS	24.8256	1	0	0	0
BS3617	SL4.0ch01	77320340	77320354	15	+	Solyc01g091460.3	Solyc01g091460.3	CDS	18.434	1	1	0	0
BS3623	SL4.0ch01	77322188	77322202	15	+	Solyc01g091460.3	Solyc01g091460.3	CDS	5.17324	0	1	0	0
BS3626	SL4.0ch01	77322343	77322357	15	+	Solyc01g091460.3	Solyc01g091460.3	CDS	2.3313	0	0	0	0
BS3639	SL4.0ch01	77555778	77555792	15	+	Solyc01g091720.3	Solyc01g091720.3	INTRON	4.95434	0	0	0	0
BS3640	SL4.0ch01	77555835	77555849	15	+	Solyc01g091720.3	Solyc01g091720.3	INTRON	20.407	0	1	0	0
BS3641	SL4.0ch01	77555870	77555884	15	+	Solyc01g091720.3	Solyc01g091720.3	INTRON	9.22252	0	0	0	0
BS3642	SL4.0ch01	77555880	77555894	15	+	Solyc01g091720.3	Solyc01g091720.3	INTRON	0.912933	0	0	0	0
BS3643	SL4.0ch01	77555944	77555958	15	+	Solyc01g091720.3	Solyc01g091720.3	INTRON	5.77164	0	0	1	0
BS3646	SL4.0ch01	77556302	77556316	15	+	Solyc01g091720.3	Solyc01g091720.3	INTRON	2.87062	1	0	0	0
BS3654	SL4.0ch01	77557973	77557987	15	+	Solyc01g091720.3	Solyc01g091720.3	CDS	13.802	0	0	0	0
BS3661	SL4.0ch01	77560425	77560439	15	+	Solyc01g091720.3	Solyc01g091720.3	CDS	5.43775	0	0	0	0
BS3663	SL4.0ch01	77560883	77560897	15	+	Solyc01g091720.3	Solyc01g091720.3	CDS	7.542	0	0	0	0
BS3666	SL4.0ch01	77561442	77561456	15	+	Solyc01g091720.3	Solyc01g091720.3	CDS	6.971	0	0	0	0
BS3672	SL4.0ch01	77674021	77674035	15	+	Solyc01g091900.3	Solyc01g091900.3	UTR5	8.62369	0	1	1	0
BS3674	SL4.0ch01	77674232	77674246	15	+	Solyc01g091900.3	Solyc01g091900.3	CDS	11.6896	1	0	0	0
BS3678	SL4.0ch01	77724979	77724993	15	+	Solyc01g091950.4	Solyc01g091950.4	CDS	15.8745	0	0	0	0
BS3680	SL4.0ch01	77725339	77725353	15	+	Solyc01g091950.4	Solyc01g091950.4	CDS	8.44582	0	0	0	0
BS3687	SL4.0ch01	77728966	77728980	15	+	Solyc01g091950.4	Solyc01g091950.4	CDS	8.94013	0	0	0	0
BS3689	SL4.0ch01	77728981	77728995	15	+	Solyc01g091950.4	Solyc01g091950.4	CDS	11.2705	0	0	0	0
BS3690	SL4.0ch01	77744061	77744075	15	+	Solyc01g092950.3	Solyc01g092950.3	CDS	6.21706	1	0	0	0
BS3692	SL4.0ch01	77744615	77744629	15	+	Solyc01g092950.3	Solyc01g092950.3	CDS	1.34171	1	0	0	0
BS3695	SL4.0ch01	77744936	77744950	15	+	Solyc01g092950.3	Solyc01g092950.3	CDS	7.27064	0	0	0	0
BS3698	SL4.0ch01	77805291	77805305	15	+	Solyc01g093970.4	Solyc01g093970.4	CDS	6.28504	0	0	1	0
BS3700	SL4.0ch01	77879831	77879845	15	+	Solyc01g094050.1	Solyc01g094050.1	CDS	4.51264	0	0	0	0
BS3704	SL4.0ch01	77880007	77880021	15	+	Solyc01g094050.1	Solyc01g094050.1	CDS	7.80977	0	0	0	0
BS3706	SL4.0ch01	77889350	77889364	15	+	Solyc01g094060.4	Solyc01g094060.4	INTRON	9.63488	0	0	0	1
BS3709	SL4.0ch01	77890957	77890971	15	+	Solyc01g094060.4	Solyc01g094060.4	UTR5	17.8285	0	0	0	0
BS3710	SL4.0ch01	77890965	77890979	15	+	Solyc01g094060.4	Solyc01g094060.4	UTR5	9.56867	0	0	0	0
BS3711	SL4.0ch01	77955435	77955449	15	+	Solyc01g094150.3	Solyc01g094150.3	CDS	6.04951	0	1	0	0
BS3712	SL4.0ch01	77955464	77955478	15	+	Solyc01g094150.3	Solyc01g094150.3	CDS	0.776265	0	0	0	0
BS3713	SL4.0ch01	77955474	77955488	15	+	Solyc01g094150.3	Solyc01g094150.3	CDS	26.7104	1	1	0	0
BS3714	SL4.0ch01	77955481	77955495	15	+	Solyc01g094150.3	Solyc01g094150.3	CDS	14.0045	1	1	0	0
BS3715	SL4.0ch01	77955599	77955613	15	+	Solyc01g094150.3	Solyc01g094150.3	CDS	8.83684	0	0	0	0
BS3719	SL4.0ch01	77956566	77956580	15	+	Solyc01g094150.3	Solyc01g094150.3	INTRON	10.734	0	0	0	0
BS3723	SL4.0ch01	78018035	78018049	15	+	Solyc01g094200.4	Solyc01g094200.4	CDS	12.924	1	0	0	0
BS3724	SL4.0ch01	78018044	78018058	15	+	Solyc01g094200.4	Solyc01g094200.4	CDS	21.5731	1	0	0	0
BS3729	SL4.0ch01	78124332	78124346	15	+	Solyc01g094350.4	Solyc01g094350.4	UTR5	23.869	0	0	0	0
BS3730	SL4.0ch01	78124340	78124354	15	+	Solyc01g094350.4	Solyc01g094350.4	UTR5	14.7328	0	0	0	0
BS3731	SL4.0ch01	78124348	78124362	15	+	Solyc01g094350.4	Solyc01g094350.4	UTR5	6.05533	1	0	0	0
BS3732	SL4.0ch01	78124416	78124430	15	+	Solyc01g094350.4	Solyc01g094350.4	UTR5	7.25742	1	0	0	0
BS3734	SL4.0ch01	78124631	78124645	15	+	Solyc01g094350.4	Solyc01g094350.4	CDS	6.70984	0	0	0	0
BS3735	SL4.0ch01	78124640	78124654	15	+	Solyc01g094350.4	Solyc01g094350.4	CDS	15.2619	0	0	0	0
BS3737	SL4.0ch01	78124656	78124670	15	+	Solyc01g094350.4	Solyc01g094350.4	CDS	9.54517	0	1	0	0
BS3740	SL4.0ch01	78131163	78131177	15	+	Solyc01g094350.4	Solyc01g094350.4	CDS	2.04397	0	0	0	0
BS3742	SL4.0ch01	78201602	78201616	15	+	Solyc01g094480.4	Solyc01g094480.4	UTR5	32.596	0	0	0	1
BS3743	SL4.0ch01	78201617	78201631	15	+	Solyc01g094480.4	Solyc01g094480.4	UTR5	6.19802	0	2	0	0
BS3744	SL4.0ch01	78201665	78201679	15	+	Solyc01g094480.4	Solyc01g094480.4	UTR5	11.9146	0	0	0	0
BS3747	SL4.0ch01	78201727	78201741	15	+	Solyc01g094480.4	Solyc01g094480.4	CDS	19.5694	1	0	0	0
BS3749	SL4.0ch01	78209444	78209458	15	+	Solyc01g094480.4	Solyc01g094480.4	CDS	8.27666	0	0	0	0
BS3750	SL4.0ch01	78238129	78238143	15	+	Solyc01g094550.3	Solyc01g094550.3	UTR5	24.0422	0	0	0	0
BS3751	SL4.0ch01	78238139	78238153	15	+	Solyc01g094550.3	Solyc01g094550.3	UTR5	24.4013	0	0	0	0
BS3752	SL4.0ch01	78238147	78238161	15	+	Solyc01g094550.3	Solyc01g094550.3	UTR5	6.62681	0	0	0	0
BS3754	SL4.0ch01	78238288	78238302	15	+	Solyc01g094550.3	Solyc01g094550.3	CDS	13.9265	0	0	0	0
BS3755	SL4.0ch01	78238317	78238331	15	+	Solyc01g094550.3	Solyc01g094550.3	CDS	23.1762	0	0	0	0
BS3757	SL4.0ch01	78239018	78239032	15	+	Solyc01g094550.3	Solyc01g094550.3	CDS	8.1258	0	0	0	0
BS3758	SL4.0ch01	78239047	78239061	15	+	Solyc01g094550.3	Solyc01g094550.3	CDS	4.76487	0	0	0	1
BS3760	SL4.0ch01	78239392	78239406	15	+	Solyc01g094550.3	Solyc01g094550.3	CDS	8.40301	0	0	0	0
BS3761	SL4.0ch01	78239401	78239415	15	+	Solyc01g094550.3	Solyc01g094550.3	CDS	16.6416	0	0	0	0
BS3763	SL4.0ch01	78241010	78241024	15	+	Solyc01g094550.3	Solyc01g094550.3	CDS	6.48763	0	0	0	0
BS3766	SL4.0ch01	78243606	78243620	15	+	Solyc01g094550.3	Solyc01g094550.3	CDS	9.50739	1	0	0	0
BS3768	SL4.0ch01	78247549	78247563	15	+	Solyc01g094550.3	Solyc01g094550.3	CDS	15.1101	0	0	0	0
BS3773	SL4.0ch01	78247957	78247971	15	+	Solyc01g094550.3	Solyc01g094550.3	INTRON	24.6495	0	0	0	0
BS3777	SL4.0ch01	78366141	78366155	15	+	Solyc01g094660.3	Solyc01g094660.3	CDS	27.1062	1	1	0	0
BS3779	SL4.0ch01	78366300	78366314	15	+	Solyc01g094660.3	Solyc01g094660.3	CDS	24.8531	1	0	0	0
BS3780	SL4.0ch01	78366308	78366322	15	+	Solyc01g094660.3	Solyc01g094660.3	CDS	13.3428	0	0	0	0
BS3782	SL4.0ch01	78371205	78371219	15	+	Solyc01g094660.3	Solyc01g094660.3	CDS	6.86077	0	0	0	0
BS3785	SL4.0ch01	78390282	78390296	15	+	Solyc01g094680.4	Solyc01g094680.4	CDS	13.068	0	1	0	0
BS3801	SL4.0ch01	78549384	78549398	15	+	Solyc01g094880.3	Solyc01g094880.3	INTRON	4.62757	0	0	0	0
BS3803	SL4.0ch01	78591620	78591634	15	+	Solyc01g094930.3	Solyc01g094930.3	UTR5	17.0328	0	0	0	0
BS3806	SL4.0ch01	78614411	78614425	15	+	Solyc01g094950.3	Solyc01g094950.3	UTR5	109.241	0	0	0	0
BS3807	SL4.0ch01	78614418	78614432	15	+	Solyc01g094950.3	Solyc01g094950.3	UTR5	105.432	0	0	0	0
BS3808	SL4.0ch01	78614527	78614541	15	+	Solyc01g094950.3	Solyc01g094950.3	INTRON	2.33451	0	0	4	0
BS3809	SL4.0ch01	78614534	78614548	15	+	Solyc01g094950.3	Solyc01g094950.3	UTR5	26.5719	0	0	2	0
BS3810	SL4.0ch01	78614543	78614557	15	+	Solyc01g094950.3	Solyc01g094950.3	UTR5	33.6177	0	0	0	0
BS3811	SL4.0ch01	78614551	78614565	15	+	Solyc01g094950.3	Solyc01g094950.3	UTR5	61.9002	0	0	2	0
BS3812	SL4.0ch01	78614561	78614575	15	+	Solyc01g094950.3	Solyc01g094950.3	UTR5	62.2758	0	0	2	0
BS3813	SL4.0ch01	78614574	78614588	15	+	Solyc01g094950.3	Solyc01g094950.3	UTR5	12.0834	0	0	0	0
BS3817	SL4.0ch01	78615103	78615117	15	+	Solyc01g094950.3	Solyc01g094950.3	INTRON	14.0401	0	0	0	0
BS3818	SL4.0ch01	78615110	78615124	15	+	Solyc01g094950.3	Solyc01g094950.3	INTRON	10.8263	0	0	0	0
BS3823	SL4.0ch01	78615460	78615474	15	+	Solyc01g094950.3	Solyc01g094950.3	UTR5	6.85916	0	0	0	0
BS3824	SL4.0ch01	78615470	78615484	15	+	Solyc01g094950.3	Solyc01g094950.3	CDS	28.6242	0	0	0	0
BS3825	SL4.0ch01	78615481	78615495	15	+	Solyc01g094950.3	Solyc01g094950.3	CDS	5.64925	0	0	0	0
BS3826	SL4.0ch01	78615489	78615503	15	+	Solyc01g094950.3	Solyc01g094950.3	CDS	1.45646	0	0	0	0
BS3828	SL4.0ch01	78615717	78615731	15	+	Solyc01g094950.3	Solyc01g094950.3	CDS	3.96403	0	0	0	0
BS3830	SL4.0ch01	78615861	78615875	15	+	Solyc01g094950.3	Solyc01g094950.3	CDS	6.2522	0	0	0	0
BS3831	SL4.0ch01	78615869	78615883	15	+	Solyc01g094950.3	Solyc01g094950.3	CDS	7.99687	0	0	0	0
BS3832	SL4.0ch01	78615876	78615890	15	+	Solyc01g094950.3	Solyc01g094950.3	CDS	10.6049	0	0	0	0
BS3833	SL4.0ch01	78615954	78615968	15	+	Solyc01g094950.3	Solyc01g094950.3	CDS	6.28271	1	0	0	0
BS3834	SL4.0ch01	78615961	78615975	15	+	Solyc01g094950.3	Solyc01g094950.3	CDS	11.4364	1	0	0	0
BS3835	SL4.0ch01	78616091	78616105	15	+	Solyc01g094950.3	Solyc01g094950.3	CDS	12.6812	0	0	0	0
BS3836	SL4.0ch01	78616131	78616145	15	+	Solyc01g094950.3	Solyc01g094950.3	CDS	12.3183	0	0	0	0
BS3838	SL4.0ch01	78616297	78616311	15	+	Solyc01g094950.3	Solyc01g094950.3	CDS	12.9266	1	0	0	0
BS3839	SL4.0ch01	78616308	78616322	15	+	Solyc01g094950.3	Solyc01g094950.3	CDS	34.6341	0	0	0	0
BS3840	SL4.0ch01	78616317	78616331	15	+	Solyc01g094950.3	Solyc01g094950.3	CDS	3.15559	0	0	0	0
BS3842	SL4.0ch01	78616445	78616459	15	+	Solyc01g094950.3	Solyc01g094950.3	CDS	8.66406	0	0	0	0
BS3843	SL4.0ch01	78619433	78619447	15	+	Solyc01g094960.3	Solyc01g094960.3	UTR5	6.97167	0	0	0	1
BS3851	SL4.0ch01	78647130	78647144	15	+	Solyc01g095020.3	Solyc01g095020.3	CDS	18.3671	1	0	0	0
BS3854	SL4.0ch01	78647426	78647440	15	+	Solyc01g095020.3	Solyc01g095020.3	CDS	11.513	0	0	0	0
BS3855	SL4.0ch01	78647435	78647449	15	+	Solyc01g095020.3	Solyc01g095020.3	CDS	12.5833	0	0	0	0
BS3856	SL4.0ch01	78647490	78647504	15	+	Solyc01g095020.3	Solyc01g095020.3	CDS	4.44941	0	0	0	0
BS3859	SL4.0ch01	78647628	78647642	15	+	Solyc01g095020.3	Solyc01g095020.3	INTRON	3.18838	0	0	0	0
BS3861	SL4.0ch01	78647718	78647732	15	+	Solyc01g095020.3	Solyc01g095020.3	INTRON	1.69692	0	1	0	0
BS3863	SL4.0ch01	78647843	78647857	15	+	Solyc01g095020.3	Solyc01g095020.3	INTRON	12.8397	1	0	0	0
BS3865	SL4.0ch01	78647864	78647878	15	+	Solyc01g095020.3	Solyc01g095020.3	INTRON	12.1588	0	0	0	0
BS3868	SL4.0ch01	78651033	78651047	15	+	Solyc01g095020.3	Solyc01g095020.3	CDS	24.8945	0	0	0	0
BS3876	SL4.0ch01	78784044	78784058	15	+	Solyc01g095140.4	Solyc01g095140.4	CDS	47.926	1	0	0	0
BS3877	SL4.0ch01	78784068	78784082	15	+	Solyc01g095140.4	Solyc01g095140.4	CDS	22.6717	0	0	0	0
BS3879	SL4.0ch01	78784086	78784100	15	+	Solyc01g095140.4	Solyc01g095140.4	CDS	32.2658	2	0	0	0
BS3880	SL4.0ch01	78784141	78784155	15	+	Solyc01g095140.4	Solyc01g095140.4	CDS	16.4603	0	0	0	0
BS3881	SL4.0ch01	78784174	78784188	15	+	Solyc01g095140.4	Solyc01g095140.4	CDS	16.146	0	0	0	0
BS3883	SL4.0ch01	78784379	78784393	15	+	Solyc01g095140.4	Solyc01g095140.4	CDS	4.41189	0	0	1	0
BS3884	SL4.0ch01	78784505	78784519	15	+	Solyc01g095140.4	Solyc01g095140.4	CDS	16.6833	1	0	0	0
BS3886	SL4.0ch01	78784520	78784534	15	+	Solyc01g095140.4	Solyc01g095140.4	CDS	15.872	0	0	0	0
BS3887	SL4.0ch01	78786941	78786955	15	+	Solyc01g095150.3	Solyc01g095150.3	CDS	76.1883	1	0	0	0
BS3888	SL4.0ch01	78786950	78786964	15	+	Solyc01g095150.3	Solyc01g095150.3	CDS	105.492	2	0	0	0
BS3889	SL4.0ch01	78786957	78786971	15	+	Solyc01g095150.3	Solyc01g095150.3	CDS	34.7439	1	0	0	0
BS3890	SL4.0ch01	78787003	78787017	15	+	Solyc01g095150.3	Solyc01g095150.3	CDS	17.0668	0	0	1	0
BS3891	SL4.0ch01	78787312	78787326	15	+	Solyc01g095150.3	Solyc01g095150.3	INTRON	29.0715	1	0	0	0
BS3892	SL4.0ch01	78787323	78787337	15	+	Solyc01g095150.3	Solyc01g095150.3	INTRON	9.64959	0	0	0	0
BS3898	SL4.0ch01	78801688	78801702	15	+	Solyc01g095180.2	Solyc01g095180.2	CDS	5.76972	0	0	0	0
BS3899	SL4.0ch01	78807312	78807326	15	+	Solyc01g095200.3	Solyc01g095200.3	UTR5	2.42892	0	0	0	0
BS3902	SL4.0ch01	78807472	78807486	15	+	Solyc01g095200.3	Solyc01g095200.3	CDS	12.8741	1	0	0	0
BS3905	SL4.0ch01	78807834	78807848	15	+	Solyc01g095200.3	Solyc01g095200.3	INTRON	8.57806	0	0	0	0
BS3909	SL4.0ch01	78825450	78825464	15	+	Solyc01g095220.2	Solyc01g095220.2	CDS	39.221	0	0	0	0
BS3910	SL4.0ch01	78825459	78825473	15	+	Solyc01g095220.2	Solyc01g095220.2	CDS	28.2125	0	0	0	0
BS3911	SL4.0ch01	78825485	78825499	15	+	Solyc01g095220.2	Solyc01g095220.2	CDS	8.808	0	0	0	0
BS3912	SL4.0ch01	78825501	78825515	15	+	Solyc01g095220.2	Solyc01g095220.2	UTR3	32.6823	0	0	0	0
BS3913	SL4.0ch01	78825515	78825529	15	+	Solyc01g095220.2	Solyc01g095220.2	UTR3	7.68194	0	0	0	0
BS3914	SL4.0ch01	78825583	78825597	15	+	Solyc01g095220.2	Solyc01g095220.2	UTR3	64.6879	0	0	1	0
BS3915	SL4.0ch01	78825631	78825645	15	+	Solyc01g095220.2	Solyc01g095220.2	UTR3	164.132	0	1	0	0
BS3916	SL4.0ch01	78825768	78825782	15	+	Solyc01g095220.2	Solyc01g095220.2	UTR3	81.6018	0	0	0	0
BS3936	SL4.0ch01	78853653	78853667	15	+	Solyc01g095270.3	Solyc01g095270.3	CDS	22.1203	0	0	0	0
BS3937	SL4.0ch01	78853663	78853677	15	+	Solyc01g095270.3	Solyc01g095270.3	CDS	15.182	0	0	0	0
BS3939	SL4.0ch01	78853778	78853792	15	+	Solyc01g095270.3	Solyc01g095270.3	CDS	16.2113	2	0	0	0
BS3940	SL4.0ch01	78853922	78853936	15	+	Solyc01g095270.3	Solyc01g095270.3	CDS	4.64729	0	0	0	0
BS3942	SL4.0ch01	78853943	78853957	15	+	Solyc01g095270.3	Solyc01g095270.3	CDS	16.4237	1	0	0	0
BS3950	SL4.0ch01	78878378	78878392	15	+	Solyc01g095300.3	Solyc01g095300.3	CDS	1.76125	0	0	0	0
BS3951	SL4.0ch01	78878398	78878412	15	+	Solyc01g095300.3	Solyc01g095300.3	CDS	14.8002	0	0	0	0
BS3952	SL4.0ch01	78878537	78878551	15	+	Solyc01g095300.3	Solyc01g095300.3	CDS	3.26998	0	0	2	0
BS3953	SL4.0ch01	78878547	78878561	15	+	Solyc01g095300.3	Solyc01g095300.3	CDS	2.76781	0	0	0	0
BS3956	SL4.0ch01	78878716	78878730	15	+	Solyc01g095300.3	Solyc01g095300.3	CDS	33.3603	2	0	0	0
BS3959	SL4.0ch01	78880010	78880024	15	+	Solyc01g095300.3	Solyc01g095300.3	CDS	14.5349	1	0	0	0
BS3963	SL4.0ch01	78880406	78880420	15	+	Solyc01g095300.3	Solyc01g095300.3	CDS	0.882845	0	0	0	0
BS3966	SL4.0ch01	78881627	78881641	15	+	Solyc01g095300.3	Solyc01g095300.3	CDS	7.19406	1	0	0	1
BS3969	SL4.0ch01	78882547	78882561	15	+	Solyc01g095300.3	Solyc01g095300.3	CDS	12.9562	0	1	0	0
BS3979	SL4.0ch01	78886692	78886706	15	+	Solyc01g095300.3	Solyc01g095300.3	CDS	4.71196	0	1	0	0
BS3981	SL4.0ch01	78890222	78890236	15	+	Solyc01g095320.4	Solyc01g095320.4	UTR5	136.298	0	0	0	0
BS3982	SL4.0ch01	78890231	78890245	15	+	Solyc01g095320.4	Solyc01g095320.4	UTR5	82.8131	0	0	0	0
BS3984	SL4.0ch01	78890279	78890293	15	+	Solyc01g095320.4	Solyc01g095320.4	UTR5	508.105	0	0	1	0
BS3985	SL4.0ch01	78890288	78890302	15	+	Solyc01g095320.4	Solyc01g095320.4	UTR5	209.002	1	0	0	0
BS3986	SL4.0ch01	78890298	78890312	15	+	Solyc01g095320.4	Solyc01g095320.4	UTR5	104.132	1	0	1	0
BS3987	SL4.0ch01	78890447	78890461	15	+	Solyc01g095320.4	Solyc01g095320.4	INTRON	28.536	0	0	0	0
BS3988	SL4.0ch01	78890477	78890491	15	+	Solyc01g095320.4	Solyc01g095320.4	INTRON	8.22756	0	0	1	0
BS3989	SL4.0ch01	78890510	78890524	15	+	Solyc01g095320.4	Solyc01g095320.4	INTRON	50.9531	0	0	1	0
BS3990	SL4.0ch01	78890596	78890610	15	+	Solyc01g095320.4	Solyc01g095320.4	INTRON	3.7206	0	0	0	0
BS3991	SL4.0ch01	78890622	78890636	15	+	Solyc01g095320.4	Solyc01g095320.4	INTRON	18.8489	0	0	0	0
BS3992	SL4.0ch01	78890648	78890662	15	+	Solyc01g095320.4	Solyc01g095320.4	INTRON	7.77085	0	0	0	0
BS3993	SL4.0ch01	78890800	78890814	15	+	Solyc01g095320.4	Solyc01g095320.4	INTRON	42.412	0	0	0	0
BS3995	SL4.0ch01	78890816	78890830	15	+	Solyc01g095320.4	Solyc01g095320.4	INTRON	100.855	1	0	0	0
BS3996	SL4.0ch01	78890824	78890838	15	+	Solyc01g095320.4	Solyc01g095320.4	INTRON	14.5851	1	0	1	0
BS3997	SL4.0ch01	78890883	78890897	15	+	Solyc01g095320.4	Solyc01g095320.4	INTRON	98.4375	0	0	0	0
BS3998	SL4.0ch01	78890939	78890953	15	+	Solyc01g095320.4	Solyc01g095320.4	UTR5	7.41139	0	0	0	1
BS3999	SL4.0ch01	78890951	78890965	15	+	Solyc01g095320.4	Solyc01g095320.4	UTR5	97.3321	0	0	0	0
BS4000	SL4.0ch01	78890963	78890977	15	+	Solyc01g095320.4	Solyc01g095320.4	UTR5	109.734	0	0	0	0
BS4001	SL4.0ch01	78890974	78890988	15	+	Solyc01g095320.4	Solyc01g095320.4	UTR5	96.6054	0	0	0	0
BS4002	SL4.0ch01	78890981	78890995	15	+	Solyc01g095320.4	Solyc01g095320.4	CDS	11.0871	0	0	0	0
BS4003	SL4.0ch01	78891095	78891109	15	+	Solyc01g095320.4	Solyc01g095320.4	CDS	1.9708	0	0	0	0
BS4004	SL4.0ch01	78891106	78891120	15	+	Solyc01g095320.4	Solyc01g095320.4	CDS	42.4675	0	0	0	0
BS4005	SL4.0ch01	78891139	78891153	15	+	Solyc01g095320.4	Solyc01g095320.4	CDS	9.79894	0	0	0	0
BS4006	SL4.0ch01	78891146	78891160	15	+	Solyc01g095320.4	Solyc01g095320.4	CDS	13.3227	0	0	0	0
BS4007	SL4.0ch01	78891304	78891318	15	+	Solyc01g095320.4	Solyc01g095320.4	CDS	59.7118	1	0	1	0
BS4008	SL4.0ch01	78891565	78891579	15	+	Solyc01g095320.4	Solyc01g095320.4	CDS	136.477	2	0	0	0
BS4009	SL4.0ch01	78891574	78891588	15	+	Solyc01g095320.4	Solyc01g095320.4	CDS	91.5699	2	0	0	0
BS4010	SL4.0ch01	78891585	78891599	15	+	Solyc01g095320.4	Solyc01g095320.4	CDS	124.95	0	0	0	0
BS4011	SL4.0ch01	78891646	78891660	15	+	Solyc01g095320.4	Solyc01g095320.4	CDS	11.3431	0	0	0	0
BS4012	SL4.0ch01	78891683	78891697	15	+	Solyc01g095320.4	Solyc01g095320.4	CDS	75.6764	1	0	0	1
BS4013	SL4.0ch01	78891690	78891704	15	+	Solyc01g095320.4	Solyc01g095320.4	CDS	5.2426	1	0	0	1
BS4014	SL4.0ch01	78891793	78891807	15	+	Solyc01g095320.4	Solyc01g095320.4	CDS	20.9977	1	0	0	0
BS4015	SL4.0ch01	78891805	78891819	15	+	Solyc01g095320.4	Solyc01g095320.4	CDS	37.7758	0	0	0	0
BS4016	SL4.0ch01	78891823	78891837	15	+	Solyc01g095320.4	Solyc01g095320.4	CDS	20.5958	1	0	0	0
BS4017	SL4.0ch01	78891924	78891938	15	+	Solyc01g095320.4	Solyc01g095320.4	CDS	32.3914	1	0	0	0
BS4018	SL4.0ch01	78892015	78892029	15	+	Solyc01g095320.4	Solyc01g095320.4	CDS	25.328	1	0	0	4
BS4019	SL4.0ch01	78892063	78892077	15	+	Solyc01g095320.4	Solyc01g095320.4	CDS	19.7721	0	0	0	1
BS4020	SL4.0ch01	78892072	78892086	15	+	Solyc01g095320.4	Solyc01g095320.4	CDS	23.337	1	0	0	1
BS4021	SL4.0ch01	78892165	78892179	15	+	Solyc01g095320.4	Solyc01g095320.4	CDS	14.4145	0	0	0	0
BS4022	SL4.0ch01	78892209	78892223	15	+	Solyc01g095320.4	Solyc01g095320.4	CDS	8.78466	0	0	0	0
BS4023	SL4.0ch01	78892221	78892235	15	+	Solyc01g095320.4	Solyc01g095320.4	CDS	15.9527	0	0	0	0
BS4024	SL4.0ch01	78892233	78892247	15	+	Solyc01g095320.4	Solyc01g095320.4	CDS	11.2372	0	2	0	0
BS4025	SL4.0ch01	78892319	78892333	15	+	Solyc01g095320.4	Solyc01g095320.4	CDS	48.8768	1	0	0	0
BS4026	SL4.0ch01	78892402	78892416	15	+	Solyc01g095320.4	Solyc01g095320.4	CDS	8.74992	0	0	1	0
BS4027	SL4.0ch01	78892416	78892430	15	+	Solyc01g095320.4	Solyc01g095320.4	CDS	22.5596	0	0	0	0
BS4028	SL4.0ch01	78892487	78892501	15	+	Solyc01g095320.4	Solyc01g095320.4	CDS	52.2806	0	0	0	1
BS4029	SL4.0ch01	78892496	78892510	15	+	Solyc01g095320.4	Solyc01g095320.4	CDS	14.7733	0	0	0	0
BS4030	SL4.0ch01	78892510	78892524	15	+	Solyc01g095320.4	Solyc01g095320.4	CDS	23.8302	0	0	0	0
BS4031	SL4.0ch01	78892602	78892616	15	+	Solyc01g095320.4	Solyc01g095320.4	CDS	58.4522	1	0	0	2
BS4032	SL4.0ch01	78892619	78892633	15	+	Solyc01g095320.4	Solyc01g095320.4	CDS	39.3513	0	0	0	0
BS4033	SL4.0ch01	78892650	78892664	15	+	Solyc01g095320.4	Solyc01g095320.4	CDS	56.8544	0	0	0	0
BS4034	SL4.0ch01	78892658	78892672	15	+	Solyc01g095320.4	Solyc01g095320.4	CDS	28.7962	0	0	0	0
BS4035	SL4.0ch01	78892668	78892682	15	+	Solyc01g095320.4	Solyc01g095320.4	CDS	91.9922	2	0	0	0
BS4036	SL4.0ch01	78892714	78892728	15	+	Solyc01g095320.4	Solyc01g095320.4	CDS	29.1554	1	0	0	1
BS4037	SL4.0ch01	78892744	78892758	15	+	Solyc01g095320.4	Solyc01g095320.4	CDS	41.3108	0	0	0	0
BS4038	SL4.0ch01	78892753	78892767	15	+	Solyc01g095320.4	Solyc01g095320.4	CDS	90.1754	1	0	0	0
BS4039	SL4.0ch01	78892794	78892808	15	+	Solyc01g095320.4	Solyc01g095320.4	CDS	57.14	0	0	0	0
BS4040	SL4.0ch01	78892809	78892823	15	+	Solyc01g095320.4	Solyc01g095320.4	CDS	41.622	0	0	0	0
BS4041	SL4.0ch01	78892816	78892830	15	+	Solyc01g095320.4	Solyc01g095320.4	CDS	57.1308	0	0	0	0
BS4043	SL4.0ch01	78892920	78892934	15	+	Solyc01g095320.4	Solyc01g095320.4	INTRON	31.4954	0	0	0	0
BS4045	SL4.0ch01	78893143	78893157	15	+	Solyc01g095320.4	Solyc01g095320.4	INTRON	6.53355	0	0	4	0
BS4046	SL4.0ch01	78893151	78893165	15	+	Solyc01g095320.4	Solyc01g095320.4	INTRON	3.23734	0	0	2	0
BS4047	SL4.0ch01	78893321	78893335	15	+	Solyc01g095320.4	Solyc01g095320.4	CDS	6.33118	0	0	0	1
BS4048	SL4.0ch01	78893329	78893343	15	+	Solyc01g095320.4	Solyc01g095320.4	CDS	104.726	1	0	0	0
BS4049	SL4.0ch01	78893340	78893354	15	+	Solyc01g095320.4	Solyc01g095320.4	CDS	95.4489	1	0	0	0
BS4050	SL4.0ch01	78893347	78893361	15	+	Solyc01g095320.4	Solyc01g095320.4	CDS	16.6108	1	0	0	0
BS4051	SL4.0ch01	78893416	78893430	15	+	Solyc01g095320.4	Solyc01g095320.4	CDS	63.287	0	0	0	0
BS4052	SL4.0ch01	78893434	78893448	15	+	Solyc01g095320.4	Solyc01g095320.4	CDS	72.7833	0	0	0	0
BS4053	SL4.0ch01	78893457	78893471	15	+	Solyc01g095320.4	Solyc01g095320.4	CDS	20.2964	0	0	0	0
BS4054	SL4.0ch01	78893466	78893480	15	+	Solyc01g095320.4	Solyc01g095320.4	CDS	19.5725	1	0	0	0
BS4055	SL4.0ch01	78893543	78893557	15	+	Solyc01g095320.4	Solyc01g095320.4	CDS	13.0904	0	0	0	0
BS4056	SL4.0ch01	78893656	78893670	15	+	Solyc01g095320.4	Solyc01g095320.4	CDS	8.43586	1	0	1	0
BS4057	SL4.0ch01	78893665	78893679	15	+	Solyc01g095320.4	Solyc01g095320.4	CDS	13.3388	0	0	1	0
BS4058	SL4.0ch01	78893688	78893702	15	+	Solyc01g095320.4	Solyc01g095320.4	CDS	34.0051	1	0	0	0
BS4059	SL4.0ch01	78893783	78893797	15	+	Solyc01g095320.4	Solyc01g095320.4	CDS	19.8978	1	0	0	0
BS4060	SL4.0ch01	78893793	78893807	15	+	Solyc01g095320.4	Solyc01g095320.4	CDS	38.4904	1	0	0	0
BS4061	SL4.0ch01	78893891	78893905	15	+	Solyc01g095320.4	Solyc01g095320.4	CDS	18.1637	0	0	0	0
BS4063	SL4.0ch01	78893966	78893980	15	+	Solyc01g095320.4	Solyc01g095320.4	CDS	11.3817	0	0	1	0
BS4064	SL4.0ch01	78893974	78893988	15	+	Solyc01g095320.4	Solyc01g095320.4	CDS	12.0615	1	0	1	0
BS4066	SL4.0ch01	78894046	78894060	15	+	Solyc01g095320.4	Solyc01g095320.4	CDS	17.9235	0	0	0	0
BS4067	SL4.0ch01	78894110	78894124	15	+	Solyc01g095320.4	Solyc01g095320.4	CDS	7.90727	0	0	0	0
BS4068	SL4.0ch01	78894334	78894348	15	+	Solyc01g095320.4	Solyc01g095320.4	CDS	22.5127	0	0	0	0
BS4069	SL4.0ch01	78894342	78894356	15	+	Solyc01g095320.4	Solyc01g095320.4	CDS	4.33122	0	0	0	0
BS4070	SL4.0ch01	78894354	78894368	15	+	Solyc01g095320.4	Solyc01g095320.4	CDS	10.9184	0	0	0	0
BS4071	SL4.0ch01	78894435	78894449	15	+	Solyc01g095320.4	Solyc01g095320.4	CDS	21.4093	0	0	0	0
BS4072	SL4.0ch01	78894494	78894508	15	+	Solyc01g095320.4	Solyc01g095320.4	CDS	6.9528	0	0	0	0
BS4073	SL4.0ch01	78894524	78894538	15	+	Solyc01g095320.4	Solyc01g095320.4	CDS	39.6287	1	0	0	0
BS4074	SL4.0ch01	78894557	78894571	15	+	Solyc01g095320.4	Solyc01g095320.4	CDS	10.1918	0	0	0	0
BS4075	SL4.0ch01	78894604	78894618	15	+	Solyc01g095320.4	Solyc01g095320.4	CDS	57.8577	0	0	0	0
BS4076	SL4.0ch01	78894613	78894627	15	+	Solyc01g095320.4	Solyc01g095320.4	CDS	5.6085	0	1	0	0
BS4077	SL4.0ch01	78894677	78894691	15	+	Solyc01g095320.4	Solyc01g095320.4	CDS	17.3152	0	0	0	0
BS4078	SL4.0ch01	78894728	78894742	15	+	Solyc01g095320.4	Solyc01g095320.4	CDS	24.2859	0	0	0	0
BS4079	SL4.0ch01	78894817	78894831	15	+	Solyc01g095320.4	Solyc01g095320.4	CDS	14.9205	0	0	0	0
BS4080	SL4.0ch01	78894848	78894862	15	+	Solyc01g095320.4	Solyc01g095320.4	INTRON	8.58167	0	0	0	0
BS4082	SL4.0ch01	78895041	78895055	15	+	Solyc01g095320.4	Solyc01g095320.4	INTRON	8.8804	0	0	0	0
BS4086	SL4.0ch01	78910831	78910845	15	+	Solyc01g095370.3	Solyc01g095370.3	UTR5	9.76638	0	0	0	0
BS4120	SL4.0ch01	78930294	78930308	15	+	Solyc01g095400.4	Solyc01g095400.4	CDS	8.23235	0	0	1	0
BS4121	SL4.0ch01	78930302	78930316	15	+	Solyc01g095400.4	Solyc01g095400.4	CDS	13.5828	0	0	1	0
BS4122	SL4.0ch01	78930373	78930387	15	+	Solyc01g095400.4	Solyc01g095400.4	CDS	21.8391	0	0	1	0
BS4123	SL4.0ch01	78930469	78930483	15	+	Solyc01g095400.4	Solyc01g095400.4	CDS	4.13088	0	0	1	0
BS4124	SL4.0ch01	78930490	78930504	15	+	Solyc01g095400.4	Solyc01g095400.4	CDS	10.3016	0	0	0	0
BS4125	SL4.0ch01	78931861	78931875	15	+	Solyc01g095400.4	Solyc01g095400.4	CDS	1.62537	0	0	0	1
BS4127	SL4.0ch01	78933369	78933383	15	+	Solyc01g095400.4	Solyc01g095400.4	CDS	9.88797	1	0	0	0
BS4128	SL4.0ch01	78933379	78933393	15	+	Solyc01g095400.4	Solyc01g095400.4	CDS	11.593	1	0	0	0
BS4129	SL4.0ch01	78936324	78936338	15	+	Solyc01g095410.3	Solyc01g095410.3	CDS	1.74969	0	0	0	0
BS4130	SL4.0ch01	78936334	78936348	15	+	Solyc01g095410.3	Solyc01g095410.3	CDS	5.93484	0	0	0	0
BS4131	SL4.0ch01	78936344	78936358	15	+	Solyc01g095410.3	Solyc01g095410.3	CDS	9.39861	0	0	0	0
BS4132	SL4.0ch01	78936355	78936369	15	+	Solyc01g095410.3	Solyc01g095410.3	CDS	6.35314	0	0	0	0
BS4133	SL4.0ch01	79013057	79013071	15	+	Solyc01g095510.3	Solyc01g095510.3	CDS	6.14337	0	0	0	0
BS4134	SL4.0ch01	79013108	79013122	15	+	Solyc01g095510.3	Solyc01g095510.3	CDS	31.7635	0	0	0	2
BS4135	SL4.0ch01	79013117	79013131	15	+	Solyc01g095510.3	Solyc01g095510.3	CDS	22.5589	0	0	0	0
BS4136	SL4.0ch01	79013165	79013179	15	+	Solyc01g095510.3	Solyc01g095510.3	CDS	17.4915	1	0	0	0
BS4137	SL4.0ch01	79013195	79013209	15	+	Solyc01g095510.3	Solyc01g095510.3	CDS	6.4637	0	0	0	0
BS4138	SL4.0ch01	79013207	79013221	15	+	Solyc01g095510.3	Solyc01g095510.3	CDS	25.5519	0	1	0	0
BS4139	SL4.0ch01	79013794	79013808	15	+	Solyc01g095510.3	Solyc01g095510.3	INTRON	8.32599	0	0	1	0
BS4140	SL4.0ch01	79013986	79014000	15	+	Solyc01g095510.3	Solyc01g095510.3	CDS	14.7246	0	0	0	0
BS4141	SL4.0ch01	79013994	79014008	15	+	Solyc01g095510.3	Solyc01g095510.3	CDS	13.1027	0	0	0	0
BS4146	SL4.0ch01	79015688	79015702	15	+	Solyc01g095510.3	Solyc01g095510.3	CDS	3.48683	1	0	0	0
BS4148	SL4.0ch01	79015840	79015854	15	+	Solyc01g095510.3	Solyc01g095510.3	INTRON	7.69281	1	0	1	0
BS4150	SL4.0ch01	79016294	79016308	15	+	Solyc01g095510.3	Solyc01g095510.3	CDS	6.81239	0	1	0	0
BS4154	SL4.0ch01	79016467	79016481	15	+	Solyc01g095510.3	Solyc01g095510.3	CDS	17.3627	1	0	0	0
BS4156	SL4.0ch01	79019845	79019859	15	+	Solyc01g095510.3	Solyc01g095510.3	CDS	7.52157	0	0	0	0
BS4157	SL4.0ch01	79019870	79019884	15	+	Solyc01g095510.3	Solyc01g095510.3	CDS	9.01351	0	0	0	0
BS4159	SL4.0ch01	79055590	79055604	15	+	Solyc01g095580.3	Solyc01g095580.3	CDS	10.6011	0	0	0	0
BS4160	SL4.0ch01	79055617	79055631	15	+	Solyc01g095580.3	Solyc01g095580.3	CDS	8.03036	0	0	0	0
BS4162	SL4.0ch01	79055636	79055650	15	+	Solyc01g095580.3	Solyc01g095580.3	CDS	12.466	0	0	0	0
BS4163	SL4.0ch01	79055650	79055664	15	+	Solyc01g095580.3	Solyc01g095580.3	CDS	9.13295	0	0	0	0
BS4164	SL4.0ch01	79055879	79055893	15	+	Solyc01g095580.3	Solyc01g095580.3	CDS	11.0464	0	0	0	0
BS4165	SL4.0ch01	79055891	79055905	15	+	Solyc01g095580.3	Solyc01g095580.3	CDS	7.99342	0	0	0	0
BS4168	SL4.0ch01	79056399	79056413	15	+	Solyc01g095580.3	Solyc01g095580.3	CDS	18.4463	1	0	0	0
BS4170	SL4.0ch01	79056622	79056636	15	+	Solyc01g095580.3	Solyc01g095580.3	CDS	3.28568	0	0	0	0
BS4172	SL4.0ch01	79056666	79056680	15	+	Solyc01g095580.3	Solyc01g095580.3	CDS	18.2861	1	0	0	0
BS4173	SL4.0ch01	79056673	79056687	15	+	Solyc01g095580.3	Solyc01g095580.3	CDS	9.61382	1	0	0	0
BS4175	SL4.0ch01	79057029	79057043	15	+	Solyc01g095580.3	Solyc01g095580.3	CDS	8.9259	0	0	0	0
BS4176	SL4.0ch01	79057036	79057050	15	+	Solyc01g095580.3	Solyc01g095580.3	CDS	12.02	0	0	0	0
BS4179	SL4.0ch01	79158387	79158401	15	+	Solyc01g095710.3	Solyc01g095710.3	UTR5	1.94837	0	1	1	0
BS4180	SL4.0ch01	79159527	79159541	15	+	Solyc01g095710.3	Solyc01g095710.3	CDS	8.21749	0	1	1	0
BS4181	SL4.0ch01	79159589	79159603	15	+	Solyc01g095710.3	Solyc01g095710.3	CDS	6.38694	1	0	0	0
BS4182	SL4.0ch01	79162196	79162210	15	+	Solyc01g095710.3	Solyc01g095710.3	CDS	22.2117	0	0	0	0
BS4183	SL4.0ch01	79162208	79162222	15	+	Solyc01g095710.3	Solyc01g095710.3	CDS	26.6458	0	0	0	0
BS4188	SL4.0ch01	79163405	79163419	15	+	Solyc01g095710.3	Solyc01g095710.3	CDS	1.78329	0	0	0	0
BS4191	SL4.0ch01	79185028	79185042	15	+	Solyc01g095730.4	Solyc01g095730.4	CDS	5.18158	0	0	0	0
BS4192	SL4.0ch01	79189430	79189444	15	+	Solyc01g095730.4	Solyc01g095730.4	CDS	6.45085	0	0	0	0
BS4193	SL4.0ch01	79189437	79189451	15	+	Solyc01g095730.4	Solyc01g095730.4	CDS	13.6196	0	0	0	0
BS4194	SL4.0ch01	79189636	79189650	15	+	Solyc01g095730.4	Solyc01g095730.4	CDS	6.51874	1	0	2	0
BS4197	SL4.0ch01	79189877	79189891	15	+	Solyc01g095730.4	Solyc01g095730.4	CDS	6.36582	0	1	0	0
BS4198	SL4.0ch01	79189887	79189901	15	+	Solyc01g095730.4	Solyc01g095730.4	CDS	9.60203	0	1	1	0
BS4199	SL4.0ch01	79189897	79189911	15	+	Solyc01g095730.4	Solyc01g095730.4	CDS	17.106	0	0	2	0
BS4207	SL4.0ch01	79301713	79301727	15	+	Solyc01g095900.4	Solyc01g095900.4	CDS	10.2487	0	0	0	0
BS4208	SL4.0ch01	79336471	79336485	15	+	Solyc01g095960.4	Solyc01g095960.4	CDS	11.2064	0	0	0	0
BS4210	SL4.0ch01	79337067	79337081	15	+	Solyc01g095960.4	Solyc01g095960.4	CDS	7.78031	2	0	0	0
BS4212	SL4.0ch01	79337368	79337382	15	+	Solyc01g095960.4	Solyc01g095960.4	CDS	1.52301	1	0	0	0
BS4213	SL4.0ch01	79362840	79362854	15	+	Solyc01g095990.3	Solyc01g095990.3	UTR5	3.9895	0	0	0	0
BS4226	SL4.0ch01	79442363	79442377	15	+	Solyc01g096070.3	Solyc01g096070.3	CDS	5.32943	0	0	0	0
BS4227	SL4.0ch01	79442375	79442389	15	+	Solyc01g096070.3	Solyc01g096070.3	CDS	12.0605	0	0	0	0
BS4229	SL4.0ch01	79442400	79442414	15	+	Solyc01g096070.3	Solyc01g096070.3	CDS	10.2819	1	0	0	0
BS4230	SL4.0ch01	79442725	79442739	15	+	Solyc01g096070.3	Solyc01g096070.3	INTRON	29.8481	1	0	0	0
BS4231	SL4.0ch01	79442732	79442746	15	+	Solyc01g096070.3	Solyc01g096070.3	CDS	4.03598	1	0	0	0
BS4232	SL4.0ch01	79442986	79443000	15	+	Solyc01g096070.3	Solyc01g096070.3	CDS	12.0062	1	0	0	0
BS4233	SL4.0ch01	79442994	79443008	15	+	Solyc01g096070.3	Solyc01g096070.3	CDS	39.1025	1	0	0	0
BS4235	SL4.0ch01	79443092	79443106	15	+	Solyc01g096070.3	Solyc01g096070.3	CDS	12.7755	1	0	1	0
BS4236	SL4.0ch01	79443412	79443426	15	+	Solyc01g096070.3	Solyc01g096070.3	CDS	22.5014	0	1	0	0
BS4237	SL4.0ch01	79443431	79443445	15	+	Solyc01g096070.3	Solyc01g096070.3	CDS	3.02696	0	0	0	0
BS4241	SL4.0ch01	79443868	79443882	15	+	Solyc01g096070.3	Solyc01g096070.3	CDS	26.2797	1	0	0	0
BS4242	SL4.0ch01	79443889	79443903	15	+	Solyc01g096070.3	Solyc01g096070.3	CDS	4.2037	0	0	0	0
BS4243	SL4.0ch01	79443948	79443962	15	+	Solyc01g096070.3	Solyc01g096070.3	CDS	15.8294	1	0	0	0
BS4248	SL4.0ch01	79444306	79444320	15	+	Solyc01g096070.3	Solyc01g096070.3	CDS	1.61683	0	0	0	0
BS4250	SL4.0ch01	79444329	79444343	15	+	Solyc01g096070.3	Solyc01g096070.3	CDS	25.3783	0	0	0	0
BS4252	SL4.0ch01	79444343	79444357	15	+	Solyc01g096070.3	Solyc01g096070.3	CDS	10.5408	0	0	0	0
BS4253	SL4.0ch01	79444468	79444482	15	+	Solyc01g096070.3	Solyc01g096070.3	CDS	33.5543	0	0	0	0
BS4255	SL4.0ch01	79444483	79444497	15	+	Solyc01g096070.3	Solyc01g096070.3	CDS	14.8222	0	0	0	0
BS4256	SL4.0ch01	79444530	79444544	15	+	Solyc01g096070.3	Solyc01g096070.3	CDS	5.64156	0	0	1	0
BS4257	SL4.0ch01	79444537	79444551	15	+	Solyc01g096070.3	Solyc01g096070.3	CDS	14.2206	0	0	1	0
BS4258	SL4.0ch01	79444718	79444732	15	+	Solyc01g096070.3	Solyc01g096070.3	CDS	10.1349	0	0	0	0
BS4259	SL4.0ch01	79444733	79444747	15	+	Solyc01g096070.3	Solyc01g096070.3	CDS	3.16217	0	1	0	0
BS4260	SL4.0ch01	79444740	79444754	15	+	Solyc01g096070.3	Solyc01g096070.3	CDS	22.1818	0	1	0	0
BS4263	SL4.0ch01	79444852	79444866	15	+	Solyc01g096070.3	Solyc01g096070.3	CDS	6.33896	0	1	0	0
BS4264	SL4.0ch01	79444939	79444953	15	+	Solyc01g096070.3	Solyc01g096070.3	CDS	9.43169	0	1	0	0
BS4267	SL4.0ch01	79445273	79445287	15	+	Solyc01g096070.3	Solyc01g096070.3	CDS	15.6604	1	0	0	0
BS4271	SL4.0ch01	79445749	79445763	15	+	Solyc01g096070.3	Solyc01g096070.3	CDS	10.9032	0	1	0	0
BS4274	SL4.0ch01	79606293	79606307	15	+	Solyc01g096270.3	Solyc01g096270.3	UTR5	12.1093	0	0	0	0
BS4275	SL4.0ch01	79606403	79606417	15	+	Solyc01g096270.3	Solyc01g096270.3	UTR5	4.14418	0	0	0	0
BS4278	SL4.0ch01	79641184	79641198	15	+	Solyc01g096290.4	Solyc01g096290.4	CDS	14.5445	0	0	0	1
BS4279	SL4.0ch01	79641196	79641210	15	+	Solyc01g096290.4	Solyc01g096290.4	CDS	3.17629	0	0	0	1
BS4281	SL4.0ch01	79641211	79641225	15	+	Solyc01g096290.4	Solyc01g096290.4	CDS	7.27355	0	0	0	1
BS4282	SL4.0ch01	79641218	79641232	15	+	Solyc01g096290.4	Solyc01g096290.4	CDS	6.3502	0	0	0	0
BS4283	SL4.0ch01	79641240	79641254	15	+	Solyc01g096290.4	Solyc01g096290.4	CDS	7.20003	0	0	0	0
BS4284	SL4.0ch01	79641298	79641312	15	+	Solyc01g096290.4	Solyc01g096290.4	CDS	15.7269	0	0	0	0
BS4285	SL4.0ch01	79641512	79641526	15	+	Solyc01g096290.4	Solyc01g096290.4	CDS	2.38389	0	0	0	0
BS4287	SL4.0ch01	79710444	79710458	15	+	Solyc01g096370.4	Solyc01g096370.4	CDS	4.78721	0	0	0	0
BS4290	SL4.0ch01	79711287	79711301	15	+	Solyc01g096370.4	Solyc01g096370.4	CDS	3.90848	2	0	0	0
BS4292	SL4.0ch01	79760171	79760185	15	+	Solyc01g096400.4	Solyc01g096400.4	CDS	102.276	0	1	0	0
BS4294	SL4.0ch01	79760218	79760232	15	+	Solyc01g096400.4	Solyc01g096400.4	CDS	129.306	0	0	0	0
[truncated: 51,295 more rows]
